# Supplementary material for: Multicopy suppressor screens reveal convergent evolution of single-gene lysis proteins
Source: Nat Chem Biol. 2023 Feb 20;19(6):759–66. doi: 10.1038/s41589-023-01269-7 (PMC10229422; doi:10.1038/s41589-023-01269-7)
Supplement: Supplementary file 3 — Overview of all library experiments and time 0s used in this study. ‘Set’ and ‘Index’ values are used to identify raw next-generation sequencing reads. [file 41589_2023_1269_MOESM3_ESM.xlsx]

## Sheet: Supplementary Data 1
# Supplementary Data 1 - Library Experiment Overview
# Overview of all library experiments and time 0s used in this study. "Set" and "Index" values are used to identify raw NGS reads
Experiment Name	Index	Lysis Protein	Dub-seq Library	aTc (ng/mL)	Sample Type	Notes	Genome wide suppressor assays
set2_IT005_hgal1_Time_0	IT005	hgal1	pFAB5516	0	Time_0
set2_IT006_hgal1_Time_0	IT006	hgal1	pFAB5516	0	Time_0
set2_IT007_hgal1_15.625_atc	IT007	hgal1	pFAB5516	15.625	Experimental		1
set2_IT008_hgal1_15.625_atc	IT008	hgal1	pFAB5516	15.625	Experimental		2
set3_IT014_ku1_Time_0	IT014	ku1	pFAB5516	0	Time_0
set3_IT015_ku1_Time_0	IT015	ku1	pFAB5516	0	Time_0
set3_IT016_ku1_Time_0	IT016	ku1	pFAB5516	0	Time_0
set3_IT019_ku1_3.906_atc	IT019	ku1	pFAB5516	3.906	Experimental		3
set3_IT024_ku1_3.906_atc	IT024	ku1	pFAB5516	3.906	Experimental		4
set1_IT041_levM_Time_0	IT041	levM	pFAB5516	0	Time_0
set1_IT042_levM_Time_0	IT042	levM	pFAB5516	0	Time_0
set1_IT043_levM_15.625_atc	IT043	levM	pFAB5516	15.625	Experimental		5
set1_IT044_levM_15.625_atc	IT044	levM	pFAB5516	15.625	Experimental		6
set1_IT033_ms2_Time_0	IT033	ms2	pFAB5516	0	Time_0
set1_IT034_ms2_Time_0	IT034	ms2	pFAB5516	0	Time_0
set1_IT035_ms2_15.625_atc	IT035	ms2	pFAB5516	15.625	Experimental		7
set1_IT036_ms2_15.625_atc	IT036	ms2	pFAB5516	15.625	Experimental		8
set2_IT037_PC02664_Time_0	IT037	PC02664	pFAB5516	0	Time_0
set2_IT038_PC02664_Time_0	IT038	PC02664	pFAB5516	0	Time_0
set2_IT055_PC02664_15.625_atc	IT055	PC02664	pFAB5516	15.625	Experimental	atc induction control	9
set2_IT056_PC02664_15.625_atc	IT056	PC02664	pFAB5516	15.625	Experimental	atc induction control	10
set1_IT017_pp7_Time_0	IT017	pp7	pFAB5516	0	Time_0
set1_IT018_pp7_Time_0	IT018	pp7	pFAB5516	0	Time_0
set1_IT019_pp7_15.625_atc	IT019	pp7	pFAB5516	15.625	Experimental		11
set1_IT020_pp7_15.625_atc	IT020	pp7	pFAB5516	15.625	Experimental		12
set1_IT009_prr1_Time_0	IT009	prr1	pFAB5516	0	Time_0
set1_IT010_prr1_Time_0	IT010	prr1	pFAB5516	0	Time_0
set1_IT011_prr1_15.625_atc	IT011	prr1	pFAB5516	15.625	Experimental		13
set1_IT012_prr1_15.625_atc	IT012	prr1	pFAB5516	15.625	Experimental		14
