# Supplementary material for: Multicopy suppressor screens reveal convergent evolution of single-gene lysis proteins
Source: Nat Chem Biol. 2023 Feb 20;19(6):759–66. doi: 10.1038/s41589-023-01269-7 (PMC10229422; doi:10.1038/s41589-023-01269-7)
Supplement: Supplementary file 4 — Gene-level Dub-seq library coverage for all reported libraries. [file 41589_2023_1269_MOESM4_ESM.xlsx]

## Sheet: Supplementary Data 2
# Supplementary Data 2 - Gene-level Dub-seq library coverage for all reported libraries.
# locus_tag: unique identifier for tracked gene
# name: gene name
# pos_from: beginning of gene on the BW25113 genome
# pos_to: end of gene on the BW25113 genome
# remainder of columns report the number of fragments covering a given gene for all reported libraries
locus_tag	name	pos_from	pos_to	prr1	ms2	ku1	levM	pp7	PC02664	hgal1
BW25113_0001	thrL	190	255	1	0	1	1	2	2	1
BW25113_0002	thrA	337	2799	1	0	1	1	2	2	1
BW25113_0003	thrB	2801	3733	8	9	7	6	11	14	8
BW25113_0004	thrC	3734	5020	5	8	4	2	8	10	5
BW25113_0005	yaaX	5234	5530	13	14	9	10	19	20	10
BW25113_0006	yaaA	5683	6459	11	9	5	7	12	13	5
BW25113_0007	yaaJ	6529	7959	4	3	2	3	3	4	3
BW25113_0008	talB	8238	9191	11	8	7	11	13	15	6
BW25113_0009	mog	9306	9893	11	10	9	11	13	15	10
BW25113_0010	satP	9928	10494	10	8	6	7	11	14	9
BW25113_0011	yaaW	10643	11356	5	5	2	3	8	9	4
BW25113_0013	yaaI	11382	11786	6	5	2	4	8	9	5
BW25113_0014	dnaK	12163	14079	0	0	0	0	0	0	0
BW25113_0015	dnaJ	14168	15298	1	1	1	1	3	3	1
BW25113_0016	insL1	15445	16557	5	5	5	2	6	6	5
BW25113_0018	mokC	16751	16960	5	5	6	3	7	7	6
BW25113_4412	hokC	16751	16903	5	5	6	3	7	7	6
BW25113_4413	sokC	16952	17006	6	6	7	4	8	8	7
BW25113_0019	nhaA	17489	18655	2	1	2	3	3	3	3
BW25113_0020	nhaR	18715	19620	4	1	2	3	4	4	3
BW25113_0021	insB1	19811	20314	4	2	3	4	5	6	5
BW25113_0022	insA	20233	20508	4	2	3	4	5	6	5
BW25113_0023	rpsT	20815	21078	3	1	2	2	3	3	2
BW25113_0024	yaaY	21181	21399	1	2	0	2	1	0	1
BW25113_0025	ribF	21407	22348	1	2	0	3	2	0	1
BW25113_0026	ileS	22391	25207	1	1	0	1	1	1	1
BW25113_0027	lspA	25207	25701	13	12	8	13	12	19	12
BW25113_0028	fkpB	25826	26275	12	9	8	13	13	18	11
BW25113_0029	ispH	26277	27227	9	8	10	11	15	17	11
BW25113_0030	rihC	27293	28207	13	10	12	12	16	18	13
BW25113_0031	dapB	28374	29195	11	12	9	13	13	19	10
BW25113_0032	carA	29651	30799	8	8	4	8	9	11	6
BW25113_0033	carB	30817	34038	1	1	1	1	1	1	1
BW25113_0034	caiF	34300	34695	17	13	11	14	17	19	13
BW25113_0035	caiE	34781	35371	12	8	7	12	12	14	9
BW25113_0036	caiD	35377	36162	7	2	4	7	7	9	5
BW25113_0037	caiC	36271	37824	6	5	1	8	6	8	5
BW25113_0038	caiB	37898	39115	4	4	3	4	6	6	2
BW25113_0039	caiA	39244	40386	5	3	4	5	5	6	3
BW25113_0040	caiT	40417	41931	4	3	2	3	4	3	3
BW25113_0041	fixA	42403	43173	9	8	8	7	8	10	8
BW25113_0042	fixB	43188	44129	10	9	7	9	11	14	9
BW25113_0043	fixC	44180	45466	6	4	2	4	7	10	3
BW25113_0044	fixX	45463	45750	11	8	9	10	13	17	10
BW25113_0045	yaaU	45807	47138	6	5	6	5	7	9	7
BW25113_0046	kefF	47246	47776	14	11	10	10	15	16	11
BW25113_0047	kefC	47769	49631	6	5	7	7	7	7	4
BW25113_0048	folA	49823	50302	7	8	7	11	11	14	6
BW25113_0049	apaH	50380	51222	9	10	8	9	8	10	6
BW25113_0050	apaG	51229	51606	10	10	8	9	10	13	7
BW25113_0051	rsmA	51609	52430	5	5	4	4	5	8	4
BW25113_0052	pdxA	52427	53416	3	4	1	3	5	6	4
BW25113_0053	surA	53416	54702	4	6	3	4	7	8	5
BW25113_0054	lptD	54755	57109	0	0	0	0	0	0	0
BW25113_0055	djlA	57364	58179	0	0	0	0	0	0	0
BW25113_4659	yabP	58474	59052	8	10	3	8	9	9	8
BW25113_0058	rluA	59687	60346	11	11	2	10	12	12	9
BW25113_0059	rapA	60358	63264	0	0	0	0	0	0	0
BW25113_0060	polB	63429	65780	1	0	1	0	1	1	1
BW25113_0061	araD	65855	66532	12	9	8	8	13	14	9
BW25113_0064	araC	66874	67752	6	6	4	6	6	6	4
BW25113_0065	yabI	67838	68602	11	10	9	10	12	13	8
BW25113_0066	thiQ	68716	69414	9	9	9	9	11	14	8
BW25113_0067	thiP	69398	71008	5	7	5	5	7	7	5
BW25113_0068	thiB	70984	71967	4	3	3	2	4	6	2
BW25113_0069	sgrR	72131	73786	4	2	2	4	5	5	5
BW25113_4577	sgrS	73854	74080	7	4	6	7	12	9	7
BW25113_4662	sgrT	73875	74006	7	4	6	7	12	9	7
BW25113_0070	setA	74108	75286	6	2	2	3	10	6	3
BW25113_0071	leuD	75335	75940	5	4	3	4	10	7	4
BW25113_0072	leuC	75951	77351	2	2	1	3	5	5	2
BW25113_0073	leuB	77354	78445	4	4	4	6	7	9	7
BW25113_0074	leuA	78445	80016	10	5	9	10	9	12	9
BW25113_0075	leuL	80109	80195	22	15	17	21	21	25	18
BW25113_0076	leuO	80855	81799	11	8	8	12	9	13	9
BW25113_0077	ilvI	82117	83841	2	3	2	2	3	4	3
BW25113_0078	ilvH	83844	84335	8	8	4	10	9	10	5
BW25113_0080	cra	84515	85519	7	6	6	8	11	12	8
BW25113_0081	mraZ	86121	86579	10	6	6	9	12	17	11
BW25113_0082	rsmH	86581	87522	7	5	4	4	8	11	6
BW25113_0083	ftsL	87519	87884	8	5	4	6	10	11	5
BW25113_0084	ftsI	87900	89666	3	3	3	3	5	3	3
BW25113_0085	murE	89653	91140	3	4	5	4	6	6	4
BW25113_0086	murF	91137	92495	7	8	7	7	8	9	7
BW25113_0087	mraY	92489	93571	9	8	8	8	9	14	9
BW25113_0088	murD	93574	94890	2	2	2	2	3	5	3
BW25113_0089	ftsW	94890	96134	5	5	1	5	7	8	4
BW25113_0090	murG	96131	97198	5	4	8	8	10	11	5
BW25113_0091	murC	97252	98727	2	4	3	6	7	10	6
BW25113_0092	ddlB	98720	99640	10	10	9	10	16	16	11
BW25113_0093	ftsQ	99642	100472	7	7	7	7	11	11	7
BW25113_0094	ftsA	100469	101731	2	1	0	1	2	2	1
BW25113_0095	ftsZ	101792	102943	0	0	0	0	0	0	0
BW25113_0096	lpxC	103044	103961	0	0	0	0	0	0	0
BW25113_0097	secM	104192	104704	7	3	2	4	6	7	4
BW25113_0098	secA	104766	107471	1	1	0	1	2	2	1
BW25113_0099	mutT	107531	107920	6	5	5	9	11	12	7
BW25113_0101	yacG	108136	108333	6	5	6	9	11	12	8
BW25113_0102	zapD	108343	109086	3	4	4	6	8	8	5
BW25113_0103	coaE	109086	109706	3	2	5	7	7	9	4
BW25113_0104	guaC	109931	110974	5	3	6	6	7	11	4
BW25113_0106	hofC	111009	112211	5	3	2	3	6	6	3
BW25113_0107	hofB	112201	113586	6	2	3	2	6	7	4
BW25113_0108	ppdD	113596	114036	11	9	11	11	13	17	9
BW25113_0109	nadC	114239	115132	12	13	11	12	14	17	11
BW25113_0110	ampD	115220	115771	10	11	7	8	11	14	7
BW25113_0111	ampE	115768	116622	9	10	7	5	11	12	7
BW25113_0112	aroP	116665	118038	1	2	2	1	2	3	2
BW25113_0113	pdhR	118579	119343	3	2	0	0	2	3	1
BW25113_0114	aceE	119504	122167	0	0	0	0	0	0	0
BW25113_0115	aceF	122182	124074	4	6	3	4	3	9	7
BW25113_0116	lpd	124399	125823	7	1	4	5	4	8	4
BW25113_0117	yacH	125894	127747	4	4	3	6	5	6	3
BW25113_0118	acnB	128102	130699	1	1	1	1	1	1	0
BW25113_0119	yacL	130875	131237	0	0	0	0	0	0	0
BW25113_0120	speD	131275	132069	1	2	1	1	2	2	1
BW25113_0121	speE	132085	132951	3	3	3	3	3	6	3
BW25113_0122	yacC	133057	133404	4	7	6	6	8	10	5
BW25113_0123	cueO	133570	135120	2	3	1	2	5	5	2
BW25113_0124	gcd	135322	137712	3	0	1	2	3	4	3
BW25113_0125	hpt	137918	138454	13	11	10	14	15	21	7
BW25113_0126	can	138495	139157	9	8	7	11	11	17	4
BW25113_0127	yadG	139266	140192	8	6	8	8	9	15	3
BW25113_0128	yadH	140189	140959	4	6	5	5	7	10	3
BW25113_0129	yadI	141064	141504	4	4	5	7	7	10	5
BW25113_0130	yadE	141568	142797	3	4	3	5	6	6	5
BW25113_0131	panD	142801	143181	8	7	5	6	10	11	9
BW25113_0132	yadD	143455	144357	4	2	2	3	5	5	4
BW25113_0133	panC	144431	145282	7	3	2	4	8	8	5
BW25113_0134	panB	145294	146088	7	4	2	5	7	8	3
BW25113_0135	yadC	146202	147440	2	2	1	1	1	3	0
BW25113_0136	yadK	147490	148086	3	3	2	2	2	4	1
BW25113_0137	yadL	148113	148718	3	5	2	3	3	5	1
BW25113_0138	yadM	148730	149299	7	8	2	6	7	9	4
BW25113_0139	htrE	149316	151913	0	0	0	0	1	1	1
BW25113_0140	yadV	151948	152688	5	6	4	4	7	8	4
BW25113_0141	yadN	152786	153370	10	11	7	10	11	12	7
BW25113_0142	folK	153740	154219	9	9	8	8	9	9	8
BW25113_0143	pcnB	154216	155613	1	2	1	0	2	2	2
BW25113_0144	gluQ	155673	156599	0	0	3	2	2	2	2
BW25113_0145	dksA	156636	157091	2	0	2	4	4	2	2
BW25113_0146	sfsA	157269	157973	5	1	2	4	6	5	5
BW25113_0147	ligT	157988	158518	8	4	3	5	9	9	9
BW25113_0148	hrpB	158592	161021	0	0	0	0	0	1	0
BW25113_0149	mrcB	161217	163751	0	0	1	1	1	1	1
BW25113_0150	fhuA	163971	166214	2	2	1	3	3	3	3
BW25113_0151	fhuC	166265	167062	12	15	14	14	17	18	13
BW25113_0152	fhuD	167062	167952	15	15	12	17	20	21	13
BW25113_0153	fhuB	167949	169931	5	4	2	5	7	8	4
BW25113_0154	hemL	170089	171369	3	2	2	4	5	5	3
BW25113_0155	clcA	171594	173015	2	5	3	2	5	5	4
BW25113_0156	erpA	173097	173441	4	6	6	6	7	8	4
BW25113_0157	yadS	173488	174111	8	11	9	12	13	15	9
BW25113_0158	btuF	174149	174949	11	12	11	12	13	17	9
BW25113_0159	mtn	174942	175640	11	11	8	9	12	14	8
BW25113_0160	dgt	175724	177241	3	2	0	2	3	4	0
BW25113_0161	degP	177371	178795	8	6	5	6	8	9	4
BW25113_0162	cdaR	178950	180107	5	8	7	7	8	11	6
BW25113_0163	yaeH	180196	180582	7	8	8	9	12	15	9
BW25113_0164	yaeI	180744	181556	8	6	6	8	9	12	7
BW25113_0166	dapD	181610	182434	8	6	6	6	10	11	8
BW25113_0167	glnD	182465	185137	3	2	4	3	4	4	3
BW25113_0168	map	185199	185993	2	1	1	1	2	2	1
BW25113_4414	tff	186199	186334	5	1	2	1	0	2	2
BW25113_0169	rpsB	186361	187086	8	2	4	3	2	5	2
BW25113_0170	tsf	187344	188195	7	4	5	5	5	9	6
BW25113_0171	pyrH	188342	189067	5	5	3	2	3	8	4
BW25113_0172	frr	189359	189916	2	2	2	3	2	4	0
BW25113_0173	dxr	190008	191204	2	2	1	2	2	2	1
BW25113_0174	ispU	191390	192151	4	4	3	6	7	6	4
BW25113_0175	cdsA	192164	193021	6	6	3	5	8	8	4
BW25113_0176	rseP	193033	194385	6	3	4	5	9	8	4
BW25113_0177	bamA	194415	196847	0	0	0	1	1	1	1
BW25113_0178	skp	196969	197454	2	0	2	1	2	2	1
BW25113_0179	lpxD	197458	198483	2	0	1	1	1	1	0
BW25113_0180	fabZ	198588	199043	1	0	0	0	0	0	0
BW25113_0181	lpxA	199047	199835	3	5	2	2	5	7	4
BW25113_0182	lpxB	199835	200983	5	6	3	4	8	8	5
BW25113_0183	rnhB	200980	201576	7	9	6	8	13	13	9
BW25113_0184	dnaE	201613	205095	0	0	0	0	0	0	0
BW25113_0185	accA	205108	206067	6	5	3	3	5	7	3
BW25113_0186	ldcC	206166	208307	3	2	0	3	3	3	3
BW25113_0187	yaeR	208364	208753	6	4	2	7	7	9	5
BW25113_0188	tilS	208818	210116	4	2	1	6	5	7	3
BW25113_0189	rof	210165	210419	7	9	5	9	10	13	5
BW25113_4406	yaeP	210412	210612	8	9	5	8	10	14	6
BW25113_0190	yaeQ	210778	211323	10	11	6	11	10	17	8
BW25113_0191	arfB	211320	211742	13	14	8	12	11	18	11
BW25113_0192	nlpE	211756	212466	12	9	5	9	8	15	9
BW25113_0193	yaeF	212666	213490	8	8	5	8	8	12	7
BW25113_0194	proS	213544	215262	0	1	0	2	2	3	1
BW25113_0195	tsaA	215374	216081	5	4	1	4	4	4	3
BW25113_0196	rcsF	216078	216482	3	4	1	3	3	3	3
BW25113_0197	metQ	216600	217415	3	3	3	3	2	5	3
BW25113_0198	metI	217455	218108	6	5	5	5	4	7	3
BW25113_0199	metN	218101	219132	4	3	2	2	3	4	2
BW25113_0200	gmhB	219320	219895	0	0	0	0	0	0	0
BW25113_0201	rrsH	220258	221799	0	0	0	0	0	0	0
BW25113_0202	ileV	221868	221944	0	0	0	0	0	0	0
BW25113_0203	alaV	221987	222062	0	0	0	0	0	0	0
BW25113_0204	rrlH	222246	225149	0	0	0	0	0	0	0
BW25113_0205	rrfH	225243	225362	1	0	0	1	1	1	0
BW25113_0206	aspU	225415	225491	1	0	0	1	1	1	0
BW25113_0207	dkgB	225654	226457	1	0	0	1	1	1	1
BW25113_0208	yafC	226454	227368	3	1	1	2	4	3	3
BW25113_0209	yafD	227609	228409	5	4	4	4	7	6	6
BW25113_0210	yafE	228413	229036	6	5	4	6	7	9	7
BW25113_0211	mltD	229084	230442	4	4	2	4	4	7	3
BW25113_0212	gloB	230514	231269	1	3	1	2	3	4	2
BW25113_0213	yafS	231303	232025	2	3	2	2	3	4	2
BW25113_0214	rnhA	232022	232489	2	2	1	2	1	1	1
BW25113_0215	dnaQ	232554	233285	1	2	1	2	0	0	2
BW25113_0216	aspV	233418	233494	1	2	1	2	0	0	2
BW25113_0217	yafT	233822	234607	2	3	1	2	2	3	2
BW25113_4586	ykfM	234744	235223	9	6	4	6	7	10	7
BW25113_0218	yafU	235233	235589	12	8	7	8	10	13	10
BW25113_4503	yafF	235593	235865	15	11	10	11	13	16	11
BW25113_0219	yafV	235906	236676	12	10	8	9	11	14	9
BW25113_0220	ivy	236830	237303	12	11	7	9	12	14	9
BW25113_0221	fadE	237346	239790	2	1	2	1	2	2	2
BW25113_0222	gmhA	240030	240608	2	10	3	7	10	12	4
BW25113_0223	yafJ	240814	241581	2	5	2	4	9	7	3
BW25113_0224	yafK	241552	242292	3	3	2	5	7	7	4
BW25113_0225	yafQ	242448	242726	3	3	3	6	10	12	7
BW25113_0226	dinJ	242729	242989	4	4	3	7	11	12	8
BW25113_0227	yafL	243199	243948	3	4	2	6	7	10	5
BW25113_0228	rayT	244124	244621	6	4	4	7	7	12	5
BW25113_0229	lfhA	244845	246557	6	4	5	5	5	8	4
BW25113_0230	lafU	246559	247314	8	7	7	7	10	15	4
BW25113_0231	dinB	247385	248440	3	5	3	3	4	6	1
BW25113_0232	yafN	248492	248785	8	8	7	7	9	10	8
BW25113_0233	yafO	248788	249186	7	6	7	6	8	9	7
BW25113_0234	yafP	249196	249648	8	7	7	5	9	9	7
BW25113_0235	ykfJ	249966	250172	12	9	8	10	13	13	9
BW25113_0236	prfH	250189	250689	9	7	5	7	10	10	5
BW25113_0237	pepD	250746	252203	5	4	1	4	5	6	3
BW25113_0238	gpt	252464	252922	8	9	7	9	9	12	6
BW25113_0239	frsA	253014	254258	7	6	5	9	8	10	4
BW25113_0240	crl	254316	254717	14	8	8	9	17	16	9
BW25113_0241	phoE	254756	255811	15	9	8	10	18	17	12
BW25113_0242	proB	256099	257202	6	6	6	8	9	10	7
BW25113_0243	proA	257214	258467	3	1	2	2	4	3	3
BW25113_0244	thrW	258582	258657	8	4	3	7	9	10	6
BW25113_4626	ykfN	258861	258923	10	6	6	9	11	12	8
BW25113_0245	ykfI	259039	259380	11	7	6	10	12	13	8
BW25113_0246	yafW	259401	259718	13	8	6	11	13	15	8
BW25113_4504	ykfH	259737	259958	13	8	7	11	13	16	9
BW25113_0247	ykfG	259967	260443	11	8	6	11	12	15	8
BW25113_0248	yafX	260459	260917	9	9	5	9	14	16	9
BW25113_0249	ykfF	261015	261254	10	10	5	9	15	16	10
BW25113_0250	ykfB	261331	261798	5	5	4	6	9	11	7
BW25113_0251	yafY	261821	262264	7	5	5	7	10	11	8
BW25113_4627	ykfL	262264	262485	10	8	7	10	15	16	11
BW25113_4628	ykfK	262487	262678	10	7	8	9	14	15	10
BW25113_0252	yafZ	262895	263716	9	6	4	7	11	12	7
BW25113_0253	ykfA	263808	264671	8	6	6	7	9	11	5
BW25113_0254	perR	265000	265893	5	3	3	4	5	5	1
BW25113_4587	insN	265989	266246	8	8	7	6	11	12	3
BW25113_0256	insI1	266314	267465	7	9	8	6	12	12	3
BW25113_4587	insN	267475	267900	6	8	7	5	11	11	2
BW25113_4690	eyeA	268291	268365	2	2	2	1	4	4	1
BW25113_0258	ykfC	268558	269665	1	1	1	1	1	1	0
BW25113_0259	insH1	269812	270828	2	5	2	5	5	7	4
BW25113_0260	mmuP	271036	272439	0	1	0	0	1	2	0
BW25113_0261	mmuM	272426	273358	6	5	5	5	7	7	5
BW25113_0262	afuC	273467	274513	8	5	5	4	8	10	6
BW25113_0263	afuB	274525	274872	10	9	8	9	11	14	7
BW25113_0264	insB1	274889	275392	9	8	8	8	11	14	7
BW25113_0265	insA	275311	275586	9	8	8	8	11	14	7
BW25113_4708	insI1	275642	275815	10	9	9	9	12	15	8
BW25113_4505	insX	275825	276073	7	6	5	6	9	11	4
BW25113_0266	yagB	276138	276446	2	4	4	4	5	5	1
BW25113_0267	yagA	276540	277694	0	2	1	2	0	2	0
BW25113_0268	yagE	277989	278897	2	1	1	3	3	4	1
BW25113_0269	yagF	278912	280879	3	2	2	3	3	3	2
BW25113_0270	yagG	281106	282488	10	8	10	9	10	13	9
BW25113_0271	yagH	282500	284110	5	3	6	3	6	8	5
BW25113_0272	yagI	284115	284873	7	6	6	7	9	10	7
BW25113_0273	argF	285012	286016	4	4	2	4	6	6	6
BW25113_4688	ykgS	286140	286344	7	8	7	9	10	13	10
BW25113_0274	insB1	286360	286863	8	9	8	10	11	14	11
BW25113_0275	insA	286782	287057	8	9	8	11	11	14	11
BW25113_0276	yagJ	287115	287942	4	5	6	7	6	8	5
BW25113_0277	yagK	288033	288659	6	4	5	6	5	7	5
BW25113_0278	yagL	288931	289629	5	3	3	4	4	5	3
BW25113_0279	yagM	289656	290510	3	3	2	3	2	3	1
BW25113_0280	yagN	290850	291290	5	2	4	4	6	6	3
BW25113_0281	intF	291407	292807	7	5	6	5	7	8	3
BW25113_4629	ptwF	292917	292965	20	13	18	15	21	24	9
BW25113_4694	yagP	293092	293430	18	12	16	14	19	22	8
BW25113_4695	ykgT	293425	293502	20	13	17	17	20	25	11
BW25113_0283	paoD	293481	294437	10	4	6	7	9	12	5
BW25113_0284	paoC	294447	296645	6	5	5	5	5	6	4
BW25113_0285	paoB	296642	297598	11	7	8	10	12	13	7
BW25113_0286	paoA	297595	298284	12	10	10	11	12	16	8
BW25113_0287	yagU	298702	299316	13	11	8	8	12	14	8
BW25113_0288	ykgJ	299564	299893	9	9	7	7	10	12	8
BW25113_0289	ecpE	300206	300916	8	8	6	8	8	10	8
BW25113_0290	ecpD	300885	302528	1	2	2	3	3	3	2
BW25113_0291	ecpC	302518	305043	2	1	0	3	3	3	1
BW25113_0292	ecpB	305069	305737	7	5	3	6	6	8	6
BW25113_0293	ecpA	305795	306382	5	3	2	5	4	6	4
BW25113_0294	ecpR	306457	307047	5	5	3	5	6	6	3
BW25113_0295	ykgL	307823	308050	4	4	3	4	4	5	2
BW25113_4506	ykgO	308085	308225	4	4	3	4	4	5	2
BW25113_0296	ykgM	308225	308488	2	1	1	2	1	2	1
BW25113_4671	ykgR	308852	308953	2	1	0	1	2	3	2
BW25113_4630	ykgP	309427	309516	4	3	1	3	4	5	4
BW25113_0297	eaeH	310068	310939	4	4	1	5	5	5	3
BW25113_0298	insE1	311002	311301	5	5	2	5	6	8	4
BW25113_0299	insF1	311298	312164	5	5	2	5	6	8	4
BW25113_0300	ykgA	312197	312880	3	2	1	3	4	6	3
BW25113_4631	ykgQ	313150	313278	5	2	3	4	5	7	3
BW25113_0301	rclC	313437	314030	7	5	5	4	7	8	6
BW25113_0303	rclB	314042	314278	8	7	7	6	10	11	7
BW25113_0304	rclA	314387	315712	4	5	5	5	6	6	4
BW25113_0305	rclR	315938	316792	10	12	7	8	11	13	7
BW25113_0306	ykgE	317319	318038	9	9	10	8	8	11	8
BW25113_0307	ykgF	318049	319476	3	4	5	5	6	6	5
BW25113_0308	ykgG	319469	320164	4	5	4	5	6	6	4
BW25113_0310	ykgH	320407	321075	9	9	4	9	13	13	7
BW25113_0311	betA	321288	322958	5	4	4	2	6	6	4
BW25113_0312	betB	322972	324444	8	3	3	6	9	8	4
BW25113_0313	betI	324458	325045	12	6	6	11	15	14	5
BW25113_0314	betT	325174	327207	5	4	3	5	5	5	2
BW25113_0315	yahA	328082	329170	10	7	5	7	7	9	7
BW25113_0316	yahB	329212	330144	5	5	2	5	4	5	4
BW25113_0317	yahC	330236	330733	7	5	4	6	7	7	6
BW25113_0318	yahD	330991	331596	2	2	2	3	3	3	1
BW25113_0319	yahE	331636	332499	3	4	1	4	5	5	4
BW25113_0320	yahF	332489	334036	3	4	2	4	7	5	5
BW25113_0321	yahG	334036	335454	10	8	9	10	11	11	7
BW25113_0323	yahI	335876	336826	5	5	5	4	6	7	4
BW25113_0324	yahJ	336836	338218	4	3	5	4	5	6	2
BW25113_0325	yahK	338595	339644	5	5	6	4	6	8	4
BW25113_0326	yahL	339887	340702	6	5	6	5	9	9	4
BW25113_0327	yahM	341115	341360	10	9	7	8	11	11	7
BW25113_0328	yahN	341377	342048	9	7	6	7	9	9	6
BW25113_0329	yahO	342195	342470	6	6	5	6	6	6	4
BW25113_0330	prpR	342568	344154	1	3	1	2	4	4	0
BW25113_0331	prpB	344393	345283	4	9	6	8	10	11	7
BW25113_0333	prpC	345723	346892	5	5	5	5	7	8	4
BW25113_0334	prpD	346926	348377	9	7	6	7	10	10	8
BW25113_0335	prpE	348417	350303	4	2	1	5	6	5	2
BW25113_0336	codB	350633	351892	4	4	4	3	8	8	4
BW25113_0337	codA	351882	353165	5	5	4	4	8	8	5
BW25113_0338	cynR	353502	354401	7	5	4	8	8	9	3
BW25113_0339	cynT	354510	355169	9	6	4	5	9	8	5
BW25113_0340	cynS	355200	355670	7	4	3	4	8	9	5
BW25113_0341	cynX	355703	356857	5	6	4	2	9	9	7
BW25113_0342	lacA	356960	357571	7	9	5	6	10	11	8
BW25113_0343	lacY	357637	358890	6	5	4	5	5	7	4
BW25113_0344	lacZ	358942	360066	4	3	4	1	2	4	4
BW25113_0345	lacI	360661	361743	5	7	3	5	7	10	6
BW25113_0346	mhpR	361820	362653	8	5	4	6	9	11	8
BW25113_0347	mhpA	362844	364508	6	3	3	5	6	6	5
BW25113_0348	mhpB	364510	365454	3	3	2	2	2	3	2
BW25113_0349	mhpC	365457	365990	5	5	4	4	5	7	5
BW25113_0349	mhpC	367214	367561	4	4	4	4	7	8	5
BW25113_0350	mhpD	367571	368380	4	3	2	2	3	4	2
BW25113_0351	mhpF	368377	369327	4	5	1	5	6	6	3
BW25113_0352	mhpE	369324	370337	5	6	4	4	7	10	6
BW25113_0353	mhpT	370915	372126	6	9	3	7	10	12	7
BW25113_0354	yaiL	372228	372767	9	8	4	9	9	11	7
BW25113_0355	frmB	372991	373824	3	3	2	4	2	5	4
BW25113_0356	frmA	373918	375027	3	4	3	3	5	6	5
BW25113_0357	frmR	375062	375337	6	6	7	7	9	10	8
BW25113_0358	yaiO	375525	376298	5	4	6	5	6	7	5
BW25113_4579	yaiX	376300	376715	5	5	5	5	7	7	5
BW25113_0360	insC1	376807	377172	6	5	5	5	7	7	5
BW25113_0361	insD1	377130	378035	6	5	5	5	7	7	5
BW25113_4579	yaiX	378047	378328	5	4	4	5	6	6	5
BW25113_0363	yaiP	378195	379391	4	2	1	2	3	4	3
BW25113_0364	yaiS	379515	380072	11	9	6	10	11	14	10
BW25113_0365	tauA	380688	381650	10	6	5	8	10	12	8
BW25113_0366	tauB	381663	382430	9	6	8	10	10	12	9
BW25113_0367	tauC	382427	383254	9	6	7	8	6	11	9
BW25113_0368	tauD	383251	384102	7	3	4	4	7	8	7
BW25113_0369	hemB	384209	385183	9	4	5	4	10	10	9
BW25113_4580	yaiT	385707	387164	1	1	1	0	1	2	0
BW25113_0372	insF1	387195	388061	5	5	6	4	7	9	5
BW25113_0373	insE1	388058	388357	5	5	6	4	7	9	5
BW25113_4580	yaiT	388426	389874	0	0	0	0	0	0	0
BW25113_0375	yaiV	389962	390585	5	3	2	2	3	5	3
BW25113_0376	ampH	390586	391743	4	2	2	2	4	5	3
BW25113_0377	sbmA	392095	393315	6	5	1	5	6	8	5
BW25113_0378	yaiW	393328	394422	3	5	4	5	7	8	4
BW25113_0379	yaiY	394481	394789	8	9	7	9	13	14	9
BW25113_0380	yaiZ	395049	395261	9	8	5	9	13	14	9
BW25113_0381	ddlA	395285	396379	7	5	3	7	7	7	6
BW25113_0382	iraP	396842	397102	14	6	9	6	12	13	11
BW25113_0383	phoA	397203	398618	6	2	2	1	5	5	5
BW25113_0384	psiF	398737	399057	11	5	6	6	11	13	11
BW25113_0385	yaiC	399159	400274	6	4	3	5	7	7	7
BW25113_0386	proC	400291	401100	10	6	4	9	8	11	6
BW25113_0387	yaiI	401220	401678	9	4	7	9	10	12	6
BW25113_0388	aroL	401861	402385	3	0	4	4	5	4	3
BW25113_0389	yaiA	402435	402626	5	2	5	6	6	6	5
BW25113_0390	aroM	402884	403561	5	2	3	4	5	5	4
BW25113_0391	yaiE	403633	403917	7	5	5	6	8	8	6
BW25113_0392	ykiA	404065	404406	11	7	8	9	11	11	7
BW25113_0393	rdgC	404564	405475	8	6	5	7	8	9	6
BW25113_0394	mak	405600	406508	8	9	9	10	11	11	6
BW25113_0396	araJ	406753	407937	5	5	2	8	6	7	6
BW25113_0397	sbcC	408063	411209	0	0	0	0	0	0	0
BW25113_0398	sbcD	411206	412408	10	8	5	7	9	12	6
BW25113_0399	phoB	412598	413287	14	13	8	13	14	18	9
BW25113_0400	phoR	413345	414640	3	4	3	3	4	6	5
BW25113_0401	brnQ	415047	416366	8	6	3	5	7	10	6
BW25113_0402	proY	416442	417815	11	8	6	8	9	12	8
BW25113_0403	malZ	417974	419788	1	2	1	2	1	2	2
BW25113_0404	acpH	419793	420374	4	5	4	2	6	8	3
BW25113_0405	queA	420467	421537	2	2	1	3	3	3	0
BW25113_0406	tgt	421593	422720	0	1	0	1	0	0	0
BW25113_0407	yajC	422743	423075	4	3	4	1	4	5	5
BW25113_0408	secD	423103	424950	1	2	1	1	2	2	1
BW25113_0409	secF	424961	425932	9	2	5	5	6	9	5
BW25113_0410	yajD	426061	426408	8	2	4	4	6	7	5
BW25113_0411	tsx	426585	427469	3	1	1	0	3	1	1
BW25113_0412	yajI	427768	428307	4	4	3	5	8	6	6
BW25113_0413	nrdR	428458	428907	4	6	4	6	9	8	7
BW25113_0414	ribD	428911	430014	3	6	4	8	11	10	5
BW25113_0415	ribE	430103	430573	5	8	8	10	11	15	5
BW25113_0416	nusB	430593	431012	5	7	6	9	8	12	5
BW25113_0417	thiL	431090	432067	5	4	4	6	4	8	4
BW25113_0418	pgpA	432045	432563	10	9	8	12	11	17	8
BW25113_0419	yajO	432617	433591	8	7	6	9	9	13	5
BW25113_0420	dxs	433771	435633	2	3	2	3	4	4	4
BW25113_0421	ispA	435658	436557	8	4	6	5	9	11	6
BW25113_0422	xseB	436557	436799	12	10	9	9	15	20	10
BW25113_0423	thiI	437005	438453	4	6	2	5	5	9	4
BW25113_0424	yajL	438507	439097	6	8	2	6	11	12	6
BW25113_0425	panE	439060	439971	2	3	1	3	5	4	4
BW25113_0426	yajQ	440139	440630	2	6	4	6	7	6	4
BW25113_0427	yajR	440758	442122	5	5	4	4	8	9	3
BW25113_0428	cyoE	442271	443161	4	2	3	2	5	5	2
BW25113_0429	cyoD	443173	443502	7	4	5	6	5	8	5
BW25113_0430	cyoC	443502	444116	7	4	4	6	6	9	5
BW25113_0431	cyoB	444106	446097	0	0	0	0	0	0	0
BW25113_0432	cyoA	446119	447066	1	1	2	2	2	2	1
BW25113_0433	ampG	447526	449001	2	4	2	3	4	4	3
BW25113_0434	yajG	449045	449623	1	0	1	2	1	1	1
BW25113_0435	bolA	449928	450245	1	0	1	3	2	1	1
BW25113_0436	tig	450589	451887	0	0	0	1	1	0	0
BW25113_0437	clpP	452133	452756	3	3	2	2	3	6	3
BW25113_0438	clpX	452882	454156	4	2	0	3	5	6	2
BW25113_0439	lon	454344	456698	0	0	0	0	0	0	0
BW25113_0440	hupB	456907	457179	0	1	1	0	0	0	1
BW25113_0441	ppiD	457371	459242	1	1	0	1	0	2	0
BW25113_0442	ybaV	459393	459764	5	9	7	5	10	13	9
BW25113_0443	fadM	459858	460256	4	7	7	6	9	13	10
BW25113_0444	queC	460308	461003	6	10	8	8	11	14	9
BW25113_0445	ybaE	461068	462768	3	3	2	3	3	3	1
BW25113_0446	cof	462868	463686	10	9	10	12	11	15	13
BW25113_0447	ybaO	463839	464297	9	10	9	11	10	15	7
BW25113_0448	mdlA	464327	466099	6	10	5	8	9	10	5
BW25113_0449	mdlB	466092	467873	5	4	4	6	6	6	5
BW25113_0450	glnK	468054	468392	13	7	8	10	12	14	7
BW25113_0451	amtB	468422	469708	9	6	4	7	8	9	4
BW25113_0452	tesB	469757	470617	9	5	4	7	9	10	7
BW25113_0453	ybaY	470835	471407	8	5	5	7	7	9	6
BW25113_0454	ybaZ	471438	471827	11	8	6	8	8	12	6
BW25113_0455	ffs	471904	472017	13	10	8	10	11	15	8
BW25113_0456	ybaA	472128	472481	10	10	6	9	10	14	7
BW25113_0457	ylaB	472523	474073	5	6	5	4	7	8	5
BW25113_0458	ylaC	474237	474707	9	9	6	8	11	13	6
BW25113_0459	maa	474823	475374	6	5	5	3	7	9	3
BW25113_0460	hha	475546	475764	6	6	5	3	8	10	4
BW25113_0461	tomB	475790	476164	7	7	5	3	8	10	5
BW25113_0462	acrB	476710	479859	1	1	1	1	1	1	1
BW25113_0463	acrA	479882	481075	3	2	3	5	1	5	1
BW25113_0464	acrR	481217	481864	3	3	1	5	2	5	1
BW25113_0465	mscK	481992	485354	0	0	0	0	0	0	0
BW25113_0466	ybaM	485566	485727	9	4	6	6	10	11	4
BW25113_0467	priC	485741	486268	8	4	6	7	9	11	4
BW25113_0468	ybaN	486338	486715	7	5	8	8	9	13	5
BW25113_0469	apt	486868	487419	1	3	6	5	5	8	2
BW25113_0470	dnaX	487548	489479	1	2	3	2	2	3	2
BW25113_0471	ybaB	489532	489861	6	4	6	6	6	7	7
BW25113_0472	recR	489861	490466	4	3	3	5	4	4	4
BW25113_0473	htpG	490576	492450	1	0	1	3	0	3	1
BW25113_0474	adk	492631	493275	4	4	3	8	5	10	5
BW25113_0475	hemH	493511	494473	7	6	6	8	9	12	5
BW25113_0476	aes	494470	495429	3	4	5	6	6	7	5
BW25113_0477	gsk	495581	496885	1	3	2	1	3	5	0
BW25113_0478	ybaL	497018	498694	7	7	5	7	8	8	6
BW25113_0479	fsr	498932	500152	11	9	4	9	13	16	9
BW25113_0480	ushA	500370	502022	4	4	1	5	7	6	3
BW25113_0481	ybaK	502059	502538	5	6	3	7	7	8	5
BW25113_4585	chiX	502660	502743	8	11	6	10	12	13	10
BW25113_0482	ybaP	502742	503536	8	8	5	7	10	12	10
BW25113_0483	ybaQ	503674	504015	12	13	9	14	16	18	14
BW25113_0484	copA	504331	506835	2	2	3	4	4	4	2
BW25113_0485	glsA	507097	508029	8	6	4	7	8	11	4
BW25113_0486	ybaT	508032	509324	7	6	3	8	7	8	6
BW25113_0487	cueR	509449	509856	14	10	12	14	13	15	12
BW25113_0488	ybbJ	509857	510315	10	7	10	10	10	11	10
BW25113_0489	qmcA	510312	511229	6	7	8	7	8	9	7
BW25113_0490	fetA	511375	512052	6	7	8	6	9	11	7
BW25113_0491	fetB	512039	512818	6	5	6	5	7	9	7
BW25113_0492	ybbN	512881	513735	3	2	2	2	4	3	3
BW25113_0493	ybbO	513796	514605	6	3	5	8	9	10	5
BW25113_0494	tesA	514595	515221	13	9	10	15	16	18	12
BW25113_0495	ybbA	515189	515875	19	17	15	20	24	26	20
BW25113_0496	ybbP	515872	518286	6	5	4	5	5	6	5
BW25113_0497	rhsD	518717	522997	0	0	0	0	0	0	0
BW25113_0498	ybbC	523037	523405	4	5	3	4	4	6	4
BW25113_0499	rhsH	523408	524115	4	4	3	4	4	6	3
BW25113_0501	ybbD	524096	524586	3	3	4	5	5	6	3
BW25113_4632	ylbI	524956	525048	8	6	6	8	9	12	5
BW25113_0502	ylbG	525116	525472	6	3	5	6	7	10	3
BW25113_0503	mnmH	525588	526682	9	6	5	6	6	13	5
BW25113_0504	allS	526751	527677	8	7	5	7	7	13	5
BW25113_0505	allA	527907	528389	6	9	6	8	10	13	7
BW25113_0506	allR	528467	529282	5	8	6	9	12	13	9
BW25113_0507	gcl	529372	531153	5	6	4	7	8	8	5
BW25113_0508	hyi	531166	531942	6	6	4	6	8	8	3
BW25113_0509	glxR	532042	532920	9	7	5	6	9	9	6
BW25113_0511	ybbW	533089	534543	2	2	1	1	3	4	0
BW25113_0512	allB	534603	535964	2	2	2	2	4	4	1
BW25113_0513	ybbY	536021	537322	4	3	3	2	4	6	3
BW25113_0514	glxK	537344	538489	8	4	7	7	7	9	5
BW25113_0515	allE	538717	539502	14	7	9	10	13	17	11
BW25113_0516	allC	539513	540748	7	5	6	5	8	10	8
BW25113_0517	allD	540770	541819	9	10	7	8	9	10	7
BW25113_0518	fdrA	542136	543803	5	5	5	4	5	6	3
BW25113_4572	ylbE	543813	545072	7	7	5	3	6	8	7
BW25113_0520	ylbF	545083	545898	8	5	6	6	9	11	5
BW25113_0521	ybcF	545895	546788	6	4	4	5	6	8	4
BW25113_0522	purK	546983	548050	5	3	7	6	6	10	5
BW25113_0523	purE	548047	548556	5	3	7	7	7	9	8
BW25113_0524	lpxH	548674	549396	4	2	5	5	5	6	6
BW25113_0525	ppiB	549399	549893	1	1	1	2	3	2	1
BW25113_0526	cysS	550067	551452	3	0	3	3	4	5	3
BW25113_0527	ybcI	551488	552009	7	6	5	7	8	10	8
BW25113_0528	ybcJ	552117	552329	11	10	9	8	11	14	10
BW25113_0529	folD	552331	553197	12	9	7	6	9	12	9
BW25113_0530	sfmA	553668	554210	7	7	5	7	7	9	4
BW25113_0531	sfmC	554430	555122	11	11	8	12	11	14	7
BW25113_0532	sfmD	555153	557756	2	1	2	1	2	2	2
BW25113_0533	sfmH	557792	558775	9	8	8	5	10	10	6
BW25113_0534	sfmF	558786	559301	7	8	6	5	9	9	5
BW25113_0535	sfmZ	559304	559936	6	7	6	4	8	8	4
BW25113_0536	argU	560179	560255	5	6	5	3	8	8	5
BW25113_0537	intD	560271	561434	4	2	4	2	4	4	3
BW25113_4633	xisD	561314	561535	9	5	7	7	11	12	9
BW25113_0539	exoD	561554	561832	9	6	6	7	10	11	9
BW25113_4508	peaD	561832	562143	9	7	4	7	10	11	8
BW25113_0542	renD	562140	562232	7	5	2	5	9	10	6
BW25113_0540	insE1	562298	562597	9	7	4	7	11	12	7
BW25113_0541	insF1	562594	563460	9	7	4	7	11	12	7
BW25113_0542	renD	563491	563703	8	6	4	6	9	10	7
BW25113_0543	emrE	563771	564103	7	5	3	6	7	9	7
BW25113_0544	ybcK	564358	565884	0	0	0	0	0	1	1
BW25113_0545	ybcL	566349	566900	4	7	3	6	4	8	4
BW25113_0546	ybcM	566910	567707	3	4	1	4	1	7	4
BW25113_4588	ylcH	567824	567925	6	4	3	6	4	10	5
BW25113_0547	ybcN	567922	568377	5	4	3	4	4	8	4
BW25113_0548	ninE	568377	568547	6	5	4	4	5	9	5
BW25113_0549	ybcO	568540	568830	4	2	2	1	3	5	2
BW25113_0550	rusA	568827	569189	4	3	2	1	3	3	1
BW25113_4509	ylcG	569186	569326	4	3	2	1	4	4	1
BW25113_0551	quuD	569412	569795	1	1	0	0	2	2	1
BW25113_0553	nmpC	569985	570042	4	3	2	1	4	5	3
BW25113_0552	insH1	570193	571209	4	3	2	1	4	5	3
BW25113_0553	nmpC	571242	572281	0	0	0	0	0	0	0
BW25113_0554	essD	572854	573069	4	4	3	4	4	7	3
BW25113_0555	rrrD	573069	573566	4	4	3	4	4	7	3
BW25113_0556	rzpD	573563	574024	5	6	3	4	6	9	4
BW25113_4510	rzoD	573783	573965	6	7	4	5	7	10	5
BW25113_0557	borD	574056	574349	5	5	3	3	6	8	4
BW25113_0558	ybcV	574640	575050	5	5	2	4	6	7	4
BW25113_0559	ybcW	575336	575542	5	5	3	4	6	7	4
BW25113_4589	ylcI	575707	575901	6	6	4	5	6	7	6
BW25113_0560	nohD	576290	576835	7	7	5	7	8	10	8
BW25113_4634	aaaD	576810	577118	7	7	5	7	8	10	8
BW25113_0561	tfaD	577116	577553	5	5	4	4	6	7	6
BW25113_0562	ybcY	578259	578262	5	6	3	5	6	6	6
BW25113_0563	tfaX	578409	578591	3	4	2	3	4	4	4
BW25113_0564	appY	579137	579886	2	2	1	2	2	2	2
BW25113_0565	ompT	580136	581089	5	2	3	2	5	7	3
BW25113_4635	pauD	581513	581557	8	5	7	5	8	12	5
BW25113_0566	envY	581603	582364	5	5	6	3	5	8	3
BW25113_0567	ybcH	582547	583437	8	7	7	7	9	11	6
BW25113_0568	nfrA	583438	586410	0	0	0	0	1	1	0
BW25113_0569	nfrB	586397	588634	6	4	5	5	6	7	3
BW25113_0570	cusS	588784	590226	6	4	4	4	5	6	3
BW25113_0571	cusR	590216	590899	3	5	2	2	4	4	3
BW25113_0572	cusC	591056	592429	8	8	4	12	11	15	9
BW25113_0573	cusF	592587	592919	14	14	8	18	20	21	14
BW25113_0574	cusB	592935	594158	8	7	3	9	9	11	9
BW25113_0575	cusA	594170	597313	1	0	0	0	1	1	1
BW25113_0576	pheP	597415	598791	6	7	4	4	8	9	8
BW25113_0577	ybdG	598872	600119	5	5	2	3	5	7	6
BW25113_0578	nfsB	600227	600880	13	10	7	9	9	15	14
BW25113_0579	ybdF	600974	601342	8	7	3	6	5	9	8
BW25113_0580	ybdJ	601407	601655	8	7	3	6	5	9	8
BW25113_0581	ybdK	601721	602839	3	2	2	3	3	3	3
BW25113_4700	sokE	603190	603248	3	4	4	4	5	5	4
BW25113_4415	hokE	603292	603444	3	4	4	4	5	5	4
BW25113_0582	insL1	603521	604633	2	3	3	3	4	4	3
BW25113_0583	entD	604915	605535	1	0	1	0	1	1	1
BW25113_0584	fepA	605710	607950	2	1	2	2	2	2	0
BW25113_0585	fes	608193	609395	4	5	4	5	7	7	5
BW25113_4511	ybdZ	609398	609616	5	6	4	6	9	9	6
BW25113_0586	entF	609613	613494	0	0	1	1	1	1	1
BW25113_0587	fepE	613710	614843	10	6	7	10	10	14	9
BW25113_0588	fepC	614840	615655	9	5	7	9	9	12	7
BW25113_0589	fepG	615652	616644	7	7	7	9	9	10	6
BW25113_0590	fepD	616641	617645	7	8	4	7	8	10	4
BW25113_0591	entS	617756	619006	2	2	2	2	5	5	3
BW25113_0592	fepB	619010	619966	6	6	3	4	4	7	5
BW25113_0593	entC	620341	621516	5	3	1	2	4	5	3
BW25113_0594	entE	621526	623136	4	1	3	3	5	5	3
BW25113_0595	entB	623150	624007	9	5	2	4	7	9	6
BW25113_0596	entA	624007	624753	10	4	4	5	8	10	7
BW25113_0597	entH	624756	625169	8	3	3	4	6	8	5
BW25113_0598	cstA	625350	627455	0	0	0	0	0	0	0
BW25113_4512	ybdD	627638	627835	6	9	8	6	11	12	7
BW25113_0599	ybdH	627845	628933	5	6	5	5	7	8	5
BW25113_0600	ybdL	629042	630202	4	6	4	6	7	9	6
BW25113_0601	ybdM	630203	630832	5	3	4	4	5	5	5
BW25113_0602	ybdN	630805	632025	3	2	3	3	3	3	3
BW25113_0603	ybdO	632172	633074	7	5	2	7	7	7	6
BW25113_0604	dsbG	633283	634029	7	6	4	6	6	8	7
BW25113_0605	ahpC	634401	634964	11	5	7	9	10	14	11
BW25113_0606	ahpF	635209	636774	3	3	3	3	5	5	3
BW25113_0607	uspG	636895	637323	4	5	4	8	8	10	4
BW25113_0608	ybdR	637544	638782	2	4	4	5	5	6	2
BW25113_0610	rnk	639013	639423	7	8	4	8	9	14	5
BW25113_0611	rna	639653	640459	6	7	5	7	6	10	6
BW25113_0612	citT	640573	642036	3	3	2	3	3	3	3
BW25113_0613	citG	642087	642965	8	4	7	9	8	10	7
BW25113_0614	citX	642940	643491	13	10	10	12	13	16	11
BW25113_0615	citF	643495	645027	9	6	8	11	10	12	8
BW25113_0616	citE	645038	645946	14	12	8	13	15	18	13
BW25113_0617	citD	645943	646239	15	14	10	15	19	23	13
BW25113_0618	citC	646254	647312	10	10	6	6	13	14	9
BW25113_0619	citA	647691	649349	2	1	0	2	2	2	1
BW25113_0620	citB	649318	649998	3	3	5	5	5	5	5
BW25113_0621	dcuC	650039	651424	5	4	4	4	4	6	5
BW25113_0622	pagP	652013	652573	0	0	1	0	0	0	0
BW25113_0623	cspE	652748	652957	0	0	1	0	0	0	0
BW25113_0624	flc	653011	653394	2	1	3	1	1	3	0
BW25113_4581	ybeM	653487	653681	4	2	5	3	4	6	2
BW25113_0627	tatE	654403	654606	7	5	6	5	7	9	5
BW25113_0628	lipA	654707	655672	4	3	3	3	4	5	4
BW25113_0629	ybeF	655881	656834	5	4	3	2	3	4	3
BW25113_0630	lipB	657093	657734	7	4	4	4	7	7	6
BW25113_0631	ybeD	657835	658098	6	3	5	4	5	7	5
BW25113_0632	dacA	658208	659419	1	0	3	0	2	2	1
BW25113_0633	rlpA	659558	660646	7	6	6	3	7	9	5
BW25113_0634	mrdB	660657	661769	5	5	6	5	6	7	5
BW25113_0635	mrdA	661772	663673	1	2	0	0	0	2	0
BW25113_0636	rlmH	663704	664171	1	2	1	1	1	3	1
BW25113_0637	rsfS	664175	664492	0	0	0	0	0	0	0
BW25113_0638	cobC	664752	665363	2	1	3	2	4	4	1
BW25113_0639	nadD	665387	666028	7	3	5	7	9	9	5
BW25113_0640	holA	666030	667061	8	5	4	7	9	9	5
BW25113_0641	lptE	667061	667642	10	8	4	8	11	12	8
BW25113_0642	leuS	667657	670239	1	3	0	1	2	2	2
BW25113_0643	ybeL	670474	670956	10	9	7	9	8	11	10
BW25113_0644	ybeQ	671026	672003	13	14	7	12	11	15	11
BW25113_0645	ybeR	672167	672874	5	6	3	5	6	7	5
BW25113_0646	djlB	672871	674298	2	3	4	3	4	4	3
BW25113_0647	ybeT	674308	674862	6	7	5	5	9	9	5
BW25113_0648	ybeU	674964	675671	8	8	7	7	11	11	7
BW25113_0649	djlC	675668	677119	7	6	5	5	8	9	7
BW25113_0650	hscC	677179	678849	8	5	9	11	10	11	7
BW25113_0651	rihA	678933	679868	10	8	8	11	13	14	9
BW25113_0652	gltL	679986	680711	8	6	5	8	10	12	7
BW25113_0653	gltK	680711	681385	4	5	2	5	6	8	2
BW25113_0654	gltJ	681385	682125	2	2	3	0	2	5	2
BW25113_0655	gltI	682295	683203	3	2	3	2	4	5	4
BW25113_0656	insH1	683453	684469	7	3	5	5	6	10	7
BW25113_0657	lnt	684799	686337	0	0	0	0	0	0	0
BW25113_0658	ybeX	686362	687240	6	6	3	5	8	9	7
BW25113_0659	ybeY	687330	687797	8	8	5	7	8	11	7
BW25113_0660	ybeZ	687794	688834	4	5	4	5	4	5	2
BW25113_0661	miaB	688987	690411	5	4	3	6	5	7	2
BW25113_0662	ubiF	690557	691732	3	2	2	3	3	4	0
BW25113_0664	glnX	691886	691960	1	0	1	1	1	2	0
BW25113_0665	glnV	691998	692072	1	0	1	1	1	2	0
BW25113_0666	metU	692120	692196	1	0	0	1	1	1	0
BW25113_0668	glnW	692212	692286	1	0	0	1	1	1	0
BW25113_0670	glnU	692321	692395	1	0	0	1	1	1	0
BW25113_0672	leuW	692419	692503	0	0	0	0	0	0	0
BW25113_0673	metT	692513	692589	0	0	0	0	0	0	0
BW25113_0674	asnB	692969	694633	0	0	0	1	1	1	0
BW25113_0675	umpH	695030	695782	3	1	3	5	3	8	3
BW25113_0676	nagC	695830	697050	5	5	2	5	5	8	2
BW25113_0677	nagA	697059	698207	5	6	1	5	4	6	3
BW25113_0678	nagB	698267	699067	5	1	2	2	3	5	1
BW25113_0679	nagE	699400	701346	1	0	0	1	2	1	2
BW25113_0680	glnS	701549	703213	6	6	6	6	4	9	3
BW25113_0681	chiP	703790	705196	3	3	1	2	3	3	1
BW25113_0682	chiQ	705246	705572	3	2	1	2	3	5	3
BW25113_0683	fur	705656	706102	3	2	1	2	3	5	3
BW25113_4637	uof	706095	706181	3	2	1	2	3	5	3
BW25113_0684	fldA	706391	706921	1	1	0	0	1	1	1
BW25113_0685	ybfE	707061	707354	0	0	0	0	0	0	0
BW25113_0686	ybfF	707494	708258	0	0	0	0	0	0	0
BW25113_0687	seqA	708443	708988	0	1	1	0	1	1	0
BW25113_0688	pgm	709014	710654	3	4	2	3	3	5	1
BW25113_0689	ybfP	710868	711362	10	9	7	9	12	14	8
BW25113_0691	ybfG	711403	712053	16	13	11	14	17	19	11
BW25113_4636	ybfI	712177	712326	19	17	16	17	21	22	15
BW25113_0692	potE	712402	713721	11	11	10	12	13	15	9
BW25113_0693	speF	713718	715916	2	2	3	2	4	4	2
BW25113_4590	ybfK	716039	716296	12	7	11	13	13	18	12
BW25113_0694	kdpE	716512	717189	11	9	11	12	12	16	10
BW25113_0695	kdpD	717186	719870	1	1	1	1	2	2	1
BW25113_0696	kdpC	719863	720435	9	3	2	8	8	14	8
BW25113_0697	kdpB	720444	722492	2	1	1	3	2	6	2
BW25113_0698	kdpA	722515	724188	7	6	7	6	9	8	7
BW25113_4513	kdpF	724188	724277	11	10	10	11	14	13	11
BW25113_0699	ybfA	724590	724796	6	6	7	7	8	8	7
BW25113_0700	rhsC	725039	729232	0	0	0	0	0	0	0
BW25113_0702	ybfB	729232	729558	7	7	5	6	7	8	7
BW25113_0703	rhsO	729589	731109	2	1	1	1	2	2	1
BW25113_0704	ybfC	731106	731675	0	1	0	1	0	1	0
BW25113_4514	ybfQ	731901	732140	1	2	2	2	1	3	0
BW25113_0705	ybfL	732281	733417	2	3	3	3	2	4	1
BW25113_0706	ybfD	733548	734309	1	1	2	1	1	2	0
BW25113_0707	ybgA	734457	734966	4	4	2	3	4	4	4
BW25113_0708	phr	734963	736381	3	2	2	2	3	4	2
BW25113_0709	dtpD	736531	738012	2	5	2	7	6	10	3
BW25113_0710	ybgI	738283	739026	7	11	8	11	13	18	7
BW25113_0711	ybgJ	739049	739705	7	8	7	8	8	14	6
BW25113_0712	ybgK	739699	740631	3	7	6	5	5	10	2
BW25113_0713	ybgL	740621	741355	5	7	6	7	8	11	3
BW25113_0714	nei	741391	742182	5	3	2	4	5	6	5
BW25113_0715	abrB	742179	743225	7	7	3	5	8	10	6
BW25113_0716	ybgO	743377	744438	8	6	5	5	9	10	6
BW25113_0717	ybgP	744435	745163	11	9	10	10	12	13	10
BW25113_0718	ybgQ	745178	747625	2	1	2	2	2	2	2
BW25113_0719	ybgD	747685	748251	8	4	6	9	8	10	8
BW25113_0720	gltA	748641	749924	6	5	6	5	7	7	3
BW25113_0721	sdhC	750633	751022	3	2	5	4	4	3	1
BW25113_0722	sdhD	751016	751363	3	2	5	4	4	3	1
BW25113_0723	sdhA	751363	753129	2	3	2	2	3	2	1
BW25113_0724	sdhB	753145	753861	8	7	3	4	7	8	6
BW25113_0726	sucA	754162	756963	0	0	0	0	0	0	0
BW25113_0727	sucB	756978	758195	6	7	2	10	8	14	5
BW25113_0728	sucC	758470	759636	7	8	5	7	9	14	6
BW25113_0729	sucD	759636	760505	4	4	3	6	6	7	2
BW25113_0730	mngR	760609	761331	7	3	0	6	7	8	3
BW25113_0731	mngA	761440	763416	8	4	2	7	5	9	5
BW25113_0732	mngB	763434	766067	1	1	0	0	1	1	0
BW25113_0733	cydA	766914	768482	1	2	3	3	4	5	2
BW25113_0734	cydB	768498	769637	1	4	6	2	6	5	2
BW25113_4515	cydX	769652	769765	2	5	8	4	8	7	3
BW25113_0735	ybgE	769765	770058	3	5	7	4	6	6	3
BW25113_0736	ybgC	770208	770612	2	1	3	3	3	3	2
BW25113_0737	tolQ	770609	771301	2	2	2	2	3	3	3
BW25113_0738	tolR	771305	771733	4	4	3	2	5	6	3
BW25113_0739	tolA	771798	773063	2	3	4	2	4	5	2
BW25113_0740	tolB	773196	774488	1	0	0	0	1	1	1
BW25113_0741	pal	774523	775044	1	2	1	1	2	3	2
BW25113_0742	ybgF	775054	775845	0	0	0	0	0	0	0
BW25113_0743	lysT	776010	776085	0	0	0	0	0	0	0
BW25113_0744	valT	776221	776296	0	0	0	0	0	0	0
BW25113_0745	lysW	776299	776374	0	0	0	0	0	0	0
BW25113_0746	valZ	776524	776599	0	1	0	1	1	1	1
BW25113_0747	lysY	776603	776678	0	1	0	1	1	1	1
BW25113_0748	lysZ	776825	776900	0	1	1	2	2	2	1
BW25113_0749	lysQ	777033	777108	0	1	1	2	2	2	1
BW25113_0750	nadA	777541	778584	3	3	1	2	3	4	1
BW25113_0751	pnuC	778622	779341	9	7	5	10	10	12	5
BW25113_0752	zitB	779338	780279	7	6	3	8	9	11	5
BW25113_0753	ybgS	780393	780773	13	10	7	13	14	18	8
BW25113_0754	aroG	781089	782141	10	9	5	6	8	11	3
BW25113_0755	gpmA	782299	783051	5	6	4	8	7	11	3
BW25113_0756	galM	783253	784293	4	4	2	4	5	6	2
BW25113_0757	galK	784287	785435	4	4	1	1	3	4	1
BW25113_0758	galT	785439	786485	1	1	1	2	2	2	2
BW25113_0759	galE	786495	787511	2	1	1	0	1	1	1
BW25113_0760	modF	787772	789244	1	0	2	0	1	1	1
BW25113_0761	modE	789312	790100	12	9	7	8	12	15	13
BW25113_0762	acrZ	790229	790378	13	11	7	10	13	18	15
BW25113_0763	modA	790545	791318	12	8	4	9	13	16	12
BW25113_0764	modB	791318	792007	10	8	2	10	9	13	10
BW25113_0765	modC	792010	793068	7	5	1	5	5	8	6
BW25113_0766	ybhA	793069	793887	17	8	8	12	16	18	14
BW25113_0767	pgl	794042	795037	11	8	8	10	12	14	10
BW25113_0768	ybhD	795078	796031	9	4	8	6	5	9	6
BW25113_0769	ybhH	796215	797267	5	2	3	3	4	5	3
BW25113_0770	ybhI	797343	798776	8	5	5	5	7	8	5
BW25113_0771	ybhJ	798959	801220	0	1	0	0	1	2	0
BW25113_0772	ybhC	801454	802737	10	10	9	12	11	14	8
BW25113_0773	ybhB	802889	803365	11	10	10	15	13	18	10
BW25113_0774	bioA	803424	804713	5	2	4	6	6	7	2
BW25113_0775	bioB	804800	805840	9	7	7	9	10	11	5
BW25113_0776	bioF	805837	806991	5	3	4	4	4	6	5
BW25113_0777	bioC	806978	807733	5	5	4	5	5	7	3
BW25113_0778	bioD	807726	808403	0	0	0	0	0	1	0
BW25113_0779	uvrB	808982	811003	2	2	1	1	2	2	1
BW25113_0780	ybhK	811195	812103	8	9	5	2	9	12	8
BW25113_0781	moaA	812500	813489	12	10	8	9	12	16	10
BW25113_0782	moaB	813511	814023	12	10	7	9	11	15	10
BW25113_0783	moaC	814026	814511	13	12	7	11	11	18	13
BW25113_0784	moaD	814504	814749	12	12	5	11	11	18	12
BW25113_0785	moaE	814751	815203	10	10	5	11	9	16	11
BW25113_0786	ybhL	815340	816044	6	6	3	7	6	11	5
BW25113_0787	ybhM	816249	816962	8	8	7	9	8	11	6
BW25113_0788	ybhN	816998	817954	11	9	7	9	10	12	10
BW25113_0789	clsB	817954	819195	12	9	6	10	11	13	8
BW25113_0790	ybhP	819192	819953	9	6	5	8	9	10	8
BW25113_0791	ybhQ	820086	820496	11	8	8	8	14	15	11
BW25113_0792	ybhR	820458	821564	7	6	8	7	12	13	7
BW25113_0793	ybhS	821575	822708	8	4	5	6	11	11	6
BW25113_0794	ybhF	822701	824437	3	4	3	1	3	4	2
BW25113_0795	ybhG	824430	825428	9	11	10	8	14	15	8
BW25113_0796	ybiH	825428	826099	11	10	8	8	15	17	9
BW25113_0797	rhlE	826328	827692	6	5	6	5	9	11	7
BW25113_0798	ybiA	827924	828406	6	5	6	6	8	10	5
BW25113_0799	dinG	828526	830676	0	4	1	2	2	3	3
BW25113_0800	ybiB	830704	831666	11	12	12	10	13	15	10
BW25113_0801	ybiC	831807	832892	8	5	6	5	8	10	4
BW25113_0802	ybiJ	833121	833381	14	13	7	9	10	16	10
BW25113_0803	ybiI	833646	833912	13	14	7	8	11	16	11
BW25113_0804	ybiX	833986	834663	14	13	8	8	12	14	9
BW25113_0805	fiu	834705	836987	5	3	1	5	5	6	2
BW25113_0806	mcbA	837252	837512	17	11	9	13	16	19	9
BW25113_0807	rlmF	837788	838714	15	11	8	9	13	14	8
BW25113_0808	ybiO	838711	840936	4	2	2	3	3	3	3
BW25113_0809	glnQ	841197	841919	7	5	4	4	8	10	5
BW25113_0810	glnP	841916	842575	7	6	3	6	9	12	6
BW25113_0811	glnH	842714	843460	8	8	6	8	10	12	9
BW25113_0812	dps	843864	844367	11	11	8	12	14	14	10
BW25113_0813	rhtA	844666	845553	4	3	4	3	6	5	2
BW25113_0814	ompX	845906	846421	4	3	3	3	3	5	3
BW25113_0815	ybiP	846470	848053	2	3	1	1	2	3	2
BW25113_4705	mntS	848325	848453	7	5	6	7	9	13	8
BW25113_0817	mntR	848639	849106	7	4	6	7	10	12	9
BW25113_0818	ybiR	849103	850221	7	3	4	6	8	9	6
BW25113_0819	ldtB	850280	851200	3	1	3	3	5	5	3
BW25113_0820	ybiT	851419	853011	3	3	2	3	4	5	2
BW25113_0821	ybiU	853252	854517	5	5	2	3	5	7	4
BW25113_0822	ybiV	854669	855484	3	1	1	3	4	4	4
BW25113_0823	ybiW	855630	858062	2	1	1	2	1	2	0
BW25113_0824	ybiY	858068	858967	14	15	7	11	17	19	14
BW25113_0825	fsaA	859098	859760	9	11	7	9	13	16	11
BW25113_0826	moeB	859836	860585	6	8	7	10	11	13	9
BW25113_0827	moeA	860585	861820	7	4	4	7	8	10	7
BW25113_0828	iaaA	862024	862989	5	3	2	2	5	7	3
BW25113_0829	gsiA	862976	864847	0	1	1	2	2	2	1
BW25113_0830	gsiB	864867	866405	4	4	1	2	4	4	3
BW25113_0831	gsiC	866423	867343	10	9	7	13	11	16	8
BW25113_0832	gsiD	867346	868257	9	9	7	11	10	17	10
BW25113_0833	yliE	868435	870783	0	1	0	0	0	1	0
BW25113_0834	yliF	870791	872119	2	2	1	3	2	3	0
BW25113_0835	rimO	872166	873491	5	4	4	4	6	7	3
BW25113_0836	bssR	873704	874087	6	7	5	7	9	10	5
BW25113_0837	yliI	874198	875313	3	3	2	6	5	6	1
BW25113_0838	gstB	875310	875936	6	4	3	6	7	8	3
BW25113_0839	dacC	876183	877385	4	3	1	1	4	6	2
BW25113_0840	deoR	877432	878190	7	6	4	4	6	10	5
BW25113_0841	ybjG	878248	878844	3	3	2	4	5	6	2
BW25113_0842	mdfA	879129	880361	5	3	1	6	9	9	1
BW25113_0843	ybjH	880402	880686	12	10	9	13	15	18	7
BW25113_0844	ybjI	880772	881587	10	8	9	10	10	13	6
BW25113_0845	ybjJ	881587	882795	6	6	5	6	7	8	3
BW25113_0846	rcdA	882879	883415	7	4	7	5	8	8	7
BW25113_4417	rybB	883432	883510	8	5	8	7	9	10	9
BW25113_0847	ybjL	883590	885275	4	1	4	5	5	6	6
BW25113_0848	ybjM	885545	885922	8	8	3	8	11	12	8
BW25113_0849	grxA	885952	886209	6	7	2	6	9	10	7
BW25113_0850	ybjC	886369	886656	7	8	2	6	9	10	6
BW25113_0851	nfsA	886640	887362	6	6	2	6	8	8	4
BW25113_0852	rimK	887423	888325	6	2	5	4	8	8	3
BW25113_0853	ybjN	888413	888889	6	6	5	5	10	11	5
BW25113_0854	potF	889240	890352	4	5	6	6	9	11	6
BW25113_0855	potG	890447	891580	8	6	7	8	9	10	8
BW25113_0856	potH	891590	892543	7	4	2	4	5	6	3
BW25113_0857	potI	892540	893385	9	5	2	6	8	9	4
BW25113_0858	ybjO	893445	893933	9	5	3	7	11	12	5
BW25113_0859	rlmC	893974	895101	4	5	1	6	6	9	4
BW25113_0860	artJ	895300	896031	2	3	2	5	6	10	3
BW25113_0861	artM	896322	896990	5	3	3	5	6	10	5
BW25113_0862	artQ	896990	897706	9	4	4	5	8	8	6
BW25113_0863	artI	897713	898444	10	6	5	6	8	8	8
BW25113_0864	artP	898462	899190	1	2	1	1	1	0	1
BW25113_0865	ybjP	899408	899923	4	7	2	5	5	5	5
BW25113_0866	ybjQ	900049	900372	6	9	5	8	8	8	7
BW25113_0867	amiD	900369	901199	5	6	3	6	7	7	6
BW25113_0868	ybjS	901196	902209	7	7	4	9	8	8	7
BW25113_0869	ybjT	902308	903738	5	6	5	5	6	6	5
BW25113_0870	ltaE	903749	904750	8	7	5	6	9	9	7
BW25113_0871	poxB	904787	906505	3	2	1	3	2	6	2
BW25113_0872	hcr	906638	907606	2	3	2	5	4	7	4
BW25113_0873	hcp	907618	909270	4	4	4	4	6	9	6
BW25113_0874	ybjE	909414	910313	9	11	6	11	12	14	9
BW25113_0875	aqpZ	910808	911503	12	13	8	10	16	17	10
BW25113_0876	ybjD	911929	913587	4	4	2	4	5	6	4
BW25113_0877	ybjX	913584	914576	2	0	0	2	0	1	0
BW25113_0878	macA	914691	915806	9	6	4	8	7	9	5
BW25113_0879	macB	915803	917749	2	2	2	2	4	3	4
BW25113_0880	cspD	917822	918046	6	7	3	8	6	6	4
BW25113_0881	clpS	918369	918689	5	7	4	8	4	7	4
BW25113_0882	clpA	918720	920996	0	0	0	0	1	1	0
BW25113_0883	serW	921340	921427	0	0	0	1	1	1	0
BW25113_0884	infA	921681	921899	1	1	0	0	1	1	1
BW25113_0885	aat	922184	922888	2	4	2	2	3	3	3
BW25113_0886	cydC	922930	924651	3	4	1	3	4	4	3
BW25113_0887	cydD	924652	926418	2	2	0	2	2	3	2
BW25113_0888	trxB	926541	927506	3	3	1	1	4	4	2
BW25113_0889	lrp	928051	928545	1	0	0	0	1	2	1
BW25113_0890	ftsK	928680	932669	0	1	1	0	1	1	1
BW25113_0891	lolA	932828	933439	1	0	0	2	0	1	0
BW25113_0892	rarA	933450	934793	2	1	1	2	1	2	1
BW25113_0893	serS	934884	936176	7	4	3	4	3	9	5
BW25113_0894	dmsA	936415	938859	2	2	1	3	2	4	2
BW25113_0895	dmsB	938870	939487	9	9	6	7	7	11	7
BW25113_0896	dmsC	939489	940352	7	7	5	7	6	10	6
BW25113_0897	ycaC	940387	941013	8	5	5	9	10	14	8
BW25113_0898	ycaD	941327	942475	4	3	1	5	4	6	5
BW25113_0899	ycaM	942685	944115	5	4	5	4	5	5	4
BW25113_0900	ycaN	944116	945024	6	3	5	5	6	6	4
BW25113_0901	ycaK	945124	945714	7	3	4	5	7	7	4
BW25113_0902	pflA	945796	946536	6	2	3	4	6	7	4
BW25113_0903	pflB	946728	949010	0	0	0	0	0	0	0
BW25113_0904	focA	949065	949922	6	4	1	1	6	7	4
BW25113_0905	ycaO	950328	952088	6	6	5	5	6	7	5
BW25113_0906	ycaP	952218	952910	10	8	6	7	9	11	10
BW25113_0907	serC	953109	954197	8	5	4	7	5	11	5
BW25113_0908	aroA	954268	955551	12	9	7	10	13	18	11
BW25113_0909	ycaL	955720	956484	6	5	4	5	6	8	4
BW25113_0910	cmk	956657	957340	0	0	0	0	0	0	0
BW25113_0911	rpsA	957451	959124	0	0	0	0	0	0	0
BW25113_0912	ihfB	959284	959568	9	7	4	8	10	10	6
BW25113_0913	ycaI	959776	962040	2	1	1	2	1	2	0
BW25113_0914	msbA	962077	963825	2	2	0	2	4	4	3
BW25113_0915	lpxK	963822	964808	9	5	7	5	11	11	9
BW25113_0916	ycaQ	964845	966077	6	6	6	2	7	8	6
BW25113_0917	ycaR	966129	966311	6	6	5	3	6	9	5
BW25113_0918	kdsB	966308	967054	5	5	3	4	3	7	3
BW25113_0919	ycbJ	967208	968101	5	5	4	6	7	9	4
BW25113_0920	ycbC	968078	968857	5	4	4	6	10	10	6
BW25113_0921	smtA	968993	969778	6	6	3	6	6	7	5
BW25113_0922	mukF	969775	971097	0	1	0	1	0	1	0
BW25113_0923	mukE	971078	971782	7	7	6	11	9	11	7
BW25113_0924	mukB	971782	976242	0	0	0	0	0	0	0
BW25113_0925	ldtD	976503	978350	2	2	2	3	2	3	1
BW25113_0926	ycbK	978531	979079	5	4	3	3	3	7	2
BW25113_0927	ycbL	979106	979753	7	5	4	5	3	10	3
BW25113_0928	aspC	979975	981165	3	3	1	2	2	5	3
BW25113_0929	ompF	981350	982438	4	4	3	5	5	6	3
BW25113_0930	asnS	983041	984441	1	1	1	0	0	1	1
BW25113_0931	pncB	984610	985812	0	0	0	0	0	0	0
BW25113_0932	pepN	986078	988690	0	0	0	0	0	0	0
BW25113_0933	ssuB	988733	989500	10	10	5	11	14	14	11
BW25113_0934	ssuC	989497	990288	10	8	9	12	13	15	10
BW25113_0935	ssuD	990299	991444	8	8	9	9	8	11	7
BW25113_0936	ssuA	991441	992400	8	10	8	11	11	12	10
BW25113_0937	ssuE	992393	992968	15	12	11	14	17	19	13
BW25113_0938	elfA	993324	993863	15	11	10	13	17	18	12
BW25113_0939	elfD	993946	994647	15	13	10	14	17	19	13
BW25113_0940	elfC	994672	997272	1	1	0	1	1	1	1
BW25113_0941	elfG	997263	998333	4	2	6	4	6	6	6
BW25113_0942	ycbU	998345	998887	8	8	7	10	13	12	10
BW25113_0943	ycbV	998895	999410	6	7	4	7	9	8	6
BW25113_0944	ycbF	999403	1000113	4	5	4	7	7	6	3
BW25113_0945	pyrD	1000224	1001234	3	3	2	3	4	4	3
BW25113_0946	zapC	1001408	1001950	0	0	0	0	0	0	0
BW25113_0947	ycbX	1001947	1003056	2	1	2	0	2	3	0
BW25113_0948	rlmL	1003300	1005408	0	0	0	1	0	1	0
BW25113_0949	uup	1005420	1007327	7	5	3	5	7	7	3
BW25113_0950	pqiA	1007457	1008710	10	8	8	8	11	11	7
BW25113_0951	pqiB	1008715	1010355	2	2	2	2	2	2	0
BW25113_0952	pqiC	1010352	1010915	4	3	2	4	3	5	3
BW25113_0953	rmf	1011171	1011338	3	2	1	3	3	4	3
BW25113_0954	fabA	1011408	1011926	1	0	0	1	1	1	1
BW25113_0955	ycbZ	1011995	1013755	2	2	1	0	1	2	2
BW25113_0956	matP	1013941	1014393	3	4	4	2	6	5	4
BW25113_0957	ompA	1014469	1015509	1	1	1	1	1	1	1
BW25113_0958	sulA	1015866	1016375	3	2	3	3	3	4	2
BW25113_0959	sxy	1016594	1017223	4	4	3	4	4	6	2
BW25113_0960	yccS	1017186	1019339	2	3	2	3	3	4	2
BW25113_0961	yccF	1019358	1019804	10	9	9	9	10	14	9
BW25113_0962	helD	1019927	1021981	2	1	1	1	3	3	2
BW25113_0963	mgsA	1022013	1022471	11	9	6	10	13	15	9
BW25113_0964	yccT	1022567	1023229	8	6	6	6	9	11	9
BW25113_0965	yccU	1023402	1023815	5	4	6	6	7	9	6
BW25113_0966	hspQ	1023860	1024177	2	2	2	5	6	8	6
BW25113_0967	rlmI	1024235	1025425	1	2	1	4	4	5	3
BW25113_0968	yccX	1025520	1025798	2	1	1	2	2	3	2
BW25113_0969	tusE	1025795	1026124	2	1	0	1	1	2	1
BW25113_0970	yccA	1026215	1026874	1	0	0	0	0	1	0
BW25113_0971	serT	1027081	1027168	3	0	2	1	3	0	1
BW25113_0972	hyaA	1027595	1028713	4	2	2	2	4	3	2
BW25113_0973	hyaB	1028710	1030503	2	3	0	1	2	2	1
BW25113_0974	hyaC	1030522	1031229	9	9	8	9	10	14	8
BW25113_0975	hyaD	1031226	1031813	7	8	7	8	9	11	6
BW25113_0976	hyaE	1031810	1032208	9	6	6	7	9	11	5
BW25113_0977	hyaF	1032205	1033062	8	5	7	5	9	11	2
BW25113_0978	cbdA	1033196	1034740	8	6	5	6	8	9	3
BW25113_0979	cbdB	1034752	1035888	12	5	7	8	12	14	9
BW25113_4592	cbdX	1035901	1035993	17	11	10	15	19	22	14
BW25113_0980	appA	1036073	1037371	6	7	4	7	8	9	4
BW25113_0981	etk	1037486	1039666	0	0	0	0	0	0	0
BW25113_0982	etp	1039686	1040132	5	3	4	4	5	6	3
BW25113_0983	gfcE	1040120	1041259	5	5	5	5	8	8	4
BW25113_0984	gfcD	1041305	1043401	2	4	2	3	2	6	4
BW25113_0985	gfcC	1043401	1044147	8	5	5	7	6	12	7
BW25113_0986	gfcB	1044144	1044788	7	7	5	8	9	10	8
BW25113_0987	gfcA	1044895	1045200	12	10	6	9	11	14	10
BW25113_4516	insA	1045289	1045564	14	12	8	11	13	16	12
BW25113_0988	insB1	1045483	1045986	14	12	8	11	13	16	12
BW25113_0989	cspH	1046419	1046631	11	9	7	9	11	13	11
BW25113_0990	cspG	1046917	1047129	5	2	2	5	5	7	4
BW25113_0991	ymcE	1047303	1047533	1	0	0	2	2	3	0
BW25113_4517	gnsA	1047523	1047696	0	0	0	1	1	2	0
BW25113_0992	yccM	1047745	1048818	2	3	1	1	2	4	1
BW25113_0993	torS	1048890	1051634	0	1	0	1	0	2	1
BW25113_0994	torT	1051717	1052745	7	6	4	8	8	11	11
BW25113_0995	torR	1052718	1053410	12	12	9	12	14	18	12
BW25113_0996	torC	1053540	1054712	9	6	7	10	13	16	8
BW25113_0997	torA	1054712	1057258	1	0	1	1	2	2	0
BW25113_0998	torD	1057255	1057854	7	7	1	7	7	11	7
BW25113_0999	cbpM	1058006	1058311	10	10	3	10	10	13	9
BW25113_1000	cbpA	1058311	1059231	7	7	2	5	4	7	5
BW25113_1001	yccE	1059492	1060748	7	6	2	4	4	6	4
BW25113_1002	agp	1061041	1062282	5	2	3	4	4	4	4
BW25113_1003	yccJ	1062320	1062547	10	6	5	9	10	14	6
BW25113_1004	wrbA	1062568	1063164	9	8	6	9	12	16	8
BW25113_4518	ymdF	1063537	1063710	13	7	9	11	15	18	10
BW25113_1006	rutG	1063967	1065295	7	6	6	7	9	9	6
BW25113_1007	rutF	1065316	1065810	10	6	8	9	12	12	9
BW25113_1008	rutE	1065821	1066411	11	7	9	9	14	14	10
BW25113_1009	rutD	1066421	1067221	9	7	6	5	13	12	9
BW25113_1010	rutC	1067229	1067615	12	8	11	8	15	15	12
BW25113_1011	rutB	1067627	1068319	11	10	11	9	15	15	13
BW25113_1012	rutA	1068319	1069467	8	13	8	11	18	18	15
BW25113_1013	rutR	1069698	1070336	6	8	11	12	16	18	13
BW25113_1014	putA	1070376	1074338	1	1	0	0	1	1	0
BW25113_1015	putP	1074761	1076269	5	4	3	3	4	6	5
BW25113_4490	efeU	1076812	1076916	9	7	6	6	7	9	7
BW25113_1018	efeO	1077699	1078826	2	2	1	3	2	2	1
BW25113_1019	efeB	1078832	1080103	3	3	3	7	4	4	2
BW25113_1020	phoH	1080448	1081512	10	7	7	12	10	11	8
BW25113_1021	pgaD	1081562	1081975	13	9	9	14	12	13	10
BW25113_1022	pgaC	1081977	1083302	6	4	3	7	8	8	7
BW25113_1023	pgaB	1083295	1085313	1	0	0	1	0	1	1
BW25113_1024	pgaA	1085322	1087745	0	0	0	1	0	1	0
BW25113_1025	ycdT	1088332	1089690	1	1	0	1	1	1	1
BW25113_1026	insF1	1089731	1090597	4	4	2	5	3	4	4
BW25113_1027	insE1	1090594	1090893	4	4	2	5	3	4	4
BW25113_1028	ymdE	1090961	1091302	1	1	1	2	0	1	2
BW25113_1029	ycdU	1091299	1092285	1	1	0	1	2	1	1
BW25113_1032	serX	1093021	1093108	3	2	3	5	6	4	2
BW25113_1033	ghrA	1093342	1094280	1	0	2	2	2	0	1
BW25113_1034	ycdX	1094335	1095072	6	4	7	4	5	7	3
BW25113_1035	ycdY	1095096	1095650	7	6	9	8	7	11	6
BW25113_1036	ycdZ	1095752	1096243	9	8	9	11	10	15	6
BW25113_1037	csgG	1096307	1097140	5	6	5	8	8	10	4
BW25113_1038	csgF	1097167	1097583	8	8	7	9	10	12	5
BW25113_1039	csgE	1097608	1097997	6	7	7	7	8	11	4
BW25113_1040	csgD	1098002	1098652	5	6	3	4	6	8	4
BW25113_1041	csgB	1099407	1099862	8	10	4	10	9	14	8
BW25113_1042	csgA	1099903	1100358	7	8	3	8	7	11	5
BW25113_1043	csgC	1100417	1100749	8	9	4	10	10	12	7
BW25113_1044	ymdA	1100870	1101181	8	8	3	7	10	10	7
BW25113_1045	ymdB	1101276	1101809	7	6	5	6	10	9	6
BW25113_1046	clsC	1101811	1103232	9	8	7	7	10	10	6
BW25113_1047	opgC	1103240	1104397	4	2	3	3	4	4	3
BW25113_1048	opgG	1104791	1106326	1	0	0	0	0	0	0
BW25113_1049	opgH	1106319	1108862	0	0	0	0	0	0	0
BW25113_1050	yceK	1109035	1109262	13	12	8	14	18	18	14
BW25113_1051	msyB	1109263	1109637	14	15	9	16	19	19	14
BW25113_1053	mdtG	1109720	1110946	8	8	4	8	11	12	7
BW25113_1054	lpxL	1111118	1112038	3	10	5	8	9	14	8
BW25113_1055	yceA	1112263	1113315	2	3	1	3	4	6	4
BW25113_1056	yceI	1113357	1113932	6	5	3	7	9	8	6
BW25113_1057	yceJ	1113936	1114502	10	10	6	10	14	14	8
BW25113_1058	yceO	1114763	1114903	12	11	9	13	15	15	10
BW25113_1059	solA	1114924	1116042	8	7	7	8	8	8	7
BW25113_1060	bssS	1116157	1116411	9	11	10	10	12	12	10
BW25113_1061	dinI	1116698	1116943	7	9	7	8	8	8	7
BW25113_1062	pyrC	1117017	1118063	4	4	3	4	3	3	3
BW25113_1063	yceB	1118169	1118729	6	4	3	4	0	1	3
BW25113_1064	grxB	1118863	1119510	8	7	6	6	3	4	6
BW25113_1065	mdtH	1119574	1120782	4	2	2	2	3	4	4
BW25113_1066	rimJ	1121018	1121602	6	3	5	3	6	6	6
BW25113_1067	yceH	1121613	1122260	9	6	7	5	9	9	8
BW25113_1068	yceM	1122262	1123185	7	5	7	6	8	8	7
BW25113_1069	murJ	1123295	1124830	2	1	2	4	2	3	3
BW25113_1070	flgN	1124870	1125286	16	13	9	14	15	18	13
BW25113_1071	flgM	1125291	1125584	16	11	11	12	16	19	13
BW25113_1072	flgA	1125660	1126319	13	8	10	8	14	15	10
BW25113_1073	flgB	1126474	1126890	17	12	11	9	17	19	14
BW25113_1074	flgC	1126894	1127298	19	13	12	10	19	21	15
BW25113_1075	flgD	1127310	1128005	9	6	4	4	9	9	6
BW25113_1076	flgE	1128030	1129238	8	6	2	6	7	9	7
BW25113_1077	flgF	1129258	1130013	7	6	4	5	8	10	8
BW25113_1078	flgG	1130185	1130967	3	3	3	2	6	5	4
BW25113_1079	flgH	1131020	1131718	5	3	3	3	5	6	5
BW25113_1080	flgI	1131730	1132827	7	5	3	6	7	10	4
BW25113_1081	flgJ	1132827	1133768	11	6	5	8	10	13	6
BW25113_1082	flgK	1133834	1135477	7	4	6	4	3	7	3
BW25113_1083	flgL	1135489	1136442	8	8	7	8	11	11	7
BW25113_1084	rne	1136638	1139823	1	1	1	0	1	1	1
BW25113_1085	yceQ	1139958	1140278	3	3	2	6	6	6	3
BW25113_1086	rluC	1140396	1141355	4	3	2	5	5	6	3
BW25113_1087	yceF	1141467	1142051	3	3	0	3	4	4	3
BW25113_4418	psrD	1142045	1142213	3	3	0	4	4	4	4
BW25113_1088	yceD	1142250	1142771	0	0	0	1	0	0	1
BW25113_1089	rpmF	1142823	1142996	3	2	1	3	3	3	3
BW25113_1090	plsX	1143077	1144147	3	2	1	2	3	3	2
BW25113_1091	fabH	1144215	1145168	2	2	2	1	2	2	0
BW25113_1092	fabD	1145184	1146113	2	4	2	4	4	5	1
BW25113_1093	fabG	1146126	1146860	0	2	1	2	2	2	0
BW25113_1094	acpP	1147071	1147307	0	0	0	0	0	0	0
BW25113_1095	fabF	1147395	1148636	1	2	2	1	1	3	1
BW25113_1096	pabC	1148756	1149565	3	2	3	4	2	6	4
BW25113_1097	yceG	1149568	1150590	6	2	4	6	4	8	7
BW25113_1098	tmk	1150580	1151221	9	7	3	10	8	11	9
BW25113_1099	holB	1151218	1152222	3	6	2	6	2	5	4
BW25113_1100	ycfH	1152233	1153030	1	3	1	3	0	3	1
BW25113_1101	ptsG	1153325	1154758	0	0	0	0	0	0	0
BW25113_1102	fhuE	1154818	1157007	2	3	2	1	3	4	2
BW25113_1103	hinT	1157341	1157700	11	14	10	10	11	19	12
BW25113_1104	ycfL	1157703	1158080	11	15	8	9	11	19	12
BW25113_1105	lpoB	1158094	1158735	9	12	7	8	9	16	11
BW25113_1106	thiK	1158716	1159540	4	6	5	6	6	11	7
BW25113_1107	nagZ	1159551	1160576	2	4	5	5	5	9	6
BW25113_1108	ycfP	1160599	1161141	1	5	4	4	4	7	6
BW25113_1109	ndh	1161541	1162845	4	1	4	3	3	7	2
BW25113_1110	ycfJ	1163055	1163594	11	8	4	5	10	15	6
BW25113_1111	ycfQ	1163656	1164288	13	11	4	6	10	16	6
BW25113_1112	bhsA	1164529	1164786	11	8	2	4	8	12	5
BW25113_1113	ldtC	1164868	1165830	5	3	1	2	4	5	2
BW25113_1114	mfd	1165974	1169420	0	0	1	1	0	1	1
BW25113_1115	ycfT	1169548	1170621	3	4	2	4	4	5	3
BW25113_1116	lolC	1170883	1172082	1	1	1	0	1	2	1
BW25113_1117	lolD	1172075	1172776	6	3	3	4	6	8	5
BW25113_1118	lolE	1172776	1174020	3	3	2	3	5	9	6
BW25113_1119	nagK	1174049	1174960	5	3	4	4	6	7	6
BW25113_1120	cobB	1175087	1175815	6	6	5	5	6	8	4
BW25113_1121	ycfZ	1175935	1176723	8	7	5	4	5	10	3
BW25113_1122	ymfA	1176720	1177181	9	8	6	5	6	12	4
BW25113_1123	potD	1177239	1178285	4	5	4	4	3	8	3
BW25113_1124	potC	1178282	1179076	9	9	6	7	7	12	7
BW25113_1125	potB	1179073	1179900	6	7	4	5	7	8	5
BW25113_1126	potA	1179914	1181050	1	0	2	1	1	1	1
BW25113_1127	pepT	1181300	1182526	4	4	2	3	3	6	2
BW25113_1128	roxA	1182575	1183696	5	6	6	7	7	8	3
BW25113_1129	phoQ	1183772	1185232	6	3	3	6	7	9	4
BW25113_1130	phoP	1185232	1185903	5	4	4	5	3	5	3
BW25113_1131	purB	1186072	1187442	3	2	2	4	4	4	1
BW25113_1132	hflD	1187446	1188087	4	2	2	4	5	6	1
BW25113_1133	mnmA	1188123	1189229	5	1	1	5	5	4	3
BW25113_1134	nudJ	1189283	1189744	10	5	6	7	10	9	4
BW25113_1135	rluE	1189754	1190407	2	2	5	3	4	3	2
BW25113_1136	icd	1190579	1191829	3	4	4	5	5	7	4
BW25113_1137	ymfD	1192323	1192988	4	3	2	4	3	5	3
BW25113_1138	ymfE	1192989	1193693	4	4	3	5	5	6	4
BW25113_1139	lit	1194151	1195044	4	4	4	3	6	5	2
BW25113_1140	intE	1195135	1196262	2	0	2	1	2	2	0
BW25113_1141	xisE	1196243	1196488	3	0	2	1	2	3	0
BW25113_1143	ymfI	1196953	1197294	2	2	1	0	1	3	2
BW25113_1144	ymfJ	1197232	1197540	2	2	1	0	1	3	2
BW25113_1145	cohE	1197715	1198389	4	2	2	1	2	5	3
BW25113_1146	croE	1198480	1198680	4	2	2	1	2	5	3
BW25113_1147	ymfL	1198724	1199281	2	0	1	1	1	2	1
BW25113_1148	ymfM	1199278	1199616	3	0	2	2	2	3	1
BW25113_4692	oweE	1199626	1199859	3	0	2	2	2	3	1
BW25113_4693	aaaE	1199860	1200993	3	1	2	3	3	3	2
BW25113_1150	ymfR	1201005	1201187	9	7	5	5	8	9	6
BW25113_1151	beeE	1201187	1201598	6	7	4	3	6	8	6
BW25113_1152	jayE	1201599	1202378	6	5	3	4	7	8	5
BW25113_1153	ymfQ	1202369	1202953	8	6	4	6	9	11	6
BW25113_1154	stfP	1202957	1203586	7	7	5	5	10	11	7
BW25113_1155	tfaP	1203588	1204001	5	5	4	5	8	10	7
BW25113_1156	tfaE	1203973	1204575	6	6	5	6	9	12	8
BW25113_1157	stfE	1204575	1205075	7	6	4	6	9	12	8
BW25113_1158	pinE	1205141	1205695	3	3	1	2	4	6	4
BW25113_1159	mcrA	1205802	1206635	5	5	1	1	6	7	5
BW25113_4519	icdC	1206869	1207033	8	5	5	5	10	11	7
BW25113_1160	iraM	1207136	1207459	9	7	7	6	13	13	9
BW25113_1161	ycgX	1208159	1208563	10	10	11	11	16	16	10
BW25113_1162	bluR	1208784	1209515	11	10	10	11	13	13	8
BW25113_1163	bluF	1209720	1210931	4	3	3	3	5	5	2
BW25113_1164	ycgZ	1211245	1211481	3	1	2	2	3	2	1
BW25113_1165	ymgA	1211524	1211796	5	0	2	4	4	5	3
BW25113_1166	ariR	1211825	1212091	7	3	2	5	5	6	4
BW25113_1167	ymgC	1212204	1212452	9	4	4	6	6	8	4
BW25113_1168	ycgG	1212784	1214307	6	4	3	4	4	5	1
BW25113_4520	ymgF	1214439	1214657	10	8	6	9	9	12	6
BW25113_4491	ycgH	1215057	1217704	1	1	0	1	1	1	1
BW25113_1171	ymgD	1217761	1218090	8	7	6	10	7	11	6
BW25113_1172	ymgG	1218100	1218444	9	7	5	11	7	12	6
BW25113_4593	ymgI	1218446	1218619	9	6	5	11	7	12	6
BW25113_4594	ymgJ	1218720	1218905	11	7	5	13	8	14	7
BW25113_4521	ycgI	1219020	1219127	11	7	5	14	9	14	7
BW25113_1174	minE	1219735	1220001	9	6	3	10	8	10	6
BW25113_1175	minD	1220005	1220817	4	2	1	4	4	4	3
BW25113_1176	minC	1220841	1221536	3	1	1	2	3	2	3
BW25113_1177	ycgJ	1222056	1222424	6	6	3	7	9	9	8
BW25113_1178	pliG	1222527	1222928	7	7	5	8	10	11	9
BW25113_1179	ycgL	1223170	1223463	8	10	6	10	11	14	9
BW25113_1180	ycgM	1223535	1224194	9	9	6	10	10	15	9
BW25113_1181	ycgN	1224271	1224732	6	7	5	8	7	11	8
BW25113_1182	hlyE	1224939	1225850	6	4	2	6	4	6	4
BW25113_1183	umuD	1226223	1226642	11	9	7	12	10	12	9
BW25113_1184	umuC	1226642	1227910	0	1	1	1	1	1	0
BW25113_1185	dsbB	1227956	1228486	0	0	0	0	0	0	0
BW25113_1186	nhaB	1228632	1230173	1	1	1	2	2	2	0
BW25113_1187	fadR	1230394	1231113	0	0	0	0	0	0	0
BW25113_1188	ycgB	1231165	1232697	0	1	0	1	0	2	0
BW25113_1189	dadA	1233027	1234325	1	1	1	0	2	2	0
BW25113_1190	dadX	1234335	1235405	3	3	1	2	5	6	4
BW25113_1191	cvrA	1235791	1237527	0	0	0	0	0	0	0
BW25113_1192	ldcA	1237622	1238536	9	8	8	9	10	13	9
BW25113_1193	emtA	1238636	1239247	10	8	8	9	10	12	8
BW25113_1194	ycgR	1239249	1239983	6	9	6	5	10	11	9
BW25113_1195	ymgE	1240184	1240438	12	13	9	9	15	16	11
BW25113_1196	ycgY	1240616	1241056	11	12	7	8	14	14	9
BW25113_1197	treA	1241135	1242832	7	7	3	6	7	8	6
BW25113_1198	dhaM	1243152	1244570	3	5	3	5	5	7	3
BW25113_1199	dhaL	1244581	1245213	11	10	7	12	12	15	7
BW25113_1200	dhaK	1245224	1246294	11	7	6	9	9	14	7
BW25113_1201	dhaR	1246522	1248441	1	1	1	2	1	2	0
BW25113_1202	ycgV	1248541	1251408	0	0	0	0	0	0	0
BW25113_1203	ychF	1252177	1253268	6	0	1	6	4	7	3
BW25113_1204	pth	1253385	1253969	9	4	4	6	6	10	5
BW25113_1205	ychH	1254247	1254525	12	6	6	10	12	15	9
BW25113_1206	dauA	1254580	1256259	4	3	1	3	5	4	3
BW25113_1207	prs	1256384	1257331	2	2	1	2	1	3	1
BW25113_1208	ispE	1257482	1258333	2	2	1	3	1	5	3
BW25113_1209	lolB	1258333	1258956	2	2	2	4	2	6	6
BW25113_1210	hemA	1259170	1260426	0	1	1	1	1	1	0
BW25113_1211	prfA	1260468	1261550	2	2	2	3	2	3	2
BW25113_1212	prmC	1261550	1262383	4	2	2	3	3	4	2
BW25113_1213	ychQ	1262380	1262772	5	4	6	6	7	8	5
BW25113_1214	ychA	1262776	1263585	3	3	5	6	5	8	5
BW25113_1215	kdsA	1263621	1264475	3	3	2	3	3	5	2
BW25113_4419	ldrA	1264624	1264731	9	7	5	6	8	10	4
BW25113_4420	rdlA	1264779	1264845	9	7	5	6	8	10	4
BW25113_4421	ldrB	1265159	1265266	9	7	5	6	8	10	4
BW25113_4422	rdlB	1265314	1265379	9	7	5	6	8	10	4
BW25113_4423	ldrC	1265694	1265801	10	7	6	8	9	11	5
BW25113_4424	rdlC	1265849	1265916	10	7	6	8	9	11	5
BW25113_1216	chaA	1266205	1267305	4	2	3	3	4	4	3
BW25113_1217	chaB	1267575	1267805	9	3	4	5	6	8	4
BW25113_1218	chaC	1267963	1268658	12	7	4	7	8	13	5
BW25113_1219	ychN	1268702	1269055	12	7	3	6	7	13	4
BW25113_1220	ychO	1269240	1270634	11	6	6	7	6	9	3
BW25113_1221	narL	1270635	1271285	11	9	7	7	6	11	3
BW25113_1222	narX	1271278	1273074	4	2	3	1	5	7	2
BW25113_1223	narK	1273413	1274804	4	3	3	3	3	4	3
BW25113_1224	narG	1275320	1279063	0	0	0	0	0	0	0
BW25113_1225	narH	1279060	1280598	4	4	4	3	7	7	5
BW25113_1226	narJ	1280595	1281305	8	7	7	6	11	11	9
BW25113_1227	narI	1281305	1281982	6	6	4	6	7	8	6
BW25113_4425	rttR	1282522	1282692	2	3	1	2	3	4	4
BW25113_1229	tpr	1282543	1282632	3	4	2	3	4	5	5
BW25113_1230	tyrV	1282700	1282784	1	2	0	1	2	3	3
BW25113_1231	tyrT	1282994	1283078	2	1	0	0	2	1	3
BW25113_1232	purU	1283238	1284080	2	1	0	0	2	1	3
BW25113_1233	ychJ	1284130	1284588	5	3	1	4	8	9	6
BW25113_1234	rssA	1284701	1285606	5	4	3	6	7	8	6
BW25113_1235	rssB	1285698	1286711	3	1	2	2	3	2	2
BW25113_1236	galU	1286913	1287821	4	3	1	1	4	2	2
BW25113_1237	hns	1287965	1288378	4	4	1	3	3	3	3
BW25113_1238	tdk	1288983	1289600	9	10	4	9	10	11	8
BW25113_4573	insZ	1290596	1290778	13	9	7	13	17	19	12
BW25113_1241	adhE	1290902	1293577	0	0	0	0	0	0	0
BW25113_1242	ychE	1294054	1294701	0	0	0	0	0	0	0
BW25113_1243	oppA	1295439	1297070	1	0	0	1	1	1	1
BW25113_1244	oppB	1297156	1298076	6	2	4	3	5	7	3
BW25113_1245	oppC	1298091	1298999	8	5	6	7	8	12	7
BW25113_1246	oppD	1299011	1300024	10	7	5	11	9	17	7
BW25113_1247	oppF	1300021	1301025	11	9	3	10	11	15	10
BW25113_1248	yciU	1301078	1301407	11	9	5	13	12	15	10
BW25113_1249	clsA	1301442	1302902	5	3	3	4	5	6	4
BW25113_4595	yciY	1303045	1303218	10	8	4	6	10	16	9
BW25113_1250	kch	1303273	1304526	4	3	1	2	4	8	7
BW25113_1251	yciI	1304826	1305122	13	11	3	5	10	16	12
BW25113_1252	tonB	1305346	1306065	11	10	4	4	9	15	9
BW25113_1253	yciA	1306105	1306503	12	9	5	6	10	18	8
BW25113_1254	yciB	1306608	1307147	10	5	6	4	9	15	5
BW25113_1255	yciC	1307177	1307920	4	1	3	3	6	9	2
BW25113_1256	ompW	1308277	1308915	8	4	5	6	10	11	6
BW25113_1257	yciE	1308975	1309481	7	5	5	6	8	8	6
BW25113_1258	yciF	1309527	1310027	6	4	6	8	7	7	5
BW25113_1259	yciG	1310113	1310292	12	10	10	14	15	16	10
BW25113_1260	trpA	1310673	1311479	10	8	8	12	14	15	10
BW25113_1261	trpB	1311479	1312672	12	7	8	11	13	14	10
BW25113_1262	trpC	1312684	1314045	9	7	7	7	9	13	10
BW25113_1263	trpD	1314046	1315641	4	2	4	4	3	4	3
BW25113_1264	trpE	1315641	1317203	5	2	3	3	2	5	3
BW25113_1265	trpL	1317295	1317339	11	7	11	9	13	16	11
BW25113_1266	yciV	1317477	1318358	5	4	6	5	8	9	7
BW25113_1267	yciO	1318355	1318975	12	8	8	9	14	16	12
BW25113_1268	yciQ	1319003	1320898	9	5	6	5	8	10	4
BW25113_1269	rluB	1321109	1321984	10	13	4	10	14	18	10
BW25113_1270	btuR	1322024	1322614	11	14	4	12	17	22	14
BW25113_1271	yciK	1322611	1323369	7	6	4	10	9	12	8
BW25113_1272	sohB	1323589	1324638	9	6	6	12	9	11	7
BW25113_1273	yciN	1324674	1324925	10	8	8	11	12	14	8
BW25113_1274	topA	1325305	1327902	0	0	0	0	0	0	0
BW25113_1275	cysB	1328112	1329086	2	2	2	2	3	3	2
BW25113_4522	ymiA	1329381	1329545	9	6	4	8	8	10	6
BW25113_4523	yciX	1329548	1329715	9	6	4	8	8	10	6
BW25113_1276	acnA	1330088	1332763	1	0	0	1	1	1	1
BW25113_1277	ribA	1332827	1333417	3	3	3	5	5	8	4
BW25113_1278	pgpB	1333587	1334351	5	4	3	5	5	7	6
BW25113_1279	yciS	1334500	1334808	4	3	3	4	4	6	5
BW25113_1280	yciM	1334815	1335984	0	0	0	0	0	0	0
BW25113_1281	pyrF	1336178	1336915	2	1	1	1	2	1	0
BW25113_1282	yciH	1336915	1337241	2	1	1	2	2	2	1
BW25113_1283	osmB	1337367	1337585	2	1	1	2	2	2	1
BW25113_1284	yciT	1337854	1338603	2	1	1	0	1	0	0
BW25113_4596	yciZ	1338693	1338866	2	1	1	1	2	2	2
BW25113_1285	gmr	1339014	1340999	1	0	0	1	1	1	1
BW25113_4672	ymiB	1341053	1341157	6	5	3	8	7	8	3
BW25113_1286	rnb	1341235	1343169	0	0	0	1	1	1	1
BW25113_1287	yciW	1343237	1344364	5	1	4	4	4	5	3
BW25113_1288	fabI	1344508	1345296	8	2	4	7	3	7	3
BW25113_1289	ycjD	1345664	1346017	5	2	2	6	2	6	3
BW25113_1290	sapF	1346085	1346891	6	4	4	9	6	8	5
BW25113_1291	sapD	1346893	1347885	7	6	6	12	10	12	3
BW25113_1292	sapC	1347885	1348775	11	5	4	9	11	14	7
BW25113_1293	sapB	1348762	1349727	6	3	5	6	8	10	7
BW25113_1294	sapA	1349724	1351367	5	5	3	4	5	5	5
BW25113_1295	ymjA	1351680	1351925	9	9	7	8	9	11	9
BW25113_1296	puuP	1352059	1353444	2	1	2	2	4	2	1
BW25113_1297	puuA	1353747	1355165	1	2	0	0	1	2	0
BW25113_1298	puuD	1355377	1356141	3	2	1	2	5	7	4
BW25113_1299	puuR	1356168	1356725	8	5	6	3	9	13	7
BW25113_1300	puuC	1357000	1358487	1	1	0	1	1	1	2
BW25113_1301	puuB	1358489	1359769	8	3	8	6	9	12	7
BW25113_1302	puuE	1359807	1361072	12	11	7	14	15	18	13
BW25113_1303	pspF	1361192	1362169	7	8	7	9	13	15	9
BW25113_1304	pspA	1362336	1363004	5	7	8	6	8	10	7
BW25113_1305	pspB	1363058	1363282	8	9	9	7	11	13	8
BW25113_1306	pspC	1363282	1363641	7	8	7	6	9	12	6
BW25113_1307	pspD	1363650	1363871	9	6	5	5	10	14	7
BW25113_1308	pspE	1363946	1364260	9	5	3	4	8	11	6
BW25113_1309	ycjM	1364473	1366152	5	2	0	2	4	5	4
BW25113_1310	ycjN	1366166	1367458	4	4	4	5	6	6	5
BW25113_1311	ycjO	1367479	1368360	4	3	3	4	5	5	5
BW25113_1312	ycjP	1368347	1369189	5	5	3	4	7	7	5
BW25113_1313	ycjQ	1369220	1370272	3	1	2	5	3	5	3
BW25113_1314	ycjR	1370291	1371079	2	1	1	4	2	4	1
BW25113_1315	ycjS	1371089	1372144	8	8	5	11	9	11	6
BW25113_1316	ycjT	1372141	1374408	2	2	2	2	4	4	2
BW25113_1317	ycjU	1374405	1375064	11	9	6	12	16	16	9
BW25113_4524	ycjV	1375078	1376034	7	8	4	9	11	12	5
BW25113_1319	ompG	1376204	1377109	4	6	4	6	7	9	4
BW25113_1320	ycjW	1377220	1378218	4	5	4	6	7	8	6
BW25113_1321	ycjX	1378374	1379771	5	3	4	5	9	9	5
BW25113_1322	ycjF	1379768	1380829	5	5	3	5	9	10	3
BW25113_1323	tyrR	1380977	1382518	7	6	3	5	6	7	4
BW25113_1324	tpx	1382562	1383068	6	9	2	7	8	12	6
BW25113_1325	ycjG	1383187	1384152	9	12	5	8	7	13	6
BW25113_1326	mpaA	1384127	1384855	10	12	9	10	9	14	7
BW25113_4525	ymjC	1384982	1385119	13	13	11	12	10	17	7
BW25113_4673	ymjD	1385125	1385190	13	11	10	12	10	16	7
BW25113_1327	ycjY	1385190	1386110	11	8	6	9	8	12	5
BW25113_1328	pgrR	1386248	1387147	7	4	2	4	7	8	3
BW25113_1329	mppA	1387484	1389097	7	5	3	5	7	7	5
BW25113_1330	ynaI	1389148	1390179	1	2	2	2	3	3	2
BW25113_1331	insH1	1390333	1391349	6	5	3	8	9	10	5
BW25113_1332	ynaJ	1391622	1391879	5	5	3	4	6	7	4
BW25113_1333	uspE	1391929	1392879	4	3	3	2	3	4	2
BW25113_1334	fnr	1393031	1393783	5	5	2	6	2	6	5
BW25113_1335	ogt	1393978	1394493	7	4	3	4	4	9	4
BW25113_1336	abgT	1394504	1396030	4	2	1	0	2	6	2
BW25113_1337	abgB	1396067	1397512	1	0	1	1	1	1	0
BW25113_1338	abgA	1397512	1398822	3	2	4	2	3	5	0
BW25113_1339	abgR	1398998	1399906	6	3	5	2	6	8	4
BW25113_4426	mcaS	1399913	1400008	7	8	9	7	11	15	6
BW25113_1340	smrA	1400236	1400799	9	9	10	8	12	15	5
BW25113_1341	ydaM	1400820	1402052	5	8	5	3	7	9	2
BW25113_1342	ydaN	1402307	1403290	6	5	3	7	6	9	4
BW25113_4699	fnrS	1403386	1403507	7	5	2	7	6	9	4
BW25113_1343	dbpA	1403768	1405141	2	1	1	2	3	3	2
BW25113_1344	ttcA	1405270	1406205	0	0	2	1	1	1	0
BW25113_1345	intR	1406257	1407492	4	4	1	3	4	5	4
BW25113_1346	ydaQ	1407494	1407709	7	6	4	4	7	8	6
BW25113_1347	rcbA	1407788	1407997	7	8	5	5	8	10	7
BW25113_1348	ralR	1407990	1408184	6	7	6	3	6	8	5
BW25113_1349	recT	1408241	1409050	2	4	3	2	3	4	2
BW25113_1350	recE	1409043	1411643	0	0	0	0	0	0	0
BW25113_1351	racC	1411745	1412020	6	5	5	7	7	8	6
BW25113_4526	ydaE	1412095	1412265	6	5	5	6	7	8	5
BW25113_1352	kilR	1412265	1412486	6	5	5	6	7	8	4
BW25113_1353	sieB	1412928	1413416	5	4	4	6	6	7	3
BW25113_4527	ydaF	1413413	1413568	4	4	4	5	5	6	3
BW25113_1355	ydaG	1413579	1413713	2	2	3	2	3	4	1
BW25113_1356	racR	1414022	1414498	3	3	3	2	4	4	1
BW25113_1357	ydaS	1414622	1414918	5	4	4	3	6	6	3
BW25113_1358	ydaT	1414941	1415363	5	6	4	3	6	6	4
BW25113_1359	ydaU	1415376	1416233	4	5	3	2	5	5	3
BW25113_1360	ydaV	1416240	1416986	1	2	1	1	3	2	3
BW25113_1361	ydaW	1416958	1417457	1	3	1	1	3	3	2
BW25113_1362	rzpR	1417458	1417901	1	5	2	2	4	5	3
BW25113_4528	rzoR	1417657	1417842	2	5	2	2	5	6	4
BW25113_1363	trkG	1418039	1419496	1	2	0	1	2	3	1
BW25113_1365	ynaK	1419634	1419897	10	12	5	11	10	13	9
BW25113_1366	ydaY	1419887	1420339	11	11	6	10	10	12	11
BW25113_1368	tmpR	1420711	1421643	7	9	5	8	9	9	8
BW25113_4570	lomR	1421646	1421855	10	12	6	11	12	12	11
BW25113_1370	insH1	1422003	1422983	6	7	4	6	7	8	6
BW25113_4570	lomR	1423052	1423241	7	10	6	8	9	11	8
BW25113_1372	stfR	1423306	1426668	0	0	0	0	0	0	0
BW25113_1373	tfaR	1426668	1427243	2	2	1	1	3	3	1
BW25113_1374	pinR	1427341	1427931	3	3	1	2	4	4	2
BW25113_1375	ynaE	1428248	1428481	5	4	1	2	5	5	1
BW25113_4638	ttcC	1429215	1429265	6	5	1	3	7	7	1
BW25113_1376	uspF	1429442	1429876	6	5	0	3	7	7	2
BW25113_1377	ompN	1430017	1431150	6	5	4	5	6	7	4
BW25113_4427	micC	1431378	1431486	9	7	8	8	11	12	7
BW25113_1378	pfo	1431517	1435041	0	0	0	0	0	0	0
BW25113_4529	ydbJ	1435315	1435581	6	6	4	6	6	8	2
BW25113_1379	hslJ	1435578	1436000	5	5	5	4	4	7	3
BW25113_1380	ldhA	1436111	1437100	2	3	4	3	3	6	2
BW25113_1381	ydbH	1437308	1439947	0	1	1	1	1	1	0
BW25113_1382	ynbE	1439944	1440129	7	5	2	4	5	7	4
BW25113_1383	ydbL	1440137	1440463	8	6	3	5	6	8	5
BW25113_1384	feaR	1440635	1441540	5	4	1	4	4	7	4
BW25113_1385	feaB	1441776	1443275	5	3	2	5	6	6	3
BW25113_1386	tynA	1443333	1445606	1	0	1	0	1	1	1
BW25113_1387	paaZ	1445854	1447899	2	1	1	4	2	4	2
BW25113_1388	paaA	1448184	1449113	5	6	1	7	7	8	0
BW25113_1389	paaB	1449125	1449412	7	7	2	7	9	9	3
BW25113_1390	paaC	1449421	1450167	4	7	3	6	7	7	4
BW25113_1391	paaD	1450182	1450679	4	5	3	3	5	6	4
BW25113_1392	paaE	1450687	1451757	4	5	4	2	3	4	4
BW25113_1393	paaF	1451754	1452521	4	5	1	4	3	5	2
BW25113_1394	paaG	1452521	1453309	3	5	0	5	3	6	1
BW25113_1395	paaH	1453311	1454738	6	6	1	4	6	8	6
BW25113_1396	paaI	1454728	1455150	11	10	5	8	14	16	13
BW25113_1397	paaJ	1455150	1456355	10	9	8	8	11	16	10
BW25113_1398	paaK	1456382	1457695	1	4	1	5	3	5	2
BW25113_1399	paaX	1457796	1458746	12	8	8	8	12	14	8
BW25113_1400	paaY	1458728	1459318	15	7	7	9	13	16	8
BW25113_4674	ynbG	1459422	1459487	16	8	8	9	14	17	10
BW25113_4492	ydbA	1459649	1462161	1	1	0	0	1	1	1
BW25113_1402	insD1	1462178	1463083	1	1	0	0	1	1	1
BW25113_1403	insC1	1463041	1463406	1	1	0	0	1	1	1
BW25113_4492	ydbA	1463498	1463550	1	1	1	0	1	1	1
BW25113_1404	insI1	1463615	1464766	1	1	1	0	1	1	1
BW25113_4492	ydbA	1464774	1468270	0	0	0	0	0	0	0
BW25113_1406	ydbC	1468478	1469338	9	10	5	6	12	12	7
BW25113_1407	ydbD	1469401	1471707	2	2	0	2	1	2	1
BW25113_1408	ynbA	1471878	1472483	7	6	3	6	8	10	5
BW25113_1409	ynbB	1472483	1473379	8	8	7	8	8	10	7
BW25113_1410	ynbC	1473395	1475152	3	3	2	3	3	4	2
BW25113_1411	ynbD	1475166	1476458	3	4	3	6	4	7	4
BW25113_1412	azoR	1476512	1477117	9	7	4	7	7	11	8
BW25113_1413	hrpA	1477318	1481220	0	0	0	0	0	0	0
BW25113_1414	ydcF	1481492	1482292	8	8	6	8	8	11	4
BW25113_1415	aldA	1482489	1483928	6	5	4	6	6	8	4
BW25113_4493	gapC	1484221	1484970	8	3	3	8	8	8	5
BW25113_1418	cybB	1485159	1485689	9	4	4	11	9	10	7
BW25113_4597	rydC	1485700	1485763	11	5	6	12	11	12	9
BW25113_1419	ydcA	1485934	1486107	9	5	5	10	9	10	7
BW25113_4428	hokB	1486179	1486328	7	4	3	9	7	9	6
BW25113_1420	mokB	1486219	1486386	7	4	3	9	7	9	6
BW25113_4429	sokB	1486376	1486431	9	6	5	12	10	12	8
BW25113_1421	trg	1486727	1488367	3	3	3	4	4	4	3
BW25113_1422	ydcI	1488405	1489328	3	3	4	6	4	8	6
BW25113_1423	ydcJ	1489545	1490888	4	3	4	5	3	5	3
BW25113_1424	opgD	1491113	1492768	9	7	5	7	5	11	4
BW25113_1426	ydcH	1492908	1493132	12	8	8	10	12	17	9
BW25113_1427	rimL	1493195	1493734	7	3	5	7	8	11	6
BW25113_1428	ydcK	1493726	1494706	7	3	4	6	10	11	6
BW25113_1429	tehA	1494830	1495822	8	4	4	5	8	11	6
BW25113_1430	tehB	1495819	1496412	9	6	7	5	7	13	6
BW25113_1431	ydcL	1496714	1497382	8	8	8	10	11	14	4
BW25113_4578	insP	1497475	1497906	11	9	10	12	13	17	7
BW25113_1432	insQ	1497974	1499122	12	10	12	12	13	15	9
BW25113_1433	ydcO	1499162	1500337	11	7	7	11	13	14	7
BW25113_1434	ydcN	1500429	1500965	13	10	4	12	11	15	9
BW25113_1435	ydcP	1501038	1502999	1	0	1	1	2	2	0
BW25113_1436	yncJ	1503091	1503321	8	8	5	7	8	12	6
BW25113_4532	hicA	1503543	1503719	6	7	3	5	7	10	4
BW25113_1438	hicB	1503765	1504181	5	7	2	5	6	8	3
BW25113_1439	ydcR	1504260	1505666	5	3	3	3	6	6	3
BW25113_1440	ydcS	1505911	1507056	12	8	10	11	12	15	10
BW25113_1441	ydcT	1507074	1508087	8	8	6	8	5	10	8
BW25113_1442	ydcU	1508088	1509029	4	7	5	6	6	10	7
BW25113_1443	ydcV	1509019	1509813	5	7	4	8	8	12	6
BW25113_1444	patD	1509835	1511259	4	3	1	4	4	8	0
BW25113_4598	yncL	1511356	1511451	12	10	8	6	14	18	7
BW25113_1445	ydcX	1511646	1511819	10	7	8	5	11	14	6
BW25113_1446	ydcY	1511905	1512138	13	9	10	7	15	17	9
BW25113_1447	ydcZ	1512139	1512588	11	9	8	7	11	15	9
BW25113_1448	mnaT	1512585	1513103	13	10	11	10	13	17	11
BW25113_1449	curA	1513284	1514321	10	8	9	9	10	12	8
BW25113_1450	mcbR	1514519	1515184	13	11	8	11	14	14	10
BW25113_1451	yncD	1515220	1517322	2	3	1	3	3	4	4
BW25113_1452	yncE	1517564	1518625	4	4	3	5	5	10	6
BW25113_1453	ansP	1518738	1520237	2	1	1	2	2	2	1
BW25113_1454	yncG	1520504	1521121	6	4	3	4	6	6	3
BW25113_1455	yncH	1521197	1521409	8	6	4	6	9	9	5
BW25113_1456	rhsE	1522159	1524195	5	4	4	5	5	5	5
BW25113_1457	ydcD	1524179	1524661	6	5	5	7	6	7	5
BW25113_1459	yncI	1524843	1525580	3	2	3	3	2	4	3
BW25113_1460	ydcC	1526073	1527209	3	2	3	2	2	4	3
BW25113_1461	pptA	1527309	1527542	3	2	3	2	2	4	3
BW25113_1462	yddH	1527539	1528108	2	2	1	2	2	2	2
BW25113_1463	nhoA	1528281	1529126	2	2	0	2	2	2	1
BW25113_1464	yddE	1529222	1530115	5	6	3	8	7	7	3
BW25113_1465	narV	1530194	1530874	5	7	4	8	13	12	5
BW25113_1466	narW	1530871	1531566	6	5	5	6	14	12	6
BW25113_1467	narY	1531566	1533110	6	5	4	7	8	10	8
BW25113_1468	narZ	1533107	1536847	0	0	0	0	0	0	0
BW25113_1469	narU	1536929	1538317	7	5	4	5	7	10	6
BW25113_1471	yddK	1539021	1539971	8	6	6	7	8	9	6
BW25113_1472	yddL	1540007	1540285	11	8	8	10	11	12	8
BW25113_1473	yddG	1540545	1541426	9	3	4	8	8	10	5
BW25113_1474	fdnG	1541658	1544705	0	0	0	0	0	0	0
BW25113_1475	fdnH	1544718	1545602	8	8	8	7	9	14	8
BW25113_1476	fdnI	1545595	1546248	10	8	5	9	10	11	4
BW25113_1477	yddM	1546655	1546939	12	9	6	12	14	15	7
BW25113_1478	adhP	1547085	1548095	6	4	5	9	10	10	4
BW25113_1479	maeA	1548229	1549926	0	1	0	1	1	1	0
BW25113_1480	sra	1550083	1550220	6	5	2	6	8	11	5
BW25113_1481	bdm	1550322	1550537	6	4	2	7	8	11	6
BW25113_1482	osmC	1550882	1551313	7	3	5	9	9	12	9
BW25113_1483	ddpF	1551369	1552295	5	2	5	8	6	10	9
BW25113_1484	ddpD	1552288	1553274	9	4	5	6	5	11	8
BW25113_1485	ddpC	1553271	1554167	8	3	2	6	5	8	6
BW25113_1486	ddpB	1554164	1555186	5	5	4	6	4	7	4
BW25113_1487	ddpA	1555188	1556738	4	4	2	5	4	7	4
BW25113_1488	ddpX	1556752	1557333	9	9	7	10	9	13	9
BW25113_1489	dosP	1557591	1559990	1	0	1	2	1	2	1
BW25113_1490	dosC	1560015	1561397	7	4	5	7	8	10	4
BW25113_1491	yddW	1561761	1563080	2	1	1	2	2	2	1
BW25113_1492	gadC	1563211	1564746	0	1	0	0	0	1	0
BW25113_1493	gadB	1564902	1566302	8	7	3	6	8	9	6
BW25113_1494	pqqL	1566664	1569459	0	0	0	0	0	0	0
BW25113_1495	yddB	1569504	1571876	3	2	1	3	3	3	3
BW25113_1496	yddA	1571914	1573599	7	6	4	6	6	7	4
BW25113_1497	ydeM	1573890	1575047	3	2	2	2	3	4	2
BW25113_1498	ydeN	1575099	1576781	2	2	1	2	3	4	2
BW25113_1499	ydeO	1577183	1577944	3	2	3	1	3	3	1
BW25113_1500	safA	1578019	1578216	7	6	7	5	7	7	5
BW25113_1501	ydeP	1578464	1580743	3	1	2	1	3	3	2
BW25113_1502	ydeQ	1581077	1581991	6	5	5	6	7	7	6
BW25113_1503	ydeR	1582050	1582553	7	7	7	7	10	10	9
BW25113_1504	ydeS	1582566	1583096	5	5	6	6	8	8	8
BW25113_1505	ydeT	1583110	1584336	3	3	2	4	4	4	4
BW25113_1506	yneL	1584683	1584793	2	3	1	4	5	6	4
BW25113_1507	hipA	1585111	1586433	0	1	0	1	2	3	1
BW25113_1508	hipB	1586433	1586699	1	2	0	3	4	6	4
BW25113_4696	yneO	1586922	1592244	0	0	0	0	0	0	0
BW25113_1511	lsrK	1592874	1594466	5	5	2	4	8	7	2
BW25113_1512	lsrR	1594545	1595498	6	5	1	5	7	9	5
BW25113_1513	lsrA	1595747	1597282	1	0	1	1	1	3	1
BW25113_1514	lsrC	1597276	1598304	3	3	2	4	3	6	2
BW25113_1515	lsrD	1598304	1599296	4	4	4	4	4	7	2
BW25113_1516	lsrB	1599308	1600330	3	3	4	5	4	6	3
BW25113_1517	lsrF	1600357	1601232	4	5	5	5	5	7	6
BW25113_1518	lsrG	1601256	1601546	5	5	6	5	5	7	5
BW25113_1519	tam	1601603	1602361	4	5	6	3	6	7	4
BW25113_1520	yneE	1602365	1603279	4	2	3	2	4	4	3
BW25113_1521	uxaB	1603486	1604937	3	1	1	1	1	1	0
BW25113_1522	yneF	1605164	1606111	8	5	4	6	6	11	7
BW25113_1523	yneG	1606223	1606582	12	8	7	6	10	17	11
BW25113_1524	glsB	1606582	1607508	7	5	3	2	6	10	7
BW25113_1525	sad	1607572	1608960	2	3	4	2	4	4	4
BW25113_1526	yneJ	1609061	1609942	4	4	4	3	5	5	5
BW25113_1527	yneK	1610020	1611135	2	3	2	2	3	3	2
BW25113_1528	ydeA	1611285	1612475	4	4	1	1	5	6	3
BW25113_1529	marC	1612500	1613165	6	6	3	3	9	11	5
BW25113_1530	marR	1613377	1613811	7	7	3	6	10	11	6
BW25113_1531	marA	1613831	1614214	6	6	2	6	9	10	5
BW25113_1532	marB	1614246	1614464	7	7	2	6	10	11	5
BW25113_1533	eamA	1614495	1615394	3	4	1	2	5	6	3
BW25113_1534	ydeE	1615589	1616776	1	1	1	1	2	1	1
BW25113_4599	yneM	1616903	1616998	0	0	0	0	1	0	0
BW25113_4698	mgrR	1617074	1617171	0	0	0	0	1	0	0
BW25113_1535	dgcZ	1617217	1618107	0	0	0	0	0	0	0
BW25113_1536	ydeI	1618362	1618754	5	3	4	7	5	7	3
BW25113_1537	ydeJ	1619030	1619548	9	5	7	9	9	11	6
BW25113_1538	dcp	1619592	1621637	4	2	1	2	3	4	3
BW25113_1539	ydfG	1621774	1622520	6	2	1	5	4	7	3
BW25113_1540	rspR	1622609	1623295	0	0	0	1	0	1	0
BW25113_1541	ydfZ	1623472	1623675	3	2	5	5	5	5	4
BW25113_1542	ydfI	1623710	1625170	3	2	4	4	4	4	3
BW25113_4600	ydfJ	1625259	1626542	3	2	1	2	2	3	1
BW25113_1544	ydfK	1627329	1627562	1	1	1	1	1	1	1
BW25113_1545	pinQ	1627879	1628469	0	0	0	0	0	0	0
BW25113_1546	tfaQ	1628567	1629142	0	0	0	0	0	0	0
BW25113_1547	stfQ	1629142	1630104	1	0	1	1	1	1	1
BW25113_1548	nohQ	1630097	1630624	5	4	5	3	5	5	3
BW25113_4533	ynfO	1631013	1631246	5	4	5	3	5	5	3
BW25113_1549	ydfO	1631304	1631714	6	5	7	4	7	7	5
BW25113_1550	gnsB	1631866	1632039	7	5	6	6	8	8	7
BW25113_1551	ynfN	1632211	1632366	7	5	6	7	8	8	7
BW25113_1552	cspI	1632712	1632924	7	5	5	8	9	9	7
BW25113_1553	rzpQ	1633287	1633784	8	8	6	9	11	12	9
BW25113_4689	rzoQ	1633337	1633591	8	9	7	10	11	13	9
BW25113_1554	rrrQ	1633781	1634314	7	8	5	9	9	11	6
BW25113_1555	ydfR	1634311	1634622	11	11	9	12	10	14	7
BW25113_1556	essQ	1634627	1634842	12	11	9	13	11	15	8
BW25113_1557	cspB	1635596	1635811	10	8	7	9	7	12	5
BW25113_1558	cspF	1636112	1636324	7	5	6	6	5	9	5
BW25113_1559	quuQ	1636746	1637498	1	0	1	1	0	1	0
BW25113_1560	ydfU	1637512	1638561	1	1	1	1	1	1	1
BW25113_1561	rem	1638908	1639159	3	2	4	4	4	5	3
BW25113_1562	hokD	1639376	1639531	6	4	7	8	8	11	4
BW25113_1563	relE	1639603	1639890	6	4	7	8	8	11	4
BW25113_1564	relB	1639890	1640129	5	3	7	7	7	10	3
BW25113_1565	ydfV	1640154	1640459	6	3	7	8	8	11	3
BW25113_1566	flxA	1640662	1640994	8	6	8	11	10	13	5
BW25113_1567	intK	1641431	1641613	13	11	9	15	14	15	9
BW25113_1568	ydfX	1641615	1641893	15	13	11	13	15	15	10
BW25113_1569	dicC	1641877	1642107	15	13	12	14	16	16	11
BW25113_1570	dicA	1642191	1642598	14	13	13	14	16	16	12
BW25113_1571	ydfA	1642765	1642920	13	13	12	13	15	15	12
BW25113_1572	ydfB	1642922	1643050	13	13	12	13	15	15	12
BW25113_1573	ydfC	1643080	1643298	12	12	12	12	14	14	11
BW25113_1574	dicF	1643639	1643691	10	11	11	11	12	13	10
BW25113_1575	dicB	1643866	1644054	6	6	7	6	8	8	6
BW25113_1576	ydfD	1644051	1644242	6	7	6	6	8	8	8
BW25113_1577	ydfE	1644335	1645099	2	3	1	2	3	3	3
BW25113_1578	insD1	1645102	1645794	9	11	8	9	9	11	10
BW25113_1579	intQ	1645808	1646965	6	7	3	5	5	7	6
BW25113_4600	ydfJ	1647012	1647095	11	10	5	9	11	14	11
BW25113_1580	rspB	1647153	1648172	5	2	3	5	5	5	5
BW25113_1581	rspA	1648184	1649398	5	2	4	5	4	4	4
BW25113_1582	ynfA	1649604	1649930	6	3	4	4	8	7	5
BW25113_1583	ynfB	1650065	1650406	6	4	3	4	7	7	4
BW25113_1584	speG	1650441	1651001	5	3	2	3	4	6	3
BW25113_1585	ynfC	1651004	1651714	4	3	3	2	3	5	3
BW25113_1586	ynfD	1651822	1652127	8	7	6	6	8	11	7
BW25113_1587	ynfE	1652326	1654752	2	3	2	2	3	3	3
BW25113_1588	ynfF	1654813	1657236	0	2	1	2	3	5	2
BW25113_1589	ynfG	1657247	1657864	8	8	8	10	10	16	11
BW25113_1590	ynfH	1657866	1658720	6	5	4	6	7	11	7
BW25113_1591	dmsD	1658763	1659377	7	5	5	7	9	13	6
BW25113_1592	clcB	1659572	1660828	4	4	3	3	6	7	3
BW25113_1593	ynfK	1660781	1661476	6	6	4	4	8	10	3
BW25113_1594	mlc	1661601	1662821	4	4	4	5	4	8	2
BW25113_1595	ynfL	1662956	1663849	5	6	7	7	8	11	3
BW25113_1596	ynfM	1663956	1665209	3	2	3	3	4	5	0
BW25113_1597	asr	1665633	1665941	7	5	4	7	9	12	6
BW25113_4601	ydgU	1666034	1666117	12	10	7	12	14	17	11
BW25113_1598	ydgD	1666217	1667038	10	9	7	12	13	15	12
BW25113_1599	mdtI	1667077	1667406	11	10	7	12	13	16	12
BW25113_1600	mdtJ	1667393	1667758	12	12	10	13	16	18	12
BW25113_1601	tqsA	1668170	1669204	6	6	6	6	7	8	6
BW25113_1602	pntB	1669229	1670617	4	6	5	5	8	8	5
BW25113_1603	pntA	1670628	1672160	1	1	1	3	3	4	2
BW25113_1604	ydgH	1672684	1673628	2	3	1	2	2	3	2
BW25113_1605	ydgI	1673814	1675196	6	7	3	5	7	9	4
BW25113_1606	folM	1675233	1675955	9	7	4	6	8	11	6
BW25113_1607	ydgC	1675952	1676287	9	5	5	6	7	13	7
BW25113_1608	rstA	1676416	1677135	3	0	2	3	2	6	3
BW25113_1609	rstB	1677139	1678440	2	1	1	0	1	3	3
BW25113_1610	tus	1678516	1679445	2	1	1	3	5	4	4
BW25113_1611	fumC	1679442	1680845	3	2	2	4	6	5	3
BW25113_1612	fumA	1680988	1682634	5	1	2	1	5	6	2
BW25113_1613	manA	1682833	1684008	8	5	5	6	6	9	8
BW25113_1614	ydgA	1684109	1685617	3	2	0	2	2	3	3
BW25113_1615	uidC	1685843	1687108	5	5	4	6	6	6	4
BW25113_1616	uidB	1687147	1688520	6	5	7	7	6	7	3
BW25113_1617	uidA	1688517	1690328	2	1	2	1	2	3	1
BW25113_1618	uidR	1690719	1691309	7	6	3	6	9	9	6
BW25113_1619	hdhA	1691530	1692297	5	4	3	6	6	6	6
BW25113_1620	malI	1692409	1693437	1	3	2	3	5	6	4
BW25113_1621	malX	1693612	1695204	2	2	1	2	4	6	1
BW25113_1622	malY	1695214	1696386	4	3	5	4	4	6	3
BW25113_1623	add	1696490	1697491	9	8	8	7	12	13	8
BW25113_1624	ydgJ	1697525	1698565	5	5	5	6	8	10	7
BW25113_4409	blr	1698808	1698933	6	5	6	4	6	8	5
BW25113_1625	cnu	1699206	1699421	7	6	6	5	6	9	6
BW25113_1626	ydgK	1699507	1699947	6	5	5	4	6	8	5
BW25113_1627	rsxA	1700024	1700605	5	3	3	3	6	8	5
BW25113_1628	rsxB	1700605	1701183	5	4	3	4	6	9	6
BW25113_1629	rsxC	1701176	1703398	4	3	2	4	3	5	3
BW25113_1630	rsxD	1703399	1704457	6	4	2	3	4	5	2
BW25113_1631	rsxG	1704461	1705081	7	8	4	5	8	8	5
BW25113_1632	rsxE	1705085	1705780	5	6	3	3	6	6	5
BW25113_1633	nth	1705780	1706415	4	4	4	3	7	7	3
BW25113_1634	dtpA	1707026	1708528	4	2	3	3	4	4	3
BW25113_1635	gstA	1708634	1709239	10	5	7	6	10	10	8
BW25113_1636	pdxY	1709283	1710146	5	2	3	4	5	5	4
BW25113_1637	tyrS	1710205	1711479	4	2	3	0	2	4	3
BW25113_1638	pdxH	1711608	1712264	3	6	3	2	3	7	2
BW25113_1639	mliC	1712323	1712652	3	6	3	2	3	6	2
BW25113_1640	anmK	1712750	1713859	0	0	0	0	0	0	0
BW25113_1641	slyB	1714133	1714600	0	0	0	0	0	0	0
BW25113_1642	slyA	1714647	1715081	1	0	0	0	0	0	1
BW25113_1643	ydhI	1715282	1715518	3	0	1	1	3	3	3
BW25113_1644	ydhJ	1715521	1716378	3	0	1	2	4	4	4
BW25113_1645	ydhK	1716378	1718390	4	3	2	2	4	6	3
BW25113_1646	sodC	1718391	1718912	6	5	4	2	5	8	6
BW25113_1647	ydhF	1718993	1719889	0	0	0	0	0	0	0
BW25113_1648	ydhL	1719938	1720177	0	0	0	0	0	0	1
BW25113_1649	nemR	1720280	1720879	1	1	1	1	1	1	2
BW25113_1650	nemA	1720916	1722013	1	1	1	1	1	1	2
BW25113_1651	gloA	1722094	1722501	6	5	5	7	5	8	5
BW25113_1652	rnt	1722604	1723251	6	6	6	8	7	9	6
BW25113_1653	lhr	1723344	1727960	0	0	0	0	0	0	0
BW25113_1654	grxD	1728011	1728358	7	7	4	2	8	13	3
BW25113_1655	mepH	1728692	1729507	7	9	4	2	5	10	4
BW25113_1656	sodB	1729635	1730216	10	9	5	6	5	14	8
BW25113_1657	ydhP	1730378	1731547	8	4	4	5	6	9	4
BW25113_4602	ynhF	1731713	1731802	7	5	3	4	6	8	4
BW25113_1658	purR	1732101	1733126	4	3	1	2	4	3	4
BW25113_1659	ydhB	1733123	1734055	4	6	4	6	7	7	8
BW25113_1660	ydhC	1734168	1735379	4	3	2	5	3	3	3
BW25113_1661	cfa	1735670	1736818	5	3	1	3	6	5	3
BW25113_1662	ribC	1736858	1737499	3	3	1	2	6	6	3
BW25113_1663	mdtK	1737714	1739087	2	1	1	1	2	4	1
BW25113_1664	ydhQ	1739128	1740384	2	2	1	1	2	3	2
BW25113_1665	valV	1740692	1740768	0	0	0	0	0	0	0
BW25113_1666	valW	1740773	1740849	1	1	1	1	1	1	1
BW25113_1667	ydhR	1740957	1741262	2	2	2	1	2	2	1
BW25113_1668	ydhS	1741388	1742992	4	4	5	4	6	7	3
BW25113_1669	ydhT	1743004	1743816	11	10	7	14	9	15	9
BW25113_1670	ydhU	1743820	1744605	4	3	4	6	4	7	4
BW25113_1671	ydhX	1744602	1745270	3	3	4	3	3	6	3
BW25113_1672	ydhW	1745334	1745981	8	5	4	6	9	11	4
BW25113_1673	ydhV	1745985	1748087	3	0	2	2	4	4	1
BW25113_1674	ydhY	1748108	1748734	9	5	6	9	10	12	9
BW25113_1675	ydhZ	1749189	1749398	6	6	4	7	7	8	6
BW25113_1676	pykF	1749955	1751367	2	1	0	2	2	1	0
BW25113_1677	lpp	1751678	1751914	0	0	0	0	0	0	0
BW25113_1678	ldtE	1751978	1752982	0	1	1	1	1	1	0
BW25113_1679	sufE	1753131	1753547	5	5	4	7	6	6	4
BW25113_1680	sufS	1753560	1754780	5	5	3	6	5	6	2
BW25113_1681	sufD	1754777	1756048	5	4	4	6	7	8	4
BW25113_1682	sufC	1756023	1756769	7	7	5	8	9	11	7
BW25113_1683	sufB	1756779	1758266	2	1	2	5	3	5	1
BW25113_1684	sufA	1758275	1758643	5	3	2	7	6	10	1
BW25113_4430	rydB	1758970	1759037	11	9	6	9	11	18	5
BW25113_1685	ydiH	1759191	1759379	12	10	7	10	12	18	6
BW25113_1686	menI	1759479	1759889	14	11	9	10	14	18	9
BW25113_1687	ydiJ	1759886	1762942	0	0	0	0	0	0	0
BW25113_1688	ydiK	1763331	1764443	5	4	4	5	5	5	4
BW25113_4431	rprA	1764629	1764734	12	8	9	12	11	14	7
BW25113_1689	ydiL	1764872	1765228	12	7	9	11	11	14	8
BW25113_1690	ydiM	1765328	1766542	9	4	4	7	9	10	7
BW25113_1691	ydiN	1766769	1768034	5	5	5	6	6	9	4
BW25113_1692	ydiB	1768046	1768912	10	8	6	10	11	11	10
BW25113_1693	aroD	1768943	1769701	8	8	6	9	10	10	8
BW25113_1694	ydiF	1769844	1771439	3	4	2	2	4	6	2
BW25113_1695	ydiO	1771453	1772604	5	4	3	6	6	6	4
BW25113_1696	ydiP	1772647	1773558	7	7	7	8	9	8	8
BW25113_1697	ydiQ	1773874	1774638	7	7	4	8	9	8	6
BW25113_1698	ydiR	1774658	1775596	6	7	4	7	8	8	7
BW25113_1699	ydiS	1775652	1776941	4	2	6	6	7	9	5
BW25113_1700	ydiT	1776938	1777231	13	8	9	11	15	17	11
BW25113_1701	fadK	1777288	1778934	6	6	5	4	6	7	5
BW25113_1702	ppsA	1778991	1781369	0	1	1	1	1	1	1
BW25113_1703	ppsR	1781702	1782535	9	8	5	9	9	14	6
BW25113_1704	aroH	1782692	1783738	9	8	4	11	12	15	8
BW25113_1705	ydiE	1783870	1784061	11	13	6	11	18	18	13
BW25113_1706	ydiU	1784065	1785501	4	5	3	4	5	7	6
BW25113_1707	ydiV	1785564	1786277	14	12	7	13	14	18	13
BW25113_1708	nlpC	1786524	1786988	12	11	4	10	13	16	10
BW25113_1709	btuD	1787066	1787815	10	8	3	7	10	13	6
BW25113_1710	btuE	1787815	1788366	12	7	3	7	10	15	4
BW25113_1711	btuC	1788429	1789409	8	5	2	6	8	11	4
BW25113_1712	ihfA	1789510	1789809	11	6	2	7	9	14	4
BW25113_1713	pheT	1789814	1792201	0	1	0	0	1	2	0
BW25113_1714	pheS	1792216	1793199	3	4	1	4	2	7	3
BW25113_1715	pheM	1793483	1793527	5	4	2	4	4	7	5
BW25113_1716	rplT	1793650	1794006	4	3	2	3	4	5	4
BW25113_1717	rpmI	1794059	1794256	4	3	2	3	4	5	4
BW25113_1718	infC	1794353	1794895	1	1	0	0	1	1	1
BW25113_1719	thrS	1794899	1796827	0	1	0	0	0	0	1
BW25113_4494	arpB	1797351	1797776	7	5	2	6	8	8	2
BW25113_4535	yniD	1799422	1799529	13	13	10	10	14	15	10
BW25113_1722	ydiY	1799582	1800340	8	7	5	6	7	9	5
BW25113_1723	pfkB	1800627	1801556	7	6	2	4	5	7	4
BW25113_1724	ydiZ	1801657	1801947	7	7	5	5	5	9	5
BW25113_1725	yniA	1802053	1802913	6	6	5	5	5	9	5
BW25113_1726	yniB	1802954	1803490	4	5	3	5	5	7	4
BW25113_1727	yniC	1803637	1804305	5	4	3	6	6	7	4
BW25113_1728	ydjM	1804468	1805058	3	4	0	3	5	3	1
BW25113_1729	ydjN	1805191	1806582	3	4	0	3	6	4	2
BW25113_1730	ydjO	1806586	1807389	7	7	1	7	10	10	8
BW25113_1731	cedA	1807678	1807920	6	7	2	6	9	9	6
BW25113_1732	katE	1808124	1810385	1	1	1	1	1	1	1
BW25113_1733	chbG	1810643	1811392	10	9	10	8	14	14	9
BW25113_1734	chbF	1811405	1812757	4	4	4	6	7	8	4
BW25113_1735	chbR	1812862	1813704	6	7	7	7	9	10	6
BW25113_1736	chbA	1813712	1814062	13	16	14	14	18	21	15
BW25113_1737	chbC	1814113	1815471	11	9	9	7	13	13	11
BW25113_1738	chbB	1815556	1815876	13	8	9	8	10	13	10
BW25113_1739	osmE	1816175	1816513	11	8	7	6	9	13	9
BW25113_1740	nadE	1816715	1817542	9	6	2	6	7	10	5
BW25113_1741	cho	1817772	1818659	5	5	1	3	5	6	2
BW25113_1742	ves	1818619	1819194	8	8	5	7	9	9	1
BW25113_1743	spy	1819397	1819882	8	11	4	8	10	12	4
BW25113_1744	astE	1820212	1821180	9	11	7	10	11	16	7
BW25113_1745	astB	1821173	1822516	8	9	8	8	6	13	6
BW25113_1746	astD	1822513	1823991	4	5	4	6	8	9	7
BW25113_1747	astA	1823988	1825022	8	7	4	10	10	12	8
BW25113_1748	astC	1825019	1826239	9	11	9	13	15	16	8
BW25113_1749	xthA	1826685	1827491	4	4	3	7	8	8	5
BW25113_1750	ydjX	1827658	1828368	4	6	7	5	8	10	6
BW25113_1751	ydjY	1828373	1829050	5	7	4	5	7	10	4
BW25113_1752	ydjZ	1829065	1829772	5	8	4	6	5	9	5
BW25113_1753	ynjA	1829772	1830320	7	7	3	7	5	10	7
BW25113_1754	ynjB	1830330	1831496	3	1	2	3	2	6	4
BW25113_1755	ynjC	1831469	1833004	3	5	6	5	7	10	5
BW25113_1756	ynjD	1833004	1833657	9	10	8	9	11	12	8
BW25113_1757	ynjE	1833724	1835031	2	3	2	5	4	6	3
BW25113_1758	ynjF	1835040	1835660	7	4	4	9	10	13	5
BW25113_1759	nudG	1835747	1836154	8	4	3	10	12	13	7
BW25113_1760	ynjH	1836120	1836392	7	3	2	8	10	11	6
BW25113_1761	gdhA	1836628	1837971	3	1	1	5	5	6	4
BW25113_1762	ynjI	1838088	1839128	5	4	3	4	7	7	5
BW25113_1763	topB	1839256	1841217	2	3	1	3	3	3	3
BW25113_1764	selD	1841222	1842265	3	3	1	4	4	5	2
BW25113_1765	ydjA	1842382	1842933	8	4	4	8	6	10	6
BW25113_1766	sppA	1843094	1844950	3	2	2	3	2	4	4
BW25113_1767	ansA	1845117	1846133	8	8	8	8	11	16	9
BW25113_1768	pncA	1846144	1846785	12	8	8	10	12	15	8
BW25113_1769	ydjE	1846878	1848236	5	2	2	3	3	5	4
BW25113_1770	ydjF	1848353	1849111	13	9	5	12	13	14	10
BW25113_1771	ydjG	1849248	1850228	8	7	4	8	9	9	7
BW25113_1772	ydjH	1850238	1851185	7	4	3	5	8	7	7
BW25113_1773	ydjI	1851190	1852026	6	5	3	4	6	7	5
BW25113_1774	ydjJ	1852047	1853090	10	8	5	7	8	10	8
BW25113_1775	ydjK	1853107	1854486	4	5	4	4	5	5	3
BW25113_1776	ydjL	1854513	1855589	4	4	2	6	5	6	5
BW25113_1777	yeaC	1855959	1856231	4	5	4	5	5	7	3
BW25113_1778	msrB	1856273	1856686	3	3	3	3	4	5	1
BW25113_1779	gapA	1857028	1858023	1	1	1	0	1	1	1
BW25113_1780	yeaD	1858107	1858991	8	6	5	3	7	10	5
BW25113_1781	yeaE	1859039	1859893	5	5	2	4	10	11	5
BW25113_1782	mipA	1859983	1860729	5	4	3	6	13	12	8
BW25113_1783	yeaG	1861165	1863099	1	0	0	2	2	2	1
BW25113_1784	yeaH	1863212	1864495	3	2	4	3	5	5	4
BW25113_1785	yeaI	1864642	1866117	7	5	7	6	8	10	7
BW25113_1786	yeaJ	1866298	1867788	6	4	1	7	6	7	6
BW25113_1787	yeaK	1867831	1868334	9	5	4	8	7	10	7
BW25113_1788	yoaI	1868335	1868439	11	8	6	12	10	13	8
BW25113_1789	yeaL	1868609	1869055	10	7	5	11	9	12	7
BW25113_1790	yeaM	1869012	1869833	10	6	4	10	8	11	5
BW25113_1791	yeaN	1869930	1871111	8	7	3	8	6	9	6
BW25113_1792	yeaO	1871166	1871513	13	11	6	10	11	14	7
BW25113_1793	yoaF	1871535	1871789	12	11	7	10	12	13	7
BW25113_1794	yeaP	1871972	1872997	6	4	5	4	6	5	4
BW25113_4676	yoaK	1873030	1873128	11	9	8	7	11	11	8
BW25113_4675	yoaJ	1873131	1873205	11	9	8	7	11	11	8
BW25113_1795	yeaQ	1873264	1873512	11	9	8	8	11	11	7
BW25113_1796	yoaG	1873660	1873842	12	11	9	8	14	14	9
BW25113_1797	yeaR	1873846	1874205	13	11	10	9	15	15	9
BW25113_1798	leuE	1874378	1875016	9	9	8	6	12	15	7
BW25113_1799	dmlR	1875143	1876066	7	6	7	6	9	11	5
BW25113_1800	dmlA	1876169	1877254	7	6	3	5	8	11	7
BW25113_1801	yeaV	1877445	1878890	7	7	5	5	6	9	6
BW25113_1802	yeaW	1878922	1880046	10	14	11	12	12	20	11
BW25113_1803	yeaX	1880102	1881067	6	5	4	3	7	10	8
BW25113_1804	rnd	1881121	1882248	3	3	1	2	1	6	2
BW25113_1805	fadD	1882318	1884003	5	3	1	5	3	5	2
BW25113_1806	yeaY	1884208	1884789	12	9	5	12	11	17	5
BW25113_1807	tsaB	1884829	1885524	14	9	8	13	13	18	6
BW25113_1808	yoaA	1885582	1887492	7	5	4	4	6	7	4
BW25113_1809	yoaB	1887624	1887968	6	4	4	7	5	7	5
BW25113_1810	yoaC	1888390	1888689	4	4	2	4	4	4	3
BW25113_1811	yoaH	1888809	1888988	3	3	1	3	3	3	2
BW25113_1812	pabB	1889062	1890423	0	1	0	1	1	1	1
BW25113_1813	nudL	1890427	1891005	5	3	2	3	5	7	5
BW25113_1814	sdaA	1891189	1892553	9	5	4	3	9	10	2
BW25113_1815	yoaD	1892684	1894282	6	5	2	4	5	7	2
BW25113_1816	yoaE	1894286	1895842	3	6	4	7	7	10	2
BW25113_1817	manX	1896305	1897276	0	1	0	0	0	1	0
BW25113_1818	manY	1897339	1898139	2	3	3	2	3	3	2
BW25113_1819	manZ	1898152	1899003	7	7	4	8	6	9	6
BW25113_1820	yobD	1899058	1899516	8	6	6	9	8	11	6
BW25113_1821	mntP	1899945	1900511	3	1	2	2	4	6	2
BW25113_1822	rlmA	1900508	1901317	1	1	1	0	2	3	1
BW25113_1823	cspC	1901483	1901692	1	0	0	0	0	0	0
BW25113_1824	yobF	1901705	1901848	1	0	0	0	0	0	0
BW25113_1825	yebO	1902518	1902805	2	0	0	1	0	0	0
BW25113_1826	mgrB	1902880	1903023	2	0	0	1	0	0	0
BW25113_4536	yobH	1903182	1903421	2	0	0	1	1	1	0
BW25113_1827	kdgR	1903565	1904356	2	1	0	2	2	2	1
BW25113_1828	yebQ	1904533	1905906	4	2	2	5	3	4	1
BW25113_1829	htpX	1905952	1906833	5	2	0	5	4	2	1
BW25113_1830	prc	1907025	1909073	3	2	1	4	4	3	1
BW25113_1831	proQ	1909093	1909791	1	1	1	2	0	0	2
BW25113_1832	msrC	1909888	1910385	3	2	2	3	2	3	3
BW25113_1833	yebS	1910515	1911798	3	2	3	3	2	5	2
BW25113_1834	yebT	1911767	1914400	2	0	1	1	1	2	0
BW25113_1835	rsmF	1914480	1915919	12	6	6	6	9	12	4
BW25113_1836	yebV	1916037	1916273	13	7	9	11	13	17	7
BW25113_1837	yebW	1916378	1916569	10	5	7	11	11	14	7
BW25113_1838	pphA	1916570	1917226	5	5	3	8	9	11	6
BW25113_4432	ryeA	1917323	1917571	6	6	3	7	9	12	6
BW25113_4433	sdsR	1917421	1917541	7	6	3	7	10	13	6
BW25113_1839	yebY	1917622	1917963	7	6	3	6	10	12	6
BW25113_1840	yebZ	1917976	1918848	8	4	2	5	8	9	3
BW25113_1841	yobA	1918852	1919226	12	8	3	7	14	15	4
BW25113_1842	holE	1919365	1919595	11	8	4	6	12	13	2
BW25113_1843	yobB	1919697	1920353	8	7	4	5	10	10	2
BW25113_1844	exoX	1920377	1921039	9	8	5	7	9	10	6
BW25113_1845	ptrB	1921036	1923096	4	4	1	4	2	4	2
BW25113_1846	yebE	1923305	1923964	9	8	3	5	7	13	5
BW25113_1847	yebF	1924291	1924647	6	8	5	6	8	12	3
BW25113_1848	yebG	1924714	1925004	7	8	5	6	8	14	4
BW25113_1849	purT	1925138	1926316	6	5	6	6	5	9	5
BW25113_1850	eda	1926372	1927013	11	8	7	10	9	17	8
BW25113_1851	edd	1927050	1928861	3	3	0	2	2	4	1
BW25113_1852	zwf	1929096	1930571	2	1	0	2	3	6	5
BW25113_1853	yebK	1930909	1931778	4	5	6	8	9	13	4
BW25113_1854	pykA	1931906	1933348	1	2	2	3	2	5	0
BW25113_1855	lpxM	1933479	1934450	1	0	0	2	0	3	1
BW25113_1856	mepM	1934570	1935892	2	2	0	1	4	3	1
BW25113_1857	znuA	1935908	1936840	5	1	2	3	7	4	0
BW25113_1858	znuC	1936919	1937674	7	4	1	6	6	9	4
BW25113_1859	znuB	1937671	1938456	8	5	2	6	6	10	6
BW25113_1860	ruvB	1938603	1939613	8	5	6	10	8	10	7
BW25113_1861	ruvA	1939622	1940233	7	4	6	8	7	7	5
BW25113_4677	yobI	1940372	1940437	10	6	8	10	11	12	7
BW25113_1862	yebB	1940508	1941110	8	6	5	7	8	9	4
BW25113_1863	ruvC	1941112	1941633	10	8	6	9	11	14	8
BW25113_1864	yebC	1941668	1942408	9	5	4	7	9	12	6
BW25113_1865	nudB	1942437	1942889	10	6	5	8	9	11	6
BW25113_1866	aspS	1943007	1944779	2	2	0	2	1	1	1
BW25113_1867	yecD	1945089	1945655	5	4	4	4	4	7	2
BW25113_1868	yecE	1945652	1946470	5	2	4	2	4	4	3
BW25113_1869	yecN	1946523	1946918	11	7	8	8	10	10	7
BW25113_1870	cmoA	1946959	1947702	10	7	7	9	10	10	7
BW25113_1871	cmoB	1947699	1948670	8	6	7	8	8	9	8
BW25113_1872	torZ	1948835	1951264	3	2	3	0	2	3	3
BW25113_1873	torY	1951289	1952389	13	12	9	8	11	15	13
BW25113_1874	cutC	1952777	1953523	7	5	4	6	8	9	7
BW25113_1875	yecM	1953537	1954103	6	4	3	5	5	8	5
BW25113_1876	argS	1954319	1956052	4	2	3	4	3	5	4
BW25113_1877	yecT	1956229	1956717	11	8	7	11	10	14	10
BW25113_1878	flhE	1956837	1957229	10	9	7	9	10	12	8
BW25113_1879	flhA	1957229	1959307	0	2	0	1	1	2	0
BW25113_1880	flhB	1959300	1960448	5	6	5	4	8	9	4
BW25113_1881	cheZ	1960650	1961294	11	9	8	7	13	15	9
BW25113_1882	cheY	1961305	1961694	13	11	8	10	15	18	11
BW25113_1883	cheB	1961709	1962758	5	3	1	4	4	7	4
BW25113_1884	cheR	1962761	1963621	8	5	5	7	8	11	6
BW25113_1885	tap	1963640	1965241	2	3	3	2	3	5	2
BW25113_1886	tar	1965287	1966948	3	2	2	2	4	6	6
BW25113_1887	cheW	1967093	1967596	16	13	8	11	15	20	10
BW25113_1888	cheA	1967617	1969581	3	3	2	1	3	4	1
BW25113_1889	motB	1969586	1970512	4	5	3	3	5	6	4
BW25113_1890	motA	1970509	1971396	5	5	2	5	6	7	5
BW25113_1891	flhC	1971523	1972101	1	1	0	0	1	2	2
BW25113_1892	flhD	1972104	1972454	1	2	3	3	3	3	1
BW25113_1895	uspC	1973234	1973662	4	4	5	4	5	6	3
BW25113_1896	otsA	1973669	1975093	3	2	2	1	2	3	2
BW25113_1897	otsB	1975068	1975868	5	3	2	4	3	5	1
BW25113_4460	araH	1976035	1977021	5	4	3	6	6	8	5
BW25113_1900	araG	1977036	1978550	4	3	3	4	8	7	4
BW25113_1901	araF	1978620	1979609	10	7	4	8	9	11	5
BW25113_1902	ftnB	1980406	1980909	4	2	0	3	4	4	2
BW25113_4537	yecJ	1980988	1981239	6	4	0	4	7	7	3
BW25113_4663	azuC	1981354	1981440	8	5	0	4	8	9	4
BW25113_1904	yecR	1981703	1982026	10	9	4	7	10	12	6
BW25113_1905	ftnA	1982197	1982694	11	11	5	6	12	15	7
BW25113_1906	yecH	1982732	1982971	12	12	5	8	13	17	7
BW25113_1907	tyrP	1983162	1984373	2	3	1	2	3	4	2
BW25113_1908	yecA	1984435	1985100	1	1	1	2	1	2	1
BW25113_1909	leuZ	1985296	1985382	0	0	0	1	0	1	0
BW25113_1910	cysT	1985395	1985468	0	0	0	1	0	1	0
BW25113_1911	glyW	1985523	1985598	0	0	0	1	0	1	0
BW25113_1912	pgsA	1985750	1986298	0	0	0	0	0	0	0
BW25113_1913	uvrC	1986355	1988187	1	2	2	0	3	3	1
BW25113_1914	uvrY	1988184	1988840	2	0	0	0	2	2	1
BW25113_1915	yecF	1989299	1989523	2	1	0	0	2	3	4
BW25113_1916	sdiA	1989591	1990313	1	1	0	0	2	2	5
BW25113_1917	yecC	1990543	1991295	1	3	1	2	5	5	4
BW25113_1918	yecS	1991292	1991960	2	6	2	5	7	8	4
BW25113_1919	dcyD	1991975	1992961	4	7	4	6	9	10	6
BW25113_1920	fliY	1993066	1993866	6	9	4	8	12	12	5
BW25113_1921	fliZ	1993954	1994505	9	8	4	10	12	15	6
BW25113_1922	fliA	1994551	1995270	10	10	6	11	13	16	8
BW25113_1923	fliC	1995591	1997087	7	8	5	10	10	10	8
BW25113_1924	fliD	1997353	1998759	8	6	7	9	10	11	7
BW25113_1925	fliS	1998784	1999194	8	7	7	9	14	14	8
BW25113_1926	fliT	1999194	1999559	12	10	10	12	16	17	10
BW25113_1927	amyA	1999637	2001124	10	7	7	7	8	11	4
BW25113_1928	yedD	2001158	2001571	14	14	8	13	13	18	10
BW25113_1929	yedE	2001758	2002963	6	6	6	7	9	8	5
BW25113_1930	yedF	2002960	2003193	9	7	6	8	11	12	7
BW25113_1931	yedK	2003302	2003970	6	7	6	7	10	12	8
BW25113_1932	yedL	2004081	2004560	8	5	5	4	8	10	7
BW25113_4495	yedN	2005521	2005832	12	7	6	9	10	12	10
BW25113_1936	intG	2005983	2006144	15	8	7	11	12	15	11
BW25113_1937	fliE	2006181	2006495	12	7	6	9	10	12	10
BW25113_1938	fliF	2006710	2008368	8	5	5	6	8	9	5
BW25113_1939	fliG	2008361	2009356	14	13	11	16	16	19	11
BW25113_1940	fliH	2009349	2010035	12	10	6	12	11	14	9
[truncated: 2,516 more rows]
