# Supplementary material for: Multicopy suppressor screens reveal convergent evolution of single-gene lysis proteins
Source: Nat Chem Biol. 2023 Feb 20;19(6):759–66. doi: 10.1038/s41589-023-01269-7 (PMC10229422; doi:10.1038/s41589-023-01269-7)
Supplement: Supplementary file 5 — Barcode-level Illumina reads counts for all reported library screens. [file 41589_2023_1269_MOESM5_ESM.xlsx]

## Sheet: Supplementary Data 3 Overview
# Supplementary Data 3 - Barcode-level Illumina reads counts for all reported library screens.
# Each tab refers to results grouped by phage lysis protein
# barcode: unique DNA barcode identifier for tracked genome fragment
# contig_id: reference contig used to map tracked barcodes
# pos_from: beginning of fragment on the BW25113 genome
# pos_to: end of fragment on the BW25113 genome
# remainder of columns report raw read counts for all reported library screens (including T0 samples)

## Sheet: hgal1
barcode	contig_id	pos_from	pos_to	set2_IT005_hgal1_Time_0	set2_IT006_hgal1_Time_0	set2_IT007_hgal1_15.625_atc	set2_IT008_hgal1_15.625_atc
GGGGTGCCAGTCGTTGTGAT	CP009273.1	1700528	1703659	20	39	0	18
AGAAACACAGCGTTTAGGAC	CP009273.1	1921971	1923952	20	31	0	2
TACGAGTGTGTCAGGGTGTG	CP009273.1	1571067	1573356	166	194	22	60
ACTGGTTTTACCGCTGATTG	CP009273.1	1924360	1927229	26	36	3	22
TCAACGATAGTAAGTGCTCT	CP009273.1	278882	281421	91	89	2	11
TTTATTTTTGACATATCTTG	CP009273.1	1319350	1321695	153	164	6	47
GGGTCACGGTGCGCAGGTGG	CP009273.1	1831046	1832745	66	76	11	38
CGCGGCGCAGGGACTTGGGC	CP009273.1	1945936	1948182	38	50	4	7
AACAACCGGTTTGTCAGTTT	CP009273.1	3044435	3046491	24	15	2	12
CCAGGGTGTTGGGCGGAGAA	CP009273.1	1330587	1333189	85	93	26	25
TATGGTATTTATGGAATTAT	CP009273.1	685137	687252	124	113	38	72
GACACCGAATTGCGTTGCGT	CP009273.1	3822379	3825079	12	23	1	8
TTGGTTATAAGGCGCATTCA	CP009273.1	3347816	3350658	18	14	0	3
CAAGTATTTAGGTGCAATGA	CP009273.1	1614503	1616534	47	76	24	46
CACAAAGGGTAAGAGGTCCC	CP009273.1	4598527	4602201	55	59	2	8
AACTGCGCTGTAACCCGGGT	CP009273.1	2492844	2495714	350	372	70	153
TTCAATGCTGCTTGTCGCAC	CP009273.1	3755444	3759491	28	44	1	2
TTTGGTCATCCGGGACCTTG	CP009273.1	4578669	4580710	164	185	31	67
AACTGAGCGGTTTTCGGGGA	CP009273.1	4254636	4256641	14	14	0	2
GTGACGCTTGGTACGGTCCC	CP009273.1	3090524	3093273	114	140	15	48
TATGTTCCCAGGCACTATTT	CP009273.1	1536120	1538525	80	89	29	23
GACCTGGTTTCTAATGGTCG	CP009273.1	1393925	1396626	87	117	15	36
TGGGTGTGCTGTTGCACACT	CP009273.1	4190109	4193211	311	367	79	163
GGCAACGTTCCACCTATTGT	CP009273.1	499163	502072	81	94	31	52
AAAGGCTAGTTCTAGTAACA	CP009273.1	94041	96419	72	99	17	25
ATAGCTCCTGTCGTGCCGGT	CP009273.1	3967302	3970766	52	82	2	18
CGTAATCGAGTATGGCCAAG	CP009273.1	2647588	2649775	63	69	9	4
TTAGAGGTGTGTACGTTCTC	CP009273.1	153320	156552	10	8	0	16
CGTGCCGGCAGTGGAATAGT	CP009273.1	2842607	2844571	135	132	5	21
AATTACCACGACTATTGCTT	CP009273.1	3921041	3925794	6	11	0	4
CTAAGTCCTTTAGACTTGAT	CP009273.1	3702343	3704366	74	61	14	22
GGACGGTTGTAACACTTGGA	CP009273.1	3943126	3946392	116	123	14	47
GATCCAATCGAGATTCTTCA	CP009273.1	2778102	2780308	349	382	148	222
GTGTGGCTGGGGCGGACCCC	CP009273.1	4268778	4269690	34	55	3	22
TGCCGCGTACCTCAGTAGGG	CP009273.1	824887	827384	46	45	1	15
GCAACATGGACGTCTACCCT	CP009273.1	3928671	3931269	189	250	21	65
GTTGAAGTTTTGGGGGCGAT	CP009273.1	4625894	4628944	23	21	1	1
GTCGATATGCCGTTGCTCTG	CP009273.1	1790554	1793495	9	12	1	0
TGGGGGGGGGTTTATTTGCC	CP009273.1	3798058	3799678	178	167	67	139
TATGTGTGCGTGATATACGG	CP009273.1	3990580	3993172	357	377	87	98
TCGAGATTATTGGCTAGCTT	CP009273.1	50687	50967	43	30	7	6
TGCTGGTCACGGCCTTCGCG	CP009273.1	3045288	3047421	55	67	20	43
TTGTGTGCTCTCCAGCTGCG	CP009273.1	141430	144315	150	119	27	46
ATAATATCATTTATGCATGG	CP009273.1	4502317	4504909	22	25	16	11
TTGTGGTGTATCGGGCATAG	CP009273.1	629858	632386	811	887	151	369
ATTTTTAACGTTATCTGGAG	CP009273.1	598883	601171	12	18	1	2
AATAATCGTATGGTTATTAT	CP009273.1	1679601	1680839	37	41	3	12
TTATTCATGCGGTTAGGTAG	CP009273.1	4056045	4058472	132	155	45	77
ATTGTAAGGCATCGCTGTGA	CP009273.1	3413504	3415273	196	200	51	110
TTCGCTAGGTTTCAGACATT	CP009273.1	911442	914203	42	71	1	2
TTCTCAGACGCGGATACAAG	CP009273.1	3128975	3132034	88	94	16	33
TAGCGTCTATTTGGGCTAGC	CP009273.1	4513431	4516349	264	328	48	132
GTCTCGCTCGTATGGGCTTT	CP009273.1	1780684	1783005	142	125	44	58
CCCACCGTGCCGGCTTAAAG	CP009273.1	4545344	4550306	301	332	25	84
GAAAGTAAGTTGGGTAATAT	CP009273.1	4172103	4175323	31	49	0	3
TTGGCGCGGAGTCGACAGGG	CP009273.1	81841	84318	465	526	34	68
CAAACACTGATATGCCTTGT	CP009273.1	2874539	2877168	278	345	78	82
GATTCTGGCGTTACACGGAG	CP009273.1	153822	155633	214	221	57	125
TGCGTGATTCGCAGGCGGTT	CP009273.1	502021	505414	23	27	0	3
GCGGCCAGAGGGATGCGTGG	CP009273.1	4387947	4389431	217	228	25	92
TTCGCGGGAACACGGCACCC	CP009273.1	971771	975268	95	133	32	62
TATAACCACGCACTTGCTTA	CP009273.1	1312665	1314546	121	122	15	34
CTAAACATGAAGAACTGGGT	CP009273.1	4585239	4587527	328	407	68	175
ATGGTGGAAAAGGACTGCCC	CP009273.1	3277760	3279608	50	60	2	27
ATGGCGGTGCCCCCATGATT	CP009273.1	4551185	4553115	42	42	12	7
TTTCGATCTCAGGTCGGGGG	CP009273.1	2551660	2554162	37	38	0	11
TTGAACCCACTGCTCGTCTT	CP009273.1	3074730	3075684	119	184	40	51
AAAGTCTGAGGGGGCCGTCA	CP009273.1	225914	229501	33	37	1	3
AAAAGGGGTGCATAGTTTTC	CP009273.1	2993556	2995348	42	41	4	24
GTCACTGGAAAATTCTGGCT	CP009273.1	667233	669689	40	42	19	18
GCATAGCCTAGCCCGTTGTG	CP009273.1	3622796	3624209	184	194	57	56
GCGGAGGCACCGACGTGCCA	CP009273.1	4171539	4173649	97	108	31	25
TTAGGTACGGTGCAAGCGTA	CP009273.1	3747405	3749208	358	429	63	113
TTTCCCGCTTGGTTGTTATT	CP009273.1	2876553	2879145	61	60	2	27
TATAGGCCTCTCTTATGGTA	CP009273.1	1681994	1684704	184	224	51	89
TCTATACGTTAACAATCGGA	CP009273.1	1725801	1728960	74	93	6	20
ATTACTTGACTAGGTTATTG	CP009273.1	622118	625507	77	61	6	10
TGACACTTTCAATCTGTTGT	CP009273.1	510384	513302	34	46	2	5
CGCTAGTCGAGCATTAATTT	CP009273.1	3073017	3074959	42	44	5	2
CCGGACATGTCTAGCGAGGG	CP009273.1	3671656	3674116	14	16	0	19
CACGCTGGGAATGCGTGGTG	CP009273.1	900379	902570	76	71	6	2
ATTGCATTATGCTTATCTGG	CP009273.1	1640750	1642465	151	165	10	22
CGCTTTGGATGGCCGTCGTG	CP009273.1	4292254	4296100	140	159	9	18
GAGGTCAATGTGGTGGCGCG	CP009273.1	91824	94213	107	140	5	7
TGGTAAGATAGGTTTTGTCC	CP009273.1	3540425	3543234	17	32	27	4
CAAGTATACTGGCAGGTCCG	CP009273.1	745259	747237	34	34	4	0
GCATAGGCCCTTGGCGGGGT	CP009273.1	118829	119443	11	14	0	0
GCCCCAGCGTGTCGTGGTCG	CP009273.1	2884638	2887456	28	24	9	1
GTTTGTGCGAAACTCTCAGG	CP009273.1	1521059	1523899	244	299	92	103
TACTGGGCGCTCCAAGCTAG	CP009273.1	999411	1001804	81	95	3	8
GTTTTAGAGTGCCGGATTCA	CP009273.1	4376066	4377565	358	332	70	155
AGCTGATTCAGCCATTTCGG	CP009273.1	3772788	3775098	17	32	0	8
TCTTCGGTGGGTGGGGTTAC	CP009273.1	1949136	1950980	30	33	11	2
CTTGTCGACGTCCCCTGGGC	CP009273.1	3572961	3573958	65	82	25	15
TTTGTCGCGGGCCGGGGCAC	CP009273.1	4299411	4301844	137	188	27	69
CGGGGGGTGTGGTCTGGGGC	CP009273.1	1220963	1223745	47	44	5	22
TTGGCGTGCAGGCCCCAACC	CP009273.1	3034632	3035059	98	88	15	19
CCGAGTATCTTGGCGGTTTT	CP009273.1	3695807	3698753	267	304	21	86
AAAGCAAGTTACGCTCAAGA	CP009273.1	2038850	2042272	65	65	1	28
CGTAATCCGGCGGCGGTTAC	CP009273.1	824085	825875	231	275	41	80
TAATCTTATGGTAGGGTAGG	CP009273.1	2642582	2645644	25	36	1	2
CACGTCTCTCTTGGGCGGGG	CP009273.1	1323096	1325223	70	56	46	95
CCTTGGAAGACACGCTACCA	CP009273.1	4620692	4623177	156	212	23	30
GGAGGTGGGCGCGCGGTCTG	CP009273.1	3217678	3221204	68	87	27	20
AGTCGTGTTTTCAGGGGAAG	CP009273.1	945721	948252	55	71	7	9
TCCAAGTTGCACGGAGTGAT	CP009273.1	3400597	3402639	115	118	26	46
AGTCCATTCGGCGCAAGCTG	CP009273.1	4476388	4478233	63	59	0	1
GTCGCTGCGCTTAGCCTTAC	CP009273.1	74024	75496	19	22	0	2
ATTGGTTTGCACTTAGGTTC	CP009273.1	3482276	3484648	87	90	30	35
ATGGAGGCGCGCAGGCATAT	CP009273.1	442598	445519	171	200	18	31
CTCTCTAGAAACGGTGTGAA	CP009273.1	2487338	2489462	11	15	15	2
GTGGATGTCGCTTTGCCTTT	CP009273.1	2916842	2920849	49	52	67	40
TGGGATGTTTCTGAATGGGG	CP009273.1	2210283	2213767	103	101	9	40
GCAAGTATCCAATCAGTTTT	CP009273.1	3166436	3169251	166	180	11	8
GAGGATACCGTACCGAGCAT	CP009273.1	332434	335176	5	12	0	0
TCTAAATATCAGGGGCCCTG	CP009273.1	4076406	4079368	16	20	4	0
CAGCGGTCGGAGGTACTGGT	CP009273.1	1892800	1895034	17	16	10	8
TCGTGCTGCTCCGTAGGGCG	CP009273.1	2506211	2509132	47	49	2	2
ATAAACTGTAGCCAACGAAT	CP009273.1	1080719	1085002	88	87	21	19
CTCGTTAGATTTCCAAAAGT	CP009273.1	3715400	3718353	327	370	67	114
TCCCGGTATCGTTGATTCTG	CP009273.1	711872	714970	85	95	29	34
TTATTCAGCCTGGTTATCCC	CP009273.1	2115127	2117820	276	252	18	60
GGGGTGACTGTCTAAAGTGT	CP009273.1	4346392	4349367	181	174	24	108
CATAGCTGTGGGGTTTACAC	CP009273.1	2477552	2478863	379	424	5	21
ATGGTGATCCCAACGCTGTG	CP009273.1	965969	968387	82	97	6	13
TCTGATAAGTGTTCTCGCTG	CP009273.1	1278710	1281239	345	377	56	171
GAATTCTTCCTGCCATCTAG	CP009273.1	3084351	3086699	27	22	12	0
GCCCTGTGGTATGCCCATAT	CP009273.1	1356810	1358944	109	161	15	38
CTAGGGTTTGCCGCATGACT	CP009273.1	2192600	2194484	294	332	74	134
GCAAGTGTGATCCAGTCCTG	CP009273.1	1317152	1319792	45	46	13	17
CAGTGGGAGTTGGGTTATTC	CP009273.1	3040960	3043438	197	225	75	77
ATCTAAGCGTCATTTAATTG	CP009273.1	3837473	3839783	11	16	2	7
GCTCGGGTCGGCTGGCAGTG	CP009273.1	343880	346543	49	72	3	16
GAAGGACGCGGGGTAGGTTC	CP009273.1	742432	744791	16	13	0	3
TTAGTTGAGGACAGTGTCTG	CP009273.1	3644704	3647472	443	467	89	313
AGGGGTCGAGAGCATGAAGC	CP009273.1	2327325	2329052	72	89	2	22
TAAGTCCTAATCTGGATATG	CP009273.1	3879678	3881616	13	7	103	0
TGGAGTGATGTGATGTATCC	CP009273.1	3243560	3246590	338	435	481	679
AAGCCCACTGTCCGTGAGCT	CP009273.1	641865	643349	55	55	4	9
ATCCTGAGTGGAGCGCAGGA	CP009273.1	1490934	1493599	22	25	1	6
GAATCGCTAAGTGAGGGCCT	CP009273.1	1546460	1548998	93	102	1	14
AATATTTTACAGGGGGTCCC	CP009273.1	3986738	3989215	90	126	18	41
GTTACTCCCCCCTTTCGGAC	CP009273.1	752900	755697	59	43	0	41
GTTGTCAGGCAGCGCTGACC	CP009273.1	792200	795094	40	59	1	16
AGTACCATGCCTGTTTGTTT	CP009273.1	1641835	1645084	71	63	5	33
TGCAAAATTTGTTTTGGTCC	CP009273.1	649087	651290	92	95	6	22
GCAGACTAATCGTCGGGGTT	CP009273.1	3834078	3837342	9	12	0	1
CACAATGTTTGTTCGATGGA	CP009273.1	458324	460618	75	65	7	6
TAAGGTTCAGTCGCTTATGG	CP009273.1	273172	275970	127	130	6	54
TTAAATCATCAACCCTCCAG	CP009273.1	1221242	1223329	39	42	0	6
GCTTGTTTATAGTCGCAGTC	CP009273.1	2886646	2888984	7	14	1	0
GGGGGTGGCATCGTCGTGTC	CP009273.1	1383100	1384329	53	71	2	33
CCCCTTTCCGCGCCGCGCTC	CP009273.1	104569	108419	78	106	21	44
GGATGAGATTTGATCCGTTC	CP009273.1	470196	472065	56	65	13	3
CTTAGTTAGTTTCGGCTAGG	CP009273.1	4438174	4438367	14	21	0	3
CGCGTTACCTACGCCCAGGT	CP009273.1	2951464	2953704	16	20	0	0
CTTTAAGACGTCTGGATCCG	CP009273.1	3327213	3328305	762	872	946	248
GGTCGCTAATGTCGGCACGC	CP009273.1	210491	213477	13	9	1	20
GAGGTATGCCCGGTCTTGCT	CP009273.1	3834297	3836039	12	10	0	1
GTTGTAAGGTTCGTTCCGAC	CP009273.1	4492615	4494840	184	233	378	908
TCATGTTGACTTCTGTGCTG	CP009273.1	2235724	2238436	127	147	23	184
CGTCTGCTCACTTATTCCAA	CP009273.1	2392994	2395414	109	105	58	37
TAAGAGCATTTGGTTGGTGG	CP009273.1	138771	140116	49	64	0	37
ACAATGTAGCGGCCTATGCA	CP009273.1	4430923	4434383	296	388	47	94
CAATATAATCCTTGCTTGAG	CP009273.1	3548131	3551618	13	19	1	1
AAGCGCGCTGGTTGTGAGTA	CP009273.1	417318	420070	387	432	85	114
ACGTGAGCTGACGACGACAG	CP009273.1	3634254	3636320	58	87	1	15
GATATTGGCGTGGACGAGTG	CP009273.1	1017578	1019312	13	18	0	1
ACATGTCAATGACGTCTTTT	CP009273.1	151021	154010	128	150	11	28
AATACGTTCTGCTGAAAGCC	CP009273.1	1589122	1591280	77	81	5	13
ATTGAGTTCTAAGTGGCCTG	CP009273.1	2187918	2190086	161	206	28	22
GACGGTACGCTCATGCTGGT	CP009273.1	551526	554034	113	121	45	182
TAAGTGTGTTTTGAAGGTGA	CP009273.1	4513567	4516766	39	38	0	9
CCTGAGAGAGGTACTAGTAC	CP009273.1	3184826	3187275	24	25	16	24
GAAGCACTTAGCGACCGACA	CP009273.1	3460477	3462970	57	94	14	26
GGTTTGGCATGTGTTGTTGT	CP009273.1	2499329	2501914	340	350	30	495
GGGGAGATTCCAGGTGCTTA	CP009273.1	1683278	1686456	32	52	1	2
GGAGGGGTTGCGGAGGGTTT	CP009273.1	3841484	3844449	263	281	26	219
CATTTAGCGGGGCAGGCGGG	CP009273.1	668298	672303	87	99	20	12
TCTCAGCGTAAGCGAGTCGT	CP009273.1	2356455	2360661	90	124	1	24
TGCAGATTGGTCAGGATTGT	CP009273.1	1475603	1478057	41	42	3	1
AATGGTGCTAGGGAATGTGT	CP009273.1	2847242	2850116	360	418	69	91
CCTTCTCAACATGGGTACTC	CP009273.1	3873074	3874919	163	228	27	97
GTTAGGTATTGGTCGCCAGA	CP009273.1	405108	407755	10	19	1	1
GTATAGGAAACGAAGAAGTG	CP009273.1	992626	995761	99	115	27	35
CTGCGGTTCCATCTTACTAC	CP009273.1	4438673	4440888	35	60	5	3
GGCGGGACTAGGGGACTCAT	CP009273.1	3665877	3668088	44	52	2	14
AGCAGGATTGTAGATGGCGG	CP009273.1	2402013	2404133	385	390	70	178
GACGCATGTGTGCCTGAAGT	CP009273.1	3565597	3568037	226	228	62	132
CGTGAGCAGGAAAGTAAACG	CP009273.1	3225376	3226518	65	69	22	45
GCAACCTATCCAGGCCGGGG	CP009273.1	2040568	2042902	12	20	3	13
GCGCTTTACATCCTCAAGCG	CP009273.1	2975088	2976863	274	316	49	115
AACCCGACGCCTGATTTGCG	CP009273.1	848414	850253	7	21	11	2
GGTGTTCCGGTGTCGGCAGT	CP009273.1	1263904	1266498	125	136	8	10
GAAGAACTAGCACGGCATGA	CP009273.1	2684166	2686461	120	151	97	314
CCAGTGGGTGAGGCCAGTAG	CP009273.1	1859462	1862294	18	29	2	0
TCTCGTGCATGATCTTGGAT	CP009273.1	71702	74117	81	81	41	28
ATAATGTGTTTGTGCTTTAG	CP009273.1	2007217	2009154	19	17	0	1
ATTTCACATTGGGAAGTGGG	CP009273.1	4445302	4446783	26	25	1	10
TGAAATTTCGCGAGTCACGA	CP009273.1	2967995	2970089	43	56	149	169
TGCAAGGTATGCGGGTATGC	CP009273.1	244385	246915	190	211	52	28
ACTAGTTGGACGGTAAAAAC	CP009273.1	3100298	3102961	251	287	41	217
GATTCCAGGTATCCAGAGGC	CP009273.1	2131067	2134003	42	64	1	19
GAAGAACCGGAGGCGGTGGC	CP009273.1	672228	674933	48	64	6	2
CAAAAAAAAGGACTTTCAAT	CP009273.1	2387331	2389640	27	24	6	9
TGGGAGCCTGCCTGAGGTCA	CP009273.1	1792986	1794437	26	31	1	1
ATGCATGAGGGGGCAAGCCT	CP009273.1	1417477	1419857	197	214	323	42
CGCGAGGATCGGCCGGCAGT	CP009273.1	1309706	1312487	46	52	1	24
GCGGCTCCGTAACGAGCTAA	CP009273.1	1224953	1227167	724	778	188	533
GTCGGTACGCACGGCGGGGG	CP009273.1	4414805	4416269	22	19	2	1
GTACGTGGAGCTGTTTTCGT	CP009273.1	3055386	3057691	33	38	6	1
GTGTAATTTCACATACTGCC	CP009273.1	2182747	2185637	96	99	13	77
CTGTTCACGGCTACCAGCGG	CP009273.1	1992899	1998038	33	24	1	3
TAAGGGGCGATTGTCCTCGC	CP009273.1	186079	188847	201	258	6	7
ACTGACTTAGTGTTTGATGA	CP009273.1	337091	340467	602	667	124	210
AGTGCGGTGGGCTAGCAAGG	CP009273.1	3327771	3329778	152	159	527	43
TGGATATTGTCTGCTTTTTC	CP009273.1	1537961	1540989	634	765	381	958
TCATTGGGCGTACCTATTGG	CP009273.1	113639	116583	38	30	1	2
GAGCTAATTGGTACGTTTTG	CP009273.1	1018737	1020858	14	8	0	7
TTATCATCAATCGCACATCA	CP009273.1	4238906	4240935	1310	1459	213	514
AACGCGCAGATGACTGGTGG	CP009273.1	1067447	1069529	29	33	1	3
CACAGATTGGGGTACGTGGT	CP009273.1	68688	71414	138	194	10	27
AGGAGGCTCATGAGCCTGGA	CP009273.1	1725314	1727733	137	171	37	63
AGAAGATGTTCCATTGCTAA	CP009273.1	1244831	1246701	66	88	11	325
CAATCGCTCTTTGCAAAGGA	CP009273.1	1477694	1480587	72	84	3	18
TTCTGGGGGTGCATACCTAC	CP009273.1	4120871	4123454	157	170	60	62
AGAGGAAGGGTATAATTTGG	CP009273.1	4092569	4095500	79	117	12	84
AGGTTAAGTCTAGAGGACCG	CP009273.1	1694651	1698709	29	30	3	1
TGCGCAGGTCAGAACGCTCG	CP009273.1	4148285	4150488	17	25	5	60
GTAGTAGGCAAGTGCGTTAC	CP009273.1	2852602	2855207	216	271	72	130
ACGCGTGTTCTGGGAGAATT	CP009273.1	374388	375968	191	168	22	68
GGCCTACATGGCGCGTAACC	CP009273.1	2110668	2113107	83	79	8	22
GACCCCGATAGCTTGTCAGG	CP009273.1	566024	568347	688	807	865	1337
GAGCCCCATGTGTTCCTCCC	CP009273.1	2506621	2511203	7	14	1	0
AGCCATTGCGCGTTAGTACT	CP009273.1	2892713	2895095	0	11	0	1
AGTATTGTTGAGGAGCCCGG	CP009273.1	2360684	2362739	70	85	6	26
GTAGAGGATGCTAAGGCCGG	CP009273.1	2423600	2425729	65	76	37	46
TGGAGGTAGTGCGTGTGGTA	CP009273.1	36242	38435	89	110	12	21
TACTATCGGTTAAAGGACCA	CP009273.1	4295330	4298170	96	106	19	25
TGATGGGGCCAGGGTGGACA	CP009273.1	2953598	2956073	35	41	2	5
AGTAGGAAGTTGGGTCTCCC	CP009273.1	2547970	2552036	13	11	0	0
GCTTGCGTGTTTCAGGGTGG	CP009273.1	1040208	1044150	18	18	0	2
GAGCTGTTAAACCCTCTACG	CP009273.1	1808464	1811427	80	73	9	15
GAGGTGGGGCGGTATTACGT	CP009273.1	4171699	4174197	169	206	31	47
CCCGACTGGTGGCTGCTCTT	CP009273.1	4498628	4501381	32	30	1	23
GTGGCGGTGCCGGCGGGCTG	CP009273.1	3585190	3587844	29	36	3	1
GGCCCACGAAGGTACTTTGC	CP009273.1	3031792	3033810	41	87	8	49
GGCACCCCTCATGTGGTTAC	CP009273.1	3746007	3748990	527	585	48	160
TCTGACCATGCATGCATTGG	CP009273.1	675652	679049	128	161	105	99
GCGGGGGCTCATAACTAGTA	CP009273.1	3551318	3553937	175	217	113	119
TATCCGCATATATGAGCAAG	CP009273.1	127210	129947	62	82	14	18
TGGGGGTACACCGCTTAAGT	CP009273.1	1568911	1573591	41	43	2	47
CGCTCTGAAGCGTTATGTAT	CP009273.1	2535796	2538358	222	264	61	95
GCGTACTAGCCTGCATGAGC	CP009273.1	922513	924906	28	36	15	24
CAGGAAAATTAAGGGCCGTC	CP009273.1	3749913	3752822	152	223	20	78
GTACACCTAAATGCGGCGGC	CP009273.1	3844956	3847357	27	22	0	2
TTGGGTTGTTGAGGGGTTGA	CP009273.1	1080082	1083036	173	195	56	38
TCTCTTAGGAAATAATCGTA	CP009273.1	3635144	3638140	532	587	145	227
TAGATGTAGTCTTATGCTCC	CP009273.1	1275663	1279322	51	72	13	13
CCGTCTGAAGTAGTGGGAAC	CP009273.1	4278591	4278793	50	55	3	12
CATACACAAGGAGTCCGATA	CP009273.1	3473254	3475340	39	50	5	10
TAGGTAATCCTCGTTGATTC	CP009273.1	854413	856149	40	54	20	236
ACGGTGCGTTGCCCATCGCC	CP009273.1	808720	810292	29	32	0	3
GGTGTGGCGCGAGAGCGAGG	CP009273.1	1847866	1850737	250	256	45	40
AGGTGGTGGTCTAGTCGGCG	CP009273.1	364991	367348	75	100	24	43
TAATGGATAGGCCAGGTTTT	CP009273.1	2285078	2287301	22	29	0	3
AGAACGTGAGCTCGGTTCCC	CP009273.1	1571350	1574020	95	103	36	25
TGAGTTCCAGCGGTACACCT	CP009273.1	2906995	2909216	9	14	1	7
CCGGGAATCCAGACCCTCGT	CP009273.1	122373	124111	7	12	1	0
ATGCCGCGATGAGTATCGGT	CP009273.1	1267685	1270457	73	87	7	20
CGTCTGATAATCGGTTCCCA	CP009273.1	3590187	3592382	325	392	135	107
GCCGGGAAACAATCTTAACT	CP009273.1	2838315	2841648	10	23	8	132
GTTGTGACTCAAACTGACCC	CP009273.1	1323890	1326146	15	12	0	5
TTCCTTCCTTCGTATACCCT	CP009273.1	1279458	1282160	6	10	4	0
CGGAATTGCTGTTTAGCGAG	CP009273.1	1951712	1953860	161	189	6	25
GGAAGGTGAAGATGGTTTCA	CP009273.1	4213045	4214912	170	182	55	45
ATTGAGTTAGGTTGACATAG	CP009273.1	2301589	2303817	18	19	5	92
GGGGGACAAAAGAGATCTTC	CP009273.1	2787887	2788763	41	45	0	13
AGCGTATCGTTGTGACAGGG	CP009273.1	4490681	4493384	213	263	51	116
AGGTTCTGTTGAGAGAGTCA	CP009273.1	2467212	2470493	51	63	0	33
GAGTATTGCTCGTCCTCAGA	CP009273.1	1822901	1826338	61	81	5	19
AGCGCACGCTTCACAGCGAT	CP009273.1	3209375	3211456	57	61	8	9
CCTAGGGCTGAGTAATTTGG	CP009273.1	534630	537158	22	40	0	21
ATGTCTCTTAGTTCTTAGGT	CP009273.1	4527787	4529371	40	36	4	2
GTGCGTAGTACGACGGCCGA	CP009273.1	1609155	1611628	85	109	18	84
GTGGTGAACGGGCTTGGTCT	CP009273.1	605794	605957	54	50	3	4
GCGGTATGATGGCTTGGGGT	CP009273.1	714872	717124	64	57	8	13
GCAGGGGCACAGGCCTTGTG	CP009273.1	2663850	2666800	292	307	66	54
AGTGTGAGAGGCGGCGTTCT	CP009273.1	3822108	3825294	122	163	77	88
AAGTTGTGCCAGGTCTTTGG	CP009273.1	4420725	4422705	135	176	19	37
AGGCGATACTCTAAAGGCCT	CP009273.1	4537600	4540096	29	40	1	11
GTACGGGGGCTTTGAGTATT	CP009273.1	1109395	1110989	39	37	31	52
TCGTTTGCAACGGGCCTGCT	CP009273.1	3342538	3346706	234	287	34	47
TTGCAGCTTGGCGTAAACGC	CP009273.1	1948782	1950947	63	58	9	51
GGGTTCCATACTAAAAGTGT	CP009273.1	3316007	3318965	28	48	11	19
TGTGGTGAAGAAGAGGTGTC	CP009273.1	81257	84281	876	942	146	279
GGTGTTCTTCGGAGTGCGTG	CP009273.1	761433	764192	137	150	9	44
TGTGGCAACTGTTTGTTTTT	CP009273.1	3893003	3895101	166	182	27	102
GAGGTACTTGGTACAACTGG	CP009273.1	506034	507422	58	64	0	69
TTTTTATATGCCTATGAGCC	CP009273.1	1861376	1863769	44	77	15	6
TTGGGTCATGCTAGGAGCCG	CP009273.1	4176170	4179295	23	30	3	39
GTCTTGGGTGAGTTTCGGTG	CP009273.1	4005497	4008101	20	32	2	17
AAGGGTTTATTTGCCAGGTG	CP009273.1	2595777	2599370	46	56	3	7
CACTTCGCGCGCGGCACCAC	CP009273.1	1213926	1215647	579	639	57	241
TCGGCTGATGTAGCTGTCTT	CP009273.1	1321335	1322955	50	51	6	2
GTGTCAGGATTTGTGTTCTC	CP009273.1	4435593	4438211	73	67	4982	4628
ACGGGCACCGGTCGAGGGGG	CP009273.1	3293573	3295406	140	171	11	9
TGCCAACTTTGGTACCAATA	CP009273.1	4483259	4486024	155	162	29	73
TAAGCGATGCAGTTTGTTAA	CP009273.1	2182490	2184938	245	283	45	95
GATTCGGAAACGCTACGGTG	CP009273.1	96560	99410	58	70	0	7
AGCGGGGTTTCAGACGCTGA	CP009273.1	1725836	1728048	71	94	8	55
TTTCTCTTCCGTCCTCGTTC	CP009273.1	4080520	4082495	514	566	39	133
TTTGGTTTCGCTATATGTTG	CP009273.1	3557772	3560703	39	46	4	10
GTCAGTATGAGCGTATGAAA	CP009273.1	2910596	2912941	92	135	9	3
CAATGGACGTTTAGGACTTT	CP009273.1	1352034	1352525	160	202	38	112
GTAATTTGTGTTGGTTGCGG	CP009273.1	1249798	1252280	275	310	77	115
GTGGGCTACACGCGGCTGTG	CP009273.1	584726	586739	19	12	0	0
AGTATTGCATTTACTACGGT	CP009273.1	3260428	3264391	11	14	10	10
TCCCTTGGGCGGGGAGCGGC	CP009273.1	1397855	1400234	153	185	11	10
GATGTGACTCATTACGTTGC	CP009273.1	4318754	4321297	22	20	0	2
AAAGGGCTGGAAATTCGAGG	CP009273.1	333126	335577	77	111	3	20
TTGGAGGTTGTACTTACCGG	CP009273.1	4511833	4514822	19	23	0	4
GGTTCCTCGCGTTACTAGGT	CP009273.1	4573268	4576301	107	130	26	28
GTCACGAAGCTTTTTTATTG	CP009273.1	1327611	1329388	172	171	37	58
AGCTTTCAGTAATGCCTGCG	CP009273.1	3003829	3005958	30	37	2	6
TGGGATCTGAGGTTTCTGAG	CP009273.1	4068977	4071357	107	130	26	92
TGTGTTAGGGTAGAGTTTGA	CP009273.1	1452617	1456087	65	82	7	4
GGTTGCACTAACTTCAGAGC	CP009273.1	647775	650124	16	17	0	0
GAATCTTGGCGTCTCGTTTT	CP009273.1	4060939	4064122	16	9	0	30
CAAAACTAGTTGTTCGAGTT	CP009273.1	3749770	3753658	90	90	15	66
GGGTTGTTAGTGATAGTGTT	CP009273.1	3492221	3494150	14	16	0	5
TTATTTGATGTTGGCGAGGT	CP009273.1	3591961	3594909	51	40	1	1
CGGGATGGGCACCAAAGAGG	CP009273.1	1732904	1734966	279	329	61	110
GGGCTGAATCGTTAAATCTT	CP009273.1	4565468	4568620	173	213	46	51
CCAAAGATGATTACAAATTA	CP009273.1	2365156	2367799	35	52	1	3
TTTGACCTGTTTTGGGGCGC	CP009273.1	203402	203561	49	59	4	4
TGTTATATGTTGGTGTGTTC	CP009273.1	401671	404420	116	119	5	3
CTCGTAAAAACTTGCACATC	CP009273.1	1274836	1277531	88	144	1	13
TATGATGGGCGTCCCGGACG	CP009273.1	820731	823537	82	78	2	5
TTAACAGGCGTATGGCCTGC	CP009273.1	2233327	2235082	21	14	0	1
AAAAACGTTGCGGTCCGACG	CP009273.1	4149172	4151950	36	51	32	142
TGGGGATGGATTGCAGCCAC	CP009273.1	900685	902635	76	93	29	28
TGGAGTGCGTGGAGCTTTCT	CP009273.1	4020555	4022849	208	240	29	89
CAGGAGTTATAGTCGTGAGT	CP009273.1	3459533	3461814	43	45	2	3
TAGCTTTAACCTGGTATTGC	CP009273.1	63188	66809	69	89	10	11
GAAGTATCAATAGCGAGATA	CP009273.1	633645	636281	4	10	0	15
CATCTGTGAATGACGAGTGC	CP009273.1	2552266	2556863	66	79	41	58
TCCCGTAGGTTCTGCGGATT	CP009273.1	3115124	3117188	29	23	3	7
AGTAGAGCCTTTGCGTACTG	CP009273.1	3126298	3128195	271	298	52	162
ACTTACTGGTGGTGCCGCGG	CP009273.1	792378	795988	13	20	0	1
CTGAGTTGCTGGCTTTTTGG	CP009273.1	2122779	2125753	276	287	275	157
TATGAGGTGCTGTGCAACCT	CP009273.1	4125017	4128657	804	922	163	284
TGCGTCTTATGCTTACTAAT	CP009273.1	2318612	2321217	10	7	2	3
TGAATCGCGCGGATTGCTGC	CP009273.1	234669	238223	304	358	99	161
AGCGCCACCTTGAGGGCGGA	CP009273.1	677041	679602	102	124	11	28
GTTGATATTTTACCTAGGCC	CP009273.1	279329	281754	121	111	17	25
AATGAGTCTGTGGACGCTCG	CP009273.1	1075084	1077344	37	46	0	5
AGCGCGCGTAGGTCGTCTTC	CP009273.1	1505566	1507964	55	56	1	4
CTGTTCTCACAGTGATCTGC	CP009273.1	436167	439199	17	19	0	16
CATTGTGTAGCGTTAGTAGG	CP009273.1	1753800	1756545	89	96	18	57
GGGGCGTAGCGATATCACGA	CP009273.1	4375854	4378967	16	10	0	2
AAAGCCCAGCTGTAGTGCTA	CP009273.1	1358799	1361227	44	50	3	7
CTGACCCGTTCAGGCCCAGC	CP009273.1	4396307	4399302	12	11	0	9
AAGCGAAGCGGCCTTTCGAT	CP009273.1	3007647	3008652	434	449	48	243
CAAGTGGCGCCGTTCACAGC	CP009273.1	1847818	1851344	79	82	2	25
GTTTGCAGTGAACGGTAACC	CP009273.1	2739137	2739638	226	237	43	86
GCAGTACCGCCGTGACTGAT	CP009273.1	2114080	2116173	60	49	9	32
GTCGAGGTAGGTGCTAAATT	CP009273.1	2893290	2895873	319	344	69	84
CTACTGATCGTAGTACCCGC	CP009273.1	4621258	4622690	65	60	22	24
GTCCCGCGGATTCGCTACGA	CP009273.1	1659239	1661886	146	136	20	56
CTCCCTAGTGCGGCGCTGGA	CP009273.1	2459846	2461615	97	85	10	31
GCAAACGATGTGTCGTGGGC	CP009273.1	3082210	3084278	272	290	27	77
CTATGCGTGGGATTGGAAAG	CP009273.1	4182673	4185881	214	242	66	104
AGTGGCGTTATCGTGTGCAG	CP009273.1	1135615	1136134	316	304	57	134
CGATTCGTGGGATGGAACTC	CP009273.1	3210462	3213569	56	49	13	3
TACCTCGCTAAGCTAGACGA	CP009273.1	1371835	1374940	16	24	2	4
AGGGAGCCCACATATTTAGT	CP009273.1	2933950	2937106	52	64	22	46
TATTGACACAGCTATTTCAC	CP009273.1	3356210	3358727	249	263	45	435
ACAAGGGATCTGGTATCAGT	CP009273.1	3470010	3471766	44	52	0	6
AGTCTCTCAGCGCCCCAAGA	CP009273.1	4367519	4369531	71	88	3	4
TTTTGAGTGTGATGAATTTG	CP009273.1	1480395	1482288	34	56	3	16
GTCCTGATAGCCGAACGTAA	CP009273.1	1241319	1244024	122	137	53	43
CAGGTGAAATAATGTTTCCT	CP009273.1	4274897	4278185	115	110	58	86
AGTTCGTAGAACGGCTGGGC	CP009273.1	2827977	2828569	31	37	4	1
TGGCCCGGTTTAAGATGTTT	CP009273.1	80846	83253	113	126	2	3
CTGCTGATATGAGCTTTTTA	CP009273.1	1359771	1362196	52	63	10	47
CGGGTGCGAGCGGTTTGTTG	CP009273.1	2258138	2260797	17	13	0	1
TTACCTCAGCGTAGTAGTGA	CP009273.1	2360216	2362697	115	112	8	82
AATTTTCTAACTTATCTCGC	CP009273.1	1278603	1279060	33	48	1	11
CGTCTGAAGTTTTGCGCTGC	CP009273.1	3840600	3842319	52	47	4	21
AAAGGTCCGTCAGAGGCACG	CP009273.1	938783	941643	57	55	5	12
AATGGGTGTGTGGTGTCACA	CP009273.1	550745	552950	19	28	0	0
TTAGATTTTCCGACGAGTAA	CP009273.1	465237	467748	124	125	24	99
CCCCCGGTTGGCCCGAGGGG	CP009273.1	1215596	1219531	40	41	1798	2224
TAACGGGTTGTGAGTCATTC	CP009273.1	3262151	3263221	757	772	275	572
GAGTAATTATTGCGTCGAGC	CP009273.1	1422989	1426446	44	59	6	14
TGCGTAGGACCTATGAGCAG	CP009273.1	3941493	3943905	160	212	11	10
ACAGTTGGCTTGTTGTCGAA	CP009273.1	4541721	4543973	193	260	72	64
GCATTAATGGTAATTGTCTT	CP009273.1	4398193	4400921	172	146	15	73
GTCTGGAAAATAAACCCCCT	CP009273.1	3150623	3153478	56	79	42	88
TGGATTGGGTTTTGTAAACA	CP009273.1	2470241	2473598	9	13	1	32
GAGGTCCGGGCAGGGAGACT	CP009273.1	4432532	4434298	169	171	18	118
TACTGTTTGCAACACACTGC	CP009273.1	1583816	1586122	549	729	181	341
GGCATGGGCCGGTAGTCGAG	CP009273.1	1456321	1458912	27	24	1	2
TTAGGGCTTTGGGGAACGCT	CP009273.1	4450189	4452559	76	69	5	13
TAACAGTGAGCCAACGCGTT	CP009273.1	2812071	2814135	74	95	5	4
TCGGAGCAGAAACGTTAGGG	CP009273.1	2102422	2105278	51	65	36	109
TAAGATGGGCTCTGTGGTGA	CP009273.1	3887323	3889472	27	15	1	1
CTGTAGTGGGCAGGGGGCAG	CP009273.1	1166511	1169276	32	57	2	1
CCATAGGTTTTGGGGTCGTC	CP009273.1	3117839	3120270	23	30	0	1
AGGTGTTCGTCGCGGGCTAG	CP009273.1	3584435	3586663	31	41	3	20
GTGGGTGAGAAGGGAGTTCG	CP009273.1	2724909	2727625	46	73	10	7
TGGGGAGATTTTACACTTGT	CP009273.1	3241095	3243143	133	109	11	28
TGTCCTGAGGATCGGGTGGA	CP009273.1	212782	215184	66	87	2	10
GTTACGTGCCAGGGGCGGTT	CP009273.1	3620988	3624076	141	195	32	77
TTTAGCGAAGTAGTTGGTAC	CP009273.1	3568717	3571160	24	42	3	3
ACTGTTGGTTATGCTGGCAA	CP009273.1	4295391	4297305	346	416	161	208
GGTGCCTATTCTCGATGCGT	CP009273.1	4208529	4211416	190	193	24	51
AGTGAAGTATGTTCGAATGG	CP009273.1	2994797	2997950	75	92	8	24
TTGCAAAGTGTCCCGTCCGT	CP009273.1	4403023	4406054	244	283	154	496
TTTATGGCTTTAGGCCGTCA	CP009273.1	672403	676127	112	122	17	86
TCCCGCGTAAGATAAAGTTG	CP009273.1	3111282	3113289	81	110	25	50
ATTACAGTCCATTGGGCCCT	CP009273.1	767961	768189	25	31	1	15
GATAATTTGACGGGCGGTGA	CP009273.1	1225339	1227440	41	39	2	23
CTGCTGAGCTAGGCGCTCTC	CP009273.1	4561248	4563466	12	5	0	0
TTGTGCTCACCTGCCTGTAG	CP009273.1	1459518	1461707	93	96	34	12
TACGTGGTGAGTATCAGTGC	CP009273.1	4001348	4003487	20	18	0	0
CATATTGCCTGCCTTGAGCA	CP009273.1	1632929	1635115	91	84	3	10
TGCAACCGGTTGTAAGCGTT	CP009273.1	2003340	2006293	126	141	27	71
GGTTCGGGAGGCTCCGCTAC	CP009273.1	3077611	3079359	17	15	0	1
ATGTAGGTCAGCGTATACTT	CP009273.1	2385314	2387580	168	207	16	41
AATGCTATGATCTTGCGGCG	CP009273.1	3961876	3963744	287	264	52	80
CTATACTTTAGTCACGCAAG	CP009273.1	3527561	3529953	14	18	0	1
GAAGGGTTGGGCGCGCCGAT	CP009273.1	489545	491250	188	180	67	76
AAGATGTGTCAGACTGGAAC	CP009273.1	1522550	1525722	31	40	7	0
AAAGGACATCGATGTGAATA	CP009273.1	833102	836271	92	101	22	12
CTGGGGTATGGGGCGCAGAA	CP009273.1	1771488	1774882	283	330	94	143
TGTTTAGCAGGACAGGTCCC	CP009273.1	3007450	3009785	142	149	23	110
TTGAGTAAATCTGGTCATTG	CP009273.1	166176	167070	90	102	13	13
CAATACTACCCTTTCATAAG	CP009273.1	1961715	1964036	45	42	18	3
TCTGCCAAACGGCCGTTCGG	CP009273.1	3340837	3343387	236	234	142	384
GTTAGTACTCTGATACTTTC	CP009273.1	2771027	2775454	23	34	5	9
AAACGGTGTCTCAGTGCGTT	CP009273.1	4575522	4578480	72	100	32	34
CCTTTGAGTTTAGCTGCGAG	CP009273.1	4336297	4337612	87	76	12	12
GGGACGGACTTCCCTGGTCT	CP009273.1	3153704	3156712	108	151	36	103
AGCATGTCAGTGGGCGCACG	CP009273.1	1134246	1136915	195	212	7	32
GTGGGAACTGCGGGTTCAAG	CP009273.1	2287992	2290196	48	70	9	13
GACGGTAGCGAAGCCATTTT	CP009273.1	1695858	1697842	128	127	6	44
TTTACCGGCGGCCACGCGTT	CP009273.1	3673949	3676324	134	124	5	17
CGTCGTTTGATGTTGGGCGG	CP009273.1	3149109	3151636	226	214	46	136
TTGGGTTAGGGCGTGGAAGG	CP009273.1	3581753	3583904	218	240	36	79
CTGTTCTGATCTATGCTGGA	CP009273.1	2906332	2908463	12	8	1	0
CGGGTGTGGCTGCCCGTTGT	CP009273.1	3010220	3013102	49	67	23	42
TCGTAGCGTCGTAGTGAAAT	CP009273.1	3537293	3540664	9	12	0	2
TGAATCCGTGCGTTGTCTTT	CP009273.1	4141724	4143857	33	40	22	33
GCTGTGGTCGTAATATGCTA	CP009273.1	1969895	1971786	21	10	3	1
TTTATTTAGGTCCCTTCTTA	CP009273.1	3474202	3477412	24	18	0	0
GTCGTTGCAACCACGTTCAT	CP009273.1	2021909	2024032	243	255	32	53
GGAAGGACGCTTTATGCATT	CP009273.1	928411	929332	256	299	44	174
CGCTAATCCACACTGCTCGC	CP009273.1	672613	675784	32	23	9	1
CGAAGGCACGGGTTGTTTGG	CP009273.1	3004925	3007524	79	55	5	18
CTTTGTGTTTCTCTCGGCGC	CP009273.1	2245165	2247341	259	310	10	112
TCCTTAGGGTATCGCCGGAA	CP009273.1	316559	318712	1143	1271	112	325
CACGGAGGCCGGTCGCTTTA	CP009273.1	4346886	4349077	215	234	10	54
GAGTTAACGGTTGCCATCGC	CP009273.1	3018908	3021075	24	23	3	0
AGGTGCTTCCTGCCACAGAT	CP009273.1	1785873	1789340	345	380	1120	1977
TGTAACCGTGGGTCCGGCGC	CP009273.1	3526136	3527862	62	68	4	21
CTAATTGTACAGAGGTGTGT	CP009273.1	4222166	4225316	19	19	1	9
GATTCCAACACGTCGTCTGG	CP009273.1	693099	694688	32	32	2	6
ATCGTTAAGTTCTATGGCCA	CP009273.1	592422	593070	37	52	3	18
GTAAAGTACTACTCGAGGCT	CP009273.1	4058234	4061521	53	48	4	2
CGGGTACGCAGGCAGTTTCC	CP009273.1	3907062	3907629	158	209	5	23
ACGGTTTCGAGGAACATGGG	CP009273.1	1071304	1073496	56	45	4	44
CGTTACCCAGGTCGTGCCCG	CP009273.1	3920104	3922219	20	24	1	27
GCCTTGGCGGGTTAGGGAGG	CP009273.1	2189474	2192273	100	121	23	107
GGTAACATGGTTGGGGTAAC	CP009273.1	943615	945963	133	170	24	47
GGAGGAAAGGGTTGGGCTAG	CP009273.1	174877	176333	150	169	13	43
ACGTCGGTCAATTGGGCTTG	CP009273.1	753506	755460	38	23	3	15
AATCGAGGGTGGTCGGGTGA	CP009273.1	4396823	4399346	11	10	0	1
GCGCCGGTCCGGAAGGGGGC	CP009273.1	1093456	1095996	244	292	18	75
ACCGGGTCGGTGATCTTCTA	CP009273.1	2671054	2673554	71	74	15	18
GGTAGTCCTCCAGTGTATAA	CP009273.1	4132461	4134561	80	92	6	21
ATATGCGACTCCGTTGCGAG	CP009273.1	980102	982108	19	34	6	7
GTCGAGTAGTGGGCTGTGGC	CP009273.1	2190041	2193985	24	35	8	3
CTTATTTAGCTTTGCGCGTG	CP009273.1	756312	756791	28	36	0	15
TGCTCCGGAGCGGGGCTTAT	CP009273.1	1297842	1301630	47	46	54	34
GGGGCGTGGCCTGTTTTTGT	CP009273.1	3814442	3816610	15	19	10	2
GATCTTATGGCTTGCTAGCG	CP009273.1	1859696	1862050	23	24	0	1
TTAGCGTTTCGGGCTTGTGA	CP009273.1	1532469	1534694	161	224	23	95
GGCGATCGTGTATAAGGCTC	CP009273.1	1733251	1736580	442	547	1077	452
GTCAACTGGACCGCCCTGCC	CP009273.1	2625695	2628709	90	89	1	12
TCTGTAGGGGTACGAGGCGG	CP009273.1	830097	832815	12	37	0	1
CGAAGGATCAAAAGGGTATG	CP009273.1	2586966	2589318	81	87	3	20
GTGCATGTTAAAGTGAGCGC	CP009273.1	3743294	3745446	249	293	9	57
AAAAGGGCGTGACCCGCAGT	CP009273.1	2191135	2191319	32	27	1	16
GGATGTGCGTGTGCAGCATA	CP009273.1	4265911	4267966	60	48	48	126
GGCTGAACCTCTTGTTGGGG	CP009273.1	2252968	2256357	9	17	4	0
CTACTGTCATGCTTACTCAT	CP009273.1	2918737	2920509	68	66	111	52
TCTATTGGAATGCGGAAATT	CP009273.1	1482756	1486852	19	13	0	2
GGTGGATCGGGGGAACCGAT	CP009273.1	1214331	1216696	182	174	56	110
GCAGTCGCATTTACGGGCAG	CP009273.1	3082489	3084492	279	275	43	54
TTGATATCGGATTGTTATCT	CP009273.1	1411504	1412274	243	308	912	1996
GGCCTGCCTACCGAAATGGG	CP009273.1	1919826	1922709	29	44	8	13
GTCGCGTGTCAAGTCGTCTT	CP009273.1	3381428	3381610	180	170	38	79
CTAATCAAACCGCTATTCCA	CP009273.1	1472612	1474972	28	29	11	3
TCCAGGGTGATTTTCGAAGG	CP009273.1	2221727	2224205	17	13	0	26
GTTACGCGTCAATCTGTTCG	CP009273.1	3998011	3999258	53	82	15	27
TTCATTTGATACCTGTCCGC	CP009273.1	4400489	4402531	304	336	65	200
TCGCGTCGGAAGTCTTCGAG	CP009273.1	3410497	3412221	608	698	85	131
GTGTCCACTCAAGTGTGCTC	CP009273.1	3966340	3968289	30	26	0	2
GGCTTAATACGCAATGCAGC	CP009273.1	215644	218092	240	249	1614	2672
CTCGACTCTTTAATGGCCAG	CP009273.1	2485002	2487980	47	41	16	6
ACAGACTAGCTATGATCGAA	CP009273.1	3944960	3947331	25	30	2	2
CGTGCAATAGAGCGGCGAAG	CP009273.1	2178198	2180511	221	202	12	41
GGCGGGGCATCGCTGGTGAC	CP009273.1	3828967	3831227	40	47	2	2
AGCTGTACAATTGGTCGTAG	CP009273.1	418735	420837	47	51	15	3
AAGAGGTATTCCTCGCGTCT	CP009273.1	1946432	1948552	91	109	10	20
AGGGATGCCGTGGTGCTATC	CP009273.1	1564764	1567459	77	66	3	24
CGCGTAGCGTGTCCTGGCTC	CP009273.1	601291	603445	18	15	3	0
TCGAAGTAGCCCTCGCACGG	CP009273.1	3752567	3752755	232	300	40	187
TGGGGCTCAGGCAGTTTTAC	CP009273.1	4247238	4250441	151	155	53	158
GGGCGAAGCGATGAGAAGAA	CP009273.1	4490076	4492801	91	86	5	23
GCGTGTGTACGTTTTTGTCA	CP009273.1	630262	633150	263	287	908	139
TTCCGGACTGCAAGTACTCA	CP009273.1	2824319	2825912	108	123	0	9
GAATCGGTTCAGCCCATAAA	CP009273.1	6384	8219	111	108	5	15
GGCTAGAGTAATGGATTTGG	CP009273.1	1098129	1101584	99	126	13	21
CTATACTGTTTAACATCACC	CP009273.1	4561489	4564884	209	206	80	78
CTTTGCACCAATACAACGCG	CP009273.1	3830173	3831782	81	103	27	50
ATTTTTGTGCGGGCTAGAAG	CP009273.1	3850366	3852541	65	73	10	12
GACCAGGGAAGTTAGACGTG	CP009273.1	3540779	3543821	48	44	5	12
CAGCCTTGAACGTTGCGCGG	CP009273.1	3943844	3946284	35	47	5	2
GCGTGTAGGGACATAACAGA	CP009273.1	1094440	1097211	29	25	0	5
CCAGCTTGTTTGGTGTAGGG	CP009273.1	626979	629786	100	106	2	34
GAGAAGCGGCTGGATGGCGA	CP009273.1	3262020	3264167	123	133	5	39
CCGGCTCGTTCATGTTGGCT	CP009273.1	2086156	2091192	73	105	21	16
GATACTCAATGACAGTGGCG	CP009273.1	4058893	4060621	88	105	29	14
TGCATGGGCGGAAGGGAGGG	CP009273.1	4447708	4449245	154	188	7	18
TGTAACGCTGTTGTAGGACA	CP009273.1	1159084	1161780	126	141	8	41
GAAGGGTGTGGTTTATTAGT	CP009273.1	1325584	1327998	119	111	17	28
ACGGGGTACCACTAAGGCAG	CP009273.1	2865457	2868370	131	187	38	64
GTTTCGTAATTACCGGTTAA	CP009273.1	594666	596180	445	432	75	165
TTCCGTGGCAACGAGCTGAG	CP009273.1	4325417	4328965	76	78	18	43
TTGGATAATATTCTGTTGCC	CP009273.1	1698373	1699421	119	168	2	7
GCCATACCTGCATTCTTACT	CP009273.1	2913441	2916605	95	75	18	45
ATTACCTCCTGATTGATTAC	CP009273.1	2365275	2369473	188	194	4	7
TGGCGCGTGTCTTCTAAAAG	CP009273.1	2151015	2154554	20	26	0	0
TTCGGGTAGGCTGTGGCCCC	CP009273.1	4468324	4470541	81	99	31	91
AGGGTGCTCCACAGCCGCTC	CP009273.1	2752007	2755636	9	10	0	0
GCAGGTTTATGGGGATAGGG	CP009273.1	3164035	3165916	161	162	9	59
GTACTGTAGGCGTAATGTAT	CP009273.1	156966	159753	115	129	12	42
GAGGGCTTGAGCCGCAAGTA	CP009273.1	1211272	1214124	124	141	16	31
TAGCATGTTTTTTAGATCGG	CP009273.1	2234405	2236610	123	134	11	12
GGATAATACTGGTCATGTTT	CP009273.1	3694261	3696565	66	67	11	36
AGCCATCTTGATCAGCCTTA	CP009273.1	1068147	1071684	33	38	0	1
CACTTATGTTAATTAATAAC	CP009273.1	2060945	2064574	33	55	11	25
AGTGAATTAAGGCGTCGTTT	CP009273.1	2381699	2384937	94	119	5	13
GGCAGCCAAAGAGCGGCTGA	CP009273.1	1669118	1671442	122	168	59	64
TGTATTAATCGTTAAGTATG	CP009273.1	4214968	4218202	220	251	21	78
GCAGTATCACTCGTGGGGTA	CP009273.1	1691613	1693416	313	388	52	130
GGTTGTACGGCGCTAGTGAG	CP009273.1	1298802	1301132	218	224	32	146
CGGTTTAATACTTGCATGAG	CP009273.1	3571329	3573783	86	103	17	38
TGGTCTTTGGGCACATGTGT	CP009273.1	3000710	3002408	161	168	37	27
GGCCGCGGCGCGAGCAGAGG	CP009273.1	1714645	1717857	20	29	11	29
GTGCCGACATCAGGGATCGG	CP009273.1	3491436	3493827	14	19	0	11
GCTTGGTTTTATGGACTTGC	CP009273.1	1776729	1778891	28	21	9	2
TTCGACCATATGTCATTTGT	CP009273.1	1589549	1593259	205	192	18	95
TGATCAGATTGATTGTCCGA	CP009273.1	1871405	1874634	182	241	36	39
GAGTGTGAGCGCCGCGCAGG	CP009273.1	899084	901902	96	106	3	52
AGAAGATCCCGCGGGAGCAA	CP009273.1	1123819	1126396	75	78	6	25
TTACGACTACAGCGGGTAAT	CP009273.1	3156110	3159087	35	33	4	5
CGTCCCGATGAGAGGCGTGT	CP009273.1	1039389	1041567	62	81	2	12
AGGAAATTGTGGTAATTTGC	CP009273.1	2381444	2384910	124	119	22	19
CGTGGTCGTGTGTTAGTCCA	CP009273.1	4487014	4489580	51	51	2	10
GGGAGATCCACTTGGCTCAG	CP009273.1	3442646	3446211	47	51	17	17
AGGTTGGTTGGATGGGGGTC	CP009273.1	876397	878201	102	120	529	1023
ACGGTGGCCTGTGCGCGCCC	CP009273.1	4382726	4386868	47	69	4	7
CTCCTGCACTGTATGCGTCA	CP009273.1	4329755	4332468	60	96	20	19
TACTTACTACCTTTTTTCAT	CP009273.1	2662191	2664513	114	95	23	78
ATGATTTACTGCAGGCGTAG	CP009273.1	1148378	1150437	57	55	7	9
TAGGTGTCGTGGGATTGGTA	CP009273.1	2318499	2320763	14	17	1	0
ACCGCGTAAGCTATCGTGCA	CP009273.1	4259500	4261875	23	20	0	9
GCTAGTTTATATTGCGTGCT	CP009273.1	3086912	3088948	24	22	4	4
GGAAAGGAGTGCAACCTAGT	CP009273.1	3399504	3401839	172	204	48	57
TGTATGTGTAAATGGTGGAC	CP009273.1	3848877	3850623	127	126	43	68
AGCTGCGGGGGATGATAGGT	CP009273.1	3139506	3142014	304	416	40	34
GCCGGCTTTGAACAAGGTAG	CP009273.1	4507190	4509832	33	52	5	4
GGCCGGCCCCTCCAGCTTGA	CP009273.1	457562	459198	66	76	9	28
GCTCATAAGGTCCTATGCAT	CP009273.1	949788	952615	12	12	0	2
CTTGGAGTGGTTAGCGTAGT	CP009273.1	1297472	1300060	147	150	751	31
TCACGGTTGGGTTCGTCTTC	CP009273.1	1652785	1655605	36	50	4	3
GTTGGTTATTGCGTTAAGTA	CP009273.1	3146691	3149611	58	75	18	20
CCCAGTTTCGTAGGGGCCCT	CP009273.1	2643825	2645702	65	72	17	11
TCCCGCCACGCGGCTGCGAC	CP009273.1	3997804	4000130	139	148	13	62
GGGGTTTGGGCTAGGGCTTG	CP009273.1	3623823	3626089	60	66	2	32
TGCATCCGATTTGTATGAAA	CP009273.1	1316476	1318455	108	102	28	76
TCATTAGCTCCGTAATTCTC	CP009273.1	986209	989041	140	166	24	16
CCTATGAAGAACCAACTTAA	CP009273.1	41153	44273	19	19	2	7
TTCAGCCGCGGAGGTACTGA	CP009273.1	2814218	2818193	19	14	4	3
GGTTTACAGCCTAATTCTCG	CP009273.1	2900207	2903079	60	63	3	4
GTATGCAGTTTCGGGCGACT	CP009273.1	2013219	2016448	235	243	76	104
TCTCGCCTTCCCATCCGTAA	CP009273.1	1813698	1817485	91	109	14	30
CAGTAAGGCTTACGCAACTC	CP009273.1	2299939	2302637	160	150	40	50
ATGTCAGTACTCGTCGTCCA	CP009273.1	3219346	3222275	42	69	23	30
TCTGGTGTGAAAGATCACGA	CP009273.1	2408400	2410194	59	71	17	8
GGCCGAATGAGGTCCCGGCG	CP009273.1	4318382	4320579	3	11	0	0
AAGCAACGCTAGGCGCTGAA	CP009273.1	3878829	3881855	88	121	5	59
TCGCAAGCTATGGCGGAGCG	CP009273.1	3682971	3684283	123	118	367	75
AAGGAATGATGGGGGGAGTA	CP009273.1	4479459	4481858	334	347	52	120
CTGCGACTGGTTAAGGAGGA	CP009273.1	4208236	4210837	189	214	23	90
GAATACGGCTGGCTCAGGTT	CP009273.1	4367171	4371261	129	133	36	38
CGGGATCGGCTTCGCGAGAG	CP009273.1	3835558	3839536	70	79	25	27
GAACATATTGTGTCATATTT	CP009273.1	1217612	1220715	13	13	0	1
ATGCACCTCCGCAATGTTAA	CP009273.1	4296239	4298040	3593	3955	504	1066
AATCCGAGAAGATTCGGAAT	CP009273.1	1050926	1053911	73	74	20	13
GATTTGAGGTGTGGGCTCCT	CP009273.1	1206929	1209477	194	217	11	8
TACCATGCCGAGAGGGGGGT	CP009273.1	2064219	2066264	12	23	1	1
TTTTAGGTTTACAATGTGTC	CP009273.1	864070	865991	39	49	11	42
TTGTTGATTGTCGCAGGTTC	CP009273.1	3691389	3694614	7	17	0	0
AACATTGGTACAGGGGCGTA	CP009273.1	838046	840441	42	47	24	10
AGACTCCCGGTGCGGACCAG	CP009273.1	791604	795690	99	93	2	17
TAACTATCGTACTTGCGATC	CP009273.1	3739484	3742447	116	138	8	40
TGTTCGAGAGAGGTATTGAT	CP009273.1	740685	742530	50	49	16	8
GAGCACGAAATGTTCAAGCT	CP009273.1	2301881	2304141	56	75	4	17
CTCGTCGGGGCGTATGCCGC	CP009273.1	1913994	1914982	47	73	3	3
ATTTAGTAGGTTGATTTGGA	CP009273.1	3112419	3115153	10	1	0	0
GCATGGTAGGACCTTAATAG	CP009273.1	3620176	3622693	387	432	62	185
CATTTGTGTGTCGGGTGGGG	CP009273.1	1961243	1963496	42	58	3	1
GTGGGGTGTTACGGGCTGTT	CP009273.1	561023	564104	115	146	8	17
GTTGACGTTTGGGACTCTTT	CP009273.1	2606997	2609283	270	238	547	737
CGCGTAATGAGTTCTCGTGG	CP009273.1	2328018	2330791	28	23	1	1
GTCGGACAAATTCTCAGTTT	CP009273.1	415143	417964	181	196	40	59
TCGTGCTTGGATCGGAGCTA	CP009273.1	2159140	2160189	22	31	1	1
GTGGCCTGCAAAGGGTCGCA	CP009273.1	4117889	4121218	125	169	8	26
ACGTAGAACGTTGGGAGGCG	CP009273.1	788902	791793	105	107	11	41
AGCGAGTCAGCAGGGCTTCT	CP009273.1	4406733	4408806	70	55	6	1
ATAGAGTTTCCGGGATGCAG	CP009273.1	2591098	2593772	43	40	2	1
TTAGTCAAAAGCGTTTTCAA	CP009273.1	2117807	2120057	94	105	28	59
AGGGTTAGGCTTTAGGCCGG	CP009273.1	2422123	2424111	95	116	2	8
ATAGTTGGGGGTATGGCGGC	CP009273.1	2135983	2138821	104	123	29	73
TATGATGAAAAATGTCGTAC	CP009273.1	1770585	1773648	24	26	3	5
TTGGGTGCTTTGCCCGTGGT	CP009273.1	3680921	3681569	497	538	73	211
ACGGGCGGCGGTATGTTTTG	CP009273.1	3941517	3944897	61	62	5	2
GCTGAACAAGACGCGCTGTA	CP009273.1	3155797	3158530	203	244	16	34
GTGCCGGGTTGGGCGTCGCC	CP009273.1	3637552	3640959	250	299	343	67
AATGTGGTGGTAATGGGGCT	CP009273.1	2357344	2359176	200	208	15	51
CGTTGAACTTACCTGGATTG	CP009273.1	4555771	4559153	98	117	30	38
TGAGCATACGACGACCCAGT	CP009273.1	211269	213127	110	118	424	398
TTGCCTGACGGGAGGCACAA	CP009273.1	2618134	2621316	156	166	3	8
GGTCGGACTGGGTTCTCTAA	CP009273.1	574302	577413	73	79	18	27
TCAGGACCCGTCGACGCGTC	CP009273.1	1109062	1111188	171	216	54	171
CTATTGCTGGAGGCGTTAGT	CP009273.1	1183248	1186516	117	156	7	52
GACCTTATGAATTAGAGCTG	CP009273.1	4427092	4429241	9	12	8	0
GGTTACCAAACTAGTAGGGG	CP009273.1	3941507	3945338	142	183	69	57
GCTATTGCTACTTAACGTTC	CP009273.1	4477294	4480812	18	24	1	26
AAGAATGACGGGTCAGCCCG	CP009273.1	756315	758797	18	23	2	19
AACGGGTGGGTTTGGGGTGC	CP009273.1	1658010	1660254	199	226	34	87
TCCTACAGTTCGTCAGGACG	CP009273.1	3952849	3957255	9	14	1	2
GCTGCTTATTAGGAGACGAG	CP009273.1	3783413	3785496	67	73	57	41
TGTGACGCATACATATACTG	CP009273.1	1300450	1304043	115	140	87	63
GTTCTCTCTATTATTTGATT	CP009273.1	4285801	4288839	50	42	53	93
TAAGCCACCGTCAAGTGTAA	CP009273.1	851276	855025	207	203	3	21
CGTGTCGGTAAGTGCGTGGC	CP009273.1	611912	613191	49	59	14	25
CCTGATGTTCGACTGTTTGG	CP009273.1	80947	84696	51	68	6	29
TTAACGTAATTTAGAATTCC	CP009273.1	2257080	2259565	7	10	0	1
GATGTCTGTCTTGTTTTGCA	CP009273.1	39627	41749	30	34	5	18
CTACTGGAGGACCGGGTGGG	CP009273.1	952171	954144	22	14	10	22
GGCTCGTGCGTTTTTCGCCA	CP009273.1	2226628	2229165	115	116	6	43
TTGAGGGTGCCATGCACGTT	CP009273.1	4241557	4244901	127	137	8	7
CCGTACACAACCTGTCTTGT	CP009273.1	354929	357995	112	120	10	22
GACAGATGCACGGACAGAAG	CP009273.1	2730011	2732091	95	89	29	22
TGCAACTGTATCTAGACGGT	CP009273.1	319806	322037	75	86	5	30
TTCGAACCTGTGTTGTGGGT	CP009273.1	3107898	3108867	97	127	23	41
GGCTTAAGGGTGGTCCCCTG	CP009273.1	2201940	2206185	38	28	0	23
GGTACGGAATGTTGCGTGTA	CP009273.1	2830700	2832869	101	91	58	130
TGGTAAGGCTGTGCGTGCTC	CP009273.1	510204	512063	95	93	127	276
GGGTAACGCTTGTCGTGGTT	CP009273.1	2483589	2486178	226	237	71	112
GGTTGGGGAATAACTTCTGT	CP009273.1	2781706	2784984	396	472	67	236
GCTCAGGTTTTAATGCGTAA	CP009273.1	3811035	3813909	37	42	2	2
TGCGACACGGCCGGTTTGGG	CP009273.1	3561212	3563819	63	91	3	6
GCTAGTAATGATTTCGCCCG	CP009273.1	751381	753885	207	226	8	64
AGGCGGCCAATGGGTTTCAT	CP009273.1	1669728	1672157	49	50	7	9
GCAGGGCGTGTTGCGGGGTG	CP009273.1	4185336	4187735	224	240	82	52
AGCGAGGACGTTCGCCTGTG	CP009273.1	1477362	1480030	73	74	6	4
CTTGTCTGATTGCCAGGTTC	CP009273.1	1410809	1413670	55	107	32	49
TACGTCGTGGATTTGGTTTA	CP009273.1	1564526	1567319	50	42	6	3
AGCTTGCAGACACGGATATA	CP009273.1	4402632	4404840	165	188	9	16
ACCCGCTGGTTCTTATCGTT	CP009273.1	3232611	3235210	53	34	4	10
GCGGCGAAGTTGACCCAAGT	CP009273.1	3215346	3217014	59	78	14	29
TGAGATGGCGATCTCTGTTC	CP009273.1	64093	66606	110	111	38	59
TAGAGGGGGTCGTCCGGTGC	CP009273.1	3572065	3574009	125	158	8	13
ATTTTTATTACGTGTTTACA	CP009273.1	2857871	2858758	91	119	13	32
ATAGTGGCCCGCCCGTAAAT	CP009273.1	3003358	3005711	42	30	14	16
TTGTGCGAAAGATCGTGTCT	CP009273.1	86558	88061	314	309	111	146
CAGTGTCGGCAACATTGTTC	CP009273.1	670464	672713	1071	1260	123	324
CAGATTATATAGTCGGTGAG	CP009273.1	2222255	2223940	179	224	14	48
GATGTGCTGGTTCGTATACT	CP009273.1	3544758	3547241	50	51	9	24
AGGTGCTAGGTTGGAGGCGG	CP009273.1	3850033	3851471	40	55	11	52
TGGGCTCGGGAGTGGTTTAA	CP009273.1	292120	293908	230	281	21	30
GCTTGGCATATGCTCGTTCA	CP009273.1	1874123	1877847	14	13	8	1
TGGAGTACGCGGCCGTGGCA	CP009273.1	4340079	4342959	44	62	12	14
GCATGTTGGCGGTTTTCGCT	CP009273.1	4586090	4588654	237	238	98	176
GTAACGAAGAAGCGCTCTAC	CP009273.1	4599329	4601644	59	78	7	42
CTTGGGATGGTTCGTCCCGA	CP009273.1	4055409	4057305	12	11	0	0
ATGCGTATGGGGGTCAGGGC	CP009273.1	2463876	2468649	117	150	39	63
CTAAGGTTATAGTACTTTCT	CP009273.1	3595985	3598479	161	154	31	76
AGTGTGTCTACTTGTTGGTG	CP009273.1	3168363	3171145	65	63	126	177
GTCTAGGGATGAGTAGACAG	CP009273.1	252089	254569	12	14	1	12
GTCAGCGCGTGTAGAGTCGG	CP009273.1	2488130	2490363	105	92	21	30
GCAGACCCTTGGGTTGTTGA	CP009273.1	959968	960159	52	48	5	31
GATGCAGCGGAGCCCACGTG	CP009273.1	1822852	1825632	151	158	49	148
CTGGTTACGAACAGGGGGGT	CP009273.1	4125606	4127853	15	10	0	9
ATAGTGGAGGGTGGTCCGGT	CP009273.1	3896760	3899408	593	594	98	353
CGGCCCATCCGGAGGTCGAC	CP009273.1	2573149	2576869	200	207	12	18
TTAGTTTCTCGTTCGGTTTG	CP009273.1	1846129	1849849	41	77	15	29
TGAGGATTCGTCTGTGATGC	CP009273.1	1694189	1695732	44	50	6	10
CGGAGAGGAGGCTTACGCCG	CP009273.1	1865939	1867627	65	87	19	36
CAGTCGCCCCATAGCGGACG	CP009273.1	3581001	3583454	68	69	15	25
GGGGGCGAATAACGAGCGTG	CP009273.1	361580	363506	75	77	8	5
TCGGCGGAGTCATGCAGCTA	CP009273.1	4291500	4294442	39	32	2	16
CAAAACGGGAGTACGGGGGG	CP009273.1	901128	904041	66	64	30	40
TTCCTTGCTCGGTTACCCGA	CP009273.1	2592905	2597155	18	32	2	1
GGGTAGCATTTGCGATCGGG	CP009273.1	3286199	3288470	36	36	0	74
GGGTGCGTGCTGGAGGGTGC	CP009273.1	3212208	3214083	131	163	35	104
GTGTAGAGTACACGATCGAC	CP009273.1	2258942	2261297	186	143	42	70
ATGGATGCTTCGTAAAACAG	CP009273.1	1847651	1850136	51	38	10	51
CCTATTGTGGTGCGTATCAG	CP009273.1	3820040	3821971	38	47	1	9
TCTTGATGTTGAGACCTCCT	CP009273.1	1113809	1116522	105	112	6	2
GCTGCGGTGGATGCGGGTGT	CP009273.1	4576634	4578792	46	62	1	9
GTCGGCGCAGGGCTCGCACA	CP009273.1	3815084	3817903	319	355	40994	19320
ATGGGGGAGGTGTACATTTT	CP009273.1	3505658	3507793	43	45	119	6
TGTTGGGAGGACGCCAGAGT	CP009273.1	2228473	2232165	189	221	29	96
GCCATGTCGGTGTTGTGACA	CP009273.1	922100	924309	12	10	0	28
CCGGTGCTGACATTGTGCTC	CP009273.1	4532747	4535140	90	66	9	18
GGAACAGATACTTGTCGCGG	CP009273.1	3003020	3005728	397	408	62	106
TTCGGGTGGTATAGGGCTTG	CP009273.1	3570302	3572347	63	62	2	62
AAGACGGGCTTCGGTAAGGC	CP009273.1	2642381	2645600	142	171	43	44
AGTCGAGGTTGCAGCCCCGG	CP009273.1	1723882	1726859	40	42	15	16
CGCTGTTAGATCTTTATGTG	CP009273.1	1641969	1643903	72	85	12	11
AGAGCTAATGTGACCTACGC	CP009273.1	3221758	3224294	108	125	36	56
ACTAGTAATACCGTAGGTCG	CP009273.1	1538923	1540870	1104	1300	253	454
GGGGCAGTTATATGTCCAAG	CP009273.1	1792696	1794790	56	62	2	13
ATACGGTTCCTGGATGGATA	CP009273.1	2107864	2110775	83	90	59	45
TCAGGCATGTTTCTACCTGC	CP009273.1	3374381	3377163	81	108	24	34
TCATGTTTTATGACAGGAAT	CP009273.1	3638528	3640474	18	25	4	0
CTTGTAGCGTGCACATCGTA	CP009273.1	2968329	2970282	32	34	62	100
ACTGAATGGACAGTAGCGAT	CP009273.1	3293959	3296318	320	375	48	168
AAGAAGCTTGTCGGGAGTCT	CP009273.1	1921218	1923773	46	57	3	26
TCGATAGCGTGGGCGTCTAA	CP009273.1	4625018	4626991	168	196	22	45
GGGCCACGGGTGGTCTAAGT	CP009273.1	242533	244908	435	484	117	218
TGCAGTTAACAATGATGGTA	CP009273.1	1767104	1769262	37	52	7	6
CCGCACTCGGGTTGGCTACT	CP009273.1	3930816	3933211	165	226	6020	8521
AAGACCCGGGTCTACATCGG	CP009273.1	1213819	1216660	170	169	45	107
GGGGCCGGGTAGACCACACC	CP009273.1	2342627	2346697	44	52	41	101
GGTGCGTAGTCCACTGGTTG	CP009273.1	2814784	2817650	18	20	5	2
CTGTTCATCTTTTGTTGGAG	CP009273.1	989031	991360	212	275	45	123
TGCCTGGGCCTGTCTGTCGC	CP009273.1	2622456	2626848	110	117	5	3
GAAGTCGATTTCTGTGGCTC	CP009273.1	825565	829448	20	24	3	5
GAGAGCGTAGGGTTGTACGG	CP009273.1	979580	982202	58	69	21	3
GAAGGTGTTTTGAATCTCGC	CP009273.1	2300865	2303011	132	131	13	14
TCTGTACGGCGGTATACCTG	CP009273.1	1500334	1502987	98	75	3	54
GGAGCTCCGTAATGCATGCA	CP009273.1	1467637	1471059	105	134	8	32
TTGTTTACCACACCTTGTGG	CP009273.1	4523036	4526886	12	8	0	0
GTTTGGTTATCGTGCTGCGT	CP009273.1	3091377	3094245	106	127	11	84
AGCAAACATCCTATATCGAG	CP009273.1	1533553	1535174	37	33	8	3
GCGGTCTGAGTTGGGGCGGG	CP009273.1	4205915	4208126	44	80	8	34
GTAGAAGATCAAATCTTTGT	CP009273.1	1297524	1300831	23	32	12	33
CCCAGCAAACAAAGGAGTGG	CP009273.1	2044733	2047108	6	10	0	3
TGGTAGGCTCTGTGTTTACT	CP009273.1	35142	37417	15	12	0	0
TGGCGGGTAGTAGCCCGTCG	CP009273.1	3953730	3956017	81	85	8	19
CACGGGTAGGCTCGTGGTAG	CP009273.1	858538	858739	480	587	328	217
AAGAATTAAATCATGTCAGA	CP009273.1	4400552	4403229	57	56	6	5
GTAGGTGAAATCAGGCGAGG	CP009273.1	3254002	3256705	45	50	8	27
GAATTTCTGGCGACTTGATC	CP009273.1	4377777	4380043	61	54	6	8
GGGTCATCACCTCTAACGGT	CP009273.1	656980	658902	9	17	0	0
TACGCTGGGAGTGGGCTGAT	CP009273.1	84298	86514	82	100	77	354
GGCGGGTTGACTTCAGGACA	CP009273.1	3294955	3297764	87	80	20	16
TGAAAGGAGGGGTATGGTAG	CP009273.1	1065156	1067512	56	63	4	9
CACTGCGCCTCACGATAAAT	CP009273.1	995636	997699	255	287	68	413
GTTTAACTGTTCCGTAGAAC	CP009273.1	2451261	2453502	143	145	36	48
TGTCTGACAATTTTATTGGA	CP009273.1	3003799	3005479	127	128	6	31
ATGGGGTCTAACTAGATAGT	CP009273.1	4218002	4221433	15	18	1	1
GCGGCTTGAGTCAGCTCGGG	CP009273.1	1295186	1298036	175	186	7	12
CAGGGGAGTGCCTGCGTTCC	CP009273.1	2443708	2446043	17	17	1	1
GGTAGTTCGAACGCATTCTT	CP009273.1	889620	891836	97	102	2	23
GCTTCAGTGAAGTGTGGCAG	CP009273.1	3667950	3673052	100	96	28	37
GCACGGGGCGATGGGCCCAT	CP009273.1	4091998	4095481	104	171	11	19
TACTTAGGCACTGTTTTCGG	CP009273.1	3332625	3336233	27	23	0	1
CTGGTGCTCATGGCTATGTT	CP009273.1	2912056	2915997	58	53	2	12
GATTTTCGCGACGATTGGCT	CP009273.1	3852216	3854241	99	98	60	41
GGGGCCTCCGGGTACGTCAG	CP009273.1	3835016	3837317	340	391	46	76
CGCCGTCGTGCCGGGGCAGA	CP009273.1	152827	155283	230	255	38	97
TTATAGAGTGCTGGGTGTTT	CP009273.1	3499205	3501421	118	114	3	56
AGCTGACGGGGTTGCCGCCG	CP009273.1	2707786	2709835	4	13	0	0
TAGTGAGGGTGTTCCTGGTC	CP009273.1	2245615	2247709	120	126	21	54
TACCGCGTAGGTTGGAGCAT	CP009273.1	3025282	3027582	44	43	22	80
ATGCAATAAATACTGGAGAC	CP009273.1	1607857	1610053	144	163	25	86
TATGTGGAGGTTAAGTTGTT	CP009273.1	2479654	2482715	168	176	87	71
AATCTAGCTATCGGTCGTCA	CP009273.1	1051456	1054394	24	14	1	1
AATTCCCCACCTGCAGATCA	CP009273.1	1963621	1966193	91	112	18	30
TTGTGTCTTTGTGTATGAAC	CP009273.1	4302461	4306006	17	13	0	5
CCAGTGAGACGTGCTCGGCC	CP009273.1	821409	823413	112	108	9	18
TCGGTTAGATTGCCGGAGGG	CP009273.1	866226	868847	251	314	14	100
GATAGAGGAGCACAAACAGG	CP009273.1	242043	242313	91	79	2	28
TTTGAGACTCGCGTTTGCAT	CP009273.1	1549876	1552173	144	176	15	38
CTCCGCAAGCGCATGCCGCA	CP009273.1	4408293	4411299	9	14	0	1
TTTGATTCGAATCGGGGGGC	CP009273.1	2377414	2380751	88	100	17	31
GCAATGTTTTTGGTCATCTG	CP009273.1	722216	723267	44	51	13	4
GCGGGTTCCACTCCAAGGAC	CP009273.1	836044	839759	62	78	54	10
AGGAGTCTAATGTTACGCGC	CP009273.1	1035734	1038434	189	234	42	89
CGCTCGGTTTAAGCGGTGAA	CP009273.1	3346269	3348324	53	68	26	36
TTTGGTGACCGGCTCCAGAT	CP009273.1	3910515	3913024	161	176	12	185
ACCTGTGGGAGACAAGGTCG	CP009273.1	2942723	2944621	180	201	21	32
GGAGGTTTGAAGATCTTAAG	CP009273.1	935499	938632	110	149	31	17
AAGTATCGTACAGTTAGACA	CP009273.1	2354672	2356726	292	308	31	141
GGTGGACGTCTGTGGTACGC	CP009273.1	447092	449172	184	157	3	39
TGTGATCCCTCCGCTGTTTG	CP009273.1	1236016	1238673	24	56	8	5
CTTTTCGGTCATGATCCATT	CP009273.1	3364871	3366690	65	68	4	8
AGGTTTGGATACCCTTGATG	CP009273.1	3680998	3683168	132	160	28	20
ATGGTATGTGGCATCCGTTC	CP009273.1	2584039	2586011	26	25	6	2
TGAATAGGTCGACCTAGTTC	CP009273.1	3667365	3669800	12	13	6	2
CGCGAAGCAGTCCGTTGCGA	CP009273.1	4296494	4298916	234	280	35	134
GCTTCTGTCGGGGAGGTTAC	CP009273.1	2925004	2926765	156	145	11	23
GTACGGAAATTGGTTGTAGC	CP009273.1	1029127	1032378	80	90	3	14
CCAATTCGTTGTGTGGGCCT	CP009273.1	1135715	1138479	59	57	2	2
CACCAGTGGTATACGTGTAT	CP009273.1	2132918	2135210	186	203	29	36
TATGCGGATAGCGCCGGGGC	CP009273.1	3943475	3945668	283	290	45	419
TGGAGGCCTAGCGTCTTCAA	CP009273.1	1463470	1466749	285	340	37	92
TGAATTCGACGACGTGACGC	CP009273.1	280341	283712	148	156	19	27
TCCACTGATTCTCTACAAAT	CP009273.1	1014817	1015394	142	172	37	60
GAATCGGGGCGAGGAATAAG	CP009273.1	2488777	2491563	21	15	1	0
TGGGCATCTAAGCACGGGTC	CP009273.1	3242282	3244195	74	68	2	35
GTGGGCGTAGTCGACCGGAA	CP009273.1	2938177	2939952	110	129	6	11
TGATTCGGGGCGAAGGGAAG	CP009273.1	2926175	2928429	52	67	10	20
TTTTGACTGGAGTTGTTTTG	CP009273.1	1994147	1998278	109	115	12	19
ACCCACAATCTGAGCTTCTT	CP009273.1	3852852	3855347	351	377	35	165
TGGATAGTATCGTTCGTTGT	CP009273.1	2832246	2834018	214	246	19	73
GGTTCGTATCATATGCGGGT	CP009273.1	3968381	3970525	18	17	1	0
CAATCAGATTTTGACAGGAG	CP009273.1	4016960	4018743	50	58	28	24
TTTGTACCGTGCCTTGCCTG	CP009273.1	3079615	3082299	24	27	2	2
AGGGCCTGCCGTGGTTTTCT	CP009273.1	1296231	1299961	98	103	41	83
GAGCGTGGGATGCACTTGGC	CP009273.1	2543220	2545948	166	218	40	44
GATAGCGTACCCGAGTTGGA	CP009273.1	225617	228324	11	23	0	0
CGATATGAGGGCGCCGTTAG	CP009273.1	621688	624896	15	19	1	1
GTAGGTAGGAAAGCCCGTGG	CP009273.1	2290711	2293183	117	143	24	60
CTCCGGGGTTTCGCCAATTT	CP009273.1	824247	827713	70	71	4	27
ACATTGAAGGGTGGAAGCCC	CP009273.1	158500	160957	131	123	20	9
GCGTCCTGTCACGATGGGAC	CP009273.1	2893105	2895644	1417	1768	187	475
TTGAGGCGCTCTGGTGGGGT	CP009273.1	3386283	3388677	18	23	0	1
GGAATGGGGGCATGGAGGCG	CP009273.1	3843764	3845441	107	94	17	51
CTGTATCGAAGGTGTTTCGA	CP009273.1	3574149	3576662	112	146	5	18
AAAGACATCATATCACGTTT	CP009273.1	3139469	3141853	119	155	20	59
GATCTTGCGCTTAAATTATA	CP009273.1	3352214	3353074	51	52	3	6
TGGAGAGGGCCCGGCGCCGG	CP009273.1	2618976	2620738	116	144	20	397
TGGAGCATAGTTTGAGAGGG	CP009273.1	4361582	4364386	83	119	94	122
GGAGTAGGGTGGTGAGGGCT	CP009273.1	340191	342233	210	219	13	126
ACGGGTGCTGGATAAACGGC	CP009273.1	4296371	4298714	256	245	27	27
TGCGTGGGGGGAGCCACTGG	CP009273.1	1707202	1709396	10	27	1	2
CATTGTTTACTCACTTTAGG	CP009273.1	1312841	1315476	11	17	4	1
CTCACGGCATGTTTTAGTAC	CP009273.1	2445304	2448535	53	38	12	3
TGACGCCGCGCCTGGCCATC	CP009273.1	2321333	2324980	17	23	2	1
TTGGAGTTTCATTACACCCT	CP009273.1	4256135	4258828	111	113	0	7
GTGGGGCTATCTTGGCTGGC	CP009273.1	2816911	2819552	32	30	0	1
TGAAACGGTAGTAAAGCGTC	CP009273.1	4002314	4006112	18	10	0	11
TATTGTGTGAATACAACGAA	CP009273.1	787856	790228	253	314	22	44
CCGCAGTCGTGTGGGTGTGC	CP009273.1	1055244	1057441	22	33	2	5
TGTGGTGCGGATTGACAGCG	CP009273.1	2150160	2153241	200	198	32	60
ATGTGCGTTAGGTAGCCTTA	CP009273.1	2421730	2424467	33	20	1	0
CGTCGATGGGACAGTGTCTA	CP009273.1	2094745	2096771	99	129	7	44
CTGAGACCTCCTTGGGGGTT	CP009273.1	861	2857	11	10	1	0
TAGACCTTGTATGCGCCTGG	CP009273.1	3337334	3339909	456	529	346	551
GTATACTGAAACGAGGCTAT	CP009273.1	2935212	2936886	16	27	0	0
TCTTTAGAGCGCTTTTAAGC	CP009273.1	1245163	1246488	22	27	0	18
GGGTTTTTGTGAGATATGGA	CP009273.1	4014172	4018350	9	13	5	24
TGGCGGCTGACCACGTCAGT	CP009273.1	2381421	2384722	40	34	2	12
GGGATCCCTGTCCAAATGGT	CP009273.1	3092485	3094954	168	157	14	43
TGGCGCACATGGGCACGGTC	CP009273.1	3694749	3698500	33	40	5	16
GTCATGACCGTACACGTTGT	CP009273.1	3688811	3691690	34	49	10	5
TAGTAGTGGTTTCACAGGTG	CP009273.1	1941742	1944378	31	50	117	6
TTCGGTGCTAGTCGAGTGTC	CP009273.1	1553879	1555860	17	15	0	8
TGGCACCGAGGCTCTTCTCG	CP009273.1	3199446	3203338	18	17	0	3
GAATATTGGTCCTGTGAATC	CP009273.1	3530394	3531686	93	84	8	34
GTTCAATTCGGGTCGCTAGG	CP009273.1	2876893	2877603	10	10	0	3
TACACAGATTGTGCTTGGGA	CP009273.1	599152	601171	142	174	32	46
GATCGGGTGAGTGGTATTGC	CP009273.1	1176897	1179431	55	61	8	25
AATCTTGTTCGGCTCTACCT	CP009273.1	1697712	1701069	66	72	3	7
GAAATAATCGCTTAAGCCCA	CP009273.1	877724	879689	120	135	16	20
GCCCAGCACATACGATTCAC	CP009273.1	1959065	1961459	100	105	15	80
CCAGCCGCGATCGCCCTTTG	CP009273.1	157515	159865	68	68	4	28
TCCACTAGATGTGTCGTGCG	CP009273.1	4086869	4089417	45	54	4	0
CTTTCAATAGGCGTCGTCAT	CP009273.1	693273	695455	10	19	10	4
AGGCGGGCAACGCATTACTC	CP009273.1	4442054	4444156	127	136	21	10
TGGGGGTTGCCAGATGGGTC	CP009273.1	346444	349260	38	36	5	13
CGTGTACCCCGGGGCTCCGG	CP009273.1	3691117	3694599	221	241	28	89
GTTAGGAAGTCCTCGGGAGC	CP009273.1	4572945	4575618	14	26	0	1
GATACGGTGGAACCTATGGT	CP009273.1	4444996	4447891	90	123	243	566
ACTCGTTCTGGGTGGCGTAA	CP009273.1	4477420	4480232	35	60	0	1
CAGCCGTTGTTCCCTAAGCC	CP009273.1	4433822	4435840	22	21	2	0
AAAAGTAAGGCAGTGCGGAT	CP009273.1	1113691	1116176	27	37	1	2
TGGAGATAGTGTGGGGGGGG	CP009273.1	746261	749308	66	71	5	22
CGGTGGGCGTCTTGTCGGGA	CP009273.1	1020049	1020819	226	193	14	66
CAGTTATTTCGTGCCCAGCG	CP009273.1	3225092	3227423	29	28	3	0
CGATGGAAGGTCGAGCTCTT	CP009273.1	1341172	1343639	124	126	22	472
GGGCCTCGGCCAAAGGGTCG	CP009273.1	1873444	1877624	109	107	9	55
GGGCAGAAGGTGGTGTGGCA	CP009273.1	2952259	2954442	51	69	5	14
CATTAACACCATTCGGTCTT	CP009273.1	4014424	4018216	22	15	0	27
AACGATTATAGGTACTCTTT	CP009273.1	3119180	3121782	115	112	12	21
TGATGGGCTTAGGTCCCAAA	CP009273.1	3345906	3348186	107	131	15	80
AAAGTGGTTGAGGTCGCTTC	CP009273.1	2296937	2301225	11	11	13	19
CTATTTTTTAACAAACATGT	CP009273.1	3497063	3500070	10	11	0	1
AGGAAGTATTCTGGGGCGAA	CP009273.1	1816516	1818940	32	56	0	9
GTTGATGTAAAAGAATGGCG	CP009273.1	3189965	3191953	33	23	1	6
TCCTTGCTTGGTCTTTTGTC	CP009273.1	1602107	1603532	120	125	35	34
GGTTCGAAGTTGAGTCAAGT	CP009273.1	3883598	3886818	107	151	17	35
TATTGGCCGGGGAAAAGGGT	CP009273.1	721974	725108	214	232	46	58
GGGCGAGGGGAGCTAGCCAA	CP009273.1	704175	706329	22	26	0	4
TGATAAGTTCAAAGGGCGGA	CP009273.1	3027504	3027747	337	347	18	173
TTTCAGGTGTGTTCCAAGAA	CP009273.1	1487000	1490206	49	57	19	65
GGCGGCCGGGGGAGCATCGA	CP009273.1	2594453	2596801	163	182	29	31
TTTAGCTTTTACGGCAATGC	CP009273.1	3222202	3222590	183	230	17	70
TATAAGTCGGGATCATTGAT	CP009273.1	1168653	1171752	24	26	0	1
GCGCTAGAGTTTAGCCAAGG	CP009273.1	3087671	3087984	28	28	0	5
AGAGTGAGCGGGATAGTGGG	CP009273.1	2494534	2496836	9	15	3	7
CGCTCTTTGTCAGCAGCTAT	CP009273.1	1766287	1768448	127	140	10	33
GTTGTGTCCGAAACTTGATG	CP009273.1	3208901	3212126	54	68	0	2
ATTTACTCTGGGCCGGGACA	CP009273.1	2606084	2609359	38	36	22	0
CAGATTTCTTCTATTGAATG	CP009273.1	1139460	1142282	41	51	1	4
GCACGGGTTAGGGTGTATGT	CP009273.1	541746	543926	24	21	0	1
GTCGATTGACTTCTCTGCTG	CP009273.1	1065375	1067848	113	115	7	14
GAAGGGCCTCTGGTGATTGT	CP009273.1	152295	154706	63	76	3	20
AAACATGGTCCCTCGCTGCA	CP009273.1	3737982	3740040	109	139	24	60
GCTTATTCGAGCTTCACTAG	CP009273.1	2941273	2943761	12	8	14	1
ATAACAGTAAGGTTGTTCGT	CP009273.1	4461673	4464310	79	83	4	24
AGCTACTACGATTCTTCTGA	CP009273.1	114025	116749	56	84	101	92
GGCGCTAAGCTGTGGCATTT	CP009273.1	2194699	2197848	165	178	16	27
GTTCACGGGACATTTTTGTG	CP009273.1	2576793	2578836	125	177	22	60
TAGGCGCGGCACTAGGAGTG	CP009273.1	3681915	3683900	371	391	49	136
CTTTTTCAGGTACGTAGCTC	CP009273.1	1666032	1668634	165	159	212	24
TATATTTCGAGGTCATGGGT	CP009273.1	2784909	2788155	274	292	44	108
AGGTCTTGGAGGAGAATGTG	CP009273.1	2346638	2349122	347	341	79	166
AGTATTTGAGTCGCTCGGCG	CP009273.1	3216971	3219137	50	66	0	12
AAGAGGGGGTGACTAAGGTG	CP009273.1	3641933	3644462	143	126	22	32
TGCTGTTGAGGTGTAGCTCA	CP009273.1	1679460	1681513	90	123	2	14
TCGTGAAGGACGGGGTTTTG	CP009273.1	2796236	2799403	487	567	169	201
GGACGGGAGAAGGAGGTTGT	CP009273.1	3304587	3307134	9	16	0	1
CCGGGGTGGTGCATCGTGGG	CP009273.1	319138	321183	505	605	858	690
CGGGTACGGGTTATTCGTCT	CP009273.1	4410029	4413584	297	392	27	72
TGATGTTACGGCATCGAGTA	CP009273.1	3084467	3088039	7	17	155	281
AATTGGAACCCGGGATGGTT	CP009273.1	4193299	4195808	50	57	29	27
CTCGGGACTGACGCTACTTT	CP009273.1	2996136	2999409	101	110	30	30
GTGCTGCACTGGTCGTGGCC	CP009273.1	2537659	2540215	37	39	7	8
AGTCATCTGCAGCAAGATCG	CP009273.1	3352258	3354391	13	12	0	0
TCGGGGTTAGTCTTAGCAGG	CP009273.1	460550	462386	35	37	2	12
TTATAGCAACTATTTGCGAA	CP009273.1	854687	856805	18	24	0	1
CGTTTGGGAAGTTTTACAGG	CP009273.1	2111372	2113673	14	9	0	1
AGTACAGTGTCGGGATGAAT	CP009273.1	1892543	1895771	68	76	8	113
CTCTGGTGTGTTACCATGGC	CP009273.1	1686873	1688674	15	14	3	4
GAAACAGGTAGGGCGTGTGG	CP009273.1	1120072	1123326	28	26	4	10
CCAAGGGTGGGACGATCGAT	CP009273.1	149509	152166	499	590	46	79
AATGGGGGTGGGCGTGGTTA	CP009273.1	4440939	4443477	72	88	7	37
TATGTAAATATTTTAGATGA	CP009273.1	3686329	3688787	199	190	16	122
GCCCTCAATGCCTGGAACCA	CP009273.1	318978	319221	381	435	59	143
GATTGAGTGGTCTAGGTGGA	CP009273.1	4478789	4481654	30	38	1	8
GGTGTAGGCGTGCTCGGGGC	CP009273.1	1018896	1021460	6	16	0	0
AACGGTCATGCGCCGGCGAT	CP009273.1	1247209	1250357	30	35	10	10
TAAGAGTGTTGATGAGGCCC	CP009273.1	597239	599645	64	62	21	10
CCCATTTTTGCGCTGGAGGC	CP009273.1	2858841	2861232	24	39	0	8
TCCACACGACTGGAGACAGT	CP009273.1	790143	794378	12	21	0	2
TCCTGTGCGGGGATTAGTTT	CP009273.1	991302	993527	673	751	1143	499
CGGAATTCTATAGCTGGGGG	CP009273.1	2133062	2135738	95	100	15	16
TAATTGGTATATCCTAATAC	CP009273.1	1010779	1013713	13	10	1	0
CATAAGGATTTTTGCTGTCC	CP009273.1	660273	662219	118	124	20	103
GGGTTACTTTCGTAACCTTG	CP009273.1	4376293	4378620	32	29	0	0
GGGAATTACGTTGGGGGACA	CP009273.1	3609476	3611928	33	40	3	3
TTGCTTAGTACGGCGGTGTA	CP009273.1	3077010	3079201	119	138	21	70
AGCCGATTGTATTCTGCATA	CP009273.1	940098	942775	68	57	2	180
CCGTCTGCGCTCTATGTACG	CP009273.1	3524646	3526449	158	164	27	72
TGAGAGGTTGCTCTGGTGAT	CP009273.1	929867	930261	63	43	17	22
GGTAGGGAGGCCGGGAGGCT	CP009273.1	1309650	1312125	369	389	116	256
GCTGACGTTTGCATTATTAC	CP009273.1	1699996	1703051	12	14	4	4
TGTGCTCGTTGTTGTGCGTT	CP009273.1	4112787	4115297	62	60	19	12
TGGCCTGCGGTGCGAGGGAG	CP009273.1	1525102	1527602	101	108	29	25
TTATAAGTACATCTGGGGTA	CP009273.1	2379429	2383533	9	21	4	7
TATTCGCAGGTGACGGTGCA	CP009273.1	4530848	4533238	128	141	20	10
AATATCACGGAAGCTTTTAA	CP009273.1	986413	988640	176	169	31	30
AGTTCTCAGCGTGCTGCGTT	CP009273.1	594024	596241	35	41	2	3
TGTGGCTGGAGGGTGAAGGA	CP009273.1	3067110	3069301	74	105	17	50
TCGTTAAGATTAACTCAGGC	CP009273.1	3494287	3495621	96	105	3	159
GTTGTCCTCCCAATACTGCT	CP009273.1	533738	536243	41	44	1	17
GAGAGGCAGTTTGGCCTCGC	CP009273.1	2148408	2150392	147	177	40	101
TGTAATGGATGGCCCGCGTG	CP009273.1	4558272	4559482	109	107	10	11
AGCGCGCCCAGGCAGTTGAA	CP009273.1	665825	668157	267	329	33	85
AACATCTAGCTACACGATTG	CP009273.1	935452	937475	34	34	0	1
GTCGAGATCGGATGGGAAAT	CP009273.1	3283516	3286642	29	24	4	1
GGACGACGATGACGTGCGTT	CP009273.1	3091238	3093321	27	34	1	2
TTGTTGCAGCCGGGTCTGGC	CP009273.1	4136761	4139540	138	128	25	53
GACGCGATTAATTCTCATTT	CP009273.1	3778228	3780712	21	27	0	0
TGACTTACTTTAAGCGTTCA	CP009273.1	1175387	1175639	13	15	0	2
TAGCCTCGTGGTCAGTGACT	CP009273.1	2548085	2551634	37	36	1	12
TTAGTGACGGCGTGAGGCGT	CP009273.1	2132326	2134148	123	153	18	41
GACGTGTATTGTTGCTCTGT	CP009273.1	3830884	3833764	41	67	11	25
TGTACTAGGCCTCCTGTCAA	CP009273.1	2217278	2219528	20	19	35	10
CCCAGTCTTCAATTCAATTG	CP009273.1	1928370	1930271	24	34	1	2
TTATTAGTACGTAAGGGAAC	CP009273.1	3584656	3586854	280	273	41	127
GGCTGTCCAATAGGTATTGG	CP009273.1	2883053	2886406	41	44	5	21
GGGGTTGACTGGTTTCGGTT	CP009273.1	1132090	1134042	214	251	19	45
ACTCCGAATAGCTAGGCTTC	CP009273.1	676506	680207	64	80	6	30
GGCTCCGAGGTGGGGAATGT	CP009273.1	648269	650681	97	117	7	43
TGTCACTCCAGGAGGACCGA	CP009273.1	162337	165082	56	92	3	2
CTGTTTTTTGGTCTTATCTA	CP009273.1	801047	805252	35	38	6	5
CGAGTTTAAATTCTGGCGGC	CP009273.1	3348965	3351596	213	237	16	75
CCTAGAACGTATATACATGA	CP009273.1	4185614	4188090	143	137	54	97
AGATCAAACGGTACGAGGGC	CP009273.1	2841154	2843225	290	339	59	94
CACATCATACCTTGTTTAAT	CP009273.1	4260495	4263139	371	373	72	220
ATGCATTAGAAGTCTGGTGT	CP009273.1	1532086	1535317	27	27	0	2
TATCATTTTGATCCCACTGG	CP009273.1	2556067	2559508	13	6	2	2
TTCAAATACAGACGTTCGGT	CP009273.1	2497215	2499394	69	67	1	7
CATAAATCTTGCCAGAGTGG	CP009273.1	938456	940246	208	233	564	100
CTTCAGGGTGCGCCAAGATA	CP009273.1	4266292	4268313	17	21	6	33
CATTGTGGAGATGAAAGGTG	CP009273.1	3217484	3219166	111	130	18	73
ACTTGGTATACGTTTCGTAT	CP009273.1	4018185	4020957	32	39	3	0
AGGTTGGTGGGCTCGATTCC	CP009273.1	4319794	4322548	17	28	15	2
GGCCAATAATCATGGGGGGA	CP009273.1	3969512	3971669	325	353	84	87
GGTCCGTGCCGTTAATCCAT	CP009273.1	2760128	2762812	27	35	26	3
CGGCCGAGTTAGTTTCTTAA	CP009273.1	1073304	1076477	78	64	4	23
TGTATATGTCATCAGAGTGC	CP009273.1	1140462	1142230	75	75	21	16
ACCAGGACGTCGGGTGGGGT	CP009273.1	2685706	2687948	105	116	1	29
GCGGCGGTGCGTAGTAGCAA	CP009273.1	4504140	4506817	106	120	11	18
TGGATTTTTTCAGCTGTGCA	CP009273.1	2913902	2917035	30	53	18	7
TGATTGGGATCTCATTGGTA	CP009273.1	1579161	1581521	30	36	0	25
CTCGATCCTCACGGAGTCCC	CP009273.1	3543196	3545750	9	10	0	0
TGCCACCGTCGGCGTCCGGC	CP009273.1	832938	834989	94	109	39	20
GCCGCTGAGGTAGCCGGCCA	CP009273.1	1081080	1084004	25	39	4	30
TATCTTGAGCATCCCACTTA	CP009273.1	32171	35034	17	35	1	14
GCGCGTCCCAGGGCATTGCA	CP009273.1	4623504	4626817	147	181	33	40
GCAGGTTTCTACAGCGGTGG	CP009273.1	664262	666058	12	10	0	0
TTGTAAGGTCGTAGGGGCCA	CP009273.1	4444479	4447059	17	35	205	715
ATCGGGGCTCTCGGTGTTAG	CP009273.1	2319028	2322627	271	289	79	76
CGCGGTCCTTACTGCTTAGG	CP009273.1	3128391	3130637	54	86	26	1
TTGGGATTTGATTGGTCAAT	CP009273.1	2599891	2602961	110	125	26	21
TTTCATGATGTTGTTTGATT	CP009273.1	356029	357761	55	75	4	14
AATGATTCGAAGTCGAGAGT	CP009273.1	3432543	3434762	107	137	47	59
ATGCCTAATGGACATGTGGG	CP009273.1	4551072	4552528	199	229	29	47
TGAAGCTATGTCTTTACATG	CP009273.1	4390235	4392050	100	95	42	27
CAAGTTTATGTGCGGTGAGG	CP009273.1	4492295	4494203	38	38	1	5
TTTTCCATGAAGGCGTTGAC	CP009273.1	2676428	2678226	31	34	0	0
GTACGTTGTAGCATGAGGTG	CP009273.1	3295906	3298214	31	44	15	12
GACGTTCACTTGACAGTAAG	CP009273.1	1085961	1088521	208	243	74	173
AGCTGCCACATGGTTCGTGG	CP009273.1	967405	970623	102	123	7	7
AGTGATCCACGGCCATCCTG	CP009273.1	3006890	3009505	167	182	31	31
TTTATGTCCAGTGCACGACA	CP009273.1	2259399	2261785	12	20	12	5
CGCGTTAAAGGGTAGTTGTC	CP009273.1	1651193	1654833	51	51	2	8
TGCGCGGTGAGTATTCCACT	CP009273.1	1222454	1224540	90	106	2	27
GTTGCTAGGTTGACGTCTGA	CP009273.1	3881517	3885487	222	244	63	164
ATTCCCGTTTTGTAGATTCC	CP009273.1	935227	937376	68	81	15	22
CGCAGGAGGTAGCGGCGGGC	CP009273.1	4511106	4513912	21	38	1	16
TGTGTAGGTGTATTCGGTGT	CP009273.1	23733	26711	652	785	96	314
GGACCAGCGGGTGCTGAGCG	CP009273.1	3338332	3341177	71	110	52	118
ATTGTCGTCTTATACGGAAC	CP009273.1	1999041	2001932	44	56	2	6
ATTGTGTGTGATCGAGATGT	CP009273.1	3083393	3085288	736	752	176	179
CCGAGTCATGTTGGTATAAA	CP009273.1	4584369	4587810	8	21	1	0
TGAGAATACGCTTATGCGGT	CP009273.1	839365	841637	96	109	30	30
TCGGCGGCTGTGCTCTGGTT	CP009273.1	1890599	1893777	103	109	6	6
GGGGGTCAGTTGATGACGTA	CP009273.1	2172231	2175007	3	10	0	6
GAAGGTAAATCCAAGCCCTA	CP009273.1	813562	815790	10	11	0	6
TTATAAGCCATTAGCACTGT	CP009273.1	1358452	1362093	21	20	0	2
CATCCGCCTTGGGCGAACTG	CP009273.1	4284762	4286893	14	9	1	4
GTGCTGCTGTCGTCTGTTGT	CP009273.1	332691	336652	13	7	0	0
CGAACTTGTTTTGCGGGCAC	CP009273.1	3704137	3708192	51	48	2	5
CTCAAATTAAACGTGTCCGA	CP009273.1	2021810	2024593	26	29	5	2
AGTGCAATATTTCGTGCTGT	CP009273.1	69906	71088	184	166	17	35
AGGTATACCAAGGATAGTGT	CP009273.1	383917	385984	25	30	2	2
TTAGCGGGGCCCCGTGACGG	CP009273.1	4186302	4189837	173	206	26	42
ATGTACACGATTAGGGGCAG	CP009273.1	3685028	3687475	221	258	26	106
TTATTATCTGTTGACGTATG	CP009273.1	73153	75768	5	11	0	0
TTGATGACTGGGTGTGGGCC	CP009273.1	3813672	3816608	26	42	3	18
CTACTTTCGTGATCTTGTTT	CP009273.1	2943977	2946192	42	25	7	1
TGTGTCCCACTTTGGACTGT	CP009273.1	2941204	2944443	33	45	1	31
TCCAAGTGAAGGGTAAATGG	CP009273.1	4103600	4105633	79	77	3	8
GGTAGCCTCCTATGGCGTGA	CP009273.1	1893354	1896368	51	32	5	7
TACTGTAGATTGCTTCGCAG	CP009273.1	4046573	4050170	63	62	0	1
CGAAACCCGGGTCCCTTATG	CP009273.1	2154510	2158059	63	62	3	5
TAGTCGGCAAATATGGAGCG	CP009273.1	4502954	4505922	79	96	8	46
ACTTGTTGGGCTATCGGGGA	CP009273.1	4087900	4089820	37	61	9	7
CGCTGGTTAAGTTTAGGGGA	CP009273.1	1309006	1311150	437	459	135	188
ACGGCTGGTGTCGAGGTGGC	CP009273.1	3505189	3508503	154	182	45	104
CCGGATTCTGTTAGCAGCCT	CP009273.1	2020504	2022571	168	211	60	140
CAGTGCCCACCTCCTGTTCG	CP009273.1	285298	289207	23	24	1	6
GGTGTGTTTACGTTTCTGGC	CP009273.1	3145837	3148692	29	28	2	9
TATACTAGGTATTTCACTTC	CP009273.1	51956	55842	32	48	3	1
GGATAGTAAATTCAATGATC	CP009273.1	360264	363073	248	254	16	70
GATGACGAGACCATTTGCAT	CP009273.1	254834	256890	18	18	3	2
ACACGCAGTGAATCACCCTG	CP009273.1	3216636	3220042	57	76	31	12
GATGCTTAGTCTAGATAATG	CP009273.1	1003648	1005973	17	18	6	12
GGGAAACTTAGTTATTGACG	CP009273.1	478043	480261	113	139	11	12
CCGGATGGCAAGCGGAGAGT	CP009273.1	3847223	3850688	426	484	7285	2625
TGAAGGCTCAGAGGCTCACA	CP009273.1	1307658	1310054	35	45	0	17
ATTGTTACTTGGTGGTTAGT	CP009273.1	1921223	1923889	10	13	1	6
ATTAGCTGGCTATGCGACGA	CP009273.1	1604417	1606648	20	35	18	1
TACGCCGATATTGGTTTGTC	CP009273.1	2423229	2427095	77	87	6	12
TTGGAACTCTGTGGAGCTCC	CP009273.1	3504476	3506098	222	272	18	80
TGGCACTGTACCAGGGACAG	CP009273.1	379855	383628	300	360	64	153
TGTCGAAAGGGTTCTAGGTA	CP009273.1	3602667	3604956	15	12	9	71
TTATTCGGTGAGGAGGGTAG	CP009273.1	1153786	1155689	144	185	38	57
GAGGCGAGGTTAGACCGTTC	CP009273.1	347962	350568	116	143	25	76
TTGTTAAAGGGTGTGGGGGT	CP009273.1	1681373	1683708	25	51	10	30
CCTTCAATTGTAGGGCTCGT	CP009273.1	1506161	1508876	182	220	23	44
AGCTGCCTGCTAGTTCAGGT	CP009273.1	2095025	2096849	722	858	121	272
GTCTAAACGTGATGGGGATT	CP009273.1	3473602	3475781	13	13	1	1
GTGAGTCCTACGTCAGCAAT	CP009273.1	977796	980938	6	11	0	0
TTTGGCGCTAGATTTGAGGA	CP009273.1	489627	494197	35	43	8	2
CTGTATGGGATCAATATGGG	CP009273.1	3998105	4000494	17	13	0	1
CGGGAGAATCGGTTTGGCAG	CP009273.1	2309192	2311697	63	85	175	306
TGTGATGCGGGGCTCGTGGT	CP009273.1	4285353	4288785	97	133	106	131
CAGGCTTGTAAAACTTCTCT	CP009273.1	426788	429656	10	5	0	0
TGCAAAGGGTTACGGTCTTG	CP009273.1	4231784	4234907	125	159	21	31
CATAGGTGCCCGGTTTTCGA	CP009273.1	170410	172654	27	26	2	1
GGTTTGAGGTCATTGGCTTA	CP009273.1	529042	531725	122	119	20	41
TCTGTGGTCACGTCGGAGAC	CP009273.1	2295768	2297654	67	62	4	7
TGTAATAGCATATGTCTGGT	CP009273.1	3666812	3668812	97	107	22	25
GTACTTTCAACGTTCACATT	CP009273.1	2695040	2699316	21	24	1	0
TTGACCTTTGGTTGCGTGAA	CP009273.1	794494	796718	347	423	95	275
TCCACTCAGAGGGGTGTTTA	CP009273.1	2313550	2315761	90	129	10	21
ATCCCTCCACGGTGTCGGTG	CP009273.1	2918619	2921062	151	191	34	37
GTGTATACAAGGGAGTAATC	CP009273.1	2565396	2567595	50	58	3	5
AGGAAGATGGTAGGCGAGCT	CP009273.1	2778528	2780798	65	75	6	28
GGGGGAAGAGCTGGGCCGTT	CP009273.1	2597215	2599740	33	43	6	20
AAGTGGCGTTCCGCGTAGGG	CP009273.1	4079134	4082082	111	129	29	24
AAGTCGCCTGGAGGTAATGG	CP009273.1	3367047	3369807	169	235	63	74
CGTTGGCGTTGTGCATTGCG	CP009273.1	3642511	3644613	349	412	96	199
TGTCTGTGAGCTGATGGCTA	CP009273.1	2764074	2766109	379	431	53	110
TAGGGATTCTATTGGGTTTA	CP009273.1	4016673	4019280	24	38	2	13
GCGTCGTAGTAGGAGTGGTG	CP009273.1	1847884	1849335	177	183	78	131
TTTCGGATATTGGCGTGCTG	CP009273.1	1716537	1718672	212	220	58	91
GGCCACCAAAGCGTGTCTGG	CP009273.1	4302011	4303312	51	45	8	8
AAAGCGATAGGCTCACACAA	CP009273.1	465784	468520	60	71	7	20
ACTTTGTGGCCAAAGGGGAA	CP009273.1	2477664	2480378	22	17	0	0
TTAGGTCGCTCTGTCTGTGA	CP009273.1	2306303	2308325	9	14	2739	3937
TAGCCTATCATGTAGTACGT	CP009273.1	467614	471217	126	137	16	31
TTTACATCAGATTATTGGTT	CP009273.1	2355264	2359082	6	14	1	12
GAGGAACCGTGAGGATAGGT	CP009273.1	2561690	2562020	308	332	39	70
CCGGTATCTTGAATATTCAT	CP009273.1	4243964	4247608	141	147	3	13
ACCTGCCAGGAAGTGGTTCG	CP009273.1	2910870	2913171	63	60	1	23
CAGATGCGCTTTTCCGGGTA	CP009273.1	3225266	3228344	208	287	37	94
GTTTGGATTAAACCAGGACA	CP009273.1	2363897	2366029	112	105	3	51
TTGTGGAGCGAGATGCACGA	CP009273.1	536818	538997	241	269	18	38
TTCTCCTGTTCCGTCGCATA	CP009273.1	4562556	4564300	21	15	1	2
ATTGGGAGGGTTGTAATCGC	CP009273.1	1324844	1326318	17	24	0	8
TGGTTAGTCAGAGCTGTGTT	CP009273.1	3153398	3155421	192	207	18	82
TTCCTTTGGGGAGTGTGCTA	CP009273.1	4122902	4125759	56	56	10	5
ACTTTATGTTGTCACGGAAA	CP009273.1	3818595	3820830	201	193	28	78
AGACCATGTGTATCCCGTAT	CP009273.1	2001501	2004285	145	183	31	42
ATTATAAACAGGTTATTATA	CP009273.1	3031189	3033577	79	93	11	12
GTTAATGCGCTGGGGGGCGC	CP009273.1	2546530	2546681	146	145	20	140
ATGGACCCGCTGTGCCGCTT	CP009273.1	1550209	1552417	54	60	174	209
CTCTAGGCAGATCATACACG	CP009273.1	1054350	1056704	250	286	40	78
AGAGTCGGTACAGATTGCTT	CP009273.1	949103	951197	75	66	2	37
GAAATAAAAAGATAGCGCCA	CP009273.1	4114569	4116498	117	162	24	43
TTGGTTGTTGATTCACTATG	CP009273.1	860398	862785	116	97	9	6
TTATTATCCGTCTCGGCATT	CP009273.1	2116295	2119651	146	172	234	599
GGTGACAAGGGTAATTTCCC	CP009273.1	3978829	3981102	60	53	136	240
TTAGTATATCGCCCAATCGG	CP009273.1	1019552	1023317	69	59	5	6
CTTGGTAGCTGCTCGCATGT	CP009273.1	2297761	2300105	145	167	24	113
TGCTAGGTTTGGTCGTTTGG	CP009273.1	4089012	4091029	39	38	5	24
TGGGATTAGCAATGTTATGC	CP009273.1	149705	151914	136	138	5	15
AAAGTAATAAAGTTTTTATG	CP009273.1	1689295	1692472	60	61	280	74
ATAACGCAAGCATTGCTGAG	CP009273.1	350663	353189	137	127	10	23
ATGAAGCGTGTACCCGTGGT	CP009273.1	2416387	2419566	68	62	28	28
ATTGATTCCGGATCTTCATT	CP009273.1	4254867	4257380	3	10	0	0
GGCCCGTTGGGGCGAAAGAT	CP009273.1	3570561	3572626	107	104	68	96
TGTGGCTCAGTCGATATCTC	CP009273.1	1825232	1828169	35	60	3	9
AATGCGATAAGGCCGGACTG	CP009273.1	4069530	4072104	54	57	5	9
TTATTTCACTGGAACAGGTA	CP009273.1	141752	143719	37	61	10	2
TGAAGGGGGCCGACCGTGGT	CP009273.1	1843767	1846311	232	236	41	75
GAATGGGGGTAGACGAGTTT	CP009273.1	3618950	3621681	35	51	2	13
TCAAAGTTTGGTAAAGCCCC	CP009273.1	1778998	1781715	560	563	91	150
GAGCTGTGCTCGGATTCTTA	CP009273.1	4439989	4440684	19	30	6	11
CGTCTGCTCTAGCCTAGTAG	CP009273.1	368379	371234	36	53	0	16
TCATATTCCGCGCGGTTCGG	CP009273.1	287524	289880	2	16	0	0
CACGAGTATGACTATACCGG	CP009273.1	1513169	1514902	194	191	38	102
TGTATTTTATTAACCAGAAC	CP009273.1	3989074	3990671	22	20	0	2
CCGGGGCTACGTCTCCAAGT	CP009273.1	113388	115574	16	11	0	0
TTCCGTGTTGAGGGTATCAC	CP009273.1	1275822	1279987	178	214	52	54
GGAGTTACAGTTTCCTAGTT	CP009273.1	3582309	3583927	4	13	0	6
AGTCTGGCCTAAAGGATAAC	CP009273.1	643971	647073	232	272	41	109
GCTAACTATGCCTCCCGGGA	CP009273.1	4059325	4061867	270	320	31	98
TCGTCTATAAGCAATCGAAC	CP009273.1	1373407	1374997	36	64	0	6
GTAGGAGGAGAGCAGGGTAT	CP009273.1	3875356	3877014	34	40	0	21
CCTTACTTTCAGCCTTGAGT	CP009273.1	379118	381469	310	330	103	193
CTTTAGCTATGATCGGCCCG	CP009273.1	2766935	2769478	497	580	552	542
TAGACACGGTTCGTGAGTAG	CP009273.1	406918	409151	408	460	81	149
TCGGGCCTCGGGTAGTTGCT	CP009273.1	4330252	4332918	51	49	3	15
TCGGGGTAAGGATGTCGGGA	CP009273.1	2319178	2321327	315	345	36	123
ACGCTTTAGGGGTAGAGAGC	CP009273.1	3349727	3351870	94	111	27	60
GCGTACAAGGTGACTCGGCT	CP009273.1	343713	344446	383	377	43	159
CTCCTTATATGAAGGAGTCT	CP009273.1	1682022	1684526	49	52	2	2
GACGATGGAAGAGGCTGGTA	CP009273.1	598850	601161	82	79	7	5
GCCAGATTCATTCTCGTGGA	CP009273.1	2727536	2730081	11	22	1	6
AACATACGTGTTTCGCTAGG	CP009273.1	2840005	2842665	257	336	62	109
GGGAAGGGTAAAAGGGCGCG	CP009273.1	4058539	4061150	272	297	29	139
CCGGAAAGTTTTGCGACGAG	CP009273.1	96011	98176	41	47	7	19
TTGTTTGTTAAAACTTTTGA	CP009273.1	4137492	4139740	116	144	23	49
GGGCCGCTCACCTACGAATG	CP009273.1	3597089	3599417	25	45	5	3
TACTTCTTTCTTGGGCCATG	CP009273.1	898821	900708	221	246	50	63
TAGTGTTAGGAAGTGGTGTA	CP009273.1	3566712	3568667	67	76	0	5
GATTAGAATTACCTTACCGC	CP009273.1	3409011	3411455	80	96	26	40
AGGTATTTAAACAATTTGTG	CP009273.1	166259	167966	57	55	0	16
GGTTATCAACGGGGTAGAGA	CP009273.1	461518	463307	23	26	24	11
TTAGGTTGTAAGTGTCGTGA	CP009273.1	2623168	2626179	330	399	132	138
AAGTGGCAGAGTCTGGTGCG	CP009273.1	4402857	4404923	176	232	28	35
GGGGTCGGCGGCCAGGGGAG	CP009273.1	1543206	1545869	391	463	141	171
GATTTAGGGAGGTCGTGGCA	CP009273.1	3608362	3610547	83	92	4	16
GGTTGAGGAGTTCACTCGAC	CP009273.1	2775307	2777564	13	11	0	0
TTGATGGTCTATGCTCATAT	CP009273.1	1424272	1426402	95	98	28	45
TTTTTGTCTTGCGTTATTTA	CP009273.1	473407	476479	89	73	1	4
CATGGTGTTCGTCTTGGCGG	CP009273.1	2842493	2843983	29	51	7	10
GCGCCAGATTCGCTCGGTCG	CP009273.1	686735	689331	189	185	21	44
TGTTCCCCTGGTATTCTACA	CP009273.1	569441	571440	156	187	16	50
AGTGGGTGAGCAGGTTGTAG	CP009273.1	3810309	3812992	107	140	17	74
GGTGTGAGAGCGGCGTCTTC	CP009273.1	78537	81113	130	136	10	50
GCAGGACTCCAAGCGGGGGG	CP009273.1	2735206	2737496	162	195	39	21
GGCTGGCGGGTAGAGGTGTG	CP009273.1	37176	40232	57	60	0	2
GGCGTGCGTCTATGGACTCT	CP009273.1	87967	90363	100	125	10	31
GTCTTGCGTCCAATTTTCGT	CP009273.1	4006413	4009807	23	41	2	3
AATATGGTGGGTGTGTCAGG	CP009273.1	4410194	4412507	470	520	195	62
ATTCGGGGGCGTGTATCGTC	CP009273.1	953081	955380	30	28	1	11
TGTAGCCGGCCGGCTCCCAC	CP009273.1	593896	596441	162	190	22	30
TTTGCAGCTTAATAGTTAGG	CP009273.1	3011019	3012276	104	126	18	40
GCTCGCGTATGCGTTGAAAT	CP009273.1	709945	712867	153	137	21	67
GGTGCCTGAGAGCTTACATG	CP009273.1	2085054	2087169	115	114	1	16
GGATGTTTATGGGATTTGTG	CP009273.1	1631175	1634190	48	57	117	228
TAAGGTGGATCAGTCTGAGG	CP009273.1	4207937	4211234	26	33	3	25
TATTCTGAGCCGGATCGCTC	CP009273.1	2916831	2920450	62	91	84	50
GGCCTACGATAGCCGGAGGC	CP009273.1	4444951	4447335	117	139	3446	2975
GAGGACACGCCTAGCCCTTC	CP009273.1	3236099	3238577	27	44	1	21
CATGATTGATAGGGAACCAA	CP009273.1	2452980	2453153	58	69	13	13
TTAAGTTTGTATTGGTCCGC	CP009273.1	2668762	2670008	23	28	0	1
ATATGATTTGTCGCTTTGCT	CP009273.1	3596990	3599787	41	49	16	67
TTCCCAACCGAATAGTAGTC	CP009273.1	2671089	2673885	72	65	27	31
TGTGCGCCGATGTTTTAAGT	CP009273.1	2569174	2572977	97	128	13	6
TCAGGATTTGGAGCGGATGC	CP009273.1	3292561	3294000	45	47	2	9
GTTTGACACTCGATAGGCAT	CP009273.1	2428086	2430857	36	51	4	9
CGTCTTTATTGGACGCCCGA	CP009273.1	3914565	3916496	14	14	0	0
TAGTCACTGTGCACTTGACT	CP009273.1	2484055	2485167	151	197	37	44
TGTAGTAGGTTGCAGATTAC	CP009273.1	1893064	1895427	183	220	21	44
CTGAGGTGTCTTGGTTGTTC	CP009273.1	4256277	4259881	55	59	2	12
TTTATGAGACTTTATTTTTT	CP009273.1	2954868	2957351	31	30	0	0
TAGGTCGAAGGTTAGCGGTC	CP009273.1	713512	714006	129	147	10	64
GACTTTGTTAAGGCGCGCAT	CP009273.1	2428246	2430204	118	119	3	20
TTTCAGCTGGCGGCGGGATG	CP009273.1	3582421	3584978	25	30	1	13
CACCACATTCAACGGTGTAA	CP009273.1	487970	490317	82	101	2	3
ACTTTATACTTTTACCGGGA	CP009273.1	1055536	1059009	48	54	12	41
TAGGGGGGGTCATCTGTGAT	CP009273.1	50786	52993	63	79	13	131
CATAGCCGTGTGATGTTGTA	CP009273.1	1951035	1953230	8	14	1	0
ATTTCTACTGCAGCCCACCG	CP009273.1	249670	251979	158	180	29	25
GAGCGGCGTTGTCAGTTACA	CP009273.1	2515476	2519586	270	339	102	185
GGGTGAATATACGGCTACTC	CP009273.1	398271	401316	43	47	1214	16
CAGGGGTCGGGCGACTGCGT	CP009273.1	1581609	1584043	196	264	71	119
GCGTGCCACGAAGTAGTGCG	CP009273.1	2821270	2823773	62	60	3	9
GCAGTGGATGGACCGGGAGT	CP009273.1	3027551	3028992	116	150	7	15
TTGCTTCTATGCTCTATTGG	CP009273.1	4385479	4388019	137	165	4	14
TGGTCCTTGCTTGCTTTATA	CP009273.1	4444579	4446272	23	18	0	10
TGAAGTCGCCCAACGGAGGT	CP009273.1	1352004	1354837	573	647	96	190
GAATCGCCGCCTATACTCAA	CP009273.1	1087380	1089735	1743	2023	245	514
TTCTCGAAATCGAATCTACA	CP009273.1	1328749	1332580	9	11	0	0
AAAAGTTTTAAATGTTCAGA	CP009273.1	4312446	4312613	91	123	16	64
TTTGCATGGATGACTTGCGT	CP009273.1	3271715	3274515	321	371	136	380
GGGTAGGTACTGTGGGTTGG	CP009273.1	1831565	1834252	62	72	28	9
TAACACCGAGGTTTGGGGGC	CP009273.1	2968572	2971233	112	108	351	454
AAGAGAGGGGGGGGCACGGG	CP009273.1	550516	551776	39	36	7	3
CCGGCCAGAAGATGTCGGTC	CP009273.1	2575403	2577049	270	303	23	26
AACACATCTAGACGCTTGTA	CP009273.1	3115889	3119093	57	56	6	2
TGTCTGCAAATCAACAAGAT	CP009273.1	2624129	2626640	223	230	67	97
TGGGGAATCGTGTACCGTCA	CP009273.1	2054910	2057626	29	32	1	3
ACAGGCCGGAGCTGGAACCG	CP009273.1	4629826	4630377	56	59	0	4
GGCTGTGCTCTTATACCGCT	CP009273.1	60827	62754	22	29	4	13
CCTAGGATGGTGTGGGTAGT	CP009273.1	1709693	1712908	6	14	0	1
CGCTGACTAGGGCCCACGTG	CP009273.1	2821323	2823488	311	349	74	119
CGGATACTCGGCGGGTGGAA	CP009273.1	1456861	1460209	137	175	6	48
AACGGCTCGGTTTCCCGGGT	CP009273.1	3830530	3833162	283	374	76	157
GTACCCTAGGCTAGCATATA	CP009273.1	638713	641733	69	78	1	6
GAACATTGCGCTCCTTCGTG	CP009273.1	3862182	3865467	66	72	13	19
GCCATGAGACAAGGTATGCG	CP009273.1	3116279	3119174	25	47	2	5
CTCAGGAGCCGATGGGGGTT	CP009273.1	1927562	1930894	29	31	2	2
GGGAGATTCGGGTTATACCG	CP009273.1	3106836	3109487	31	43	2	11
GTGGGTATCTGGTTTGGAGT	CP009273.1	4111469	4114183	49	40	5	7
CAAGTTAGGAGCCTGAAGTT	CP009273.1	3400651	3402875	75	89	17	79
GGGTTAACGATGGGGGCGCA	CP009273.1	3631996	3634976	60	70	19	14
AGGTCGTCGTTGGCCCGAGA	CP009273.1	4067099	4070847	61	55	230	188
GGTAACCATAGGTAGCCACA	CP009273.1	4563175	4565225	21	31	54	16
AACACCACTAGTAAATCCGG	CP009273.1	2061888	2064946	70	56	0	24
CCCTGCTATTTGTACTTAAG	CP009273.1	1375323	1378054	71	79	8	171
TGCTCATTTCACTGGGGTTA	CP009273.1	461949	466233	31	13	2	2
GTAGGTTCGGTGTCTCTAAT	CP009273.1	2799974	2803965	48	37	6	6
GGTTCTCGTCAGGGTCATGT	CP009273.1	2538588	2540560	89	100	21	37
TGTGCATTGTAATCGGGCAC	CP009273.1	4496078	4498634	59	87	9	9
TGTATGCCACCGTTAGTGGC	CP009273.1	3972363	3974682	68	66	20	26
CTAGAGGTCAACTAGGAGGT	CP009273.1	4369112	4371904	86	99	20	17
GTAACTGTAACGAGGTGTTC	CP009273.1	2857965	2859685	31	26	3	6
AGTGGACGGCGCGTCTTGCT	CP009273.1	3639234	3639566	299	273	53	175
GCGAATAGCTTCGTCTAGGG	CP009273.1	2828028	2829804	11	20	1	0
TACATGCCGATGTAGTTGGT	CP009273.1	2787056	2790026	24	19	13	6
ACAACCAGGTACGGGCGTGG	CP009273.1	2352396	2354682	151	156	10	25
CAACCTATGCATTCGTCTCT	CP009273.1	2243715	2246250	55	70	26	115
TTGCTTTTGGCCAAGCCACT	CP009273.1	141286	144052	46	51	2	15
ACCCGGCACATTATAATCCC	CP009273.1	2074823	2077293	10	10	6	0
TGTTCGGCAAAGGGACAAGT	CP009273.1	3171880	3172343	133	143	26	20
TCCCGGAGTGCCGCGTCTGC	CP009273.1	3967093	3968893	58	74	15	34
AGACCGGATTGGGTGAGGTG	CP009273.1	884831	887037	99	120	28	45
GGCGGGGGTAGCCGGGACTT	CP009273.1	4457370	4459167	392	428	42	53
ATGGCTACGGATGTTGTACG	CP009273.1	1554505	1557605	58	82	2	14
GTCGCGTTCCATAAGTTATG	CP009273.1	2866864	2869225	446	539	65	65
AGGTTATAAAGTGGGGGCGG	CP009273.1	2501715	2504024	21	21	45	26
GTCATTGGTCCAGGGACATT	CP009273.1	2838921	2842588	263	260	35	68
TACTAGGGATCGGTGTAGTT	CP009273.1	3017231	3021838	197	265	76	212
ATGGGGAAGCGGGGCAGGCG	CP009273.1	1359453	1360986	313	313	32	60
CAAGCATCGCGCGGCACTTG	CP009273.1	239960	243310	50	44	2	3
GAAGCTCGGGGTTTCAGGCG	CP009273.1	2409333	2411442	133	168	15	36
GATGGTTCGGATAAGTTGGC	CP009273.1	3232352	3234458	97	123	4	28
TTTGTACGCCCTTGAATCGG	CP009273.1	4147631	4150070	175	192	67	138
TCCAAGCCTGATGGAGGGCG	CP009273.1	4482596	4482829	231	235	26	89
CGTATCGGTTTGAAGGGACA	CP009273.1	1844780	1847311	110	108	32	31
GGAGGCTAATAGGTTCGTGG	CP009273.1	3714057	3717240	245	255	48	93
CGATCTGGTGCTCTCTGAGG	CP009273.1	3338449	3341405	50	49	3	2
GAGTCGAGATCCATGTAGGG	CP009273.1	1373627	1375362	43	42	6	6
CGTTGGGGGGCCCAGGCAGT	CP009273.1	1579147	1581171	252	299	12	68
AGAGGGCTAAATTGACGGGC	CP009273.1	3476042	3477444	106	120	10	8
AATCGCTCCAACTTATGTTG	CP009273.1	137572	139747	49	69	16	210
GCAGTGATGTTTGCCCGTTT	CP009273.1	3789057	3791353	65	81	7	6
AGGGCCTGTAAGCTAAAGTT	CP009273.1	1270790	1273254	26	19	4	3
GGCTCTGGGGTGGGCGAGCC	CP009273.1	1401855	1404328	42	56	3	6
GTGGGCTATAGGCGCGAGGC	CP009273.1	1169250	1169673	161	187	29	47
ATGGAAGGGTTCTCTAGACA	CP009273.1	3662092	3664887	86	69	26	19
CTCTATGTAGTTAGTGTGAT	CP009273.1	796477	799377	91	95	17	29
ATGTACTTGTGTCCGGGTAA	CP009273.1	3532900	3536097	61	68	5	4
TGGGTAAGTAGTGTGGGGTT	CP009273.1	2248887	2250581	535	572	86	218
GCGGTTTGGCGTTCGATAAG	CP009273.1	997323	1000770	119	133	27	34
TTTTCTGGATCACGATACGT	CP009273.1	2785038	2786995	60	63	0	21
GACGTAATATTGGGTAGGCT	CP009273.1	392720	395206	54	56	7	11
TCGCGGGTCTAGAGAGCATC	CP009273.1	4087533	4089738	31	37	1	3
CTGTGCCCGGAGATACACGG	CP009273.1	3879110	3881920	210	228	114	131
TGATCGAACATGAGAGTCTT	CP009273.1	607528	609543	66	82	2	41
TGTGTCGCGTCTATTGGGAG	CP009273.1	1043727	1046720	155	183	72	85
GGAGCAAGCTTTCCTGTCGG	CP009273.1	4358438	4360656	383	444	161	227
GCTAAGGCAGGGCCGTTTGG	CP009273.1	4343479	4345863	75	89	2	40
CATCGACGGGATACAGGTGG	CP009273.1	4337292	4339762	264	279	41	72
GAGGTTGGTTGACTGCAGAA	CP009273.1	1904166	1906629	8	14	0	6
TGTCATCCGAGGACTTCCCA	CP009273.1	58958	62146	226	243	137	140
CCAAGCTAGGTTTGGCCGCG	CP009273.1	1503988	1506952	375	428	43	60
ATCACAGGGCTAAAGTCAGT	CP009273.1	2263956	2265624	33	30	3	0
TGTTATGCTGGAAATTTGGC	CP009273.1	1573208	1575884	102	103	9	40
TTACCATGTAGTATGCCCAC	CP009273.1	2600380	2602720	30	44	2	3
AATAACACACATGCTTAAAT	CP009273.1	4414822	4417667	46	64	0	8
CAAAGATGACGTTTGTTCCG	CP009273.1	1898018	1900065	21	31	18	40
CCGGGATCGGAGAGTTCTAA	CP009273.1	283050	286037	45	83	3	13
GAGTTACGCTCTGTGGAAAC	CP009273.1	2407478	2410138	114	95	7	21
CCCTATCGTCACCAGGTAGA	CP009273.1	2775767	2778190	23	28	1	25
AACTTAAATGGCTTAAGGCT	CP009273.1	3296396	3300177	113	137	12	34
CATGTGTAGTGCGCTTGCGG	CP009273.1	4597248	4597856	175	194	8	72
GACCTATGTTCGACGCGTTT	CP009273.1	2568711	2570911	27	39	3	0
ATAAAGTGGTTGAAATGGCG	CP009273.1	3896238	3898293	23	21	0	6
CGTCAGGGTTAGAATGTCTT	CP009273.1	3824860	3827517	195	194	21	52
TTGGTCGCCGGTCAGTGGAG	CP009273.1	3391510	3392768	98	122	56	122
CCTGTCTAGTTTAGTGTGGA	CP009273.1	514472	518288	24	53	1	23
GGTGTGGTGCATTTTGAGGC	CP009273.1	1023009	1026012	13	18	29	108
GAGTCTTTGGACAGCCTGTC	CP009273.1	2872533	2874613	230	269	39	86
TAAGTTAGAGCGTTCAGAAC	CP009273.1	3990978	3993094	26	38	10	18
GCATGTTTACGGGGAGGACT	CP009273.1	4082470	4084932	402	454	79	155
TACGGTAGCCTTAATCTGCA	CP009273.1	4014210	4017887	121	120	39	89
TTACTAGATATTCACGCGTT	CP009273.1	3784775	3787344	21	17	2	13
CATATAGTTGGGGAAGTAGG	CP009273.1	1060782	1062940	315	385	33	61
AGTCACGTTACGCCGCGTTA	CP009273.1	2124073	2127288	125	136	32	16
ATGGCGCTGTCCATACCATA	CP009273.1	1659522	1662652	165	178	109	85
GAGGCACACATCCGACTGGG	CP009273.1	667992	670061	7	13	0	13
GTTGACGTGGTGAACAGGGG	CP009273.1	3121310	3123378	53	62	6	13
TAATGTGATAGTGGGTAGTA	CP009273.1	695575	698762	9	12	0	0
CTATAAGGATTTGTGCGAGG	CP009273.1	1996999	2000135	167	172	20	99
GGCCAGATGCAACGTTCAGG	CP009273.1	701438	703806	30	37	0	15
TTACTCTGCTCCCTAACAAT	CP009273.1	1130752	1133328	30	39	4	6
GTTCGGCTTAAGACACCATC	CP009273.1	3236156	3239332	166	156	35	28
CAGCTGTTAGAACATGTTTC	CP009273.1	2944530	2947203	180	219	23	71
TTAAGACTCGAGTGACGAAG	CP009273.1	1858907	1860630	100	118	9	20
TAATAGCTGGATCAAACTTC	CP009273.1	396738	398935	146	180	15	15
CTTATATGGGACAGCAGTGG	CP009273.1	1920246	1921396	44	44	0	2
AGAGTTAAATCTGAGCGGCC	CP009273.1	3647502	3649741	244	231	55	109
TAATGCGGGTCACTTGAACG	CP009273.1	4419778	4421883	193	218	65	89
TGGTCGGGTTGTTAGTGGTC	CP009273.1	1550759	1553700	106	118	309	49
ATTGTGAACGCCTGGTCGTT	CP009273.1	4231805	4234234	240	238	18	38
AAGCGATTCAGTGTCGTGAT	CP009273.1	887650	890271	53	60	1	10
GCTTCGGCGGAGCTCGGCGG	CP009273.1	2777409	2779691	116	155	19	21
GTGCTCGGGTCGCGAGGGAA	CP009273.1	2970652	2973001	94	108	4	38
TCCTCTACGGGATTGAGAGG	CP009273.1	2840331	2842385	6	10	0	0
TGTATGCTGGCTGGATTTTT	CP009273.1	2890200	2893114	39	41	5	24
GGGGAACCATGCGGGGGTTA	CP009273.1	3736387	3739609	55	65	5	28
GCCGAAAGCGAACACGCGGG	CP009273.1	3472042	3474862	79	71	15	29
TGGCAAGTGATGTTTGTTTG	CP009273.1	3087243	3088649	115	139	6	65
TAGACACGGGCGCGAGTATT	CP009273.1	674228	676746	76	93	1	22
CCGGTCGAATGACGGTTAGA	CP009273.1	4399297	4400976	295	324	499	172
AAGTCCGGGCGCATGGGTCC	CP009273.1	296023	298102	59	67	9	62
ATCAACGGACTCTCCGGCTC	CP009273.1	4319583	4322479	51	48	12	2
TCGGGAAAGTGATGGTCGGT	CP009273.1	3922506	3924943	67	93	4	19
TTTATAGGAGGTTCGGAACA	CP009273.1	2275013	2278308	19	18	1	4
CCAAGGGTATTACTAGCTAC	CP009273.1	2826324	2829584	623	697	113	140
TGAATAGGGCGGATGTTGAT	CP009273.1	3654385	3658136	471	539	52	74
CCACGCGTCTGGGCACGGTA	CP009273.1	4491344	4493380	55	69	6	20
ACTCTACTTACTCGTCAATT	CP009273.1	1705360	1709108	19	16	9	12
CTCCTACAGTCTCTGGTGGG	CP009273.1	3363047	3366419	111	109	29	27
ACGTCAGGATCTGATGGTTA	CP009273.1	950380	954507	84	76	41	22
GCCCTCAGGTGAGGTTTATT	CP009273.1	4439441	4441515	48	49	0	8
TCCTTGGTCAAGGACGGAGC	CP009273.1	4455072	4457931	40	47	4	5
TAGTACGCTCCGTTCTTTTG	CP009273.1	3944254	3946610	29	30	4	8
GTTCTGCGTTGGAGGGTTAG	CP009273.1	3491206	3492987	1421	1618	185	393
TCTGTAAGAGCCTCGAGGGA	CP009273.1	258822	260546	106	137	7	51
CGCAGTGATATGCATTTGAT	CP009273.1	2601286	2602859	33	37	1	21
GTAAACAGATGTCCTTGGTA	CP009273.1	2850590	2852037	107	118	6	32
CGCCTGCTAGATATCCCATC	CP009273.1	3659366	3660816	153	130	12	73
GATGCGTTAACAGTAACATC	CP009273.1	204562	208216	23	38	1	20
TTCTACTAATTTAAGTTTTG	CP009273.1	3362929	3365482	293	349	27	71
CTCAAAGAGGATATCAGCTT	CP009273.1	3396150	3398667	109	109	181	31
CCACAGTGCGAGTCCGGTAA	CP009273.1	1172667	1176400	38	43	27	0
TTGCTCCTGTGCGCTGGGGC	CP009273.1	1015725	1018194	108	152	4	20
TCTTTTGTTAAGGTCCGCCT	CP009273.1	57510	60202	208	272	44	175
GTTATTAGAGATACCGGGTA	CP009273.1	2929378	2931091	32	20	1	1
ACACCTATTTAGTTGCATCC	CP009273.1	1023850	1025751	33	39	6	6
ATTAGTTATTGCGTTATTCA	CP009273.1	3559585	3559928	11	13	0	1
AATGGGGAAGTGAAGGACGC	CP009273.1	3569023	3570640	119	94	6	52
TGACGCTTGCCGTCGCTCAG	CP009273.1	2210456	2212701	26	26	1	3
TTAACTGCAAGGCTTTTGAG	CP009273.1	1656795	1660071	22	33	12	14
ATGTTCCTTTGAAGTTGCTG	CP009273.1	3753260	3755128	40	36	1	11
GTTAGCTCGAGACGCAGGCT	CP009273.1	901270	903365	58	69	3871	927
TGGTATCTCCTGGGGCATGT	CP009273.1	1861679	1863581	58	60	1	3
ATGTGACCTCCGTGATCACA	CP009273.1	633154	636020	5	17	0	0
TGAAACTGTGGGGGGATGCT	CP009273.1	3043855	3045471	24	28	8	9
AGTCAGATGATTGGTCGGGG	CP009273.1	829160	831723	93	87	12	21
TATAGCTCTTCCATTCCATG	CP009273.1	4121830	4123354	17	25	3	15
CGGTTGCATTACTGACAGTC	CP009273.1	1545050	1547583	115	156	23	34
TAGTGCAAAGAGGGCCGACG	CP009273.1	4345765	4347963	317	360	62	123
GCCCGCGGGTTATGCCCTCG	CP009273.1	2744703	2748273	14	20	0	1
GTGTTGGTAGGTACAGGGGA	CP009273.1	2734318	2736391	38	31	1	0
TTTTAATCTCTGATTGGGAT	CP009273.1	3293809	3295966	39	46	3	15
GGTGTAAATGGGGAGCAGGC	CP009273.1	812467	815277	11	22	0	2
TCCCGCTGTTGGCCTGAATC	CP009273.1	794021	796636	247	266	21	27
GGCGATTGATTTGTACGGAT	CP009273.1	2901847	2905038	62	67	12	12
TTGAAAGGTCGTATTGCGAT	CP009273.1	2471459	2474583	123	183	10	27
TCGTAGCAGGTCATCGGAAC	CP009273.1	3963220	3965194	244	270	21	93
TGGGCTTTTGAAGGCTAACC	CP009273.1	2428661	2431780	26	26	1	3
GTGGCTCTACAGGGTAAGGA	CP009273.1	497461	499567	20	19	1	1
TCAGTGCTAATGCACATTGG	CP009273.1	2919048	2921137	268	298	33	75
GGCGTGTCCACGAAATTGAG	CP009273.1	3690195	3693020	27	30	2	16
TAAAGAAGCTTATGTTTTTT	CP009273.1	1407516	1411101	123	125	18	43
GAATCTATGAGTTGTATGCT	CP009273.1	2116943	2117151	162	177	100	78
CTGTATGTGGCGCGAGTACT	CP009273.1	3454552	3456707	587	613	1132	214
ACCTGATATTACGGTGTGGC	CP009273.1	3661480	3663684	513	593	168	232
TCTAGCGTCGCTGGAGTTAC	CP009273.1	3834930	3835121	24	36	0	1
GGCGAATATGCGCAAGGTGG	CP009273.1	2182472	2184882	141	216	12	138
CAGGCTCAATTAGCGATTCA	CP009273.1	234272	236368	253	225	72	89
TATGAGTGGCTCCTTGACTC	CP009273.1	360455	362695	193	188	19	62
TCGTTCACACAGATGGGCGC	CP009273.1	3591657	3593268	153	152	11	28
TGTTAAGGCCTGGTCAATGC	CP009273.1	4598338	4600829	154	203	21	60
TCAGCGCCTCTCCAGCAGGT	CP009273.1	113918	116715	6	19	240	32
AGCATGCTGTAGATGGTATA	CP009273.1	4346010	4350118	400	413	37	79
TTCTGTCGATTAGTGGCTGA	CP009273.1	2855124	2857073	6	17	1	1
TTTTCAGAGCTACTACCCTT	CP009273.1	3342416	3344716	25	55	0	14
CGTATGTTAGTCCGGGAGTT	CP009273.1	3468120	3470238	143	136	3	11
GCTTTAACATAAAGTGGTGT	CP009273.1	4022287	4025164	71	104	12	65
TGTAGGGTCAAGCATGCATC	CP009273.1	1002396	1005069	45	64	11	21
GCTGCTCTTCTTTGTAAAAC	CP009273.1	4375810	4379454	51	52	9	11
ATAGTAAAGGGGGCGACGTT	CP009273.1	3548632	3550364	95	67	21	46
TGCGAGCTTGGCAGAACGCC	CP009273.1	3219613	3221994	58	72	1	1
TATGCAAACACCCTGCTACC	CP009273.1	628260	630559	99	102	18	21
CTAAAGAATCATGTAGTAAT	CP009273.1	96004	99458	15	16	0	5
AGATGTATCACTTAACGGAC	CP009273.1	2595704	2599576	143	174	36	61
AGAGATGTGGTTGTGAGTAC	CP009273.1	843417	845448	275	300	886	25
GAGGGATTGGCGGGTACCGT	CP009273.1	2838957	2841208	64	72	10	3
GAACACGGGCCCGTAAAAGT	CP009273.1	1367832	1369800	188	197	52	149
GGTATCCTTCCTATCTGTTC	CP009273.1	821094	823007	63	56	6	29
AAACATGCACTTGACATGAG	CP009273.1	357579	360762	128	131	28	68
CAGGTTTTTCTGTCGTACAC	CP009273.1	1311394	1314905	10	13	4	1
TCCTATCATTGAACCGCTGG	CP009273.1	924813	926271	59	55	18	38
CACGCAAGTACGCGGGGTAA	CP009273.1	107342	109825	47	60	13	17
CAAGGGTGCTCCTTTGCATG	CP009273.1	840485	844620	7	11	2	11
GAAACCGTGCAAAAACTTAA	CP009273.1	3906760	3909532	23	29	1	7
GTCCTGGTGCCTAGGAATGT	CP009273.1	3069973	3072434	295	371	1374	189
GAGTGGACACCTGTTTCAAT	CP009273.1	2958458	2960848	41	37	4	7
AAATAATCGGTGACCGCTCG	CP009273.1	2146827	2149538	35	62	13	18
TATCTACATCCGCTGAATAT	CP009273.1	2126283	2127427	13	22	1	4
TGTCTTAGCGAAGACTTAGA	CP009273.1	1629910	1632559	260	295	270	751
AGTCACCATTTTAAGGGGAG	CP009273.1	4131243	4135064	77	121	43	71
TCAGGTAGGAAATAAACGGT	CP009273.1	2301296	2301953	32	34	1	16
TGACGTGTTGGTGATCGGCC	CP009273.1	4533417	4536083	307	428	53	67
GGGCCCGTCGTGTATTCGTG	CP009273.1	3948202	3951022	59	75	9	25
TATGGTTGCTAGCGGTGTTC	CP009273.1	2084209	2087090	42	49	12	5
GTACATGTTGTCGCGTTCCC	CP009273.1	2477072	2479402	518	566	119	236
ACAGGCCCAGTCTTTCGCGC	CP009273.1	3812646	3814244	16	15	0	11
TCTGGTAGGGGCGCGGGTCG	CP009273.1	2890533	2892052	330	366	42	146
AGACTCCATGCATCATGTAC	CP009273.1	1471359	1475391	82	73	46	16
GTACGTAGCCTAGTATCGCC	CP009273.1	3501871	3505176	42	50	0	21
CTTGTGCTCACCCGAGGGGG	CP009273.1	1775036	1777236	16	17	0	0
GTCACTCCTGTTTGGCCTTC	CP009273.1	428440	432045	265	291	81	174
TGGTTTTGAGTTCCTGCGTG	CP009273.1	532030	534082	23	31	2	2
TAAGTCGGGTATGATAGTTT	CP009273.1	2779925	2783859	74	72	54	16
GTACTATAGCGACCTTTATA	CP009273.1	711842	713583	517	522	292	210
CCGATACAATGGTCCTGAAT	CP009273.1	2450933	2454047	88	95	16	20
TGCATAGCATTGAGTGAGGG	CP009273.1	3586420	3588536	121	143	51	177
AATGGTAGACTGCAGTGTGC	CP009273.1	613830	616195	37	48	12	5
CGTTACTGCAATATCATCAA	CP009273.1	1454028	1456691	35	43	1	21
GAACGAGCGGCGGGGTCCCA	CP009273.1	573304	576293	135	129	21	20
TTTATTGCGCCGAACGGCTA	CP009273.1	2291977	2294168	149	165	21	56
TCTGGAGTCACGCTGCGCTA	CP009273.1	2693020	2695792	63	68	8	24
CAGCTGAGGTTCTGTTTTCT	CP009273.1	4333461	4336645	23	33	5	5
GGGGCTGATTATTATTCTGG	CP009273.1	3667241	3670239	36	38	7	9
CACGCGGTTCAAAGACAACT	CP009273.1	3882982	3884812	47	39	2	9
ATACATGTACACTGGGTGAT	CP009273.1	49802	53181	149	174	19	23
GTACTGACCGAATTGATAGC	CP009273.1	1805882	1809566	6	16	6	1
ATGGTTTCACGAGGTTTAGA	CP009273.1	424660	427460	36	42	16	26
GCTCCGTAGTTCCGCCACGG	CP009273.1	4301988	4304199	87	63	9	10
GCCGTAAGTGAGATTCAAAG	CP009273.1	3665637	3667998	53	59	37	14
CTACGGAGCCCCTTGAAGGT	CP009273.1	3706609	3708906	244	269	85	114
GCGCACCCAGGGTCTTAGAG	CP009273.1	4538553	4540636	20	33	1	12
TATAAATCAGCATGTTCGCG	CP009273.1	3695106	3697015	10	9	0	5
ATCTCCTGATAGATGGGTGA	CP009273.1	2557697	2561186	88	100	10	34
TGGGGCGGTTCGTTCCCCGT	CP009273.1	3120067	3122320	34	29	14	11
TGTGCACTTCTTGTGTGACC	CP009273.1	2641890	2644167	110	126	26	48
CAGTATCAGCAGTTTGGTTT	CP009273.1	3886991	3890641	27	27	0	1
ACCTTGTTGTGCTGTCCATG	CP009273.1	1149160	1151476	43	55	228	210
TCCAGTGTAGTAATTTCTTC	CP009273.1	2249896	2252140	25	16	1	1
AAAGCATTTCGTAGGGGTTA	CP009273.1	659432	661228	231	240	78	73
TTGTGGGTTAAGCAAGCTTA	CP009273.1	3947686	3951535	56	45	13	33
GATTCGTTAGGTGTGACGTG	CP009273.1	4322588	4324602	53	55	12	9
GGAGAACTAGGGGCGGCCAC	CP009273.1	2481889	2484216	287	345	36	133
GGTTAGGAAACGGGGGCGCC	CP009273.1	199135	202257	49	59	11	67
TAATGAGGTGCATGTGGGCA	CP009273.1	3288186	3291920	29	52	14	14
ACGTACTGCCGGGGTAGTTC	CP009273.1	255562	258038	216	189	11	31
TGTGCGGTGCGGGCCCTTCG	CP009273.1	3530532	3533170	215	259	15	18
GATGGGCATAAAGCCTGATG	CP009273.1	2438406	2440989	11	3	3	1
TAAGGTCACGGTCAATAGGA	CP009273.1	3537512	3540280	146	158	2	10
GTTGGGTAGTTAATTCTTAA	CP009273.1	1250865	1253392	21	35	1	2
AGTCTTTTGAGGGTGGACTT	CP009273.1	1250048	1252717	248	263	23	50
CCGGACGCATCGTCACGTAT	CP009273.1	2955857	2958517	11	11	0	1
TACCGAGGTGGGGGAAACTT	CP009273.1	611211	611879	122	134	9	25
GTAGGGTAAAGGGGAGTTAG	CP009273.1	3667864	3670616	21	19	1	2
TTTTGTTGTGCGTGGGTTCG	CP009273.1	3431521	3434466	37	47	378	503
AAGATTCTTTTGTTGATTGA	CP009273.1	3431554	3434245	9	17	2	7
ATTATAGGATTATGGCACAG	CP009273.1	2503628	2505756	108	114	10	54
GTGTATGTTTCGGCGGGAGA	CP009273.1	60262	63035	159	150	87	65
AGCATAGTCGTTCGCGCTCA	CP009273.1	427598	429951	237	291	14	69
ACTTAACATCGTTGGATGGC	CP009273.1	1081651	1083825	184	187	10	68
GGCCGGTGGGTCCTTTGGAG	CP009273.1	2954062	2956074	22	26	5	3
GGGAGCTTGAGGGGGTCCTC	CP009273.1	3988250	3990983	164	194	17	41
TTGTGTTCGCCTGCGCGTCG	CP009273.1	3406568	3409592	414	488	139	224
TACGCGGCTTGGGCGGTGGT	CP009273.1	878792	881903	78	105	1	7
GGAGGTCGTACGACAGGCAG	CP009273.1	841942	845498	39	40	5	6
TTTCGTGTCTTCTAGGAGCG	CP009273.1	2749439	2751404	333	345	20	168
TGCAAAGCGTATATTCAAGG	CP009273.1	2393216	2395814	10	9	5	0
ACATGGAGTGGTAGGGCTTC	CP009273.1	14047	17587	285	313	10	83
AAGTGGGGGCATGCCTCCCC	CP009273.1	4275706	4277600	74	70	5	28
GACTGCATGGGTAAAGTGCC	CP009273.1	641954	644876	78	71	7	5
TCCGGAAACAAATGAGGGTA	CP009273.1	4603551	4606852	49	41	14	25
GGCTAGCGGGGCTTAACGTC	CP009273.1	2381578	2383324	160	192	9	74
CGCTGGCAGTTGGAAACGTC	CP009273.1	4212392	4215195	143	139	9	40
TAAATATGTAATTACGGTCT	CP009273.1	325465	327818	238	303	136	189
ATGGGGCACCCAGTGCACTA	CP009273.1	2227589	2230058	191	222	13	123
CTCGTGGCTTTGTGTGTCTA	CP009273.1	761381	764544	28	19	25	2
GTAGTTCGGGCTCAATTGTC	CP009273.1	395789	398579	325	328	34	95
ACGACGCGCCTTTAGAATAT	CP009273.1	2007015	2010179	17	13	2	0
CAAGTGTTAAAAGGTCCGGG	CP009273.1	2830789	2834434	40	34	4	2
GTGAGGGCGTGCGAACGTCT	CP009273.1	752437	755246	13	13	0	1
GGAGACGCTTGTCGGATCGT	CP009273.1	138513	141229	101	95	145	102
GTTGAAGCGGGCTTTAAGAC	CP009273.1	2675223	2677600	313	372	28	32
AGACGGTTTTTTCGCGGCGG	CP009273.1	2038447	2041012	131	136	14	60
TTATGGCGATATCAATGCAC	CP009273.1	812228	814746	29	42	10	16
GAAAAGATATATGTGGTCTT	CP009273.1	1599505	1603011	9	10	0	7
GGCGCATGCGGATTCGCCCT	CP009273.1	4002149	4004966	56	83	12	28
TCGGCGCTAGCCATGTGTAG	CP009273.1	2206024	2208225	144	163	18	37
TTGGCATGTCCTGGCCACCA	CP009273.1	4581758	4584466	98	114	22	39
TCGAGGTCTTTCAGGTGCGG	CP009273.1	3554672	3555151	467	457	67	195
TTACCTTGGCTGGCATCAGC	CP009273.1	838100	839660	107	179	15	38
TGTTCGAGGTGACCAGTAAT	CP009273.1	4192919	4195349	12	11	0	3
GGTAACATGAATGGTCGCAC	CP009273.1	2346349	2349314	18	24	2	2
TCAGTGCGTGTGGCGTCATG	CP009273.1	2868138	2870653	436	526	43	117
TTCGGGTGACGGGCCCTGGA	CP009273.1	2755360	2757675	51	63	2	13
GAAACCGAGGGGGGGCAGCC	CP009273.1	3576250	3578326	116	124	6	30
GGTACGTGTATTACTGGATA	CP009273.1	1257798	1259081	23	25	4	2
GCCTGGGCGTGTTTGATTAC	CP009273.1	3535101	3537603	249	296	88	147
GCAGGGGATAAGAGTTGAGG	CP009273.1	3893870	3896442	61	60	8	15
TCGCTTCGGGACTCCGTAGC	CP009273.1	3519206	3522222	15	24	44	9
AAGTAAAGACGCGCGCTGAT	CP009273.1	1892924	1895534	49	42	5	4
GCCTAGACAAGCGCATAGGG	CP009273.1	2590022	2591609	30	48	1	20
TAGTGTGAAAGCCTTACTTG	CP009273.1	4517687	4520434	27	20	7	3
AGTGCCTTGGGAGGCGGGTA	CP009273.1	3571926	3573878	31	53	2	7
TCTGATCAACTTAGAAGGTC	CP009273.1	547240	549448	185	214	12	28
CCCAAGGCGGTTATTTTAGC	CP009273.1	440748	443233	20	9	0	1
GCCGCCTGTCTACGGGTAGG	CP009273.1	4292981	4294670	178	196	27	391
TTTCTATGACACGCGGGATA	CP009273.1	4457389	4460072	32	36	1	14
ACAGGACTGGTCTGATTATT	CP009273.1	1068773	1071157	169	170	67	55
AGTGATTGTAAGTCTGTTCA	CP009273.1	58622	60417	71	99	60	91
CGCGTGTAATTAATAGTGGG	CP009273.1	3217429	3219279	47	56	3	15
ACTTCGCACGCTCTGGTGTG	CP009273.1	2482705	2485613	62	86	21	25
AGGGCTGCCATAAGGATTGG	CP009273.1	148835	152688	98	112	48	19
CCGATTGTCGTGGCACTAGA	CP009273.1	1223540	1224004	92	118	27	46
CACTTTATGGTTAAGCTTAC	CP009273.1	3619916	3622755	37	56	1	26
CCGGAATACCTTCCCATCTT	CP009273.1	1115375	1118473	8	11	2180	0
GTTTTTTAATTGTAATCTGT	CP009273.1	4565876	4568847	177	187	69	177
TGGGCATCTATGGTAGGGTC	CP009273.1	3148120	3150665	69	88	4	32
TATTTACTTCAATTATCAGC	CP009273.1	531319	534464	12	10	2	4
TCTGATGCGTGTCAGGTTGT	CP009273.1	1250723	1253654	251	326	20	24
AGTCGGACTGAGGGTATAGG	CP009273.1	1776098	1778037	83	95	23	247
GATTTTTGGTTGAAAGATTC	CP009273.1	790887	794003	6	17	0	1
GTGTGAAATTTTGAGCTGGT	CP009273.1	804094	806981	51	40	2	10
AAGGGCGCTAGGAAGGGTAG	CP009273.1	1119721	1122775	118	147	13	56
AAGCTGGGTATAAGCTATTC	CP009273.1	3704771	3707833	76	113	3	7
ACTAGGTGAGTTGTAGGAGA	CP009273.1	1061316	1063564	16	24	10	37
CCTGAAATTCGGGTCTAAGT	CP009273.1	2174417	2177074	542	657	68	134
GGGAGGGTGGCGGCGTCATC	CP009273.1	588966	591647	26	27	1	1
AGTTTAAATGAGTGTAAGCC	CP009273.1	647956	651847	78	87	2	4
GTTATTGCCCGTAAGCATGC	CP009273.1	1162928	1165817	492	586	28	45
CTGGGGGACACACTTGGTCT	CP009273.1	1760318	1761936	12	31	10	3
ACGAGAACGAAGGTGTTCGC	CP009273.1	301315	303876	202	226	26	87
ACTCGCGGCGATGGCCTGTT	CP009273.1	1818788	1821843	65	77	19	26
AATTTTAGTTTCTGCGATCT	CP009273.1	3988823	3991777	218	227	25	52
GGTTGTGGCGGTGCGGGCTA	CP009273.1	3888639	3891526	34	27	0	12
GCTTGGGCGAGGCGAAAGCT	CP009273.1	1997580	2000245	53	59	2	4
CGAAGCCTTCGTTGTCTTAA	CP009273.1	294487	296525	1014	1161	114	339
ATCGGTGGGGTCGGACGCAG	CP009273.1	3999614	4002010	36	15	0	6
GGCTACTGAACTAGGCGCAG	CP009273.1	1783190	1785274	561	648	193	329
TAGTTGGGCATTACATGGGC	CP009273.1	2496720	2499373	112	112	10	42
AGGCCTTCTTAAGGAGTAGT	CP009273.1	1242878	1245012	405	471	114	314
CTAGTTGTACCAGCATGACT	CP009273.1	590714	593588	129	160	11	8
AGTCCCGTTGCCGGTTTTGA	CP009273.1	1445461	1447252	151	176	24	38
ATATACAAGATGTTGAACCA	CP009273.1	2415781	2418377	93	80	13	16
CGCGTTGACACTCAGTGGCT	CP009273.1	1478126	1481383	34	41	12	9
GTCCGTGAGCTGCTAGAACG	CP009273.1	3861522	3863690	453	584	465	157
AAGTATCTGATAATTATTTC	CP009273.1	936127	938516	154	150	53	80
CTAACAGGACCATCCATGGA	CP009273.1	1904523	1904815	230	298	29	119
TGAACAGGCCCGCGCATCCT	CP009273.1	1507221	1509500	28	31	0	3
AGAAAGGTTTTTGGCTAAGT	CP009273.1	1532969	1534935	303	314	45	127
TCTTTTCTTGGGTGGATGAA	CP009273.1	4485029	4486189	77	105	5	32
TCAGGAGGTGGAAAGCACGC	CP009273.1	4285203	4288351	180	212	235	261
GCTCTGGTTCTGTTAGCTAT	CP009273.1	1961806	1964159	245	303	56	167
GTACGGAGGGAAATCTAAAT	CP009273.1	499277	501353	15	21	8	11
ATCTTGCGGGGGTGGGTCAG	CP009273.1	1098123	1100860	10	15	0	6
TGTCGACTACCTATCTCGTT	CP009273.1	675296	676477	28	25	0	2
GTTATACTACCGAGTGTTGG	CP009273.1	1530820	1534669	21	28	3	1
ACAGTATTTGTCATGTATTC	CP009273.1	4382643	4386526	59	68	2	5
TAGGCGAATCTTTGTGGCGT	CP009273.1	3081854	3084351	104	113	22	13
ACGTGCCGAACGTCAGATCC	CP009273.1	2175754	2178373	30	58	3	9
CGCACGTTGCCCGTGGTGTG	CP009273.1	4138684	4138924	168	204	15	28
GGTCCACTGGAGCTTCGTAA	CP009273.1	4345156	4347337	63	88	18	61
TGATGGGCGGGAATAAGGGG	CP009273.1	3398542	3401765	13	21	61	27
TGAGCCATTTTCAGTCCATT	CP009273.1	2027013	2031337	15	11	5	1
CAATTATCTTCGCGTGGGGT	CP009273.1	3225304	3227508	133	141	31	79
CCTGTGGGAATCAGCGTCTT	CP009273.1	2130978	2133171	96	93	2	3
CTTGGGAACGTGTGACATTT	CP009273.1	1328131	1330860	25	41	10	18
CCATTTTATGTACGACTATA	CP009273.1	3318719	3319885	22	26	1	2
CCTGATAACGGGTTAAAGCC	CP009273.1	3584793	3587064	18	26	2	2
ACTACTTGACATTCAACGGT	CP009273.1	3993002	3996087	76	109	6	12
GTGGCCCGACAGGGAGTGGA	CP009273.1	2244683	2247865	1493	1727	236	461
GAGTATGCCTCTGATTAAGG	CP009273.1	257529	261371	72	70	14	51
GTAATTTTAGTCGGGCGCGT	CP009273.1	2431331	2432881	18	16	7	11
AATTAGCTGCTTATGGGGTA	CP009273.1	1101557	1103780	22	19	8	8
GATTCTATGCCTTGTGCGTG	CP009273.1	943672	945334	616	668	150	205
TGGACCACGGTAGACGCGAA	CP009273.1	1107322	1109576	174	214	12	30
GGAAGAGAGCCTTTTACGAT	CP009273.1	1908754	1908880	82	85	5	44
GTGATATAGGGAAGGTTTGC	CP009273.1	2952565	2954859	123	141	9	48
AGACCCTCGCATTGTGTCAT	CP009273.1	4046552	4048892	40	31	0	1
TCAGAGGTGTATCGGGTAGA	CP009273.1	3714258	3717441	232	259	33	95
GCGTGTTGGGCCAAGTATAC	CP009273.1	1067858	1070069	54	60	0	15
ATGTACCCGGACTCTCGTGT	CP009273.1	1824373	1826611	205	228	16	49
TTTAGTAAGGTTGAGTATAA	CP009273.1	1633926	1636361	79	95	11	36
GGTTGTGTGATCATACGATT	CP009273.1	2756203	2757417	301	342	63	118
CGAGCGAGTCGCGTTGCTTT	CP009273.1	4327401	4329626	325	403	335	128
TTCGTGTTGTTGGGTAAATT	CP009273.1	1645797	1647888	41	48	4	6
TAGGTAGGCTTTTTTGTGAC	CP009273.1	3007735	3010156	15	14	0	6
CTGGTAGGTGCTCAGGCGTC	CP009273.1	4436760	4438800	22	23	3464	1304
GGTTTTAGTTCGAGCAGTCG	CP009273.1	3215881	3217632	52	78	27	54
AGTGACGGACAGGAGGTTAT	CP009273.1	93064	94794	84	74	3	23
AATGATTATGCGTCTAACGT	CP009273.1	2558198	2560073	44	48	2	8
CACGTATTTATGTGTGTATA	CP009273.1	3459475	3463509	334	404	101	79
TCATAGGCAATCTCGCCATG	CP009273.1	2778972	2781775	12	21	0	13
GTCTAGGGTCTAGTCCAGGT	CP009273.1	2798484	2802127	89	92	13	86
CGCTTACGGCGAACCTGTCT	CP009273.1	2042265	2044317	18	22	1	5
GTGCCGCCAGGGGGCCCCGT	CP009273.1	4044722	4046115	17	25	0	10
TACGAGTACTTATTACTAGT	CP009273.1	4076528	4079400	25	43	1	4
GGTTGAAGATGGTGCTAGTG	CP009273.1	4542198	4545854	283	346	44	120
TTCAACTCCGTAGGGGTGGA	CP009273.1	4257763	4260048	247	222	43	94
ACAGTCTGAGCCTCTGTAGC	CP009273.1	1838127	1841669	172	208	65	83
CCCGGTCAGTAAGTTGTAAC	CP009273.1	3198530	3201629	90	105	30	21
CATACAGGTTCAAGACGCTG	CP009273.1	1775847	1779797	98	91	26	15
ACTCGCGTAGGGAACGTGCC	CP009273.1	4543671	4545055	93	95	7	51
CCGATACTGATGGCTTGGAT	CP009273.1	2057525	2057774	67	78	14	38
GTGAGTTGTTGCCTAGACAT	CP009273.1	3309144	3311683	28	29	2	1
GGGATACGTAGTGGCATGGT	CP009273.1	1811706	1813475	113	116	26	55
AACTCTGTATGGGCTTTTCA	CP009273.1	1119873	1122637	119	126	19	500
GGGCCCGGTCTTACAGAGGG	CP009273.1	4459457	4461946	48	79	2	16
TGGGTAGTGTGCCACTACGA	CP009273.1	3902197	3906054	13	8	0	5
CACTAATTGTTATGCGCTGT	CP009273.1	1696380	1698628	58	43	2	5
TATTAAGTGGTCCGTGATTA	CP009273.1	2954388	2956273	37	32	1	10
TAGTTGGCCCATCTTCTCGT	CP009273.1	1876904	1880136	53	79	10	13
GCCCGCATGAAAACTGCACA	CP009273.1	3762705	3764765	359	412	151	210
GGGTATCTGTCCCTGTCGTG	CP009273.1	1841542	1843248	18	18	0	11
CACGATTTATAATGGGGCCA	CP009273.1	715447	715743	141	138	17	36
GCGGTAGCGGCCCCAGTGCA	CP009273.1	3240292	3242899	25	22	24	3
TTACCAACTGTTCTTATTTA	CP009273.1	3543836	3548053	10	4	2	3
CAAGCCAAAGGTCGATTGGC	CP009273.1	4128402	4130683	35	38	22	5
AGCAAATGCTGGATTGGGTT	CP009273.1	4047212	4049315	169	207	26	66
CCTCTAACATGGCAGCGATT	CP009273.1	2690050	2691726	168	157	84	97
CTGTCATAGCATCCCGTCGG	CP009273.1	230086	232101	43	67	3	34
TTATGACCGCTCAGGGATGC	CP009273.1	566599	568882	52	66	146	52
TCGAATAGCCCGGGGTTGTG	CP009273.1	2785008	2788541	388	399	49	169
ATTGGATTGCCCAGTGTCGA	CP009273.1	2687672	2691811	37	37	98	130
TCTTCGGTCTCATTCAGAGG	CP009273.1	2070614	2072858	19	18	1	28
GGTTGCAGAGCAGCTTACGT	CP009273.1	3493233	3495216	86	82	20	20
GGCTTATGATATGGCACTGC	CP009273.1	58376	61184	572	631	303	369
ACGCATTTCTCACGGTCCTG	CP009273.1	1669775	1672697	296	269	36	29
TCTTTCGGGCGTCGTCTAGG	CP009273.1	2328171	2332070	42	44	2	5
CCTCGTAGTCGTGTTATGCG	CP009273.1	660659	662989	27	11	1	8
AAGACATAAAATCTCGTTCC	CP009273.1	4328720	4330311	14	14	0	0
GTTTGGACCCGGGCCCTGAA	CP009273.1	3774735	3776984	29	48	5	5
GTGTCTCGCAGCTGCGCGCC	CP009273.1	4346403	4348382	224	225	38	93
GTATACGCTGAAGATACGTA	CP009273.1	4120207	4121172	44	47	15	4
GGAAAAGGGCTTTTACTTAT	CP009273.1	3917315	3920163	200	172	461	71
GGGAGTGGAGATAAGGGAGT	CP009273.1	3367080	3370406	92	94	98	76
CACAGGGATAGCCTTGGAGG	CP009273.1	1543462	1545425	10	12	3	2
ATCAAGGTTGCTAAGGTGCC	CP009273.1	4521920	4524196	148	180	124	80
TGAGTTCGCGGAAAACCCGG	CP009273.1	1504207	1507106	94	91	7	41
GGCTGCTATGGCGTATAGAG	CP009273.1	2147352	2148723	316	308	65	77
CGGTGGGAAATTTTATTGCT	CP009273.1	2880196	2883447	128	143	7	53
TCACAGGGTGAGCGTAAATG	CP009273.1	1120210	1122218	25	31	6	0
TTGTCCCATAGGGAACTGTG	CP009273.1	3513428	3516376	7	18	3	4
GGAGTGTTCACGCTTCCTGG	CP009273.1	1265573	1267005	174	215	7	12
GCCTGGTCAATACAGCGACT	CP009273.1	3219719	3222497	21	27	1	11
GACCAACTTGTGTAGGGGAG	CP009273.1	4077852	4079783	99	103	8	3
CGTTCTTGTTCACCCACTTC	CP009273.1	3669169	3672425	115	124	30	68
ACGTGGCACCCATTACGCAT	CP009273.1	2437345	2441087	170	197	39	92
AATAAAAGGACTAGTGTGGT	CP009273.1	4386617	4388735	110	119	13	39
GAGCTACAGGCGTTTTAGTT	CP009273.1	1649175	1651336	46	36	3	3
TATCGTTAGTCACCTGTCGC	CP009273.1	2869405	2872820	82	87	8	11
CCGGTGCCCTACCCAAGGAC	CP009273.1	2674717	2677483	89	103	19	365
ATGTGGGACAAGTATGCGCC	CP009273.1	3853173	3855838	27	35	16	3
TTATCCGTTTGAGGCTAGTA	CP009273.1	3234774	3237344	10	17	3	0
ATAGTTATGTAAGTTCTTTC	CP009273.1	1519691	1522035	62	79	13	20
GTGTCAGTGTAAGTTGGAAG	CP009273.1	1778699	1780930	22	30	0	0
CCCCGATCTTAGACGGATAT	CP009273.1	4370997	4373575	156	149	16	138
GCGGTGTGTACGAGAGACAC	CP009273.1	4511079	4511596	273	314	35	570
GATGTCTATCTAGCATGTCG	CP009273.1	1890341	1892025	47	51	1	10
TGGGCTCTGTACGAAACGAC	CP009273.1	2859012	2863282	135	186	3	13
GTGATATTGGTGTGGACGGG	CP009273.1	871511	873607	66	62	3	12
TAGATCAGTGCCGGGGTCTA	CP009273.1	4493128	4496027	121	129	305	517
TTATCGATCGTGAGGGGATG	CP009273.1	422669	425726	19	28	3	0
ACTCACGTACTTGACGGTTG	CP009273.1	63463	66530	35	60	2	13
GTCATTGCATCATAAGTTCC	CP009273.1	4378371	4380371	113	129	5	7
AGAGGCCTTTGGAATTCTTG	CP009273.1	4618926	4621513	33	52	4	6
GTCAATCTGGCGGCCTGCTG	CP009273.1	1956134	1958092	256	315	64	99
ACACACTGGTCATTGGGGGC	CP009273.1	848267	849766	160	208	136	82
CTCGCTTTCGAGCTCTGAGG	CP009273.1	1835098	1838162	13	20	3	4
GAGTTCATTCTAGGTAGACT	CP009273.1	543453	543825	85	95	4	27
AGTGGTCCTTATAAGCTGGC	CP009273.1	3372652	3376457	90	89	655	1068
GGACGTAAGTGCTTAGTGGT	CP009273.1	217056	219187	76	99	10	35
CACGCGGTGGTTACGGTCCG	CP009273.1	905770	909014	58	67	21	28
TGCCTACGCTGAAACCAGAG	CP009273.1	2410257	2412516	12	16	0	0
CAAAGTAGGTATGGTAATAA	CP009273.1	1701930	1703209	390	375	74	106
TATGGTTTACGAAAATGGCT	CP009273.1	3857376	3859988	26	28	1	2
GGACTCGTCTGTTGCCCATA	CP009273.1	4407075	4410820	11	11	5	14
CCTCCTGAGGATTTGGTATG	CP009273.1	2210079	2213438	194	257	45	84
TTAGTCCATGGGACCCTGAG	CP009273.1	2042084	2045577	43	55	6	7
TTCGAGTTTAGTGGCGCACC	CP009273.1	3120138	3123077	78	92	6	7
TTGGCGATCCGAAGAGGCAT	CP009273.1	4352	6687	76	83	3	46
TCGCGTGCACGCGCATTAGT	CP009273.1	833791	836649	121	120	26	89
TACAGAGTTTGTAGCGCGAT	CP009273.1	3404765	3407635	120	118	6	11
GATCTTGGGTAGAGTCAGGC	CP009273.1	2328206	2330266	21	24	1	16
AGTAAGTTGGTATTCTATAA	CP009273.1	4109492	4111747	15	16	0	1
CTTGAGATGGCCGTCGGTGT	CP009273.1	3531416	3532683	74	78	10	33
TGCACATTAGTATGCGTTGT	CP009273.1	1975088	1977399	17	32	0	0
ACCACAGGCAACGGCGGACC	CP009273.1	2471824	2473887	21	23	0	0
GTACGAGCTGTTTGGCGTGT	CP009273.1	2469562	2471742	369	404	24	34
AACTCTGGGACCGCTGAAAA	CP009273.1	2188310	2190270	20	23	1	6
TCGAGTCGTGTATTTTGCTA	CP009273.1	4175397	4178296	159	189	10	41
ATAGATTATTAGGGTTGGCT	CP009273.1	25801	28042	110	111	11	54
GTAGCTCAAGTTCGCGAGAC	CP009273.1	3186334	3188447	92	88	11	26
ATAGGATATGTCGCGCTGCC	CP009273.1	4150066	4152119	265	316	89	97
GTCACAATCCCGGGAATACG	CP009273.1	991952	994208	280	323	12	109
AGTTAGGGGTCGTTGGTAGG	CP009273.1	3509066	3511556	100	117	5	9
GCCGCGGAGTCCCGCCATTG	CP009273.1	2918454	2921253	36	39	4	11
CTTACGTCAGTGTTGTAGCC	CP009273.1	3599388	3603346	89	127	21	52
AGGCGGGTTGGAAACCGTTG	CP009273.1	3594353	3596706	122	150	19	35
AGTCGAACAGGGTATGGCGC	CP009273.1	3046972	3048310	69	58	16	10
GTGTTTTGGGGAGTCTCTGC	CP009273.1	3530304	3533030	317	364	28	103
TGGCGGAGTTACTTCTGTAC	CP009273.1	1807882	1810181	11	11	0	0
GCGTAGTAGTTCCGATAAGG	CP009273.1	902645	905736	114	116	22	38
TTAGTGGTTGCGTGAGCTCG	CP009273.1	835593	836962	280	283	37	97
ATACTCGGTTCCGAGAGCGT	CP009273.1	4243269	4246731	27	30	0	1
AGTGGTCCTGTGGACTGCAT	CP009273.1	3404047	3405900	125	129	8	14
TGGGTATTAGGATACATGCT	CP009273.1	1033135	1035321	19	21	0	0
CAAAAGGGTTTGCAAACAAG	CP009273.1	27107	30708	16	19	0	11
GGCCTTCCTGGCGCCGGATA	CP009273.1	3214812	3217730	22	31	2	2
GGGTTCTCAAACTCGACGCG	CP009273.1	1833191	1835912	131	113	1	19
CGATGTTGGACTTGTCGTGT	CP009273.1	1808100	1811159	37	20	3	33
GGCGTGGCCAGGATTAAGGG	CP009273.1	3098110	3100662	21	29	1	18
TTGGGGCGTTTCGAGTTACT	CP009273.1	3836294	3838488	223	255	22	110
TCTTGAGTCAGTCGATACAA	CP009273.1	4360941	4362650	278	319	17	39
GGAGGATCGTGTGCGGGCGC	CP009273.1	1501709	1503892	39	39	5	26
GACTAAGTAGACGAGAGTAT	CP009273.1	1157222	1159428	134	159	13	27
CGCATTTATATCTATCTGCC	CP009273.1	47248	49712	198	212	42	92
CGCGGCAGCCAAGCCGAGTA	CP009273.1	591227	593883	450	596	73	140
GCGATAGGGGGCGAAGTAAT	CP009273.1	1132262	1134396	46	57	3	13
ATCTGTGAGGTAAGGATGGG	CP009273.1	3440027	3441255	28	16	7	1
TTGTTGGTTGGCAAGGTTCA	CP009273.1	1654041	1657985	40	39	24	9
GCTGGGCGTGTACTGTTGTA	CP009273.1	3071238	3074284	40	42	7	34
ATCTGCGTATGAGCCTTCTG	CP009273.1	2428636	2432167	161	166	23	41
GCCCAATGACACCCGCGGGA	CP009273.1	1255324	1255908	112	128	24	196
GTCGGGGGGCTTAGATGGTG	CP009273.1	575700	577967	14	8	3	2
TGGGTTGGGACGAGCTGCAA	CP009273.1	2889692	2893120	646	779	221	378
GATGAGAACTGCAAGTTCTA	CP009273.1	1768428	1771207	87	108	39	13
CAGGTTGTCTCTGACCTGTG	CP009273.1	3255477	3257095	172	212	25	46
CTAAAGCGCAAAGGTAAGTG	CP009273.1	2291882	2294070	68	69	1	3
GGCTACAGGCTTCTTTCTCC	CP009273.1	3681149	3684180	64	62	6	6
GGTGTAACAATGCGGGCTCA	CP009273.1	3450957	3453639	95	137	21	69
TGGGTAGCGGAATAGTGGGT	CP009273.1	2157912	2161012	16	25	1	5
ATCCTGATTACTGCGCCGTA	CP009273.1	948949	951395	70	74	6	52
CTTCTTGTGAATCTATCGGT	CP009273.1	348508	352901	11	9	6	2
GGCGTATTACGCAGCGTTGT	CP009273.1	741905	744802	162	142	28	83
TGCGGGATGCCACAAGGAGA	CP009273.1	4073316	4075318	37	28	12	6
GGCCGTGCTCTAGGGTACTT	CP009273.1	1593956	1597186	53	57	3	21
TGAGTGCGGGCCGTAAGACT	CP009273.1	1019480	1021844	66	85	9	24
GTGAGATCTCCTGGGACCGG	CP009273.1	3555697	3558078	164	146	11	11
TGGAAATGCCATATATTTGT	CP009273.1	826323	828251	47	42	2	2
GCACTTGTCTGCCTGTTCCG	CP009273.1	1373346	1375286	139	156	10	32
CCCGCTGTGCGGCAGTGTCT	CP009273.1	1434668	1436989	171	178	34	83
GCTGTGGGAAGGCTCGAGGT	CP009273.1	457790	460578	22	11	0	3
ATGGAGTTTGTCGTATTTCT	CP009273.1	134838	137041	106	109	22	66
GCTATTCTCTTAGGTATATA	CP009273.1	2229357	2232474	273	354	48	153
GTGTTGAGAAGGCGGTCGGT	CP009273.1	682972	685700	132	140	23	66
TGGGATGCTCCAGCGGACAA	CP009273.1	4003295	4006149	130	152	10	44
GCCTTGGCGAGGTTTCAGTA	CP009273.1	1741221	1743841	30	28	3	16
AGTTATATAGAGCCCAAGGG	CP009273.1	2113375	2116038	108	158	34	29
CAAGGGGTCGTGCGCCGAAT	CP009273.1	4142952	4145295	32	39	2	7
TAATCTGTTTTTGTCTGAGG	CP009273.1	913972	916951	190	208	24	56
TTGTGGTCAAACTGTTAGTG	CP009273.1	1835293	1837077	77	80	11	29
TGGGTTTATTTTATCTTTTA	CP009273.1	1580931	1584127	10	11	3	0
CATGGGGTATTGAGCTATAA	CP009273.1	851932	854908	2	11	0	0
AAAGCTAATTGGGTATGTCC	CP009273.1	4548034	4551149	180	186	31	65
CTAGTTTGTTTCATCGGTAT	CP009273.1	1122031	1125414	21	19	16	52
TGGAGTGCGTCATTAAAATC	CP009273.1	4240605	4243605	94	100	14	70
CAAAGGTTGTCGTCTCGATA	CP009273.1	2696031	2698042	23	28	1	0
AGGTTGCTGAGTTACCTTAG	CP009273.1	1696203	1697930	62	86	5	5
TAATGATTTACAGTCGCCTA	CP009273.1	252149	254441	182	245	160	499
GGAGTGGTATGTGGGGGGTT	CP009273.1	3806316	3809346	540	630	964	30
ACTAGATGCAAAGGTCTCAG	CP009273.1	4519422	4521341	17	14	1	1
GAAATTCTTAGGGGGTAGTT	CP009273.1	3222904	3226164	42	67	4	3
TTAGGTAACAACATCATTTT	CP009273.1	540712	542544	335	371	79	191
TGCTACGCTCTTGGCTCGTG	CP009273.1	1783491	1786493	118	126	22	44
GCGCCATGCTGCATAGTTAT	CP009273.1	864776	867713	56	82	8	21
GGAGACGCGGGTGATTGGCA	CP009273.1	1409451	1411338	220	233	20	44
GGAGGGTTGGTGAACCAGCT	CP009273.1	986554	989645	73	91	25	60
GTCTGAAGTCGGCGTGTTTG	CP009273.1	2401073	2404467	274	325	36	174
GGGGGGAGCCGTTCCGCGGT	CP009273.1	3068025	3071003	10	11	0	1
GATACGTCCCGTCACATGGT	CP009273.1	1674178	1677108	34	35	11	11
CCGTGACACGCGGCTGGGGG	CP009273.1	716771	718785	363	423	115	141
ATACGGGCAAGGCCGGCTTC	CP009273.1	3953149	3955888	52	82	18	22
TTGGTGTGCAGGTCCGGTGC	CP009273.1	4496030	4500303	57	86	9	9
GCATACATTTGGGCTAACGA	CP009273.1	2683595	2685222	91	97	119	309
CTGTAGCCCAGGATGGTCTG	CP009273.1	810034	813600	119	116	134	168
CTCCGGCAAGATTCTCCCCG	CP009273.1	3154695	3156666	10	15	0	1
TGGATGGGAGTGTTATGCAT	CP009273.1	1265856	1268157	92	108	28	67
GGCAGACCGTACCAAACCCT	CP009273.1	4410692	4412927	96	114	29	3
CGGGGGGGAATTTACCTGTA	CP009273.1	3034020	3036268	120	142	24	19
CCGCTATTGTAGTTGGGGGC	CP009273.1	1242190	1246167	248	276	679	51
ACGTATGCCGGCTCTGGTTG	CP009273.1	2903387	2905550	181	189	28	297
GAATCGCGACATGCTAGCAC	CP009273.1	3396162	3398378	16	13	0	0
AGGATTTTCTGTGCGGTAGC	CP009273.1	3108581	3110703	65	69	25	19
AAGAGGCTAGTGCGCTCCGT	CP009273.1	3348000	3349888	36	44	1	32
CCAGAGAGGTTTCAAAAGGG	CP009273.1	284208	287716	160	184	37	52
TTCGTGACCAGAGGCGATGG	CP009273.1	3435578	3437955	35	37	0	7
AAATTCATAATGCGGTGGCT	CP009273.1	3679641	3681784	111	111	21	484
TCGGGGAGGGCGCTGTTCCT	CP009273.1	4326149	4328439	33	48	7	23
CCGAGTCGCGAAGGGAAGTT	CP009273.1	301802	303582	103	111	13	54
CTTCGAGGAGAGTAAGGGTT	CP009273.1	3435944	3438073	173	159	14	13
GGGGGTGGCGTCAGCTGGCA	CP009273.1	3606806	3610039	16	16	5	23
TACGCGGGAGTCTGGGGGCC	CP009273.1	4447848	4450267	121	126	552	22
GTCCCGTTCGTCTCAATTAT	CP009273.1	4591414	4593595	121	121	36	53
GCTCGTATATACGTGTACTC	CP009273.1	1680740	1683752	25	16	0	4
TTGATTGACGAATGGTTGTG	CP009273.1	2046533	2048569	229	294	28	56
TGGTTGGTCTATAAGCCGGC	CP009273.1	2906435	2909735	124	123	53	523
CTAGAGGGGAACCAACGCGC	CP009273.1	3364765	3367145	56	63	1	11
CGGAGCCGTAAACCATGAGC	CP009273.1	2854913	2855726	17	20	0	0
GGGTGGTTATAGCCTGTCGC	CP009273.1	3847951	3849923	31	47	2	19
AGGGTTAAAGAGTGGGTGTG	CP009273.1	413772	416787	48	55	42	30
CAGCGCCTACTGATTGCGTG	CP009273.1	2115781	2118761	141	176	34	42
GAGCCTATTTGCAGCGGGGT	CP009273.1	4240785	4245861	44	65	4	7
ATACGGCGCTGTCCTCGCGA	CP009273.1	4461491	4464056	40	65	7	15
AGTATAAGGTGGAGTATGCG	CP009273.1	2537684	2541246	277	312	23	44
TAAAGCGGCGGCCGGTAGCT	CP009273.1	2027823	2030454	10	9	1	20
TGAGGGGGGTCTCGATGGTT	CP009273.1	860176	863166	17	36	4	6
TTTTATTAGACTGAGCGGTT	CP009273.1	1144590	1146189	41	59	1	22
ATGTCTTGATGTGTCATTGT	CP009273.1	797689	799973	87	93	9	26
TTTCCAGTTTGGCAGGTGTA	CP009273.1	3879376	3881177	259	294	45	154
GTCAGATAAATTGCTCGTCT	CP009273.1	2402889	2406256	62	46	2	0
TTAGTGTCTTGGCACATTCG	CP009273.1	2798935	2801955	187	215	22	71
GAGGCCTGGGTCTGCCTTAG	CP009273.1	1126353	1128818	171	186	29	52
ATCGTGTAAGCGCAGAATTA	CP009273.1	2593604	2596278	33	33	2	1
TAGGCCTCCAATTTTGCCCC	CP009273.1	1408754	1409014	95	95	14	10
TCTCTTCGGGCGTACCGGTT	CP009273.1	3871825	3875042	85	104	49	48
GATCATAGTATGTAGGAATC	CP009273.1	1320634	1323888	13	27	2	11
CGGACTGAGGGTATGTGTTC	CP009273.1	1323343	1324703	229	299	123	219
GCTAGCGAAAGCATCACCTT	CP009273.1	3125122	3127436	78	86	6	18
ACAGATATCGGTACGAAGTA	CP009273.1	3264863	3267940	10	18	9	3
GCGGAGCCTGGCAGCCGGAC	CP009273.1	4610550	4612623	104	109	17	55
TTAAATGAGGAAAAGTGCCG	CP009273.1	3538641	3541677	18	24	1	3
ATCCGGGCGATATGGATGGG	CP009273.1	3715263	3718073	223	224	421	59
GTCAGGGGGGTTCATAGCTT	CP009273.1	4456451	4458813	75	88	15	13
GGGTTTAGGCCGCTGGGCGG	CP009273.1	1065934	1069956	31	33	6	2
GGAGGTGGCCGCGTCGGGTG	CP009273.1	1619684	1622962	144	155	9	72
GGTTTGGGCAATCTGCCGGG	CP009273.1	2412544	2415158	17	23	8	8
GTCGATACTAACCCAGCGTT	CP009273.1	676865	679816	233	297	70	91
TCGGTGATACAGAGGTTTAG	CP009273.1	3691567	3694376	220	209	29	96
GGTACGTCGCTCACGGCTCA	CP009273.1	3962155	3965896	214	241	1489	1665
TTGGTGCTAGATACCGCTTT	CP009273.1	1501204	1503413	124	132	24	72
TCGGACTCTTGTTACGGCTT	CP009273.1	3427565	3429788	7	10	1	0
TGGCGGGGACCATGCGGTCT	CP009273.1	249228	251602	188	206	36	94
AGCGGGGCATGTGGGGAGCC	CP009273.1	1559055	1560838	87	101	36	50
TGTTGACAGGCATTGGTGGG	CP009273.1	1668722	1671647	141	171	19	55
GCTTCAGCTAGTAGCGAAAG	CP009273.1	2822896	2825342	146	159	6	35
TCGACACGGAAGTAGCGGGG	CP009273.1	3236886	3238500	50	61	14	8
AGCAATCGAATGTCATTTTA	CP009273.1	2749812	2752028	112	116	3	35
GCGAACGCAGGGTACTACAG	CP009273.1	3654423	3656688	185	184	23	64
AGAAATTACCGTATTAGTTA	CP009273.1	2956292	2959609	10	15	1	0
CTCTTGGAGTTGGGGCGTTT	CP009273.1	3082849	3084618	208	195	27	34
CCAACGTGTTATGACCCGAG	CP009273.1	2412157	2414651	67	68	3	17
ACTGTGAGGGCTTACTTAAT	CP009273.1	1878244	1881277	92	127	0	27
ACACATAGGGTGGCCGTGCG	CP009273.1	3430101	3433586	41	45	6	17
GCTGAGGGCTGTAAATCCCA	CP009273.1	3544215	3546295	34	41	10	13
CCGGGCGGCCTTTGGAATGT	CP009273.1	1580791	1583714	220	263	48	118
AGAGCGCAGCCTTTACACTC	CP009273.1	843536	845502	18	30	2	4
ACTGCATAAAACGTCCCCCT	CP009273.1	846531	849468	38	48	2	5
GTAGGATTCAAGGGATTGAC	CP009273.1	874287	876243	235	227	25	46
ATAAGACTGTTCAGGCTTCC	CP009273.1	62845	65449	52	61	8	17
ATAAAACTTACACTATATTG	CP009273.1	2762662	2764531	41	45	0	5
AACGCTATGGAGCGTCGGAT	CP009273.1	3582970	3586651	129	163	19	33
GATGCTAGTGCACCTTGCTT	CP009273.1	2816162	2818029	1637	1954	7285	4392
AGTGGTCCGTTAGTGTTGGT	CP009273.1	136727	139587	151	181	61	139
AGAAGGTACTTCCTTGTGTG	CP009273.1	2669613	2672859	27	43	1	8
GTCATCTCAAATATATAAGC	CP009273.1	3721872	3724766	87	92	28	55
GTGCAGGAGGTAGATTGGGC	CP009273.1	3075597	3078611	230	243	62	113
CGCCGCTAGGGAGTAGCGTC	CP009273.1	2647936	2650570	281	296	36	61
CTGGTGCGTAAACAAGATCA	CP009273.1	611972	613168	265	290	37	136
GTGTCGTGGTCATTGAATAG	CP009273.1	3904602	3907527	8	13	0	14
CCCGCAGGTAGAGGGGGAAG	CP009273.1	3216945	3219611	84	100	11	25
AGGGACGACTTTGCGCGTAC	CP009273.1	2582140	2582314	232	242	22	135
CTGTAGTTGGGGATGATTGT	CP009273.1	1652666	1654903	17	26	0	1
GTTCTACTAGGTAGTGTTGT	CP009273.1	3137492	3140231	85	117	11	7
GATAGGTGAGCCTAGATAGT	CP009273.1	3489422	3491737	62	55	14	11
TATTGGAGCGGCTGTGGGTC	CP009273.1	2384491	2387174	41	46	23	10
TGTCGGGCCGCAATATAACT	CP009273.1	1089458	1090992	202	220	38	73
TGCTCACTTGGCTAGTTGTT	CP009273.1	3283508	3285623	237	242	62	64
GTTTCAATTTGCACGATAGG	CP009273.1	4089932	4091909	52	60	4	13
TGTACCGGTATATACCCGAC	CP009273.1	1552605	1555000	200	248	39629	24203
CAGCGTGACACGCAGTGCAG	CP009273.1	2084080	2085984	231	222	43	45
TGTGTTGGTGAATGAGGCTG	CP009273.1	4569471	4571925	68	71	18	3
AGTATAATTTAAATGGCTTT	CP009273.1	3781676	3784118	62	85	5	19
CGGGAGGCTGTAAGGTTTCG	CP009273.1	427722	430309	66	60	4	14
TACGAAGTCCAGGTCATATG	CP009273.1	4076151	4079220	37	39	2	2
AGCGCCATTGGTCAGAAGCC	CP009273.1	4177007	4179429	84	79	9	17
TACCGTGAGGAGACCGGCCG	CP009273.1	2127350	2129441	33	39	12	19
CGGAATCGGCTCTTAGTGAG	CP009273.1	2936647	2939704	31	34	1	1
CTAGGTAGTTACGTGCCCTA	CP009273.1	2704025	2705842	52	60	22	15
ACTTTGGAGGCACCTCCTTG	CP009273.1	2402802	2404967	52	55	108	13
CGGCCCGGTTAGTTGCCTGG	CP009273.1	681127	684529	5	10	0	0
TTTCATGTACTTTATTTCGC	CP009273.1	626100	630085	113	83	14	18
TTGCTATACGCGCCGGGTGT	CP009273.1	3777352	3778459	10	11	34	22
ATGAAACCATTAATTAGTGT	CP009273.1	1728031	1730667	24	48	1	3
AAGTTCTCAACTGGGGTATG	CP009273.1	2374264	2376907	53	54	11	20
TGTGTTGAAGAGGGGGATCT	CP009273.1	1758609	1760940	35	31	4	11
TAGGACTGCCCAATGTGTAT	CP009273.1	1963828	1967480	53	49	763	5
TGCTAGGTTCAGATGCATTC	CP009273.1	1512774	1515903	75	91	28	10
ATTTCACCGTAAATCTCGCG	CP009273.1	890038	892302	35	38	5	3
CATTGTAGCGCGCTGAGAGA	CP009273.1	3744340	3747158	33	37	38	25
CAAGCGTCTGCTGCATAGGG	CP009273.1	1849113	1851071	37	51	4	5
ATCTAAATACCGGAGGTCAA	CP009273.1	3870625	3871124	25	32	1	97
AGGGAAGATGGTCCTGCGAG	CP009273.1	1049059	1051501	45	54	8	13
AAGGGGTAAAGTTTGATTGG	CP009273.1	3976565	3979241	41	47	1	15
TGAGGCGCGCGAGGGGGTTG	CP009273.1	4345789	4348316	292	323	46	167
TGGTTCGAGAGGGCATTGGC	CP009273.1	1960320	1963483	39	67	8	14
ATCTGGGCTGGTGGCAAGGC	CP009273.1	3516551	3518819	110	102	16	61
TGTAACCTCGGCTAGAGGAA	CP009273.1	2678689	2681773	101	98	10	53
GGTCTGGGTGAGAGAGTGGC	CP009273.1	974958	977826	23	42	0	5
GTCCCGGTTATCGTGAGTGG	CP009273.1	2979461	2982838	159	179	74	94
TGGAGTTGGCCCAAGTGGCG	CP009273.1	2768884	2771135	292	328	82	277
TGTTACTGCGCAAGGTGCGG	CP009273.1	4151162	4154087	100	95	3	38
GACAGTAATTTGTATGGTAA	CP009273.1	3979499	3982347	46	53	459	334
CAGGGGCTATATCGGGGTGG	CP009273.1	537918	540511	128	137	28	34
TATCCGCTTAAGGTTATCCG	CP009273.1	1271941	1274653	52	72	162	67
CGGTACAGAGATGGTAGTGT	CP009273.1	3857309	3860212	71	72	66	9
CCAAAATGCGAGGCAAAGGT	CP009273.1	3833922	3837205	232	258	40	34
TCCGCTGAATAACTTCGGTA	CP009273.1	4217000	4218748	275	290	364	104
TTTAAGCTTCCAATACTACA	CP009273.1	885461	888139	121	120	9	24
GCATTGCATTCGAGATGGGC	CP009273.1	756557	759922	27	23	2	1
GTGTCGTCCATACTACTCGT	CP009273.1	2753143	2755191	64	79	12	73
TCTGGGGTACACGGTTATTT	CP009273.1	3838735	3840687	167	176	46	116
ATTCGAGAGGACTGCCGGAT	CP009273.1	3497374	3500131	33	36	28	23
TGGGGGGCTGGCAGTGTCGT	CP009273.1	2705210	2707457	25	42	16	4
[truncated: 13,640 more rows]

## Sheet: ku1
barcode	contig_id	pos_from	pos_to	set3_IT014_ku1_Time_0	set3_IT015_ku1_Time_0	set3_IT016_ku1_Time_0	set3_IT019_ku1_3.906_atc	set3_IT024_ku1_3.906_atc
GATGTTGCAGCCAGACCTGA	CP009273.1	711570	713968	37	27	34	5	2
GGGGTGCCAGTCGTTGTGAT	CP009273.1	1700528	1703659	130	107	117	7	4
AGAAACACAGCGTTTAGGAC	CP009273.1	1921971	1923952	71	64	79	5	5
TACGAGTGTGTCAGGGTGTG	CP009273.1	1571067	1573356	862	776	809	110	58
TCAACGATAGTAAGTGCTCT	CP009273.1	278882	281421	8	14	6	2	1
TTTATTTTTGACATATCTTG	CP009273.1	1319350	1321695	11	11	14	0	0
GGGTCACGGTGCGCAGGTGG	CP009273.1	1831046	1832745	66	50	29	6	5
CGCGGCGCAGGGACTTGGGC	CP009273.1	1945936	1948182	212	213	207	21	8
CCAGGGTGTTGGGCGGAGAA	CP009273.1	1330587	1333189	0	21	14	1	0
TATGGTATTTATGGAATTAT	CP009273.1	685137	687252	203	190	200	23	7
GACACCGAATTGCGTTGCGT	CP009273.1	3822379	3825079	40	51	43	2	3
ACTGGGTGGGCGTACAGGGT	CP009273.1	1559543	1562659	164	135	147	23	11
TTGGTTATAAGGCGCATTCA	CP009273.1	3347816	3350658	89	76	83	13	6
CACAAAGGGTAAGAGGTCCC	CP009273.1	4598527	4602201	62	38	57	5	5
AACTGCGCTGTAACCCGGGT	CP009273.1	2492844	2495714	14	12	26	4	4
AGGAATTTAGGCGCTTTACG	CP009273.1	465739	468338	358	343	366	28	27
TTTGGTCATCCGGGACCTTG	CP009273.1	4578669	4580710	317	259	282	18	26
AGGACTGACGGGGCTTGTAG	CP009273.1	2570225	2572199	49	43	41	5	3
GATACGCCCGGGTTTGTGGA	CP009273.1	1498436	1503601	244	174	179	20	28
GTGACGCTTGGTACGGTCCC	CP009273.1	3090524	3093273	529	491	552	94	33
TGGGTGTGCTGTTGCACACT	CP009273.1	4190109	4193211	326	378	309	30	28
GGCAACGTTCCACCTATTGT	CP009273.1	499163	502072	512	476	413	51	27
GTCGTAAATACAGCCATTGC	CP009273.1	2494304	2497122	10	15	12	1	0
AAAGGCTAGTTCTAGTAACA	CP009273.1	94041	96419	423	300	278	54	21
GCGGTCGTGCGAGGTTGGCC	CP009273.1	3907596	3910040	152	168	170	15	13
CCTTGCGCGGGCAGGGCCTG	CP009273.1	2210058	2213371	1396	1325	1299	185	99
CACTGTCAACGGGCGCCTTG	CP009273.1	2584336	2586548	67	130	89	12	10
CGTGCCGGCAGTGGAATAGT	CP009273.1	2842607	2844571	148	122	149	11	15
GATCCAATCGAGATTCTTCA	CP009273.1	2778102	2780308	485	674	650	72	68
GCAACATGGACGTCTACCCT	CP009273.1	3928671	3931269	42	49	36	2	1
GTTGAAGTTTTGGGGGCGAT	CP009273.1	4625894	4628944	279	278	326	24	20
TGGGGGGGGGTTTATTTGCC	CP009273.1	3798058	3799678	194	235	250	34	24
GACACGGGGCAGACTACGGG	CP009273.1	3523321	3525129	242	188	178	26	13
TAAGGTGGACGCTAGTGGTG	CP009273.1	97768	100138	104	73	74	11	6
TGCTGGTCACGGCCTTCGCG	CP009273.1	3045288	3047421	121	90	103	9	9
GAATCATGCATGAAAGCGGC	CP009273.1	4053443	4055566	45	38	51	2	5
TTGTGTGCTCTCCAGCTGCG	CP009273.1	141430	144315	70	52	56	3	4
ATAATATCATTTATGCATGG	CP009273.1	4502317	4504909	43	49	43	3	3
TTGTGGTGTATCGGGCATAG	CP009273.1	629858	632386	646	681	681	63	39
ATTTTTAACGTTATCTGGAG	CP009273.1	598883	601171	18	10	7	0	0
AATAATCGTATGGTTATTAT	CP009273.1	1679601	1680839	40	13	17	1	0
TTATTCATGCGGTTAGGTAG	CP009273.1	4056045	4058472	296	290	331	24	21
CGTAATTGAGGGAGCGGCTG	CP009273.1	3583690	3585888	112	70	101	5	6
TGTGTACTGTTTAGGGCGTT	CP009273.1	3407223	3409111	745	703	643	76	61
TAGCGTCTATTTGGGCTAGC	CP009273.1	4513431	4516349	530	565	530	121	46
GTCTCGCTCGTATGGGCTTT	CP009273.1	1780684	1783005	114	101	85	14	6
CCCACCGTGCCGGCTTAAAG	CP009273.1	4545344	4550306	80	57	56	11	4
CAAACACTGATATGCCTTGT	CP009273.1	2874539	2877168	253	201	216	23	23
GCGGCCAGAGGGATGCGTGG	CP009273.1	4387947	4389431	73	63	80	6	3
GTTTATGCGCCGTAACCGCG	CP009273.1	4171283	4173717	600	521	478	57	40
CTAAACATGAAGAACTGGGT	CP009273.1	4585239	4587527	2574	2622	2578	402	255
GAAAGAGGGTTGGATGTTGT	CP009273.1	3977741	3979989	135	102	103	22	299
TATTTTGCTGAGCGGTGAAT	CP009273.1	4468118	4470639	364	1170	1007	12850	13885
ATGGCGGTGCCCCCATGATT	CP009273.1	4551185	4553115	56	54	49	5	4
ACCGGTCTTAATGGTGGGCG	CP009273.1	3346546	3348863	599	539	553	86	54
TTGAACCCACTGCTCGTCTT	CP009273.1	3074730	3075684	187	178	160	15	12
AAAGTCTGAGGGGGCCGTCA	CP009273.1	225914	229501	297	262	247	24	11
AAAAGGGGTGCATAGTTTTC	CP009273.1	2993556	2995348	35	14	20	4	0
GTCACTGGAAAATTCTGGCT	CP009273.1	667233	669689	126	119	133	12	12
GCATAGCCTAGCCCGTTGTG	CP009273.1	3622796	3624209	196	217	199	25	15
TTAGGTACGGTGCAAGCGTA	CP009273.1	3747405	3749208	199	152	211	14	16
TTTCCCGCTTGGTTGTTATT	CP009273.1	2876553	2879145	21	17	19	0	0
TATAGGCCTCTCTTATGGTA	CP009273.1	1681994	1684704	764	628	652	93	51
TGACACTTTCAATCTGTTGT	CP009273.1	510384	513302	2025	1728	1649	182	135
CGCTAGTCGAGCATTAATTT	CP009273.1	3073017	3074959	19	18	11	2	2
ACGTGAGGTGATGAATCGTT	CP009273.1	4150204	4153803	38	27	39	9	8
GAGGTCAATGTGGTGGCGCG	CP009273.1	91824	94213	931	958	872	86	202
TCATGGTGCCCGCTCATATA	CP009273.1	3628498	3631181	78	58	55	10	2
TGGTAAGATAGGTTTTGTCC	CP009273.1	3540425	3543234	47	22	22	5	4
GCATAGGCCCTTGGCGGGGT	CP009273.1	118829	119443	43	32	36	3	1
ATGTTATGCCGTTTGCTGTG	CP009273.1	2548416	2549797	192	174	149	26	5
TCTTCGGTGGGTGGGGTTAC	CP009273.1	1949136	1950980	85	74	58	2730	9
CTTGTCGACGTCCCCTGGGC	CP009273.1	3572961	3573958	61	69	56	11	1
TTTGTCGCGGGCCGGGGCAC	CP009273.1	4299411	4301844	161	169	203	17	13
CCGAGTATCTTGGCGGTTTT	CP009273.1	3695807	3698753	327	331	318	45	35
CGTAATCCGGCGGCGGTTAC	CP009273.1	824085	825875	320	361	323	46	30
AGTCGGTTGAGTCGGTAAGT	CP009273.1	4141117	4144561	13	4	12	0	1
AGACCAAAGTGCGTAGTGCA	CP009273.1	3572077	3574188	18	21	11	0	0
AGTCCAGAGGTTATGGACTG	CP009273.1	3958261	3961378	207	187	226	14	9
TCCAAGTTGCACGGAGTGAT	CP009273.1	3400597	3402639	649	552	530	58	65
AAATTACCGGTGGTGAGTAG	CP009273.1	4395785	4398438	38	74	87	8	5
GACACCGGCGGGTACGTGGG	CP009273.1	2519060	2522300	79	88	99	20	3
ATTGGTTTGCACTTAGGTTC	CP009273.1	3482276	3484648	1143	938	998	135	77
ATGGAGGCGCGCAGGCATAT	CP009273.1	442598	445519	361	315	300	40	19
CTTTGGAAAATTGTGCAGTT	CP009273.1	2790311	2792290	607	547	463	7704	6993
CTCTCTAGAAACGGTGTGAA	CP009273.1	2487338	2489462	42	36	42	2	3
GCAGCGAGTCGCAGCGGCCT	CP009273.1	750368	753001	172	134	133	24	15
CGATCGCTCGGACGGGCGAT	CP009273.1	3990360	3992815	387	378	341	46	23
AGTCCGCTGAGGGAGGGGTG	CP009273.1	4218822	4220944	190	217	184	18	18
GCAAGTATCCAATCAGTTTT	CP009273.1	3166436	3169251	123	93	91	13	2
TCTAAATATCAGGGGCCCTG	CP009273.1	4076406	4079368	20	25	21	0	0
TTGATATTTAACCCCCCGTC	CP009273.1	452517	452855	191	143	153	17	10
ATTTTCTCAGTGCCGGACAA	CP009273.1	3768276	3770639	185	158	196	15	16
CTCTTAGGGGGGCGAGAGGT	CP009273.1	4586946	4589434	21	23	20	0	1
ATAAACTGTAGCCAACGAAT	CP009273.1	1080719	1085002	14	14	13	1	0
CTCGTTAGATTTCCAAAAGT	CP009273.1	3715400	3718353	194	292	300	30	17
TCCCGGTATCGTTGATTCTG	CP009273.1	711872	714970	175	183	199	18	18
TAATCCGACCCCTGCGAAAC	CP009273.1	4515795	4520208	87	75	97	6	10
ACGAAATAGGACGTGTCAGG	CP009273.1	851850	854204	241	185	219	27	14
TTATTCAGCCTGGTTATCCC	CP009273.1	2115127	2117820	66	62	79	8	3
ATGGTGATCCCAACGCTGTG	CP009273.1	965969	968387	187	128	155	17	11
ATATAGCTGGCGGTCCTCAC	CP009273.1	416183	418451	82	84	69	9	10
GCAAGTGTGATCCAGTCCTG	CP009273.1	1317152	1319792	109	80	84	10	10
CAGTGGGAGTTGGGTTATTC	CP009273.1	3040960	3043438	197	127	174	16	11
GCTCGGGTCGGCTGGCAGTG	CP009273.1	343880	346543	69	53	51	7	5
GAAGGACGCGGGGTAGGTTC	CP009273.1	742432	744791	737	579	669	51	45
TGAACACCCCTCCTCTGGAA	CP009273.1	2764133	2766594	45	49	42	10	5
TTAGTTGAGGACAGTGTCTG	CP009273.1	3644704	3647472	186	168	170	28	18
AAACCCCCAGTCATCACTGA	CP009273.1	530705	532641	99	63	70	5	4
TGGTCTGTTGTTTTTTCGGT	CP009273.1	861641	863998	125	92	109	11	7
AGGGGTCGAGAGCATGAAGC	CP009273.1	2327325	2329052	2649	2240	2278	266	148
GTATAGAAAGTGGAGTAGAA	CP009273.1	1547451	1549535	13	13	14	1	1
ATCCTGAGTGGAGCGCAGGA	CP009273.1	1490934	1493599	145	96	101	1177	7
GAATCGCTAAGTGAGGGCCT	CP009273.1	1546460	1548998	156	114	108	12	16
GTTACTCCCCCCTTTCGGAC	CP009273.1	752900	755697	36	27	30	4	0
ATCGCTTGGCGGCGTGTATA	CP009273.1	216196	219091	64	46	50	2	4
TAGTTCGCGCCTTCAGAGTT	CP009273.1	3441215	3443550	14	11	10	2	0
AGTACCATGCCTGTTTGTTT	CP009273.1	1641835	1645084	243	188	186	25	22
TCCCATATCGGCAAAGCGTG	CP009273.1	209820	211703	31	38	45	9	2
TGCAAAATTTGTTTTGGTCC	CP009273.1	649087	651290	9	18	7	1	0
CACAATGTTTGTTCGATGGA	CP009273.1	458324	460618	333	325	326	32	21
ACGGGGGTTGTTCCAGAGCT	CP009273.1	3889002	3891492	145	135	130	19	14
TAAGGTTCAGTCGCTTATGG	CP009273.1	273172	275970	131	120	98	13	12
ATGTGTCGTTCGTACACTGT	CP009273.1	532704	535352	336	282	284	39	23
TTAAATCATCAACCCTCCAG	CP009273.1	1221242	1223329	165	158	157	18	11
TAGGGTTCCGGATTACGCAA	CP009273.1	1996665	1999136	18	14	17	1	0
AATTTCCATGGGTAGCTGCG	CP009273.1	2652989	2655641	220	246	236	28	14
TCCCGGTTGGGTTATCCTAT	CP009273.1	1489517	1491570	29	32	37	6	1
GGATGAGATTTGATCCGTTC	CP009273.1	470196	472065	52	52	65	12	5
CTTAGTTAGTTTCGGCTAGG	CP009273.1	4438174	4438367	113	117	116	9	13
ACGACCCGTGTGACGATCAC	CP009273.1	3253730	3256030	138	124	143	5	2
CTTTAAGACGTCTGGATCCG	CP009273.1	3327213	3328305	238	258	280	51	23
TAAGAGCATTTGGTTGGTGG	CP009273.1	138771	140116	129	92	91	20	6
ACAATGTAGCGGCCTATGCA	CP009273.1	4430923	4434383	73	63	52	1	1
ACTCTATAGGCCTGATAGGT	CP009273.1	1379906	1382962	130	114	115	3	5
AAGCGCGCTGGTTGTGAGTA	CP009273.1	417318	420070	121	137	135	20	13
ACGTGAGCTGACGACGACAG	CP009273.1	3634254	3636320	162	138	154	24	6
GATATTGGCGTGGACGAGTG	CP009273.1	1017578	1019312	19	19	26	2	3
ACATGTCAATGACGTCTTTT	CP009273.1	151021	154010	1236	1016	1100	133	75
ATTGAGTTCTAAGTGGCCTG	CP009273.1	2187918	2190086	51	35	55	9	7
GACGGTACGCTCATGCTGGT	CP009273.1	551526	554034	95	113	92	34	14
GTCGTGCTGTTTTTACTAGG	CP009273.1	2197980	2200029	38	27	28	2	3
GAAGCACTTAGCGACCGACA	CP009273.1	3460477	3462970	92	91	99	7	3
GGTTTGGCATGTGTTGTTGT	CP009273.1	2499329	2501914	711	687	657	72	40
GGAGGGGTTGCGGAGGGTTT	CP009273.1	3841484	3844449	1429	1142	1188	122	78
GTGGGGTCGCGTTGCCTGAG	CP009273.1	3943734	3945876	186	155	165	13	14
TCTCAGCGTAAGCGAGTCGT	CP009273.1	2356455	2360661	216	185	178	13	13
GTTAGGTATTGGTCGCCAGA	CP009273.1	405108	407755	278	305	291	70	22
TGATGGCTCGGATGATTTGA	CP009273.1	1399013	1402399	25	14	25	7	0
AGTGTTTTCACGTTGCATCG	CP009273.1	3609739	3611182	376	347	370	50	33
AGCAGGATTGTAGATGGCGG	CP009273.1	2402013	2404133	309	272	272	32	19
GACGCATGTGTGCCTGAAGT	CP009273.1	3565597	3568037	2533	2185	2219	287	135
GCGCTTTACATCCTCAAGCG	CP009273.1	2975088	2976863	31	26	32	2	3
GGTGTTCCGGTGTCGGCAGT	CP009273.1	1263904	1266498	333	300	316	27	12
GAAGAACTAGCACGGCATGA	CP009273.1	2684166	2686461	242	272	247	114	114
TTATAATCTGGGATGGGCCT	CP009273.1	149959	152913	62	50	34	5	2
TCTCGTGCATGATCTTGGAT	CP009273.1	71702	74117	65	51	46	5	5
ATAATGTGTTTGTGCTTTAG	CP009273.1	2007217	2009154	289	211	248	32	16
TGAAATTTCGCGAGTCACGA	CP009273.1	2967995	2970089	41	29	37	5	5
TGCAAGGTATGCGGGTATGC	CP009273.1	244385	246915	438	378	376	55	20
ACTAGTTGGACGGTAAAAAC	CP009273.1	3100298	3102961	1713	1085	1205	317	193
GCTGTTTATACGCGACATTT	CP009273.1	4244715	4248009	24	4	6	2	0
CGCTCGCAACTCTGGGAGAT	CP009273.1	444180	446538	288	194	244	28	12
GAAGAACCGGAGGCGGTGGC	CP009273.1	672228	674933	111	83	87	9	10
CATAAATATAAGGCTGGTTA	CP009273.1	999121	1001680	19	22	23	1	1
TGGGAGCCTGCCTGAGGTCA	CP009273.1	1792986	1794437	60	62	80	13	9
CGCGAGGATCGGCCGGCAGT	CP009273.1	1309706	1312487	69	53	69	6	7
GCGGCTCCGTAACGAGCTAA	CP009273.1	1224953	1227167	304	414	443	63	39
GTCGGTACGCACGGCGGGGG	CP009273.1	4414805	4416269	70	61	45	4	5
TAAGGGGCGATTGTCCTCGC	CP009273.1	186079	188847	8	10	11	1	0
ACTGACTTAGTGTTTGATGA	CP009273.1	337091	340467	198	230	190	17	11
AGTGCGGTGGGCTAGCAAGG	CP009273.1	3327771	3329778	533	412	468	66	46
TGGATATTGTCTGCTTTTTC	CP009273.1	1537961	1540989	285	384	370	54	39
TCATTGGGCGTACCTATTGG	CP009273.1	113639	116583	158	149	101	17	10
CATGGCGGATGTTGGGGTTT	CP009273.1	3562465	3564881	166	192	190	23	13
GAGCTAATTGGTACGTTTTG	CP009273.1	1018737	1020858	121	74	85	23	12
TTATCATCAATCGCACATCA	CP009273.1	4238906	4240935	1020	1431	1391	270	173
AACGCGCAGATGACTGGTGG	CP009273.1	1067447	1069529	184	119	117	15	8
TGGTTGGCTCAAATGCGTTC	CP009273.1	482590	485616	134	100	107	11	7
AGGAGGCTCATGAGCCTGGA	CP009273.1	1725314	1727733	89	95	104	8	4
CAATCGCTCTTTGCAAAGGA	CP009273.1	1477694	1480587	99	92	119	14	7
TTCTGGGGGTGCATACCTAC	CP009273.1	4120871	4123454	346	365	326	40	30
AGGTTAAGTCTAGAGGACCG	CP009273.1	1694651	1698709	62	53	75	7	6
GGGCGTAAAAGTCAGGATGT	CP009273.1	1599659	1602833	125	56	87	12	4
GTAGTAGGCAAGTGCGTTAC	CP009273.1	2852602	2855207	5	16	12	0	1
TAAACAGGTGTTTTAGAGGA	CP009273.1	1374130	1377272	287	312	262	33	36
ACGCGTGTTCTGGGAGAATT	CP009273.1	374388	375968	148	119	146	10	17
GGCCTACATGGCGCGTAACC	CP009273.1	2110668	2113107	51	55	53	8	9
CTTGGGCACAGGTTGGGCAT	CP009273.1	3526420	3528836	443	453	399	27	23
GAGCCCCATGTGTTCCTCCC	CP009273.1	2506621	2511203	58	106	119	23	14
TAACATGAGTTGAGCGGCTC	CP009273.1	4621980	4624949	98	50	68	6	4
AGGCGTGGGAGACGCGTTGG	CP009273.1	812126	814474	2574	2050	2156	251	188
AGTATTGTTGAGGAGCCCGG	CP009273.1	2360684	2362739	37	28	31	7	3
TACTATCGGTTAAAGGACCA	CP009273.1	4295330	4298170	1390	1487	1485	190	118
GCTTGCGTGTTTCAGGGTGG	CP009273.1	1040208	1044150	12	71	69	4	3
GAGGTGGGGCGGTATTACGT	CP009273.1	4171699	4174197	437	432	366	37	45
CGACTAGCGCCATTCACGAG	CP009273.1	4228833	4231524	428	343	321	35	37
GTTGGGCTGAAAGTGACAGT	CP009273.1	3338820	3341215	75	53	67	12	13
GAATTTTTAGTCTAACGCTC	CP009273.1	2756410	2759043	108	88	80	9	6
GTAGCGGATGCTTTAAGTTC	CP009273.1	3361546	3364953	518	571	500	141	85
GTGGCGGTGCCGGCGGGCTG	CP009273.1	3585190	3587844	123	133	129	12	8
GGCCCACGAAGGTACTTTGC	CP009273.1	3031792	3033810	20	30	26	3	0
GGCACCCCTCATGTGGTTAC	CP009273.1	3746007	3748990	28	11	25	4	0
TCTGACCATGCATGCATTGG	CP009273.1	675652	679049	520	467	453	62	50
GCGGGGGCTCATAACTAGTA	CP009273.1	3551318	3553937	81	95	84	15	5
CGCTCTGAAGCGTTATGTAT	CP009273.1	2535796	2538358	242	226	203	38	22
GCGTACTAGCCTGCATGAGC	CP009273.1	922513	924906	639	586	576	49	56
CAGGAAAATTAAGGGCCGTC	CP009273.1	3749913	3752822	8	13	10	0	2
TTGGGTTGTTGAGGGGTTGA	CP009273.1	1080082	1083036	224	213	222	22	15
TAGATGTAGTCTTATGCTCC	CP009273.1	1275663	1279322	14	14	30	2	3
CATACACAAGGAGTCCGATA	CP009273.1	3473254	3475340	401	418	393	46	27
ATACGTTTACCAGGGTTGCT	CP009273.1	1457444	1460209	452	453	443	45	21
GGTGACATTTGTGCGTTGAG	CP009273.1	453234	455768	209	161	165	22	15
ATCGCCTACCGCTGTCGCCT	CP009273.1	2602738	2604739	118	98	110	12	4
TCGTTGTAGCATATAAACTG	CP009273.1	839540	842117	152	122	122	16	21
GTTCCTATGGGTCGATGGGG	CP009273.1	2170500	2172715	93	153	120	17	11
TAATGGATAGGCCAGGTTTT	CP009273.1	2285078	2287301	121	112	146	10	7
TAAGCGTAATAGTCTCAATT	CP009273.1	2557411	2560296	25	30	21	2	1
CGTCTGATAATCGGTTCCCA	CP009273.1	3590187	3592382	58	41	43	7	3
GTTGTGACTCAAACTGACCC	CP009273.1	1323890	1326146	233	237	216	1077	22
TCAAGTAGTATTATTTAGGA	CP009273.1	1031685	1034363	224	187	180	22	16
CGGAATTGCTGTTTAGCGAG	CP009273.1	1951712	1953860	3	2	10	0	1
TTGAGGCGTAGTGGGTTAGT	CP009273.1	428973	430920	94	74	62	9	3
AATGTTAGTTCGCAAGAACG	CP009273.1	3007449	3011758	46	35	35	1	1
GGAAGGTGAAGATGGTTTCA	CP009273.1	4213045	4214912	255	212	215	31	35
ATTGAGTTAGGTTGACATAG	CP009273.1	2301589	2303817	48	49	31	2	4
GGGGGACAAAAGAGATCTTC	CP009273.1	2787887	2788763	19	17	22	4	1
AGCGTATCGTTGTGACAGGG	CP009273.1	4490681	4493384	155	143	137	14	16
TAACTTCTATGGGTGGCTAC	CP009273.1	992830	994694	268	227	238	29	12
AGCGCACGCTTCACAGCGAT	CP009273.1	3209375	3211456	21	19	15	0	1
GCGTTGAGCGGGAATGTCGT	CP009273.1	2269706	2272463	9	21	31	4	1
ATGTCTCTTAGTTCTTAGGT	CP009273.1	4527787	4529371	4	16	13	0	0
GTGCGTAGTACGACGGCCGA	CP009273.1	1609155	1611628	131	117	119	15	6
GCGGTATGATGGCTTGGGGT	CP009273.1	714872	717124	217	208	302	32	28
GCAGGGGCACAGGCCTTGTG	CP009273.1	2663850	2666800	2661	2336	2490	247	149
AAGTTGTGCCAGGTCTTTGG	CP009273.1	4420725	4422705	101	91	73	12	11
ATGGAGCTCGGATTATCGCT	CP009273.1	4376263	4378353	413	389	357	53	25
TTTGAAGCAAAGGTATGCTT	CP009273.1	779947	782212	269	220	204	24	19
ATAATGGGAGTTCCGTATAC	CP009273.1	2768382	2771229	102	54	99	14	7
AGGCGATACTCTAAAGGCCT	CP009273.1	4537600	4540096	151	135	146	21	10
TCGTTTGCAACGGGCCTGCT	CP009273.1	3342538	3346706	349	278	280	24	15
TTAAATCTTATTTGGAAGTA	CP009273.1	3738623	3740642	9	13	7	2	0
CTTTGCGGGTGGTGCCGCTC	CP009273.1	371563	373340	126	120	112	17	6
TGTGGCAACTGTTTGTTTTT	CP009273.1	3893003	3895101	19	20	29	6	1
AGAAAATCTGGCAATGGTGC	CP009273.1	4292434	4294596	236	201	209	15	9
TTGGGTCATGCTAGGAGCCG	CP009273.1	4176170	4179295	330	298	322	32	29
AACTAGGGTAGCTTTCGCTA	CP009273.1	1504236	1507817	39	44	41	6	4
GTCTTGGGTGAGTTTCGGTG	CP009273.1	4005497	4008101	318	270	250	29	18
TAAGCGATGCAGTTTGTTAA	CP009273.1	2182490	2184938	32	24	22	2	2
GATTCGGAAACGCTACGGTG	CP009273.1	96560	99410	358	344	309	31	13
CAGATTTTGCAAGGCGTGAG	CP009273.1	758616	760942	173	138	183	7	6
CAATGGACGTTTAGGACTTT	CP009273.1	1352034	1352525	125	134	119	6	3
GGGTGGTACTGCGGCTCAGG	CP009273.1	1207471	1210297	61	75	103	11	5
GTAATTTGTGTTGGTTGCGG	CP009273.1	1249798	1252280	209	226	223	21	21
AAAGGGCTGGAAATTCGAGG	CP009273.1	333126	335577	794	753	708	83	66
TTGGAGGTTGTACTTACCGG	CP009273.1	4511833	4514822	259	260	229	32	19
GGTTCCTCGCGTTACTAGGT	CP009273.1	4573268	4576301	44	52	33	7	4
GTCACGAAGCTTTTTTATTG	CP009273.1	1327611	1329388	362	304	298	29	14
GCATTATGTTACTGCCATTT	CP009273.1	3923795	3926055	255	279	235	17	21
TGGGATCTGAGGTTTCTGAG	CP009273.1	4068977	4071357	469	348	314	34	25
GGTTGCACTAACTTCAGAGC	CP009273.1	647775	650124	28	64	79	4	3
GAATCTTGGCGTCTCGTTTT	CP009273.1	4060939	4064122	143	147	137	21	19
CAAAACTAGTTGTTCGAGTT	CP009273.1	3749770	3753658	24	17	17	0	4
GGGTTGTTAGTGATAGTGTT	CP009273.1	3492221	3494150	34	64	55	4	2
AAAGCCGCGTTTAGATGCCC	CP009273.1	3282145	3283940	85	63	71	7	1
CTGTACGGTACCCCGGGGGC	CP009273.1	3105790	3108453	228	170	167	30	11
CGGGATGGGCACCAAAGAGG	CP009273.1	1732904	1734966	70	41	52	6	2
GGGCTGAATCGTTAAATCTT	CP009273.1	4565468	4568620	127	171	163	15	17
TTTGACCTGTTTTGGGGCGC	CP009273.1	203402	203561	63	49	66	10	0
GATTATGAGTTTTGTTGGAG	CP009273.1	1006752	1009381	378	297	271	50	35
TGGAGTGCGTGGAGCTTTCT	CP009273.1	4020555	4022849	1282	1325	1318	123	1478
TAGGTGTGTGGGGTTTCCCA	CP009273.1	3493969	3495438	55	43	46	10	6
CAGGAGTTATAGTCGTGAGT	CP009273.1	3459533	3461814	8	12	8	1	0
TAGCTTTAACCTGGTATTGC	CP009273.1	63188	66809	41	54	50	11	4
CGTAGTGGGGAGCTCGTGGG	CP009273.1	3100337	3103155	33	21	23	3	1
AGTAGAGCCTTTGCGTACTG	CP009273.1	3126298	3128195	64	81	80	7	5
CTACTTATTAATGCTCAAGG	CP009273.1	3208840	3211794	96	119	90	14	5
ACTTACTGGTGGTGCCGCGG	CP009273.1	792378	795988	75	107	101	5	7
TATTTTGGCCGCGTACCGAT	CP009273.1	895770	898733	142	151	130	17	5
CTCACGTGCCGGTGAGATCG	CP009273.1	4310151	4313455	414	334	334	31	20
GTTGATATTTTACCTAGGCC	CP009273.1	279329	281754	186	157	211	24	29
AATGAGTCTGTGGACGCTCG	CP009273.1	1075084	1077344	358	305	377	37	20
CTACTAATGATAGTAATATC	CP009273.1	2061133	2064309	183	179	178	20	53
AGCGCGCGTAGGTCGTCTTC	CP009273.1	1505566	1507964	11	5	20	7	0
GTGGTTCAGGGAGCAGAGTT	CP009273.1	2750286	2752347	142	157	174	12	7
CATTGTGTAGCGTTAGTAGG	CP009273.1	1753800	1756545	151	150	128	17	2
GGGGCGTAGCGATATCACGA	CP009273.1	4375854	4378967	178	148	172	16	11
CTGACCCGTTCAGGCCCAGC	CP009273.1	4396307	4399302	315	341	333	39	22
AAGCGAAGCGGCCTTTCGAT	CP009273.1	3007647	3008652	120	100	107	15	13
CAAGTGGCGCCGTTCACAGC	CP009273.1	1847818	1851344	268	225	210	36	21
GCAGTACCGCCGTGACTGAT	CP009273.1	2114080	2116173	68	49	47	5	6
CTACTGATCGTAGTACCCGC	CP009273.1	4621258	4622690	94	58	92	12	7
TTGGAATGCTTGCGTGGATG	CP009273.1	3427758	3430431	32	30	25	2	2
ACGAGCAAGGCCGTAGTTTC	CP009273.1	1575826	1578501	335	378	384	102	83
GCAAACGATGTGTCGTGGGC	CP009273.1	3082210	3084278	642	555	598	65	49
CTATCGGCTTAGTAGTCTGT	CP009273.1	1208772	1210748	161	131	140	12	6
ACCGTGGGCGGGACAGTCGG	CP009273.1	2085517	2087803	56	45	52	8	0
AGTGGCGTTATCGTGTGCAG	CP009273.1	1135615	1136134	668	520	540	78	45
TATTCCAGGCATGGGGGGTC	CP009273.1	1822043	1824854	223	197	210	19	6
AGGGAGCCCACATATTTAGT	CP009273.1	2933950	2937106	34	45	54	6	0
GGTGACTGGATTTCATCGAT	CP009273.1	2970065	2972571	151	113	143	24	10
TATTGACACAGCTATTTCAC	CP009273.1	3356210	3358727	945	791	785	63	72
TCGTTTGGGTCTGGACTAAG	CP009273.1	45396	47492	84	58	62	14	9
GTCCTGATAGCCGAACGTAA	CP009273.1	1241319	1244024	147	121	133	10	7
TGGCCCGGTTTAAGATGTTT	CP009273.1	80846	83253	167	113	126	10	12
GATCAGGGCTTATGTATACA	CP009273.1	3193931	3197106	54	35	32	93	64
CGGGTGCGAGCGGTTTGTTG	CP009273.1	2258138	2260797	72	72	69	9	1
AATTTTCTAACTTATCTCGC	CP009273.1	1278603	1279060	76	74	62	16	4
CGTCTGAAGTTTTGCGCTGC	CP009273.1	3840600	3842319	1010	846	803	83	1758
TGCGCGCCGAGAACCACTCA	CP009273.1	4307240	4310343	68	49	90	8	2
GATGCGTTAGAGGGGGTCCC	CP009273.1	1015690	1017612	92	71	81	9	7
AATGGGTGTGTGGTGTCACA	CP009273.1	550745	552950	191	206	214	21	13
GCGGGGGTTCGGGCTTGCGG	CP009273.1	3227156	3230029	153	102	92	11	10
CCCCCGGTTGGCCCGAGGGG	CP009273.1	1215596	1219531	134	117	140	403	595
TAACGGGTTGTGAGTCATTC	CP009273.1	3262151	3263221	1121	1709	1863	249	152
GAGTAATTATTGCGTCGAGC	CP009273.1	1422989	1426446	307	192	195	36	18
TGCGTAGGACCTATGAGCAG	CP009273.1	3941493	3943905	580	494	512	69	39
ACAGTTGGCTTGTTGTCGAA	CP009273.1	4541721	4543973	321	313	299	41	25
GTCTGGAAAATAAACCCCCT	CP009273.1	3150623	3153478	87	46	35	9	6
TGGATTGGGTTTTGTAAACA	CP009273.1	2470241	2473598	123	77	64	15	8
CGAGGTATATCGCCTCTTAA	CP009273.1	3302830	3304491	290	231	259	24	20
GTTTATCGGCCATAGTGCTT	CP009273.1	3006113	3008889	89	93	113	5	5
GGTGGGGGATTGGTGGGAAA	CP009273.1	2574733	2576768	37	28	34	3	4
TAACGCGCTATTGTGTGCGG	CP009273.1	4142679	4145284	38	42	32	32	9
TGGGGCGATAGACCAGTGTG	CP009273.1	4600702	4602868	33	33	33	4	2
CCATAGGTTTTGGGGTCGTC	CP009273.1	3117839	3120270	2337	1877	1884	303	157
TTTATCCTGACATTGAGATC	CP009273.1	1384811	1387850	564	511	521	136	31
GTGGGTGAGAAGGGAGTTCG	CP009273.1	2724909	2727625	72	94	71	5	12
CCTGGTACGCCGGGCCCTTG	CP009273.1	3294066	3297665	1207	947	947	100	56
CGCCTTAATTGCAATTCCAC	CP009273.1	149674	152545	202	197	162	21	11
ACTGTTGGTTATGCTGGCAA	CP009273.1	4295391	4297305	879	855	838	78	80
GGTGCCTATTCTCGATGCGT	CP009273.1	4208529	4211416	139	186	177	27	18
TTGCAAAGTGTCCCGTCCGT	CP009273.1	4403023	4406054	271	375	388	140	103
TTTATGGCTTTAGGCCGTCA	CP009273.1	672403	676127	96	95	111	7	3
TGTACATTTTGGATGAAGTT	CP009273.1	3141678	3143935	9	10	8	2	0
TCCCGCGTAAGATAAAGTTG	CP009273.1	3111282	3113289	641	571	539	68	56
ATTACAGTCCATTGGGCCCT	CP009273.1	767961	768189	351	322	358	46	277
AGGTTTCGTCACCCTTCTAC	CP009273.1	80042	82975	373	320	385	22	18
CATATTGCCTGCCTTGAGCA	CP009273.1	1632929	1635115	48	101	69	12	1
TGCAACCGGTTGTAAGCGTT	CP009273.1	2003340	2006293	101	58	69	6	6
AATGCTATGATCTTGCGGCG	CP009273.1	3961876	3963744	539	501	576	227	36
CTATACTTTAGTCACGCAAG	CP009273.1	3527561	3529953	450	535	484	26	16
TGTATGATGGTCTACGACAT	CP009273.1	3867733	3870469	102	60	63	8	6
CTGGGGTATGGGGCGCAGAA	CP009273.1	1771488	1774882	122	114	137	10	9
TGTTTAGCAGGACAGGTCCC	CP009273.1	3007450	3009785	153	161	146	15	20
TTGAGTAAATCTGGTCATTG	CP009273.1	166176	167070	326	316	325	65	26
CAATACTACCCTTTCATAAG	CP009273.1	1961715	1964036	94	102	94	6	10
GCCTTCATTGGGAGGGGGTC	CP009273.1	613550	615602	490	427	499	51	24
GTGTCGGGCTCCAACTGTAT	CP009273.1	1440814	1443406	204	162	128	19	16
GGGACGGACTTCCCTGGTCT	CP009273.1	3153704	3156712	1206	1103	1089	141	81
AGCATGTCAGTGGGCGCACG	CP009273.1	1134246	1136915	389	353	338	19	10
GACGGTAGCGAAGCCATTTT	CP009273.1	1695858	1697842	552	479	520	65	38
TTTACCGGCGGCCACGCGTT	CP009273.1	3673949	3676324	52	34	53	5	4
CGTCGTTTGATGTTGGGCGG	CP009273.1	3149109	3151636	183	278	253	29	25
TTGGGTTAGGGCGTGGAAGG	CP009273.1	3581753	3583904	194	214	177	25	27
GACTTGTTGTTGCTTGAAAT	CP009273.1	3679124	3681116	149	157	171	14	21
CTGTTCTGATCTATGCTGGA	CP009273.1	2906332	2908463	21	23	31	3	0
CGGGTGTGGCTGCCCGTTGT	CP009273.1	3010220	3013102	134	137	137	13	6
ACAAGGGGGGGGAGGAAGCT	CP009273.1	37181	38797	160	139	141	19	21
TGAATCCGTGCGTTGTCTTT	CP009273.1	4141724	4143857	119	108	103	6	14
GCTGTGGTCGTAATATGCTA	CP009273.1	1969895	1971786	241	259	191	35	20
GGAAGGACGCTTTATGCATT	CP009273.1	928411	929332	505	533	577	53	39
TGCTAAATTTGGGGGACTAT	CP009273.1	2762241	2765198	577	573	595	94	77
CTTCATACGACTGCTATCTT	CP009273.1	2125330	2127428	27	39	40	1	2
GCGGAAGAGGCGTGGCTGCT	CP009273.1	795038	799704	40	30	43	4	2
CTTTGTGTTTCTCTCGGCGC	CP009273.1	2245165	2247341	23	6	5	2	0
TCCTTAGGGTATCGCCGGAA	CP009273.1	316559	318712	2940	3595	3718	372	277
CCGTTGAATCCGCTGAGGAG	CP009273.1	1894257	1894637	339	278	312	34	31
CACGGAGGCCGGTCGCTTTA	CP009273.1	4346886	4349077	242	215	237	44	19
TGGACTGCACACGCTTGAGG	CP009273.1	505196	506747	83	86	89	9	5
TGTAACCGTGGGTCCGGCGC	CP009273.1	3526136	3527862	191	158	142	15	7
CTAATTGTACAGAGGTGTGT	CP009273.1	4222166	4225316	80	87	95	12	4
ACCCCCAATATAGATTGCCC	CP009273.1	2339242	2341351	119	105	106	20	8
ATCGTTAAGTTCTATGGCCA	CP009273.1	592422	593070	177	157	167	25	15
GATAGTCTAGGGACGGGGGA	CP009273.1	4165275	4167619	704	556	562	68	47
CGGGTACGCAGGCAGTTTCC	CP009273.1	3907062	3907629	304	333	345	35	28
TGTGCAGGATTATTGGTTTT	CP009273.1	1945709	1948008	322	259	265	38	27
ACGGTTTCGAGGAACATGGG	CP009273.1	1071304	1073496	363	316	345	32	15
GCCTTGGCGGGTTAGGGAGG	CP009273.1	2189474	2192273	129	102	112	12	6
GGTAACATGGTTGGGGTAAC	CP009273.1	943615	945963	111	102	114	10	7
GGAGGAAAGGGTTGGGCTAG	CP009273.1	174877	176333	387	400	399	45	35
AATCGAGGGTGGTCGGGTGA	CP009273.1	4396823	4399346	158	106	119	11	11
GCGCCGGTCCGGAAGGGGGC	CP009273.1	1093456	1095996	302	205	226	20	11
ACCGGGTCGGTGATCTTCTA	CP009273.1	2671054	2673554	73	77	82	4	8
TGTAGCCCAGTCACGGACTA	CP009273.1	1325539	1327413	205	179	184	24	14
GTCGAGTAGTGGGCTGTGGC	CP009273.1	2190041	2193985	96	83	82	9	3
CTTATTTAGCTTTGCGCGTG	CP009273.1	756312	756791	681	600	668	75	66
TACAGCTTTTTTCATGGCTA	CP009273.1	1305088	1308123	260	221	207	245	177
GAGCTTGCGCGACTTGCTGG	CP009273.1	2766454	2769462	191	181	224	18	15
ACTAGAGCTTTGCGTATGAT	CP009273.1	3342528	3345895	173	158	160	9	2
TTAGCGTTTCGGGCTTGTGA	CP009273.1	1532469	1534694	1363	1252	1243	132	95
GGCGATCGTGTATAAGGCTC	CP009273.1	1733251	1736580	703	647	689	86	51
TTAACATGTTGCGGGGTTCC	CP009273.1	1558132	1560814	47	40	44	2	1
GTGCATGTTAAAGTGAGCGC	CP009273.1	3743294	3745446	323	549	519	55	42
ACGTACGTGCCGTATAGTCC	CP009273.1	1944534	1947143	77	34	45	2	1
AAAAGGGCGTGACCCGCAGT	CP009273.1	2191135	2191319	208	179	182	27	14
GGCTGAACCTCTTGTTGGGG	CP009273.1	2252968	2256357	86	90	84	7	9
CTACTGTCATGCTTACTCAT	CP009273.1	2918737	2920509	210	209	196	28	33
GGCGATGGCAGGCACGTCTG	CP009273.1	4079775	4082136	311	280	256	32	20
GGTGGATCGGGGGAACCGAT	CP009273.1	1214331	1216696	234	220	210	30	18
CCGGCAGATGGGGATTTCTG	CP009273.1	3608637	3610388	20	10	17	4	4
GCAGTCGCATTTACGGGCAG	CP009273.1	3082489	3084492	252	168	216	18	36
TTGATATCGGATTGTTATCT	CP009273.1	1411504	1412274	204	251	257	91	120
GTCGCGTGTCAAGTCGTCTT	CP009273.1	3381428	3381610	111	117	136	19	11
ACCGCGTGTGGTGCGCGAGA	CP009273.1	4044633	4046639	35	25	29	3	1
TCGCGTCGGAAGTCTTCGAG	CP009273.1	3410497	3412221	431	359	421	41	35
GGGATGCGGCTGATATAGTT	CP009273.1	1271191	1273590	299	198	227	28	20
GTGTCCACTCAAGTGTGCTC	CP009273.1	3966340	3968289	38	29	32	1	1
AAAAGTGGGTGTATCTAGTA	CP009273.1	4111955	4114797	130	104	100	14	4
ACAGACTAGCTATGATCGAA	CP009273.1	3944960	3947331	127	145	143	18	8
GGCGGGGCATCGCTGGTGAC	CP009273.1	3828967	3831227	1108	1013	1017	158	94
AAGAGGTATTCCTCGCGTCT	CP009273.1	1946432	1948552	77	82	88	6	4
AGGGATGCCGTGGTGCTATC	CP009273.1	1564764	1567459	79	73	56	5	3
CGCGTAGCGTGTCCTGGCTC	CP009273.1	601291	603445	127	137	138	7	5
TCGAAGTAGCCCTCGCACGG	CP009273.1	3752567	3752755	283	262	268	32	16
AGATGCAGGATCTGGCAACT	CP009273.1	1155728	1158027	34	30	27	3	0
TCCAGTTAGGTAGCTTGCAT	CP009273.1	182081	185495	86	68	106	6	3
TACTGCGAAGTGACCGGCGG	CP009273.1	4124755	4128620	28	26	45	8	229
GCGTGTGTACGTTTTTGTCA	CP009273.1	630262	633150	1367	1158	1112	142	100
TTCCGGACTGCAAGTACTCA	CP009273.1	2824319	2825912	53	44	30	10	0
GAATCGGTTCAGCCCATAAA	CP009273.1	6384	8219	352	266	264	36	33
CTGGCCACGACAAGAGGTCT	CP009273.1	3771417	3773583	272	238	248	29	11
CTATACTGTTTAACATCACC	CP009273.1	4561489	4564884	200	158	160	27	21
TCGGCTTGCCCAGAGCTGCC	CP009273.1	3487921	3490381	94	78	85	5	12
CTTTGCACCAATACAACGCG	CP009273.1	3830173	3831782	26	24	21	1	1
GACCAGGGAAGTTAGACGTG	CP009273.1	3540779	3543821	188	194	170	28	14
CAGCCTTGAACGTTGCGCGG	CP009273.1	3943844	3946284	211	190	202	19	26
GCGTGTAGGGACATAACAGA	CP009273.1	1094440	1097211	38	28	31	3	6
CCAGCTTGTTTGGTGTAGGG	CP009273.1	626979	629786	313	216	214	20	25
GTAGCTTTCTAGACGGTTAT	CP009273.1	492316	494956	60	49	60	6	0
CTCCGGTGTATCAGCGGCGC	CP009273.1	4466396	4470065	10	16	16	44	88
GAGAAGCGGCTGGATGGCGA	CP009273.1	3262020	3264167	617	1117	1087	172	1275
GATACTCAATGACAGTGGCG	CP009273.1	4058893	4060621	308	245	229	37	16
GTCTACAGGATGACAGATGT	CP009273.1	442428	444645	8	9	12	1	3
CTGTTAGAATATTCGCGGTT	CP009273.1	2920623	2920897	116	71	77	5	4
GACATGCTAGGTGGGTCTCT	CP009273.1	2682376	2684190	339	288	288	33	24
TGAATCTGGACTTAGCTGGA	CP009273.1	651117	654519	19	39	32	2	1
GAAGGGTGTGGTTTATTAGT	CP009273.1	1325584	1327998	15	13	18	3	0
TTCCGTGGCAACGAGCTGAG	CP009273.1	4325417	4328965	690	577	631	82	55
TTGGATAATATTCTGTTGCC	CP009273.1	1698373	1699421	129	128	139	9	5
CTGGGTCACGTTAGGGGACT	CP009273.1	845131	847192	177	161	158	23	17
GTTATATGTATGCGTTGTCG	CP009273.1	350247	352746	33	37	49	1	5
TTCGGGTAGGCTGTGGCCCC	CP009273.1	4468324	4470541	1181	1062	1082	124	97
AGGGTGCTCCACAGCCGCTC	CP009273.1	2752007	2755636	303	227	237	36	16
TGGCCAGGGTATGACATAGG	CP009273.1	1188709	1191167	22	8	2	0	0
GCAGGTTTATGGGGATAGGG	CP009273.1	3164035	3165916	206	215	266	37	34
GTACTGTAGGCGTAATGTAT	CP009273.1	156966	159753	127	131	87	9	22
CCTGCTGCTCATCGCTTTCA	CP009273.1	385454	388586	79	43	55	4	1
GAGGGCTTGAGCCGCAAGTA	CP009273.1	1211272	1214124	66	77	79	13	6
GACGATTTGCTTATGGCTAT	CP009273.1	281815	284454	189	178	170	21	12
GGATAATACTGGTCATGTTT	CP009273.1	3694261	3696565	656	482	548	65	50
AGCCATCTTGATCAGCCTTA	CP009273.1	1068147	1071684	450	445	442	52	1261
CACTTATGTTAATTAATAAC	CP009273.1	2060945	2064574	30	31	24	7	2
AGTGAATTAAGGCGTCGTTT	CP009273.1	2381699	2384937	1109	1330	1269	166	97
GGCAGCCAAAGAGCGGCTGA	CP009273.1	1669118	1671442	351	320	335	42	25
TGTATTAATCGTTAAGTATG	CP009273.1	4214968	4218202	677	622	626	70	77
GAATGGGGCTGATATGAATG	CP009273.1	4391129	4392722	46	41	59	5	4
CGGTTTAATACTTGCATGAG	CP009273.1	3571329	3573783	38	29	33	0	3
TGGTCTTTGGGCACATGTGT	CP009273.1	3000710	3002408	428	357	436	54	32
CTCTCCTTATGACGCGGTGA	CP009273.1	370021	372693	15	21	15	4	0
TGATCAGATTGATTGTCCGA	CP009273.1	1871405	1874634	40	29	38	2	4
AGAAGATCCCGCGGGAGCAA	CP009273.1	1123819	1126396	73	68	77	7	11
TTACGACTACAGCGGGTAAT	CP009273.1	3156110	3159087	57	63	60	3	2
CGTCCCGATGAGAGGCGTGT	CP009273.1	1039389	1041567	1647	1487	1481	137	163
AGGAAATTGTGGTAATTTGC	CP009273.1	2381444	2384910	1458	1577	1570	160	109
CGTGGTCGTGTGTTAGTCCA	CP009273.1	4487014	4489580	2513	2406	2494	263	155
AGGTTGGTTGGATGGGGGTC	CP009273.1	876397	878201	521	421	393	302	320
ACGGTGGCCTGTGCGCGCCC	CP009273.1	4382726	4386868	546	428	479	83	31
TACATGCAGTAATATATGGT	CP009273.1	2209198	2210847	276	251	272	32	24
CTCCTGCACTGTATGCGTCA	CP009273.1	4329755	4332468	794	672	671	99	105
ATGATTTACTGCAGGCGTAG	CP009273.1	1148378	1150437	141	123	142	22	8
GGTAAACGTGGGCGTATTGG	CP009273.1	246098	248604	105	77	93	10	14
GCTAGTTTATATTGCGTGCT	CP009273.1	3086912	3088948	560	518	515	47	32
GGAAAGGAGTGCAACCTAGT	CP009273.1	3399504	3401839	48	37	52	7	1
TGTATGTGTAAATGGTGGAC	CP009273.1	3848877	3850623	49	32	24	2	1
AGCTGCGGGGGATGATAGGT	CP009273.1	3139506	3142014	31	26	23	1	3
GCTCATAAGGTCCTATGCAT	CP009273.1	949788	952615	227	174	194	17	9
CTTGGAGTGGTTAGCGTAGT	CP009273.1	1297472	1300060	297	230	271	25	20
TCACGGTTGGGTTCGTCTTC	CP009273.1	1652785	1655605	165	175	167	10	17
GTTGGTTATTGCGTTAAGTA	CP009273.1	3146691	3149611	20	28	16	0	5
AAGGAAAAGTTAACCTCGGT	CP009273.1	1063088	1066803	257	254	248	339	14
ATGTTCCTTCAGTCCGACAG	CP009273.1	1744836	1747061	401	305	328	25	23
TGTCCGTTTATAGCGGAACA	CP009273.1	98796	100706	81	72	76	8	4
ATGGGGCTACGCGTAGGTGA	CP009273.1	3607923	3612144	239	238	231	39	10
TGCATCCGATTTGTATGAAA	CP009273.1	1316476	1318455	76	40	49	6	2
CCTATGAAGAACCAACTTAA	CP009273.1	41153	44273	216	188	187	14	28
GGTTTACAGCCTAATTCTCG	CP009273.1	2900207	2903079	21	13	11	1	0
TCTCGCCTTCCCATCCGTAA	CP009273.1	1813698	1817485	55	30	38	0	0
CAGTAAGGCTTACGCAACTC	CP009273.1	2299939	2302637	205	148	178	25	26
ATGTCAGTACTCGTCGTCCA	CP009273.1	3219346	3222275	277	311	318	488	23
CTGCGACTGGTTAAGGAGGA	CP009273.1	4208236	4210837	172	210	191	28	20
GAATACGGCTGGCTCAGGTT	CP009273.1	4367171	4371261	116	136	140	18	9
GCAGATACTAGATAGGCCGC	CP009273.1	4431752	4433965	81	96	89	4	8
ATGCACCTCCGCAATGTTAA	CP009273.1	4296239	4298040	468	632	643	76	54
GATTTGAGGTGTGGGCTCCT	CP009273.1	1206929	1209477	294	471	502	30	15
TACCATGCCGAGAGGGGGGT	CP009273.1	2064219	2066264	7	35	29	2	2
TAGGGGCTACAGCGATCGTT	CP009273.1	4236575	4238668	126	129	121	14	8
GACTGTTGCTGGCCCCTGGC	CP009273.1	2104238	2107142	279	214	228	41	26
AACATTGGTACAGGGGCGTA	CP009273.1	838046	840441	128	111	141	14	9
AGTTAGTGGCGGGAATCGGT	CP009273.1	1535888	1538301	11	10	24	0	0
ATTTAGTAGGTTGATTTGGA	CP009273.1	3112419	3115153	60	48	50	10	4
GAAGTCGTGCCCAGGGGGTA	CP009273.1	1911080	1913515	24	16	17	3	0
GCATGGTAGGACCTTAATAG	CP009273.1	3620176	3622693	18	19	21	4	1
GCAATCCTAGGGTCCGCGAC	CP009273.1	4435214	4437882	38	27	21	6	1
GTATTGATTCGGGTTATTTA	CP009273.1	88127	90735	85	63	68	6	5
GCCGTAGGCATCTAATCTCG	CP009273.1	4037741	4039876	103	106	97	11	9
GTGGGGTGTTACGGGCTGTT	CP009273.1	561023	564104	722	558	615	61	52
CGCGTAATGAGTTCTCGTGG	CP009273.1	2328018	2330791	290	278	277	28	16
GTGGCCTGCAAAGGGTCGCA	CP009273.1	4117889	4121218	122	100	88	13	6
AGCGAGTCAGCAGGGCTTCT	CP009273.1	4406733	4408806	403	314	321	39	24
AAACAGCGTATTAATGGCGA	CP009273.1	3534383	3536789	14	9	8	0	2
ATAGAGTTTCCGGGATGCAG	CP009273.1	2591098	2593772	223	163	218	12	20
AGGGTTAGGCTTTAGGCCGG	CP009273.1	2422123	2424111	144	175	181	13	6
CTCATATTTGGACGCGAAGC	CP009273.1	1208778	1209473	304	260	258	14	20
ATAGTTGGGGGTATGGCGGC	CP009273.1	2135983	2138821	417	353	348	43	38
TATGATGAAAAATGTCGTAC	CP009273.1	1770585	1773648	188	182	218	40	17
TTGGGTGCTTTGCCCGTGGT	CP009273.1	3680921	3681569	126	111	95	10	9
ACGGGCGGCGGTATGTTTTG	CP009273.1	3941517	3944897	114	115	92	13	6
GCTGAACAAGACGCGCTGTA	CP009273.1	3155797	3158530	109	75	58	6	8
TGGACCGTCGAAGAATTACC	CP009273.1	3603755	3606568	70	53	64	7	0
TTGTGTGAGTCCGATAGACA	CP009273.1	38756	41159	20	25	19	0	2
ATTTTGCCTTGCTCCAGACA	CP009273.1	3849915	3852632	104	93	78	9	2
AATTTACTGCCCAAGTTAAT	CP009273.1	292544	296668	16	14	14	3	0
CGTTGAACTTACCTGGATTG	CP009273.1	4555771	4559153	5	10	0	0	0
TGAGCATACGACGACCCAGT	CP009273.1	211269	213127	793	490	514	103	63
TCAGGACCCGTCGACGCGTC	CP009273.1	1109062	1111188	375	324	372	41	30
ACCAATAAGTTTCCGCTGTA	CP009273.1	4144439	4148188	142	148	129	14	6
CTATTGCTGGAGGCGTTAGT	CP009273.1	1183248	1186516	361	429	395	21	5
ATCATCTCTAATTGAGTTGG	CP009273.1	3463432	3464705	244	185	206	23	19
GCGTGGATGGTTTACGTTCT	CP009273.1	4362583	4365846	4	11	5	0	0
GGTTACCAAACTAGTAGGGG	CP009273.1	3941507	3945338	28	39	49	2	1
GCCGTGCGATTTGAAGAGTC	CP009273.1	3627490	3629463	81	105	103	16	11
GCTATTGCTACTTAACGTTC	CP009273.1	4477294	4480812	125	140	134	18	11
AAGAATGACGGGTCAGCCCG	CP009273.1	756315	758797	156	187	139	21	10
AGCAAACACTCGTTAGGGAC	CP009273.1	4361161	4363349	18	50	45	1	3
AACGGGTGGGTTTGGGGTGC	CP009273.1	1658010	1660254	612	461	435	57	41
CTTTTGGCTTGCGCGGTGCG	CP009273.1	1880389	1883782	261	211	187	120	102
GCATTGCTTAGGGGAGGGAA	CP009273.1	2217144	2220932	8	14	28	2	2
TGTGACGCATACATATACTG	CP009273.1	1300450	1304043	843	753	743	257	246
GTTCTCTCTATTATTTGATT	CP009273.1	4285801	4288839	474	331	319	132	59
TAAGCCACCGTCAAGTGTAA	CP009273.1	851276	855025	54	64	90	11	8
TAAAATTTCGCATGATCTCT	CP009273.1	3899251	3901397	13	9	6	1	2
CCTGATGTTCGACTGTTTGG	CP009273.1	80947	84696	25	14	22	0	4
ACATATTTATCGTGCGCTGT	CP009273.1	2940814	2942410	66	44	52	9	2
GATGTCTGTCTTGTTTTGCA	CP009273.1	39627	41749	124	90	102	15	9
CTACTGGAGGACCGGGTGGG	CP009273.1	952171	954144	55	40	56	4	6
GCCGTAGGGTCGCCGCTACC	CP009273.1	3811364	3814096	35	43	40	8	7
TTGTTAGTCTTTGCTCCCTT	CP009273.1	2836515	2838050	1067	847	915	531	2924
ACTTTGCATACGAGGGATTA	CP009273.1	3061363	3064369	804	547	604	56	55
TACCGAGCCAAGAGCAACTG	CP009273.1	3900366	3900542	587	581	693	100	41
GACAGATGCACGGACAGAAG	CP009273.1	2730011	2732091	53	54	36	2	6
GGCTTAAGGGTGGTCCCCTG	CP009273.1	2201940	2206185	59	47	42	6	4
GGTACGGAATGTTGCGTGTA	CP009273.1	2830700	2832869	494	442	431	99	47
TGGTAAGGCTGTGCGTGCTC	CP009273.1	510204	512063	786	599	616	84	77
GGGTAACGCTTGTCGTGGTT	CP009273.1	2483589	2486178	555	461	457	83	50
GGTTGGGGAATAACTTCTGT	CP009273.1	2781706	2784984	46	46	54	5	4
GCTCAGGTTTTAATGCGTAA	CP009273.1	3811035	3813909	51	47	35	4	2
TGCGACACGGCCGGTTTGGG	CP009273.1	3561212	3563819	14	20	19	1	2
GCTAGTAATGATTTCGCCCG	CP009273.1	751381	753885	600	522	504	57	47
AGGCGGCCAATGGGTTTCAT	CP009273.1	1669728	1672157	68	62	85	5	3
GCAGGGCGTGTTGCGGGGTG	CP009273.1	4185336	4187735	212	179	161	29	20
ACCCGCTGGTTCTTATCGTT	CP009273.1	3232611	3235210	428	429	400	72	37
GCGGCGAAGTTGACCCAAGT	CP009273.1	3215346	3217014	27	19	20	1	2
TGAGATGGCGATCTCTGTTC	CP009273.1	64093	66606	102	101	92	16	16
GGCGGCACGGCGTGTGGTGA	CP009273.1	3272210	3275866	372	464	363	68	49
CTGGGAGAGAAACGCGTGGA	CP009273.1	3188581	3191921	664	641	609	99	49
TAGAGGGGGTCGTCCGGTGC	CP009273.1	3572065	3574009	326	274	263	27	18
GATCTGGCGGTATTTCGGCT	CP009273.1	4509990	4511998	124	102	92	9	5
ATTTTTATTACGTGTTTACA	CP009273.1	2857871	2858758	28	26	30	2	0
TCATGATCGCCATTGTCAAC	CP009273.1	88865	91258	215	220	184	56	65
TTGTGCGAAAGATCGTGTCT	CP009273.1	86558	88061	428	423	399	54	38
AGTCAAAAGCTAGACGTTCA	CP009273.1	2427201	2430157	80	40	37	17	5
CAGTGTCGGCAACATTGTTC	CP009273.1	670464	672713	33	66	72	8	5
GATGTGCTGGTTCGTATACT	CP009273.1	3544758	3547241	19	50	27	3	1
TGGGCTCGGGAGTGGTTTAA	CP009273.1	292120	293908	335	329	308	33	27
GTTCATTCTATTAGTAGCAA	CP009273.1	2850677	2852682	84	66	78	7	3
GCATGTTGGCGGTTTTCGCT	CP009273.1	4586090	4588654	179	111	113	23	18
GTAACGAAGAAGCGCTCTAC	CP009273.1	4599329	4601644	273	219	243	24	16
CTTGGGATGGTTCGTCCCGA	CP009273.1	4055409	4057305	1212	1103	1197	155	71
CTAAGGTTATAGTACTTTCT	CP009273.1	3595985	3598479	349	305	329	45	25
AGTGTGTCTACTTGTTGGTG	CP009273.1	3168363	3171145	51	146	139	304	264
GTCAGCGCGTGTAGAGTCGG	CP009273.1	2488130	2490363	294	220	227	22	14
ACATAATAGTGCGACTGGTC	CP009273.1	4374149	4376077	192	230	190	19	22
CTGGTTACGAACAGGGGGGT	CP009273.1	4125606	4127853	89	81	89	5	7
CTGGAATTGATGGAGTTAAA	CP009273.1	3698177	3701048	120	94	76	8	13
ATAAACGTGCAGGTTGCACA	CP009273.1	7393	7605	246	216	203	91	11
ATAGTGGAGGGTGGTCCGGT	CP009273.1	3896760	3899408	264	235	241	22	19
TTAGTTTCTCGTTCGGTTTG	CP009273.1	1846129	1849849	228	216	169	14	17
CAGTCGCCCCATAGCGGACG	CP009273.1	3581001	3583454	464	403	386	62	35
GGGGGCGAATAACGAGCGTG	CP009273.1	361580	363506	480	375	405	47	36
TCGGCGGAGTCATGCAGCTA	CP009273.1	4291500	4294442	465	373	400	44	34
CTACTCCAACTCTCCGCTTG	CP009273.1	837250	839063	54	37	55	2	3
AAATGCTTTAGACCGTCAGT	CP009273.1	1167374	1171118	5	12	11	1	2
CAAAACGGGAGTACGGGGGG	CP009273.1	901128	904041	45	53	57	6	2
CTCTGGTGGAGCGGGCTTGA	CP009273.1	265954	268488	30	24	29	2	0
GGGTAGCATTTGCGATCGGG	CP009273.1	3286199	3288470	61	49	33	8	4
GGGTGCGTGCTGGAGGGTGC	CP009273.1	3212208	3214083	222	239	219	27	13
GAGAGAGTTCCTCTGTTACT	CP009273.1	2725101	2727660	52	45	47	6	6
TCTTGATGTTGAGACCTCCT	CP009273.1	1113809	1116522	1367	1532	1512	112	82
GCTGCGGTGGATGCGGGTGT	CP009273.1	4576634	4578792	63	62	65	6	8
AGATGTGCCCACTTGCAACT	CP009273.1	4553213	4558270	150	112	104	7	6
GCCATGTCGGTGTTGTGACA	CP009273.1	922100	924309	235	211	173	27	12
CGCTGTTAGATCTTTATGTG	CP009273.1	1641969	1643903	842	621	666	71	36
AGAGCTAATGTGACCTACGC	CP009273.1	3221758	3224294	248	196	195	27	11
ACTAGTAATACCGTAGGTCG	CP009273.1	1538923	1540870	1127	1332	1386	193	118
GGGGCAGTTATATGTCCAAG	CP009273.1	1792696	1794790	22	18	17	0	0
ATACGGTTCCTGGATGGATA	CP009273.1	2107864	2110775	171	165	119	15	13
GGAACGGGTTTCACCGGAAA	CP009273.1	3384810	3388247	190	155	147	25	11
TCATGTTTTATGACAGGAAT	CP009273.1	3638528	3640474	136	129	138	19	13
CTTGTAGCGTGCACATCGTA	CP009273.1	2968329	2970282	16	14	15	0	2
TTAAGCATAATTTGCAATCT	CP009273.1	2314825	2317469	37	41	53	4	5
CCGCACTCGGGTTGGCTACT	CP009273.1	3930816	3933211	74	68	48	2207	240
TAAGGCGGCCGCGGCGCAGA	CP009273.1	4605693	4607734	340	281	244	2583	15
AAGACCCGGGTCTACATCGG	CP009273.1	1213819	1216660	1350	1077	1051	120	71
GGTGCGTAGTCCACTGGTTG	CP009273.1	2814784	2817650	215	126	109	80	80
TACCCTTCGGATAAACGTTG	CP009273.1	1362761	1365209	151	138	143	15	10
GGGGTGTTTAAGGGACGGTA	CP009273.1	1604595	1606942	169	141	139	20	8
TGTATGAGTACGCTTGTCAA	CP009273.1	1759965	1762080	56	96	71	4	3
CTGTTCATCTTTTGTTGGAG	CP009273.1	989031	991360	1730	1319	1286	121	116
TGCCTGGGCCTGTCTGTCGC	CP009273.1	2622456	2626848	451	492	523	48	30
GAAGTCGATTTCTGTGGCTC	CP009273.1	825565	829448	28	12	21	4	2
ACGTCATCTTTTGAGCCTGA	CP009273.1	3033503	3035959	250	232	220	29	10
AAAGGCAAACTGATGTGTGA	CP009273.1	1705234	1707947	60	35	50	5	5
TTGTTTACCACACCTTGTGG	CP009273.1	4523036	4526886	187	194	179	17	16
ATGAAATCCTCTACAATAGT	CP009273.1	756195	760331	67	55	59	5	6
GCGGTCTGAGTTGGGGCGGG	CP009273.1	4205915	4208126	239	236	213	22	22
ATCAGGCGAAGTCGATAGCT	CP009273.1	4621190	4624294	207	173	215	26	21
CCCAGCAAACAAAGGAGTGG	CP009273.1	2044733	2047108	57	49	33	1	9
TGGTAGGCTCTGTGTTTACT	CP009273.1	35142	37417	77	43	45	5	5
TGGCGGGTAGTAGCCCGTCG	CP009273.1	3953730	3956017	223	179	199	23	9
CACGGGTAGGCTCGTGGTAG	CP009273.1	858538	858739	538	534	527	51	32
AAGAATTAAATCATGTCAGA	CP009273.1	4400552	4403229	115	108	96	2	11
GTAGGTGAAATCAGGCGAGG	CP009273.1	3254002	3256705	55	60	65	7	3
GAATTTCTGGCGACTTGATC	CP009273.1	4377777	4380043	67	64	50	8	2
GGGTCATCACCTCTAACGGT	CP009273.1	656980	658902	55	81	83	8	8
TACGCTGGGAGTGGGCTGAT	CP009273.1	84298	86514	522	428	383	166	127
TAAATTTGCGTTAGACCGCG	CP009273.1	1093701	1096378	10	6	9	0	0
CTACGGGACTTCAATAACGT	CP009273.1	137043	140678	84	64	75	12	12
GGCGGGTTGACTTCAGGACA	CP009273.1	3294955	3297764	900	755	825	72	1211
CACTGCGCCTCACGATAAAT	CP009273.1	995636	997699	209	164	170	22	15
GTTTAACTGTTCCGTAGAAC	CP009273.1	2451261	2453502	562	512	478	79	39
TGTCTGACAATTTTATTGGA	CP009273.1	3003799	3005479	6	19	17	0	3
CCTATTGGAATCTTTGGGAC	CP009273.1	2752439	2754984	119	124	138	17	13
ACAGTTAAAGATTGAGTGGT	CP009273.1	3702928	3705883	99	83	73	5	8
GGTAGTTCGAACGCATTCTT	CP009273.1	889620	891836	140	146	112	17	6
CTTGGATTTAAGATGTGTGT	CP009273.1	2994276	2997998	296	287	254	21	19
GGGGCCTCCGGGTACGTCAG	CP009273.1	3835016	3837317	1038	1049	1084	162	92
CGCCGTCGTGCCGGGGCAGA	CP009273.1	152827	155283	1587	1626	1688	182	146
AGCTGACGGGGTTGCCGCCG	CP009273.1	2707786	2709835	490	426	472	53	35
TACCGCGTAGGTTGGAGCAT	CP009273.1	3025282	3027582	101	69	70	5	1
GTTTTGATGCGCTTCGTGGG	CP009273.1	2859852	2862086	268	383	377	24	19
TATGTGGAGGTTAAGTTGTT	CP009273.1	2479654	2482715	156	169	172	18	12
AATTCCCCACCTGCAGATCA	CP009273.1	1963621	1966193	70	69	62	15	8
TGTTCGGGCGCCTGCTCCGA	CP009273.1	4427709	4430931	48	97	107	7	4
TTGTGTCTTTGTGTATGAAC	CP009273.1	4302461	4306006	26	14	13	0	0
CCAGTGAGACGTGCTCGGCC	CP009273.1	821409	823413	660	551	512	60	46
TCGGTTAGATTGCCGGAGGG	CP009273.1	866226	868847	119	109	94	4	6
GATAGAGGAGCACAAACAGG	CP009273.1	242043	242313	29	31	35	4	3
TTTGATTCGAATCGGGGGGC	CP009273.1	2377414	2380751	334	301	329	36	33
TCGCCCGGGTGGCCGCGTGG	CP009273.1	815371	817525	580	546	568	84	47
AGGAGTCTAATGTTACGCGC	CP009273.1	1035734	1038434	1169	1087	1098	113	60
TTTGGTGACCGGCTCCAGAT	CP009273.1	3910515	3913024	113	115	108	11	5
ACCTGTGGGAGACAAGGTCG	CP009273.1	2942723	2944621	540	501	467	54	50
GGAGGTTTGAAGATCTTAAG	CP009273.1	935499	938632	107	79	69	5	4
TGTGATCCCTCCGCTGTTTG	CP009273.1	1236016	1238673	159	126	133	10	10
ACGTTTTCTCGCGGGGTTTG	CP009273.1	2197288	2200743	170	155	153	20	14
CTTTTCGGTCATGATCCATT	CP009273.1	3364871	3366690	138	152	164	23	11
TGAATAGGTCGACCTAGTTC	CP009273.1	3667365	3669800	88	94	89	5	4
GTGGCCCGCTTCCGAGCTTA	CP009273.1	2833323	2835386	9	19	7	1	2
CGCGAAGCAGTCCGTTGCGA	CP009273.1	4296494	4298916	462	410	439	60	48
TTATGTCGCGGGGCGGTTGC	CP009273.1	3834738	3836996	34	17	24	2	0
GCTTCTGTCGGGGAGGTTAC	CP009273.1	2925004	2926765	53	44	32	4	0
TTCGTCGGCGTGGATTGTTG	CP009273.1	513414	516029	211	189	182	17	17
GTACGGAAATTGGTTGTAGC	CP009273.1	1029127	1032378	1032	932	906	101	72
CCAATTCGTTGTGTGGGCCT	CP009273.1	1135715	1138479	72	94	84	0	4
CACCAGTGGTATACGTGTAT	CP009273.1	2132918	2135210	22	16	11	3	1
CCCCGTCGTTTGAGGGGTCA	CP009273.1	2868100	2870503	280	221	236	22	11
TATGCGGATAGCGCCGGGGC	CP009273.1	3943475	3945668	42	31	38	6	2
TGGAGGCCTAGCGTCTTCAA	CP009273.1	1463470	1466749	142	105	92	10	11
TGAATTCGACGACGTGACGC	CP009273.1	280341	283712	140	155	120	12	11
TCCACTGATTCTCTACAAAT	CP009273.1	1014817	1015394	13	16	8	4	0
GAATCGGGGCGAGGAATAAG	CP009273.1	2488777	2491563	113	91	95	10	7
AATCTTGATAGTAACTTTGC	CP009273.1	3163908	3167284	454	424	416	5186	13
TGGGCATCTAAGCACGGGTC	CP009273.1	3242282	3244195	1264	1036	1126	131	69
TAACTACTGAGTTCTCGATG	CP009273.1	4123239	4125560	51	51	43	8	6
ATTGCGTTGGTATCCGGATT	CP009273.1	2864260	2866715	847	650	649	102	74
GTGGGCGTAGTCGACCGGAA	CP009273.1	2938177	2939952	238	253	203	20	19
TTTTGACTGGAGTTGTTTTG	CP009273.1	1994147	1998278	134	138	87	13	7
TCGGTCACTGGCGCGCGCGT	CP009273.1	496501	500780	13	15	17	8	10
ACCCACAATCTGAGCTTCTT	CP009273.1	3852852	3855347	146	136	111	15	4
TGGATAGTATCGTTCGTTGT	CP009273.1	2832246	2834018	101	78	79	11	6
GGTTCGTATCATATGCGGGT	CP009273.1	3968381	3970525	203	148	155	14	17
CAATCAGATTTTGACAGGAG	CP009273.1	4016960	4018743	53	34	41	7	0
TTTGTACCGTGCCTTGCCTG	CP009273.1	3079615	3082299	99	56	92	9	4
GTTTGGCGTCCGGTTCGGTA	CP009273.1	4617772	4620933	43	58	54	3	4
AGGGCCTGCCGTGGTTTTCT	CP009273.1	1296231	1299961	290	190	198	33	25
GCATGAAAGCGTGCTGAAGA	CP009273.1	3652628	3654742	517	475	457	46	50
GAGCGTGGGATGCACTTGGC	CP009273.1	2543220	2545948	185	160	159	16	11
GTAGGTAGGAAAGCCCGTGG	CP009273.1	2290711	2293183	348	279	297	64	136
CTCCGGGGTTTCGCCAATTT	CP009273.1	824247	827713	216	199	201	16	15
ACATTGAAGGGTGGAAGCCC	CP009273.1	158500	160957	186	164	137	10	17
GCGTCCTGTCACGATGGGAC	CP009273.1	2893105	2895644	257	300	321	41	21
AAAGACATCATATCACGTTT	CP009273.1	3139469	3141853	64	38	47	2	5
GATCTTGCGCTTAAATTATA	CP009273.1	3352214	3353074	198	218	207	26	18
GGTCGTTAGGAGCACTATGG	CP009273.1	2995861	2997880	5	13	9	0	0
TGGAGAGGGCCCGGCGCCGG	CP009273.1	2618976	2620738	149	132	130	20	9
GTTATCCCACGATCTATACG	CP009273.1	3358539	3360971	832	748	759	78	64
TGGAGCATAGTTTGAGAGGG	CP009273.1	4361582	4364386	7	16	27	2	4
ACGGGTGCTGGATAAACGGC	CP009273.1	4296371	4298714	242	230	191	32	19
CTCACGGCATGTTTTAGTAC	CP009273.1	2445304	2448535	808	845	744	64	58
TTGGAGTTTCATTACACCCT	CP009273.1	4256135	4258828	281	461	465	53	32
TTTGTAAACGCGTATTAGCT	CP009273.1	2339790	2342871	160	126	98	7	6
TGAAACGGTAGTAAAGCGTC	CP009273.1	4002314	4006112	26	22	31	8	1
CCGCAGTCGTGTGGGTGTGC	CP009273.1	1055244	1057441	137	144	119	20	479
CGTTATACAGGTGGACAAGT	CP009273.1	553752	555912	16	17	15	0	4
ATGTGCGTTAGGTAGCCTTA	CP009273.1	2421730	2424467	17	36	29	5	16
TTATGACAAGTTATTTTGTT	CP009273.1	1911573	1915060	18	10	10	1	0
CGTCGATGGGACAGTGTCTA	CP009273.1	2094745	2096771	32	33	38	5	1
TAGACCTTGTATGCGCCTGG	CP009273.1	3337334	3339909	180	140	152	27	16
TCTTTAGAGCGCTTTTAAGC	CP009273.1	1245163	1246488	56	71	75	5	8
CTAAGCGTGGCATAGTTCGT	CP009273.1	2363988	2367753	90	90	94	2	2
TGGCGGCTGACCACGTCAGT	CP009273.1	2381421	2384722	140	83	95	5	7
GGGATCCCTGTCCAAATGGT	CP009273.1	3092485	3094954	365	319	303	49	30
TGGCTTGATTGGGAAGCATT	CP009273.1	4117926	4120227	235	205	184	47	14
TAGTAGTGGTTTCACAGGTG	CP009273.1	1941742	1944378	207	156	182	19	17
TTCGGTGCTAGTCGAGTGTC	CP009273.1	1553879	1555860	48	39	43	7	6
GAATATTGGTCCTGTGAATC	CP009273.1	3530394	3531686	670	576	541	77	54
TACACAGATTGTGCTTGGGA	CP009273.1	599152	601171	1205	1090	1103	122	64
GATCGGGTGAGTGGTATTGC	CP009273.1	1176897	1179431	52	23	30	1	1
TATCTTATCGCCGCCTTAAG	CP009273.1	4443565	4445299	22	5	10	1	4
GAAATAATCGCTTAAGCCCA	CP009273.1	877724	879689	10	8	4	1	0
GCCCAGCACATACGATTCAC	CP009273.1	1959065	1961459	26	29	16	2	2
TGAAATCAAGTCAAAGGAGC	CP009273.1	2550916	2554244	342	236	242	80	25
AGGCGGGCAACGCATTACTC	CP009273.1	4442054	4444156	305	315	324	43	27
CGTGTACCCCGGGGCTCCGG	CP009273.1	3691117	3694599	50	20	18	2	4
ACTCGTTCTGGGTGGCGTAA	CP009273.1	4477420	4480232	239	242	255	29	11
AAAAGTAAGGCAGTGCGGAT	CP009273.1	1113691	1116176	269	267	315	16	13
GTGTAGATGCGGCGTCGGGG	CP009273.1	4329573	4334036	193	200	172	18	23
AAAGTATCTATCTGGGCAGT	CP009273.1	865958	868042	234	227	179	30	19
TGGAGATAGTGTGGGGGGGG	CP009273.1	746261	749308	201	150	143	18	13
TAAGCCGTGTCTCGTTGATA	CP009273.1	2486450	2488548	4	40	49	2	0
CATTAACACCATTCGGTCTT	CP009273.1	4014424	4018216	224	137	148	25	23
AACGATTATAGGTACTCTTT	CP009273.1	3119180	3121782	597	639	663	79	60
TGATGGGCTTAGGTCCCAAA	CP009273.1	3345906	3348186	239	211	224	31	23
GTTGATGTAAAAGAATGGCG	CP009273.1	3189965	3191953	113	97	91	11	3
TCCTTGCTTGGTCTTTTGTC	CP009273.1	1602107	1603532	195	210	224	21	16
GGTTCGAAGTTGAGTCAAGT	CP009273.1	3883598	3886818	106	95	105	10	8
TATTGGCCGGGGAAAAGGGT	CP009273.1	721974	725108	47	52	53	7	0
TGATAAGTTCAAAGGGCGGA	CP009273.1	3027504	3027747	268	238	240	44	23
TTTCAGGTGTGTTCCAAGAA	CP009273.1	1487000	1490206	5	11	5	1	3
TTTAGCTTTTACGGCAATGC	CP009273.1	3222202	3222590	51	51	66	10	0
GCGCTAGAGTTTAGCCAAGG	CP009273.1	3087671	3087984	16	8	10	1	0
AGAGTGAGCGGGATAGTGGG	CP009273.1	2494534	2496836	1116	903	988	118	69
CGCTCTTTGTCAGCAGCTAT	CP009273.1	1766287	1768448	1234	1273	1225	115	90
ATTTACTCTGGGCCGGGACA	CP009273.1	2606084	2609359	24	19	24	10	6
TTTATTGGCGGGTGCCGGGC	CP009273.1	170717	172677	34	23	20	0	1
GCACGGGTTAGGGTGTATGT	CP009273.1	541746	543926	231	217	254	21	12
GGACGGTTGAGGAGGCGGTG	CP009273.1	1053840	1057540	240	185	190	21	10
AAACATGGTCCCTCGCTGCA	CP009273.1	3737982	3740040	201	169	189	18	12
ATAACAGTAAGGTTGTTCGT	CP009273.1	4461673	4464310	958	867	881	127	63
AGCTACTACGATTCTTCTGA	CP009273.1	114025	116749	162	134	130	251	238
GTTCACGGGACATTTTTGTG	CP009273.1	2576793	2578836	151	125	156	15	11
TAGGCGCGGCACTAGGAGTG	CP009273.1	3681915	3683900	3381	3039	3237	4142	285
GGTTTCAGCCCGTCTGTATG	CP009273.1	4612255	4615571	683	527	536	96	80
TATATTTCGAGGTCATGGGT	CP009273.1	2784909	2788155	89	90	72	11	5
AGGTCTTGGAGGAGAATGTG	CP009273.1	2346638	2349122	2243	1946	1931	205	127
TGCTGTTGAGGTGTAGCTCA	CP009273.1	1679460	1681513	436	388	395	55	35
GCCCGCCCGAACATCGGAGG	CP009273.1	3386361	3388795	146	143	154	10	11
CCGGGGTGGTGCATCGTGGG	CP009273.1	319138	321183	217	268	255	26	25
TTAGTCGGAAGCTTGCCGCG	CP009273.1	2408557	2411768	18	9	24	2	0
AATTGGAACCCGGGATGGTT	CP009273.1	4193299	4195808	24	17	14	3	2
CTCGGGACTGACGCTACTTT	CP009273.1	2996136	2999409	55	49	120	4	2
CTTTGCCGCATGACGAGTGT	CP009273.1	462318	465075	84	89	78	7	16
CAGAGTAGCGACGCCCGTAT	CP009273.1	869981	871961	312	294	274	21	146
ACTGTGCAAAACGGCACTCC	CP009273.1	3073524	3076421	444	340	372	37	21
GTGCTGCACTGGTCGTGGCC	CP009273.1	2537659	2540215	251	224	225	47	18
TCGGGGTTAGTCTTAGCAGG	CP009273.1	460550	462386	709	680	641	73	52
TTATAGCAACTATTTGCGAA	CP009273.1	854687	856805	25	15	27	3	0
CTCTGGTGTGTTACCATGGC	CP009273.1	1686873	1688674	152	122	120	32	11
GAAACAGGTAGGGCGTGTGG	CP009273.1	1120072	1123326	11	5	11	0	2
GTAGTTCTCTAGCGATAAAA	CP009273.1	2664981	2665275	143	111	131	8	10
CCAAGGGTGGGACGATCGAT	CP009273.1	149509	152166	133	77	102	10	21
AATGGGGGTGGGCGTGGTTA	CP009273.1	4440939	4443477	114	120	146	7	48
TCGTTTCCGGCAACATGCTA	CP009273.1	1695561	1697538	564	510	524	54	36
GGTGTAGGCGTGCTCGGGGC	CP009273.1	1018896	1021460	116	78	82	8	28
GGGGGCTCCAGCGTGCATCA	CP009273.1	2517198	2520560	140	124	141	20	13
GGTCGTTACTACGTATTTTT	CP009273.1	3631435	3633248	4	24	22	4	0
TAAGAGTGTTGATGAGGCCC	CP009273.1	597239	599645	226	189	194	30	29
CCCATTTTTGCGCTGGAGGC	CP009273.1	2858841	2861232	1037	930	993	124	62
TCCTGTGCGGGGATTAGTTT	CP009273.1	991302	993527	1647	2266	2359	238	169
CGGAATTCTATAGCTGGGGG	CP009273.1	2133062	2135738	366	299	293	34	35
CATAAGGATTTTTGCTGTCC	CP009273.1	660273	662219	56	54	50	3	2
GGGTTACTTTCGTAACCTTG	CP009273.1	4376293	4378620	172	126	144	13	4
GGGAATTACGTTGGGGGACA	CP009273.1	3609476	3611928	350	303	280	26	25
TTGCTTAGTACGGCGGTGTA	CP009273.1	3077010	3079201	426	469	421	61	35
TGAGAGGTTGCTCTGGTGAT	CP009273.1	929867	930261	24	17	8	6	0
GGTAGGGAGGCCGGGAGGCT	CP009273.1	1309650	1312125	150	127	136	20	7
TTATAAGTACATCTGGGGTA	CP009273.1	2379429	2383533	1324	1073	973	125	55
AATATCACGGAAGCTTTTAA	CP009273.1	986413	988640	48	31	29	9	7
TCCCGGTCCAATGTGCGGTT	CP009273.1	1243489	1245496	45	26	29	4	3
AGTACCACGCATTACCAGCC	CP009273.1	541178	543620	71	106	90	8	7
GTTGTCCTCCCAATACTGCT	CP009273.1	533738	536243	16	13	16	0	0
GGTGGTAATAGGCGTACGTG	CP009273.1	1541357	1544086	68	55	52	5	0
ATTTCTGCGGAGGGTGGTGG	CP009273.1	2822869	2824782	865	761	777	125	82
CGTGTGTTAAAAAAGTTCTT	CP009273.1	3028980	3031105	269	229	230	29	25
AGCGCGCCCAGGCAGTTGAA	CP009273.1	665825	668157	77	60	68	4	10
AACATCTAGCTACACGATTG	CP009273.1	935452	937475	15	22	17	0	4
GTCGAGATCGGATGGGAAAT	CP009273.1	3283516	3286642	150	153	148	16	11
GGACGACGATGACGTGCGTT	CP009273.1	3091238	3093321	841	674	687	97	61
TTGTTGCAGCCGGGTCTGGC	CP009273.1	4136761	4139540	340	242	243	34	21
TAGCCTCGTGGTCAGTGACT	CP009273.1	2548085	2551634	340	306	315	34	19
TTAGTGACGGCGTGAGGCGT	CP009273.1	2132326	2134148	91	96	87	11	9
TAATGTTTCAGCAGGGATGG	CP009273.1	3849110	3851843	20	12	16	1	6
GACGTGTATTGTTGCTCTGT	CP009273.1	3830884	3833764	64	60	55	10	3
TCTCGTGCGCGGGTTAAGGT	CP009273.1	3086128	3086307	17	10	13	4	3
TTATTAGTACGTAAGGGAAC	CP009273.1	3584656	3586854	106	109	106	4	7
GGCTGTCCAATAGGTATTGG	CP009273.1	2883053	2886406	42	58	43	6	5
ACTCCGAATAGCTAGGCTTC	CP009273.1	676506	680207	119	121	122	13	3
GGCTCCGAGGTGGGGAATGT	CP009273.1	648269	650681	77	97	105	4	11
TGTCACTCCAGGAGGACCGA	CP009273.1	162337	165082	160	172	161	13	9
ATTTAGTAGCTGGGCTTGCT	CP009273.1	4218548	4220690	207	175	161	30	23
CTGTTTTTTGGTCTTATCTA	CP009273.1	801047	805252	5	12	9	0	0
CGAGTTTAAATTCTGGCGGC	CP009273.1	3348965	3351596	243	243	205	33	32
GGTACAATAGAAACAAGTGC	CP009273.1	2452173	2455061	181	143	154	8	10
AGATCAAACGGTACGAGGGC	CP009273.1	2841154	2843225	586	589	500	67	42
CACATCATACCTTGTTTAAT	CP009273.1	4260495	4263139	474	478	488	48	30
TGGCGGTCTGGGGCTGGCAG	CP009273.1	2305590	2308070	260	222	267	350	303
TGGACTTATGATGGAGCACA	CP009273.1	3604621	3604962	1173	1088	1023	161	115
GGCAGGGCGAAATTAACACC	CP009273.1	2300777	2302668	47	32	57	3	4
CATAAATCTTGCCAGAGTGG	CP009273.1	938456	940246	209	221	224	22	13
CTTCAGGGTGCGCCAAGATA	CP009273.1	4266292	4268313	133	122	141	29	20
AGGTTGGTGGGCTCGATTCC	CP009273.1	4319794	4322548	300	333	339	50	36
GGCCAATAATCATGGGGGGA	CP009273.1	3969512	3971669	318	227	263	24	2760
GGTCCGTGCCGTTAATCCAT	CP009273.1	2760128	2762812	736	613	647	81	74
CGGCCGAGTTAGTTTCTTAA	CP009273.1	1073304	1076477	19	16	19	4	0
ACCAGGACGTCGGGTGGGGT	CP009273.1	2685706	2687948	456	412	394	45	49
GCGGCGGTGCGTAGTAGCAA	CP009273.1	4504140	4506817	13	11	9	0	1
TATCGTCGTGCATGTCGACA	CP009273.1	3223724	3225062	49	36	45	8	7
TATCTTGAGCATCCCACTTA	CP009273.1	32171	35034	19	27	9	5	0
TTTAGTTTGGAGCTGGGCGT	CP009273.1	3143477	3146602	25	26	25	8	0
GCAGGTTTCTACAGCGGTGG	CP009273.1	664262	666058	219	133	144	14	6
TTGTAAGGTCGTAGGGGCCA	CP009273.1	4444479	4447059	90	80	72	148	50
CGCGGTCCTTACTGCTTAGG	CP009273.1	3128391	3130637	103	102	155	10	11
TTGGGATTTGATTGGTCAAT	CP009273.1	2599891	2602961	15	9	12	4	16
ATGCCTAATGGACATGTGGG	CP009273.1	4551072	4552528	16	14	15	0	1
CACATGCGTGAAGGATGGCG	CP009273.1	2617713	2620868	103	93	68	10	8
TTTTCCATGAAGGCGTTGAC	CP009273.1	2676428	2678226	57	42	54	6	3
GTACGTTGTAGCATGAGGTG	CP009273.1	3295906	3298214	7	13	10	1	0
AGCTGCCACATGGTTCGTGG	CP009273.1	967405	970623	49	27	17	2	1
TATTCACCTTGAGCGTTGGT	CP009273.1	3493447	3496076	145	165	177	13	12
AGTGATCCACGGCCATCCTG	CP009273.1	3006890	3009505	351	232	285	48	18
TTATTTTGCCCTGTGGGCCG	CP009273.1	2912978	2917335	178	177	154	20	14
TGCGCGGTGAGTATTCCACT	CP009273.1	1222454	1224540	156	131	127	15	12
GGGCGAAGGGGTGAGTGTGG	CP009273.1	3120165	3122491	467	481	470	40	48
ATTCCCGTTTTGTAGATTCC	CP009273.1	935227	937376	33	21	21	3	0
CGCAGGAGGTAGCGGCGGGC	CP009273.1	4511106	4513912	194	172	156	22	25
TGTGTAGGTGTATTCGGTGT	CP009273.1	23733	26711	551	566	604	78	32
AGTCGTGAGAAGCTCGTACG	CP009273.1	3748672	3752610	347	352	319	32	25
GGACCAGCGGGTGCTGAGCG	CP009273.1	3338332	3341177	308	276	287	51	33
ATTGTCGTCTTATACGGAAC	CP009273.1	1999041	2001932	23	20	25	2	9
ATTGTGTGTGATCGAGATGT	CP009273.1	3083393	3085288	101	102	82	11	8
CCGAGTCATGTTGGTATAAA	CP009273.1	4584369	4587810	494	401	408	66	50
TGAGAATACGCTTATGCGGT	CP009273.1	839365	841637	30	6	15	2	2
TCGGCGGCTGTGCTCTGGTT	CP009273.1	1890599	1893777	163	169	150	40	11
CTCCCGTTGATTCGTTCCTA	CP009273.1	1052768	1055333	135	114	105	8	6
TTATAAGCCATTAGCACTGT	CP009273.1	1358452	1362093	69	51	45	9	1
CATCCGCCTTGGGCGAACTG	CP009273.1	4284762	4286893	302	241	280	29	26
AGTTAATGGGTTTGGCAGGG	CP009273.1	2458237	2461326	71	76	78	7	2
ACGTCGTGTTACGGGGAACG	CP009273.1	3457194	3457662	435	400	495	40	18
GTGCTGCTGTCGTCTGTTGT	CP009273.1	332691	336652	278	252	245	22	19
TTTGTTGGAATGTTTTGCAC	CP009273.1	4233470	4234788	44	19	19	8	2
AGTTGATAATGGGAGCGTGT	CP009273.1	2021639	2023596	338	263	260	38	28
CTCAAATTAAACGTGTCCGA	CP009273.1	2021810	2024593	304	210	230	32	9
AGTGCAATATTTCGTGCTGT	CP009273.1	69906	71088	91	91	79	12	4
AGGTATACCAAGGATAGTGT	CP009273.1	383917	385984	18	7	8	1	0
TTAGCGGGGCCCCGTGACGG	CP009273.1	4186302	4189837	43	56	45	13	9
CCATGGCCGATTTGTACATC	CP009273.1	2386368	2390382	45	27	31	2	1
TTATGGCCCCTTTCTGCTTT	CP009273.1	3801423	3803701	89	101	97	15	6
TTATTATCTGTTGACGTATG	CP009273.1	73153	75768	130	124	121	14	4
TTGATGACTGGGTGTGGGCC	CP009273.1	3813672	3816608	64	52	72	6	2
AATTTTCAGGCATCACGATG	CP009273.1	1557998	1562188	268	213	202	35	14
GTAAGAGAGGCGGATGTTGC	CP009273.1	1548784	1550782	83	78	72	4	3
CCGTTCCCTCTCCACGGACC	CP009273.1	2886029	2889578	93	90	62	6	4
GGTTACGTTAGGCCGCGGCC	CP009273.1	1296826	1299519	59	50	52	10	9
CGAGCCGTATAGCTTTCAGG	CP009273.1	464907	467340	69	58	62	9	1
CGAAACCCGGGTCCCTTATG	CP009273.1	2154510	2158059	91	76	65	5	2
TAGTCGGCAAATATGGAGCG	CP009273.1	4502954	4505922	229	195	178	19	23
CATGTACGGGTTGCTGAATG	CP009273.1	2954575	2958092	126	99	112	18	28
ACTTGTTGGGCTATCGGGGA	CP009273.1	4087900	4089820	13	10	13	1	0
CGCTGGTTAAGTTTAGGGGA	CP009273.1	1309006	1311150	397	454	455	42	42
CCGGATTCTGTTAGCAGCCT	CP009273.1	2020504	2022571	165	155	133	20	14
GTTCGGTCGGAGGGGTGTTA	CP009273.1	3544039	3548460	107	94	80	7	11
AAAAACGTTAGCGTTTGTTG	CP009273.1	1246794	1250346	114	109	106	9	4
ACACGCAGTGAATCACCCTG	CP009273.1	3216636	3220042	108	101	111	9	8
CCGGATGGCAAGCGGAGAGT	CP009273.1	3847223	3850688	514	348	385	53	35
TGAAGGCTCAGAGGCTCACA	CP009273.1	1307658	1310054	15	19	21	0	2
TCGTTTAGGTGGATCCGAAT	CP009273.1	1130688	1133928	60	51	47	4	1
TTGGAACTCTGTGGAGCTCC	CP009273.1	3504476	3506098	52	39	44	0	3
TGGCACTGTACCAGGGACAG	CP009273.1	379855	383628	127	118	124	12	6
TTATTCGGTGAGGAGGGTAG	CP009273.1	1153786	1155689	56	36	52	6	3
GGGTTTTCTTCTGACAGTAT	CP009273.1	2001301	2004281	28	25	19	0	6
CCTTCAATTGTAGGGCTCGT	CP009273.1	1506161	1508876	372	272	284	32	26
AGCTGCCTGCTAGTTCAGGT	CP009273.1	2095025	2096849	926	1136	1239	493	629
GTGAGTCCTACGTCAGCAAT	CP009273.1	977796	980938	127	161	172	14	9
CTTACCTGACGGGGGGAGCG	CP009273.1	2509354	2511788	18	26	17	6	1
GGTAGTATAGTAAATTGGTA	CP009273.1	4240158	4244327	12	6	3	0	1
TGTGATGCGGGGCTCGTGGT	CP009273.1	4285353	4288785	1766	1325	1334	577	400
TCTCATTTGGGCGAGGAACA	CP009273.1	3932497	3934592	96	68	64	7	5
TGCAAAGGGTTACGGTCTTG	CP009273.1	4231784	4234907	141	98	124	13	12
CCTTACATCAGAGTGTGTAC	CP009273.1	1873196	1875720	598	543	553	84	37
CATAGGTGCCCGGTTTTCGA	CP009273.1	170410	172654	119	71	83	7	8
TCTGTGGTCACGTCGGAGAC	CP009273.1	2295768	2297654	26	35	35	6	5
TGTAATAGCATATGTCTGGT	CP009273.1	3666812	3668812	478	377	353	55	40
CTTACCACGTAGGAAAAAAG	CP009273.1	2622891	2625643	7	12	13	1	0
TTGACCTTTGGTTGCGTGAA	CP009273.1	794494	796718	17	20	28	1	3
TCCACTCAGAGGGGTGTTTA	CP009273.1	2313550	2315761	92	91	105	17	8
AGGAAGATGGTAGGCGAGCT	CP009273.1	2778528	2780798	135	119	118	14	16
ATTGAATCGTCAAGGTGGTA	CP009273.1	2085963	2087682	8	6	11	0	1
GGGGGAAGAGCTGGGCCGTT	CP009273.1	2597215	2599740	180	154	145	18	10
AAGTGGCGTTCCGCGTAGGG	CP009273.1	4079134	4082082	146	104	113	12	12
CGTTGGCGTTGTGCATTGCG	CP009273.1	3642511	3644613	4475	3907	4192	484	379
ATCTGAAGAATGTCCACGTC	CP009273.1	4288442	4290790	46	39	31	10	3
TGTCTGTGAGCTGATGGCTA	CP009273.1	2764074	2766109	95	94	100	13	4
TTTCGGATATTGGCGTGCTG	CP009273.1	1716537	1718672	42	45	47	5	1
ATTATCATCTTCACTGGGTC	CP009273.1	1595329	1595566	1646	1284	1330	3121	87
GGCCACCAAAGCGTGTCTGG	CP009273.1	4302011	4303312	135	119	121	7	6
CGGCGACTTCACTGAGCGGA	CP009273.1	2078936	2081640	41	28	32	7	28
AAAGCGATAGGCTCACACAA	CP009273.1	465784	468520	365	315	309	393	45
ACTTTGTGGCCAAAGGGGAA	CP009273.1	2477664	2480378	50	27	28	3	2
GACGCGGGTGGGGGTGCGGA	CP009273.1	4580615	4583262	382	375	324	86	28
GAGGAACCGTGAGGATAGGT	CP009273.1	2561690	2562020	102	90	86	8	6
CCGGTATCTTGAATATTCAT	CP009273.1	4243964	4247608	55	40	44	0	3
AGATATTGAGTTGTCGTAGG	CP009273.1	177795	180640	36	34	23	6	1
ACCTGCCAGGAAGTGGTTCG	CP009273.1	2910870	2913171	289	289	269	31	21
ATTATGTTCTGAGTAAGAGG	CP009273.1	1052099	1054609	14	7	5	2	1
CAGATGCGCTTTTCCGGGTA	CP009273.1	3225266	3228344	70	57	40	9	5
CTCGTTCCAAATATCGTGGG	CP009273.1	801816	804110	61	58	81	7	8
TTGTGGAGCGAGATGCACGA	CP009273.1	536818	538997	294	306	279	32	122
TTCTCCTGTTCCGTCGCATA	CP009273.1	4562556	4564300	145	142	145	8	10
CTGCGACCACTGGTGCTCGG	CP009273.1	1892124	1896341	51	34	32	0	4
TGGTTAGTCAGAGCTGTGTT	CP009273.1	3153398	3155421	129	152	121	19	4
TTCCTTTGGGGAGTGTGCTA	CP009273.1	4122902	4125759	280	269	280	20	20
ACTTTATGTTGTCACGGAAA	CP009273.1	3818595	3820830	123	154	158	11	15
AGACCATGTGTATCCCGTAT	CP009273.1	2001501	2004285	96	72	90	9	5
AGACGTCTGAGACCTGTATC	CP009273.1	1948959	1952752	29	14	16	0	0
ATTATAAACAGGTTATTATA	CP009273.1	3031189	3033577	68	52	65	5	4
GTTAATGCGCTGGGGGGCGC	CP009273.1	2546530	2546681	99	96	93	5	4
CTCTAGGCAGATCATACACG	CP009273.1	1054350	1056704	537	491	559	48	35
AGAGTCGGTACAGATTGCTT	CP009273.1	949103	951197	145	124	132	13	10
GAAATAAAAAGATAGCGCCA	CP009273.1	4114569	4116498	426	342	298	60	24
AAACGTGGTCCGTTGTAGGC	CP009273.1	3601621	3604800	653	453	445	151	102
GGTGACAAGGGTAATTTCCC	CP009273.1	3978829	3981102	229	213	252	52	55
TTAGTATATCGCCCAATCGG	CP009273.1	1019552	1023317	100	69	93	10	8
GACCGGGTTATGCACGCTAA	CP009273.1	11768	13702	11	8	9	3	0
TGGGATTAGCAATGTTATGC	CP009273.1	149705	151914	163	129	158	26	13
ATAACGCAAGCATTGCTGAG	CP009273.1	350663	353189	347	304	349	39	21
ATGAAGCGTGTACCCGTGGT	CP009273.1	2416387	2419566	408	389	437	22	33
AACTTGACGTAGTAGCCTTT	CP009273.1	1545515	1548191	350	255	250	46	28
ATTGATTCCGGATCTTCATT	CP009273.1	4254867	4257380	49	30	35	2	1
TGCCGGTTTGGGACTAATCT	CP009273.1	1977941	1980261	81	74	86	13	5
AATGCGATAAGGCCGGACTG	CP009273.1	4069530	4072104	41	23	18	6	0
TTATTTCACTGGAACAGGTA	CP009273.1	141752	143719	261	195	232	30	18
TGAAGGGGGCCGACCGTGGT	CP009273.1	1843767	1846311	47	60	57	4	2
GAATGGGGGTAGACGAGTTT	CP009273.1	3618950	3621681	152	129	118	12	8
GGTCCCTAAACTCTGGTTTC	CP009273.1	2509779	2512296	95	123	128	5	6
TCAAAGTTTGGTAAAGCCCC	CP009273.1	1778998	1781715	350	276	250	25	12
GAGCTGTGCTCGGATTCTTA	CP009273.1	4439989	4440684	771	578	644	76	114
ACCCTTACGTGTGTCTGTCC	CP009273.1	3321478	3324259	17	20	23	0	2
CACGAGTATGACTATACCGG	CP009273.1	1513169	1514902	103	130	108	337	3
TTCACTTTGGATAGGGTGGC	CP009273.1	1073232	1074659	14	7	10	0	1
TGTATTTTATTAACCAGAAC	CP009273.1	3989074	3990671	665	488	461	312	48
CCGGGGCTACGTCTCCAAGT	CP009273.1	113388	115574	112	81	97	21	9
GGAGTTACAGTTTCCTAGTT	CP009273.1	3582309	3583927	13	16	23	44	2
AGTCTGGCCTAAAGGATAAC	CP009273.1	643971	647073	1094	955	922	118	85
GGTAGCGCCGTCTCACGTTA	CP009273.1	1998543	2001533	1788	1393	1534	167	97
CATGGCATCGAGGGGGTCGC	CP009273.1	4104947	4106560	264	285	272	32	19
GCTAACTATGCCTCCCGGGA	CP009273.1	4059325	4061867	475	418	450	41	41
CCTTACTTTCAGCCTTGAGT	CP009273.1	379118	381469	705	617	597	96	51
CTTTAGCTATGATCGGCCCG	CP009273.1	2766935	2769478	9	18	15	10	2
TAGACACGGTTCGTGAGTAG	CP009273.1	406918	409151	35	37	39	3	2
ATTTAACTACTTTTTTGGCA	CP009273.1	4057500	4059731	2082	1886	1820	354	241
TCGGGCCTCGGGTAGTTGCT	CP009273.1	4330252	4332918	60	53	49	1	1
TCGGGGTAAGGATGTCGGGA	CP009273.1	2319178	2321327	136	113	110	11	7
ACGCTTTAGGGGTAGAGAGC	CP009273.1	3349727	3351870	233	245	258	23	13
TGCGGAGCTGAGGGCCGCTC	CP009273.1	4132680	4134039	235	262	231	21	17
GCGTACAAGGTGACTCGGCT	CP009273.1	343713	344446	63	70	61	10	0
CTCCTTATATGAAGGAGTCT	CP009273.1	1682022	1684526	18	9	13	4	5
TCTTTTGTAGTCGCCTAGGG	CP009273.1	1512524	1515086	453	399	419	44	33
GGTGCCTGTAGGTCGGGTCC	CP009273.1	3288765	3290874	116	77	103	14	11
GACGATGGAAGAGGCTGGTA	CP009273.1	598850	601161	145	113	116	6	7
AACATACGTGTTTCGCTAGG	CP009273.1	2840005	2842665	63	80	55	6	3
GGGAAGGGTAAAAGGGCGCG	CP009273.1	4058539	4061150	342	293	314	19	27
CCGGAAAGTTTTGCGACGAG	CP009273.1	96011	98176	644	555	577	75	55
ATCGGGGTGGAACTCTGCCT	CP009273.1	1679253	1681758	42	13	33	3	3
AGTGGATACGTGATTACTCG	CP009273.1	928718	931714	179	155	158	13	2944
TACTTCTTTCTTGGGCCATG	CP009273.1	898821	900708	321	300	317	34	17
GATTAGAATTACCTTACCGC	CP009273.1	3409011	3411455	106	70	78	15	6
AGGTATTTAAACAATTTGTG	CP009273.1	166259	167966	58	62	46	6	4
GGTTATCAACGGGGTAGAGA	CP009273.1	461518	463307	222	173	187	30	26
AATTGTGAGATGGGTGGCTG	CP009273.1	212038	214493	4	16	9	0	0
AAGTGGCAGAGTCTGGTGCG	CP009273.1	4402857	4404923	126	99	84	16	3
GGGGTCGGCGGCCAGGGGAG	CP009273.1	1543206	1545869	557	502	530	52	48
GGTTGAGGAGTTCACTCGAC	CP009273.1	2775307	2777564	80	97	71	11	3
TTTTTGTCTTGCGTTATTTA	CP009273.1	473407	476479	92	124	122	7	3
TATTTTAATATTTGCTCTCC	CP009273.1	2043773	2046643	235	260	220	30	26
GCGCCAGATTCGCTCGGTCG	CP009273.1	686735	689331	208	186	173	14	5
TGTTCCCCTGGTATTCTACA	CP009273.1	569441	571440	360	344	373	33	20
AGTGGGTGAGCAGGTTGTAG	CP009273.1	3810309	3812992	430	356	337	58	25
GTTGCGCGGACGCCCGATAT	CP009273.1	3062880	3066373	49	31	43	3	5
GCAGGACTCCAAGCGGGGGG	CP009273.1	2735206	2737496	154	142	126	21	6
GGCTGGCGGGTAGAGGTGTG	CP009273.1	37176	40232	202	186	175	28	17
GGCGTGCGTCTATGGACTCT	CP009273.1	87967	90363	376	262	265	45	25
AATATGGTGGGTGTGTCAGG	CP009273.1	4410194	4412507	2193	2129	2153	215	190
ATTCGGGGGCGTGTATCGTC	CP009273.1	953081	955380	212	130	151	19	20
TCTATTGGGTAGGTGGTGAG	CP009273.1	4407291	4410007	17	29	16	3	2
GCTCGCGTATGCGTTGAAAT	CP009273.1	709945	712867	1876	1703	1675	212	244
GGATGTTTATGGGATTTGTG	CP009273.1	1631175	1634190	160	132	152	58	36
GTTACACAGTCCGGTTAAGG	CP009273.1	3694074	3697034	45	49	48	2	1
GAGGACACGCCTAGCCCTTC	CP009273.1	3236099	3238577	142	158	177	30	10
TTAAGTTTGTATTGGTCCGC	CP009273.1	2668762	2670008	2952	2483	2403	363	247
TGTGCGCCGATGTTTTAAGT	CP009273.1	2569174	2572977	43	26	25	1	1
GTTTGACACTCGATAGGCAT	CP009273.1	2428086	2430857	249	195	197	35	11
CGTCTTTATTGGACGCCCGA	CP009273.1	3914565	3916496	36	33	40	2	0
TAGTCACTGTGCACTTGACT	CP009273.1	2484055	2485167	33	17	16	1	3
CTGAGGTGTCTTGGTTGTTC	CP009273.1	4256277	4259881	54	48	35	4	4
ACGTTCGGAGGAGGGACCCA	CP009273.1	3706593	3708814	326	281	265	46	17
AGACTCTTAACGGGTGCGTA	CP009273.1	3036696	3038912	85	56	46	11	4
TAGGTCGAAGGTTAGCGGTC	CP009273.1	713512	714006	237	197	209	24	17
TTTCAGCTGGCGGCGGGATG	CP009273.1	3582421	3584978	205	122	138	25	9
CACCACATTCAACGGTGTAA	CP009273.1	487970	490317	8	10	8	0	0
AGGAGCCCCGGACGGTGGTT	CP009273.1	718085	720316	766	623	639	87	51
TAGGGGGGGTCATCTGTGAT	CP009273.1	50786	52993	24	6	12	1	0
CATAGCCGTGTGATGTTGTA	CP009273.1	1951035	1953230	51	130	118	5	3
ATTTCTACTGCAGCCCACCG	CP009273.1	249670	251979	246	212	219	46	12
GAGCGGCGTTGTCAGTTACA	CP009273.1	2515476	2519586	30	22	19	1	6
CCCAGGGTCCGACTCGCCAC	CP009273.1	2889222	2891447	12	8	7	0	0
CAGGGGTCGGGCGACTGCGT	CP009273.1	1581609	1584043	67	64	70	3	5
GGGACGTCGAATATCGTGGC	CP009273.1	1093864	1096199	98	72	84	9	7
GCAGTGGATGGACCGGGAGT	CP009273.1	3027551	3028992	1388	1249	1318	138	110
GGTAGCGGAACCTAGGTCTC	CP009273.1	2683974	2686057	223	157	172	54	14
GATGTAATGTCTACTGTAAA	CP009273.1	4361404	4364420	346	301	292	65	33
TGGTCCTTGCTTGCTTTATA	CP009273.1	4444579	4446272	58	49	32	8	3
TGAAGTCGCCCAACGGAGGT	CP009273.1	1352004	1354837	114	92	148	20	18
TTGCTTTGTGTAACTTGTCC	CP009273.1	1743122	1745307	288	288	308	39	38
TTCTCGAAATCGAATCTACA	CP009273.1	1328749	1332580	153	129	105	17	9
AAAAGTTTTAAATGTTCAGA	CP009273.1	4312446	4312613	25	35	33	0	0
TTTGCATGGATGACTTGCGT	CP009273.1	3271715	3274515	28	23	24	6	3
AACGTGAAAGTCGTACAGTT	CP009273.1	1005404	1007610	91	79	94	9	3
AAGAGAGGGGGGGGCACGGG	CP009273.1	550516	551776	201	224	220	27	16
TGTTAGCTACTGCTGATCAA	CP009273.1	3884245	3884631	56	46	56	18	10
GTGCGTTTAATGTGGAAGCG	CP009273.1	2387181	2389900	233	223	190	19	17
TGTCTGCAAATCAACAAGAT	CP009273.1	2624129	2626640	141	145	120	15	11
AAGTAAGCCGCGTGTGTTAA	CP009273.1	1357527	1359448	143	136	172	31	23
ACAGGCCGGAGCTGGAACCG	CP009273.1	4629826	4630377	896	822	845	98	63
GGCTGTGCTCTTATACCGCT	CP009273.1	60827	62754	31	29	20	2	0
CCTAGGATGGTGTGGGTAGT	CP009273.1	1709693	1712908	103	78	95	9	3
CGCTGACTAGGGCCCACGTG	CP009273.1	2821323	2823488	214	193	228	29	11
CGGATACTCGGCGGGTGGAA	CP009273.1	1456861	1460209	132	210	172	20	12
GTGGGAGGGGCCAGCGTGGT	CP009273.1	788541	791437	33	20	25	3	0
AACGGCTCGGTTTCCCGGGT	CP009273.1	3830530	3833162	461	425	459	44	32
GAACATTGCGCTCCTTCGTG	CP009273.1	3862182	3865467	547	458	402	42	25
GCCATGAGACAAGGTATGCG	CP009273.1	3116279	3119174	3022	2700	2690	7899	2091
GGGAGATTCGGGTTATACCG	CP009273.1	3106836	3109487	245	236	202	12	12
CAAGTTAGGAGCCTGAAGTT	CP009273.1	3400651	3402875	249	210	196	44	12
AGGTTAGTATCGTGGTCTTA	CP009273.1	954795	957245	19	20	27	2	1
GGTAACCATAGGTAGCCACA	CP009273.1	4563175	4565225	82	59	69	1	5
CCCTGCTATTTGTACTTAAG	CP009273.1	1375323	1378054	75	99	81	11	10
TGCTCATTTCACTGGGGTTA	CP009273.1	461949	466233	81	56	88	10	15
GGTTCTCGTCAGGGTCATGT	CP009273.1	2538588	2540560	17	31	18	0	1
TTTACCCAGGTGATTCAGAT	CP009273.1	2606158	2609313	1149	879	890	174	106
CTAGAGGTCAACTAGGAGGT	CP009273.1	4369112	4371904	126	97	120	13	10
GTAACTGTAACGAGGTGTTC	CP009273.1	2857965	2859685	12	8	9	0	2
AGTGGACGGCGCGTCTTGCT	CP009273.1	3639234	3639566	24	30	38	5	3
TACATGCCGATGTAGTTGGT	CP009273.1	2787056	2790026	72	96	97	9	3
ACAACCAGGTACGGGCGTGG	CP009273.1	2352396	2354682	156	95	147	11	7
TTGCTTTTGGCCAAGCCACT	CP009273.1	141286	144052	22	18	27	2	1
TGAATTGCGCTTTCGCGTTC	CP009273.1	3298746	3300516	165	112	150	13	10
TGTTCGGCAAAGGGACAAGT	CP009273.1	3171880	3172343	114	119	115	11	10
TCCCGGAGTGCCGCGTCTGC	CP009273.1	3967093	3968893	27	21	10	2	3
TGGATCGCTTCTCCATAGGA	CP009273.1	4124904	4126620	705	601	623	102	76
GGCGGGGGTAGCCGGGACTT	CP009273.1	4457370	4459167	41	42	26	4	1
ATGGCTACGGATGTTGTACG	CP009273.1	1554505	1557605	32	27	28	4	2
GTCGCGTTCCATAAGTTATG	CP009273.1	2866864	2869225	1295	1108	1102	140	106
CTAACTAGTAGCTAGGTCGT	CP009273.1	3571108	3573314	31	25	22	1	2
GTCATTGGTCCAGGGACATT	CP009273.1	2838921	2842588	224	239	213	33	33
ATGGGGAAGCGGGGCAGGCG	CP009273.1	1359453	1360986	88	98	86	5	8
CTAGGTTAAGGAATCACACT	CP009273.1	186204	189685	31	46	32	3	0
TGGTCTTCAAAGAGTGTATT	CP009273.1	3549074	3549301	17	16	23	3	2
TTTGTACGCCCTTGAATCGG	CP009273.1	4147631	4150070	97	54	86	4	10
TCCAAGCCTGATGGAGGGCG	CP009273.1	4482596	4482829	76	64	54	7	6
CGTATCGGTTTGAAGGGACA	CP009273.1	1844780	1847311	71	68	70	5	6
GGAGGCTAATAGGTTCGTGG	CP009273.1	3714057	3717240	200	155	141	24	20
GAGTCGAGATCCATGTAGGG	CP009273.1	1373627	1375362	163	148	153	19	9
AGAGGGCTAAATTGACGGGC	CP009273.1	3476042	3477444	71	71	67	5	7
AATCGCTCCAACTTATGTTG	CP009273.1	137572	139747	220	160	164	29	28
GGCTCTGGGGTGGGCGAGCC	CP009273.1	1401855	1404328	15	11	17	0	0
GTGGGCTATAGGCGCGAGGC	CP009273.1	1169250	1169673	528	481	486	67	31
ACCTGGTGTATATACATGGG	CP009273.1	1202297	1205051	778	707	694	76	44
CTCTATGTAGTTAGTGTGAT	CP009273.1	796477	799377	284	246	242	23	19
TGGGTAAGTAGTGTGGGGTT	CP009273.1	2248887	2250581	66	41	60	5	2
TAAAGGGGCCAGGGTTCGTA	CP009273.1	527970	531129	135	143	166	22	4
TTTTCTGGATCACGATACGT	CP009273.1	2785038	2786995	91	75	66	5	4
AGTCAGTGCCGTGCGCGCGT	CP009273.1	3589696	3593317	652	565	583	43	44
GACGTAATATTGGGTAGGCT	CP009273.1	392720	395206	197	253	215	12	11
ACGTTGCCCTCTAGAAGTTT	CP009273.1	3377281	3379839	189	93	85	95	44
AATGTCCTAATGGCCTGCAT	CP009273.1	3870771	3872062	33	29	53	5	2
CTGTGCCCGGAGATACACGG	CP009273.1	3879110	3881920	46	40	44	14	4
TGTGTCGCGTCTATTGGGAG	CP009273.1	1043727	1046720	4953	3635	3570	672	338
GGAGCAAGCTTTCCTGTCGG	CP009273.1	4358438	4360656	66	50	60	12	2
CATCGACGGGATACAGGTGG	CP009273.1	4337292	4339762	143	124	129	12	3
GGAGTTGGTTGTCGAGGTCT	CP009273.1	172586	176472	33	48	39	4	2
GAGGTTGGTTGACTGCAGAA	CP009273.1	1904166	1906629	504	458	414	35	41
ATCACAGGGCTAAAGTCAGT	CP009273.1	2263956	2265624	174	158	163	27	16
CTCTTACGAGCGGTGCGAGG	CP009273.1	136981	141542	59	43	38	5	3
TGTTATGCTGGAAATTTGGC	CP009273.1	1573208	1575884	207	144	144	21	12
TTACCATGTAGTATGCCCAC	CP009273.1	2600380	2602720	51	62	63	6	8
AATAACACACATGCTTAAAT	CP009273.1	4414822	4417667	127	135	139	22	9
TATGGGTAGGAAAGTGTGTG	CP009273.1	1328969	1330873	164	148	149	20	14
ACTAGGGGTGCTGGGTGTAT	CP009273.1	187905	190043	27	41	46	2	0
CCCTATCGTCACCAGGTAGA	CP009273.1	2775767	2778190	133	224	215	13	10
GACCTATGTTCGACGCGTTT	CP009273.1	2568711	2570911	75	66	81	8	3
ATAAAGTGGTTGAAATGGCG	CP009273.1	3896238	3898293	113	103	119	23	6
CGTCAGGGTTAGAATGTCTT	CP009273.1	3824860	3827517	310	262	275	375	28
CCTGTCTAGTTTAGTGTGGA	CP009273.1	514472	518288	859	821	705	70	65
GGTGTGGTGCATTTTGAGGC	CP009273.1	1023009	1026012	144	184	171	42	20
GAGTCTTTGGACAGCCTGTC	CP009273.1	2872533	2874613	644	560	518	68	33
TAAGTTAGAGCGTTCAGAAC	CP009273.1	3990978	3993094	39	37	50	6	3
GCATGTTTACGGGGAGGACT	CP009273.1	4082470	4084932	261	254	239	29	17
TAAGAGTTGAGGGTCCCTAG	CP009273.1	4330345	4332141	203	163	118	15	15
TACGGTAGCCTTAATCTGCA	CP009273.1	4014210	4017887	512	346	347	46	29
CATATAGTTGGGGAAGTAGG	CP009273.1	1060782	1062940	111	103	119	13	8
AGTCACGTTACGCCGCGTTA	CP009273.1	2124073	2127288	94	89	100	15	7
GAGAAATGCGGGAGCTGAAG	CP009273.1	2971614	2975403	27	17	30	1	1
ATGGCGCTGTCCATACCATA	CP009273.1	1659522	1662652	1360	1283	1169	198	134
GGTCACGTAAGTAATAACTA	CP009273.1	4269552	4273460	38	27	23	2	2
GTTGACGTGGTGAACAGGGG	CP009273.1	3121310	3123378	32	31	48	6	6
CTATAAGGATTTGTGCGAGG	CP009273.1	1996999	2000135	237	241	239	18	16
GGCCAGATGCAACGTTCAGG	CP009273.1	701438	703806	251	287	289	114	67
GTTCGGCTTAAGACACCATC	CP009273.1	3236156	3239332	79	50	44	5	3
TTACAAAGGACCAGCCCACG	CP009273.1	1587945	1590006	178	154	176	14	7
TAATGCGGGTCACTTGAACG	CP009273.1	4419778	4421883	82	71	72	7	4
TGGTCGGGTTGTTAGTGGTC	CP009273.1	1550759	1553700	270	310	312	44	24
ATTGTGAACGCCTGGTCGTT	CP009273.1	4231805	4234234	457	368	378	39	17
ATGGGATATAGCAGACGTTC	CP009273.1	3000429	3002608	154	94	108	28	12
GTGCTCGGGTCGCGAGGGAA	CP009273.1	2970652	2973001	650	546	514	57	43
GGGGAACCATGCGGGGGTTA	CP009273.1	3736387	3739609	39	64	55	3	0
GCCGAAAGCGAACACGCGGG	CP009273.1	3472042	3474862	152	145	135	16	8
TTACGCTCCGGGCCTTACTG	CP009273.1	258115	261821	45	82	80	19	3
GCCAGCGGATACGCTCGGTG	CP009273.1	1930719	1934059	30	38	27	2830	2
TTTAGGGAGCGCGTCCATGC	CP009273.1	1943548	1945829	106	95	72	2	5
AAAACAACATCGCGCGCTTG	CP009273.1	3016098	3018019	3994	3567	3606	583	1535
CTCCTACAGTCTCTGGTGGG	CP009273.1	3363047	3366419	171	141	158	25	7
TATATTCTGCCACCAAGGAT	CP009273.1	1907166	1909371	196	193	194	19	27
CAGACAGTGCTTAGGAGCTG	CP009273.1	2755211	2758813	734	677	679	67	62
TCCTTGGTCAAGGACGGAGC	CP009273.1	4455072	4457931	29	42	33	15	2
TAGTACGCTCCGTTCTTTTG	CP009273.1	3944254	3946610	135	135	107	14	8
CGTAGCGGAATCATGCTGTA	CP009273.1	2840894	2843449	44	36	41	3	4
GTTCTGCGTTGGAGGGTTAG	CP009273.1	3491206	3492987	1900	3002	3111	362	239
CGCAGTGATATGCATTTGAT	CP009273.1	2601286	2602859	276	254	236	26	18
GGAATGTCGAAGGGTTGGGC	CP009273.1	2787450	2790822	443	305	286	46	26
TAGAGGCTCTTAAAGATTCA	CP009273.1	3513720	3515707	51	40	49	4	3
GTAAACAGATGTCCTTGGTA	CP009273.1	2850590	2852037	286	255	236	24	25
GATGCGTTAACAGTAACATC	CP009273.1	204562	208216	29	11	15	3	0
TTCTACTAATTTAAGTTTTG	CP009273.1	3362929	3365482	55	37	31	5	1
CCACAGTGCGAGTCCGGTAA	CP009273.1	1172667	1176400	32	40	33	6	1
TTGCTCCTGTGCGCTGGGGC	CP009273.1	1015725	1018194	259	157	159	21	12
TCTTTTGTTAAGGTCCGCCT	CP009273.1	57510	60202	42	46	44	5	3
GTTATTAGAGATACCGGGTA	CP009273.1	2929378	2931091	67	60	55	8	8
ATTAGTTATTGCGTTATTCA	CP009273.1	3559585	3559928	11	5	9	1	0
AATGGGGAAGTGAAGGACGC	CP009273.1	3569023	3570640	448	435	446	50	27
TGACGCTTGCCGTCGCTCAG	CP009273.1	2210456	2212701	126	103	115	17	1
AGACCGGAGCCTGGGGGGCC	CP009273.1	1506333	1509461	146	107	120	6	13
TGTGCCTATCAGGTATGCTA	CP009273.1	1758634	1761456	33	50	24	13	4
TGAAACTGTGGGGGGATGCT	CP009273.1	3043855	3045471	215	179	209	30	24
AGTCAGATGATTGGTCGGGG	CP009273.1	829160	831723	58	53	73	7	5
GCCCACCCGTATATGCATCT	CP009273.1	1052414	1055197	24	15	17	0	0
GCCCGCGGGTTATGCCCTCG	CP009273.1	2744703	2748273	309	310	336	36	17
GTATGCCCAAGCGTGGCGGT	CP009273.1	2246010	2248325	23	22	25	4	2
GTGTTGGTAGGTACAGGGGA	CP009273.1	2734318	2736391	72	44	43	3	1
GTATATTGATTGTTCCCGGG	CP009273.1	1763469	1765991	42	56	69	10	3
TCCCGCTGTTGGCCTGAATC	CP009273.1	794021	796636	206	205	254	21	15
GCGGTTGGCCATTTGATGCG	CP009273.1	3830881	3833348	95	92	100	7	15
TCAATGAAAGCCTAGCCTCC	CP009273.1	3842312	3844854	233	177	176	27	10
TTGAAAGGTCGTATTGCGAT	CP009273.1	2471459	2474583	1060	1171	1187	118	96
CGATGGCGCCCTCGCTGGCG	CP009273.1	750096	753428	12	5	7	1	1
CCTGTGGTTGCTTCGGAATG	CP009273.1	2277497	2279844	120	109	122	53	11
CGCTCCCGGGAAGTCTTGGC	CP009273.1	4573644	4575804	96	77	95	22	5
TTAAGGGCTTAGCTCCGGGT	CP009273.1	1318667	1322145	119	120	88	8	5
TGGGCTTTTGAAGGCTAACC	CP009273.1	2428661	2431780	334	268	300	29	18
CGGGGGCATGATCGACAACT	CP009273.1	497856	500600	31	24	21	6	1
GTTCAGCCTCTTGAGCTAGG	CP009273.1	954176	956583	44	43	33	2	2
TCAGTGCTAATGCACATTGG	CP009273.1	2919048	2921137	161	110	115	9	12
TAAAGAAGCTTATGTTTTTT	CP009273.1	1407516	1411101	104	112	92	7	4
GAATCTATGAGTTGTATGCT	CP009273.1	2116943	2117151	173	192	179	30	17
CTGTATGTGGCGCGAGTACT	CP009273.1	3454552	3456707	867	777	907	55	44
ACCTGATATTACGGTGTGGC	CP009273.1	3661480	3663684	285	336	343	33	22
CTTTAGGTGCTTGGCGGCTA	CP009273.1	4587136	4589311	124	118	126	16	7
GGCGAATATGCGCAAGGTGG	CP009273.1	2182472	2184882	355	290	284	35	57
TATGAGTGGCTCCTTGACTC	CP009273.1	360455	362695	164	144	148	19	7
TCGTTCACACAGATGGGCGC	CP009273.1	3591657	3593268	787	707	688	63	58
TCAGCGCCTCTCCAGCAGGT	CP009273.1	113918	116715	289	246	206	626	756
TCTAGTTATTCGGGTCTTCG	CP009273.1	1245639	1248451	96	77	89	5	10
AGCATGCTGTAGATGGTATA	CP009273.1	4346010	4350118	184	205	182	20	13
TCTGTGACTGGCATGATTTT	CP009273.1	2422242	2424995	181	194	196	31	27
TTTTCAGAGCTACTACCCTT	CP009273.1	3342416	3344716	373	396	364	147	13
CGTATGTTAGTCCGGGAGTT	CP009273.1	3468120	3470238	158	121	123	14	7
GTGACTAGTGTCGCTGGAGC	CP009273.1	3879292	3881783	52	43	29	5	6
GCTGCTCTTCTTTGTAAAAC	CP009273.1	4375810	4379454	132	109	100	11	8
AAGTTTTATGCGTATGAGCT	CP009273.1	1096729	1098965	103	130	132	22	15
ATAGTAAAGGGGGCGACGTT	CP009273.1	3548632	3550364	159	152	140	20	11
TGCGAGCTTGGCAGAACGCC	CP009273.1	3219613	3221994	1203	1313	1367	126	96
CTAAAGAATCATGTAGTAAT	CP009273.1	96004	99458	55	62	44	9	6
AGAGATGTGGTTGTGAGTAC	CP009273.1	843417	845448	66	36	41	7	2
GAACACGGGCCCGTAAAAGT	CP009273.1	1367832	1369800	90	102	65	13	5
AAACATGCACTTGACATGAG	CP009273.1	357579	360762	233	191	199	17	15
TAATTGTGAAATGTCAAAAC	CP009273.1	2142062	2144647	195	264	215	38	14
CAGGTTTTTCTGTCGTACAC	CP009273.1	1311394	1314905	124	82	106	8	6
GAGTGGACACCTGTTTCAAT	CP009273.1	2958458	2960848	96	75	55	5	6
AAATAATCGGTGACCGCTCG	CP009273.1	2146827	2149538	2236	2014	1992	253	158
TATCTACATCCGCTGAATAT	CP009273.1	2126283	2127427	14	23	26	6	1
TGTCTTAGCGAAGACTTAGA	CP009273.1	1629910	1632559	273	248	244	64	42
TCAGGTAGGAAATAAACGGT	CP009273.1	2301296	2301953	102	77	85	9	4
TGACGTGTTGGTGATCGGCC	CP009273.1	4533417	4536083	71	46	65	9	3
GTACATGTTGTCGCGTTCCC	CP009273.1	2477072	2479402	86	76	66	17	3
TTCATGATGGGCGCACCGAG	CP009273.1	3392337	3394473	295	188	206	129	143
ACAGGCCCAGTCTTTCGCGC	CP009273.1	3812646	3814244	92	85	100	10	5
TCTGGTAGGGGCGCGGGTCG	CP009273.1	2890533	2892052	26	27	34	0	2
AGACTCCATGCATCATGTAC	CP009273.1	1471359	1475391	1229	1128	1205	143	2861
GTACGTAGCCTAGTATCGCC	CP009273.1	3501871	3505176	768	508	562	64	51
TTGTTTGTGGAGCGGCCAGA	CP009273.1	2132328	2133407	494	457	445	51	33
CTTGTGCTCACCCGAGGGGG	CP009273.1	1775036	1777236	558	465	515	83	48
CAACATGTGTGACCGGTGGG	CP009273.1	3947138	3950175	685	549	538	70	150
GTACTATAGCGACCTTTATA	CP009273.1	711842	713583	2257	2382	2310	268	4381
CCGCGAAAATGTTTATGCGG	CP009273.1	2992940	2996369	31	15	13	0	1
TGCATAGCATTGAGTGAGGG	CP009273.1	3586420	3588536	198	140	157	28	7
AATGGTAGACTGCAGTGTGC	CP009273.1	613830	616195	18	17	20	3	3
CGTTACTGCAATATCATCAA	CP009273.1	1454028	1456691	158	132	109	19	9
GAACGAGCGGCGGGGTCCCA	CP009273.1	573304	576293	184	199	183	19	10
TTTATTGCGCCGAACGGCTA	CP009273.1	2291977	2294168	224	241	210	18	12
TCTGGAGTCACGCTGCGCTA	CP009273.1	2693020	2695792	22	21	30	3	2
AGTACTACTTTGCCGAGCTG	CP009273.1	442173	444226	31	24	20	1	2
TTTTGCGCTGATATACCATG	CP009273.1	3210709	3213225	222	175	186	18	18
CACGCGGTTCAAAGACAACT	CP009273.1	3882982	3884812	310	273	243	37	15
ATACATGTACACTGGGTGAT	CP009273.1	49802	53181	84	70	76	4	2
ATGGTTTCACGAGGTTTAGA	CP009273.1	424660	427460	760	556	564	135	104
GCTCCGTAGTTCCGCCACGG	CP009273.1	4301988	4304199	83	102	89	13	3
TATAAATCAGCATGTTCGCG	CP009273.1	3695106	3697015	25	27	40	3	2
GTCCGGCTGCTTGCTCGATG	CP009273.1	1675598	1678380	23	23	35	140	36
ATCTCCTGATAGATGGGTGA	CP009273.1	2557697	2561186	92	62	63	5	2
CCTTTGTGCCTTATGTCCGA	CP009273.1	110406	113053	382	322	362	25	19
GATTTTCACGAATTTCCGTG	CP009273.1	368669	371891	24	15	24	0	0
ATAAATGCTGTGCTGGGGTG	CP009273.1	1272713	1276635	25	14	22	2	1
AAAGCATTTCGTAGGGGTTA	CP009273.1	659432	661228	50	66	33	7	5
GATTCGTTAGGTGTGACGTG	CP009273.1	4322588	4324602	317	234	218	22	18
TGCATACGTTGAGCATTATA	CP009273.1	4127137	4130044	862	697	654	1079	141
GGAGAACTAGGGGCGGCCAC	CP009273.1	2481889	2484216	133	121	123	6	17
GTTAAATTTTTGTTACGCAA	CP009273.1	446504	448246	101	71	101	6	2
CGAATAGGGCCAGCCGAGAT	CP009273.1	2324413	2326507	192	134	150	20	19
ACGTACTGCCGGGGTAGTTC	CP009273.1	255562	258038	380	439	450	41	30
TGTGCGGTGCGGGCCCTTCG	CP009273.1	3530532	3533170	183	190	202	25	14
GATGGGCATAAAGCCTGATG	CP009273.1	2438406	2440989	715	603	597	73	34
AGTCTTTTGAGGGTGGACTT	CP009273.1	1250048	1252717	136	143	137	11	7
CCGGACGCATCGTCACGTAT	CP009273.1	2955857	2958517	67	36	40	5	8
GATACCCCGCGGGTTTTGTG	CP009273.1	3531569	3535887	142	120	120	4	5
GCGTCTAGGAGGGACCCTGC	CP009273.1	2419614	2422290	44	65	80	8	5
TACCGAGGTGGGGGAAACTT	CP009273.1	611211	611879	1768	1715	1745	233	136
GTAGGGTAAAGGGGAGTTAG	CP009273.1	3667864	3670616	71	48	42	7	6
TTCGAGTGGCAGTAGTGTGG	CP009273.1	1495278	1499714	25	41	26	2	1
AAGATTCTTTTGTTGATTGA	CP009273.1	3431554	3434245	26	30	23	2	2
ATTATAGGATTATGGCACAG	CP009273.1	2503628	2505756	67	62	75	4	4
GTGTATGTTTCGGCGGGAGA	CP009273.1	60262	63035	83	65	63	8	5
AGCATAGTCGTTCGCGCTCA	CP009273.1	427598	429951	357	290	239	104	93
GGCCGGTGGGTCCTTTGGAG	CP009273.1	2954062	2956074	8	13	5	1	0
GGGGAACAGGCTCGCCAACA	CP009273.1	4406860	4409264	203	167	207	20	18
GGTCGACCGGGGAATAGCCT	CP009273.1	2424123	2426559	19	10	7	1	0
ACATGGAGTGGTAGGGCTTC	CP009273.1	14047	17587	142	189	168	34	14
AAGTGGGGGCATGCCTCCCC	CP009273.1	4275706	4277600	67	49	53	5	0
GACTGCATGGGTAAAGTGCC	CP009273.1	641954	644876	440	440	484	42	25
TCCGGAAACAAATGAGGGTA	CP009273.1	4603551	4606852	45	36	41	5	4
GGCTAGCGGGGCTTAACGTC	CP009273.1	2381578	2383324	2137	2357	2477	399	180
TTGCGGAAAAGTCGCTCTTG	CP009273.1	180326	181810	523	482	504	59	39
CGCTGGCAGTTGGAAACGTC	CP009273.1	4212392	4215195	546	712	651	69	50
AGTCGATTAATATACACTCA	CP009273.1	3476993	3477786	19	15	20	4	1
CTTTGCAATTTCTTGACCAT	CP009273.1	981086	983114	322	1208	1073	57	41
ATGGGGCACCCAGTGCACTA	CP009273.1	2227589	2230058	641	590	597	94	32
CTCGTGGCTTTGTGTGTCTA	CP009273.1	761381	764544	131	116	78	6	10
GTAGTTCGGGCTCAATTGTC	CP009273.1	395789	398579	90	66	55	3	4
ACGACGCGCCTTTAGAATAT	CP009273.1	2007015	2010179	97	88	101	11	7
CAAGTGTTAAAAGGTCCGGG	CP009273.1	2830789	2834434	472	352	371	46	41
CTGAGTTGCACCCGCATGAT	CP009273.1	2506802	2510512	45	49	33	5	4
TTATGGCGATATCAATGCAC	CP009273.1	812228	814746	349	265	284	39	378
GAAAAGATATATGTGGTCTT	CP009273.1	1599505	1603011	25	17	24	3	2
TCGGCGCTAGCCATGTGTAG	CP009273.1	2206024	2208225	1087	774	804	111	70
TCGAGGTCTTTCAGGTGCGG	CP009273.1	3554672	3555151	1267	1095	1163	155	76
TTACCTTGGCTGGCATCAGC	CP009273.1	838100	839660	432	350	326	45	33
GTGTGAGAAGGGGCCGGGCT	CP009273.1	3368908	3371305	22	24	26	19	26
TGTTCGAGGTGACCAGTAAT	CP009273.1	4192919	4195349	34	52	43	5	2
GGTAACATGAATGGTCGCAC	CP009273.1	2346349	2349314	29	26	24	2	1
TCAGTGCGTGTGGCGTCATG	CP009273.1	2868138	2870653	135	114	104	15	16
TTCGGGTGACGGGCCCTGGA	CP009273.1	2755360	2757675	249	238	261	34	12
GCGGAGCTCCGCCCTATAGT	CP009273.1	2056618	2058467	45	31	32	7	0
GGAATGGGCGTCCTTTGCAT	CP009273.1	3401317	3403742	82	77	53	6	7
GAAACCGAGGGGGGGCAGCC	CP009273.1	3576250	3578326	249	223	214	23	11
GGTACGTGTATTACTGGATA	CP009273.1	1257798	1259081	205	190	167	25	13
TGTAACTGGCGTCTCTTTTG	CP009273.1	996715	1000319	206	237	193	28	11
GCAGGGGATAAGAGTTGAGG	CP009273.1	3893870	3896442	1195	1189	1076	114	124
TAGTGTGAAAGCCTTACTTG	CP009273.1	4517687	4520434	236	192	200	18	19
AGTGCCTTGGGAGGCGGGTA	CP009273.1	3571926	3573878	54	58	49	8	5
TCTGATCAACTTAGAAGGTC	CP009273.1	547240	549448	102	77	79	19	8
CCCAAGGCGGTTATTTTAGC	CP009273.1	440748	443233	595	642	612	90	52
TTTCTATGACACGCGGGATA	CP009273.1	4457389	4460072	137	116	100	8	10
ACAGGACTGGTCTGATTATT	CP009273.1	1068773	1071157	377	295	298	22	45
CCATGGGAGGCGGGTTCGGA	CP009273.1	4492650	4494718	165	169	169	48	22
GTCGGTGAGTCTTTCCCGCC	CP009273.1	1909306	1912277	23	11	15	0	3
AGTGATTGTAAGTCTGTTCA	CP009273.1	58622	60417	81	80	63	7	5
ACTTCGCACGCTCTGGTGTG	CP009273.1	2482705	2485613	61	54	45	13	10
CCGATTGTCGTGGCACTAGA	CP009273.1	1223540	1224004	52	35	47	9	6
CACTTTATGGTTAAGCTTAC	CP009273.1	3619916	3622755	279	212	217	25	16
CCGGAATACCTTCCCATCTT	CP009273.1	1115375	1118473	18	12	22	1	0
GTTTTTTAATTGTAATCTGT	CP009273.1	4565876	4568847	196	321	273	39	20
TGGGCATCTATGGTAGGGTC	CP009273.1	3148120	3150665	404	407	426	36	22
TATTTACTTCAATTATCAGC	CP009273.1	531319	534464	361	387	412	50	30
TCTGATGCGTGTCAGGTTGT	CP009273.1	1250723	1253654	91	116	110	7	6
AAGGGCGCTAGGAAGGGTAG	CP009273.1	1119721	1122775	498	487	525	96	40
GGGCGCGGACTATGTGTATC	CP009273.1	2201529	2204112	124	121	128	9	11
AAGCTGGGTATAAGCTATTC	CP009273.1	3704771	3707833	122	133	110	7	9
CCTGAAATTCGGGTCTAAGT	CP009273.1	2174417	2177074	18	13	13	4	0
AGTTTAAATGAGTGTAAGCC	CP009273.1	647956	651847	203	468	453	180	16
GTTATTGCCCGTAAGCATGC	CP009273.1	1162928	1165817	80	76	90	5	3
ACAGAGCCTTTTGGTAGATA	CP009273.1	3128993	3131033	419	477	433	48	29
CTGGGGGACACACTTGGTCT	CP009273.1	1760318	1761936	1828	1470	1410	730	124
AAATTCGCTTGGGTCCAGAA	CP009273.1	2001423	2003635	551	516	551	62	36
GGTATTGAGTTGGCTCTAAC	CP009273.1	865598	867787	140	178	179	34	29
CGAAGCCTTCGTTGTCTTAA	CP009273.1	294487	296525	168	184	144	17	11
ATCGGTGGGGTCGGACGCAG	CP009273.1	3999614	4002010	990	978	957	106	63
TAGTTGGGCATTACATGGGC	CP009273.1	2496720	2499373	587	515	566	71	40
TTTCCTTCCTAATTAGAACG	CP009273.1	4605555	4608540	10	4	9	0	1
AGTCCCGTTGCCGGTTTTGA	CP009273.1	1445461	1447252	204	182	184	24	21
GCCTGCGAGTGGGTGATATG	CP009273.1	799813	802976	189	197	187	21	20
GTCCGTGAGCTGCTAGAACG	CP009273.1	3861522	3863690	1572	1466	1498	149	92
CTAACAGGACCATCCATGGA	CP009273.1	1904523	1904815	1006	1004	1121	132	71
CGTGGTCCCTGTCGGCCGCC	CP009273.1	3546452	3549818	58	69	53	10	4
TGAACAGGCCCGCGCATCCT	CP009273.1	1507221	1509500	109	88	105	8	11
GTTGTTAGACCTGTACGGTT	CP009273.1	384610	387010	6	7	11	0	1
TCTTTTCTTGGGTGGATGAA	CP009273.1	4485029	4486189	477	463	454	60	50
CGTACTGCTTGCGTATCACC	CP009273.1	1913190	1916965	244	145	127	22	14
GTACGGAGGGAAATCTAAAT	CP009273.1	499277	501353	226	167	143	24	16
ATCTTGCGGGGGTGGGTCAG	CP009273.1	1098123	1100860	1395	1144	1194	150	97
TGTCGACTACCTATCTCGTT	CP009273.1	675296	676477	134	153	152	13	12
GTTATACTACCGAGTGTTGG	CP009273.1	1530820	1534669	490	376	404	56	34
TAGGCGAATCTTTGTGGCGT	CP009273.1	3081854	3084351	245	201	195	32	12
ACGTGCCGAACGTCAGATCC	CP009273.1	2175754	2178373	261	342	379	133	146
CAGGCGCGGGCTTCACAGAG	CP009273.1	3458077	3460581	68	51	66	4	1
CGCACGTTGCCCGTGGTGTG	CP009273.1	4138684	4138924	57	66	49	7	1
TGATGGGCGGGAATAAGGGG	CP009273.1	3398542	3401765	120	123	124	32	19
TGAGCCATTTTCAGTCCATT	CP009273.1	2027013	2031337	275	352	290	24	16
ATAGGTTTTTAAATCATTGG	CP009273.1	1490168	1494158	15	25	12	5	0
CAATTATCTTCGCGTGGGGT	CP009273.1	3225304	3227508	288	220	262	35	24
CCTGATAACGGGTTAAAGCC	CP009273.1	3584793	3587064	43	41	35	7	10
ACTACTTGACATTCAACGGT	CP009273.1	3993002	3996087	257	748	763	81	49
GTGGCCCGACAGGGAGTGGA	CP009273.1	2244683	2247865	4457	3937	3779	1253	324
GTAATTTTAGTCGGGCGCGT	CP009273.1	2431331	2432881	76	51	49	9	4
AATTAGCTGCTTATGGGGTA	CP009273.1	1101557	1103780	33	31	29	5	1
GATTCTATGCCTTGTGCGTG	CP009273.1	943672	945334	165	158	148	18	19
TGGACCACGGTAGACGCGAA	CP009273.1	1107322	1109576	115	90	89	17	7
GGAAGAGAGCCTTTTACGAT	CP009273.1	1908754	1908880	44	50	44	9	7
GTGATATAGGGAAGGTTTGC	CP009273.1	2952565	2954859	110	112	114	11	10
CTTGCCTCGGTTTGTACACG	CP009273.1	3983982	3985604	96	105	97	13	10
AGACCCTCGCATTGTGTCAT	CP009273.1	4046552	4048892	21	20	26	1	0
GGGCTCATGGGGTGATTCGC	CP009273.1	1990962	1994650	42	40	57	1	1
TAGCTTATGCCTGATTTTGT	CP009273.1	3917693	3920073	16	56	39	10	12
GAGGGGTCGGTAAGCGATTT	CP009273.1	4383903	4385735	36	17	28	7	3
TCAGAGGTGTATCGGGTAGA	CP009273.1	3714258	3717441	376	371	365	39	24
ATGTACCCGGACTCTCGTGT	CP009273.1	1824373	1826611	146	155	153	12	14
TTTAGTAAGGTTGAGTATAA	CP009273.1	1633926	1636361	110	104	96	19	11
GGTTGTGTGATCATACGATT	CP009273.1	2756203	2757417	420	414	380	53	25
CGAGCGAGTCGCGTTGCTTT	CP009273.1	4327401	4329626	784	713	648	65	63
TAGGTAGGCTTTTTTGTGAC	CP009273.1	3007735	3010156	156	133	142	36	14
TGTTAGGGAGGTAGGCTTCT	CP009273.1	2979984	2982151	212	240	208	32	23
TTGTATAGGGTATAGCGAGC	CP009273.1	1914067	1916132	61	41	63	9	4
CTGGTAGGTGCTCAGGCGTC	CP009273.1	4436760	4438800	521	362	344	11912	11588
GGTTTTAGTTCGAGCAGTCG	CP009273.1	3215881	3217632	323	231	244	19	21
AGTGACGGACAGGAGGTTAT	CP009273.1	93064	94794	158	165	162	19	10
GTGGAGTACTCGCTTTTCCG	CP009273.1	1551539	1554002	7	13	9	1	0
TCATAGGCAATCTCGCCATG	CP009273.1	2778972	2781775	475	436	381	109	24
TGCAATGGACGTCCATCAGG	CP009273.1	1667325	1669716	304	246	264	28	23
GTCTAGGGTCTAGTCCAGGT	CP009273.1	2798484	2802127	60	77	62	0	4
CGCTTACGGCGAACCTGTCT	CP009273.1	2042265	2044317	102	153	134	19	17
TACGAGTACTTATTACTAGT	CP009273.1	4076528	4079400	185	146	148	26	9
GGTTGAAGATGGTGCTAGTG	CP009273.1	4542198	4545854	236	179	182	15	16
TTCAACTCCGTAGGGGTGGA	CP009273.1	4257763	4260048	99	160	173	5	15
CATACAGGTTCAAGACGCTG	CP009273.1	1775847	1779797	65	51	42	8	3
ACTCGCGTAGGGAACGTGCC	CP009273.1	4543671	4545055	155	128	125	10	8
CCGATACTGATGGCTTGGAT	CP009273.1	2057525	2057774	12	16	10	3	2
ATTCTATTGTCTTATCTGTC	CP009273.1	4397696	4401589	199	213	190	31	25
GGTTGCGTGTTTGTGTATCT	CP009273.1	3918722	3920914	89	359	301	45	20
GGGATACGTAGTGGCATGGT	CP009273.1	1811706	1813475	510	493	548	66	32
ATTGGGGCTGGTGAGGCATT	CP009273.1	1664381	1666368	82	87	63	11	12
TATTAAGTGGTCCGTGATTA	CP009273.1	2954388	2956273	9	11	22	5	1
GCCCGCATGAAAACTGCACA	CP009273.1	3762705	3764765	1846	2989	3020	450	320
TTTCGGAGCTGGTGGCGACG	CP009273.1	237989	240639	106	97	103	22	8
CAAGCCAAAGGTCGATTGGC	CP009273.1	4128402	4130683	101	72	96	5	7
AGCAAATGCTGGATTGGGTT	CP009273.1	4047212	4049315	244	264	230	32	23
CTGTCATAGCATCCCGTCGG	CP009273.1	230086	232101	52	46	39	9	0
GGATGCCACGTCGGGGTCGG	CP009273.1	4212711	4215082	112	88	105	8	8
AATATGCGTGCTGCGGAGCT	CP009273.1	1660634	1664060	347	315	341	31	14
ATTGGATTGCCCAGTGTCGA	CP009273.1	2687672	2691811	91	70	66	189	149
ACGCATTTCTCACGGTCCTG	CP009273.1	1669775	1672697	12	15	21	1	0
TTCAACATCCGGGCGGGGGT	CP009273.1	2844429	2846944	30	16	13	2	5
GTTTGGACCCGGGCCCTGAA	CP009273.1	3774735	3776984	29	34	18	5	0
GTGTCTCGCAGCTGCGCGCC	CP009273.1	4346403	4348382	1416	1460	1521	128	95
GTATACGCTGAAGATACGTA	CP009273.1	4120207	4121172	78	107	104	12	1
GTGGTCGATTCGCAATCTAC	CP009273.1	4031173	4035014	30	33	17	5	6
ATCAAGGTTGCTAAGGTGCC	CP009273.1	4521920	4524196	945	873	894	321	57
TGAGTTCGCGGAAAACCCGG	CP009273.1	1504207	1507106	60	48	44	4	2
CGGTGGGAAATTTTATTGCT	CP009273.1	2880196	2883447	144	126	128	14	8
TCACAGGGTGAGCGTAAATG	CP009273.1	1120210	1122218	127	104	125	11	9
GAAAGCTCGCTGCGCTATAC	CP009273.1	1644664	1647076	106	106	85	14	15
GGAGTGTTCACGCTTCCTGG	CP009273.1	1265573	1267005	482	462	480	53	46
GCCTGGTCAATACAGCGACT	CP009273.1	3219719	3222497	57	77	101	11	17
GACCAACTTGTGTAGGGGAG	CP009273.1	4077852	4079783	58	66	46	8	2
ACGTGGCACCCATTACGCAT	CP009273.1	2437345	2441087	911	877	838	89	612
CTTTTAAGCGCGCTGTTCGG	CP009273.1	1790080	1792305	500	459	467	51	35
CCGGTGCCCTACCCAAGGAC	CP009273.1	2674717	2677483	6	8	12	2	2
AATATTTTAGGATTAGCATT	CP009273.1	2872283	2874450	48	24	37	6	3
TCTTCGGGAACTGGGGAGGC	CP009273.1	3086703	3088737	163	177	154	11	9
TTATCCGTTTGAGGCTAGTA	CP009273.1	3234774	3237344	16	23	18	3	2
AAACGTTAACGCGTGCACAG	CP009273.1	886953	889377	192	137	204	20	6
CCCCGATCTTAGACGGATAT	CP009273.1	4370997	4373575	687	560	518	74	59
TACATTTGGCGTGCTAACAT	CP009273.1	2559764	2562183	66	42	41	6	11
GCGGTGTGTACGAGAGACAC	CP009273.1	4511079	4511596	45	102	105	7	8
GATGTCTATCTAGCATGTCG	CP009273.1	1890341	1892025	174	116	130	18	10
TGGGCTCTGTACGAAACGAC	CP009273.1	2859012	2863282	18	29	22	1	0
GTGATATTGGTGTGGACGGG	CP009273.1	871511	873607	99	72	92	4	9
GGTGTTGGAGGTACTGTCGC	CP009273.1	4244550	4247973	28	18	23	2	5
TTATCGATCGTGAGGGGATG	CP009273.1	422669	425726	128	114	103	7	7
ACTCACGTACTTGACGGTTG	CP009273.1	63463	66530	65	53	73	4	2
ACGAAAAATAGCCGTGCTAA	CP009273.1	1940241	1941721	134	117	129	6	128
CTTTTAGGACTTCAAAGCTA	CP009273.1	3091430	3093267	46	38	45	5	5
GTCAATCTGGCGGCCTGCTG	CP009273.1	1956134	1958092	1525	1521	1480	164	133
GGACGTAAGTGCTTAGTGGT	CP009273.1	217056	219187	785	762	817	90	73
CACGCGGTGGTTACGGTCCG	CP009273.1	905770	909014	2946	2715	2649	361	207
CAAAGTAGGTATGGTAATAA	CP009273.1	1701930	1703209	151	112	119	326	197
GGACTCGTCTGTTGCCCATA	CP009273.1	4407075	4410820	217	142	185	26	20
TTAGTCCATGGGACCCTGAG	CP009273.1	2042084	2045577	124	130	92	7	5
CTAGACTAAAAAGTAACTAG	CP009273.1	4134864	4137497	69	64	60	6	4
CTTGAGATGGCCGTCGGTGT	CP009273.1	3531416	3532683	756	738	693	56	48
TGCACATTAGTATGCGTTGT	CP009273.1	1975088	1977399	152	143	132	12	14
AACTCTGGGACCGCTGAAAA	CP009273.1	2188310	2190270	169	169	165	15	31
GTAGCTCAAGTTCGCGAGAC	CP009273.1	3186334	3188447	867	655	607	218	49
ATAGGATATGTCGCGCTGCC	CP009273.1	4150066	4152119	123	99	92	16	9
TGAATCAGTCTAGTGTTAAG	CP009273.1	828214	831355	70	59	45	4	2
TCGATAGCAGTGGGACGATG	CP009273.1	332860	335514	171	134	147	22	13
GCCGCGGAGTCCCGCCATTG	CP009273.1	2918454	2921253	82	93	95	7	9
TTCAGCGGTGGGTTGCCGCG	CP009273.1	4005673	4008176	287	248	252	3432	6116
AGGCGGGTTGGAAACCGTTG	CP009273.1	3594353	3596706	274	245	248	34	23
CGTGGCGAGGTGGTTGTGCC	CP009273.1	3001343	3003569	965	848	859	108	64
GTAGGTGTAACGGTGATGTG	CP009273.1	3269812	3271914	166	140	148	11	12
GTGTTTTGGGGAGTCTCTGC	CP009273.1	3530304	3533030	47	41	41	9	4
GCCCGTAAAACGCGGTCAGA	CP009273.1	3823071	3824988	85	77	72	10	18
ATACTCGGTTCCGAGAGCGT	CP009273.1	4243269	4246731	52	36	35	2	2
GCAGCTGGTTCGTGATAGGA	CP009273.1	478553	481262	129	139	170	24	13
CAAAAGGGTTTGCAAACAAG	CP009273.1	27107	30708	656	496	544	99	115
CGATGTTGGACTTGTCGTGT	CP009273.1	1808100	1811159	221	188	161	21	16
TTGGGGCGTTTCGAGTTACT	CP009273.1	3836294	3838488	630	538	552	70	41
CGCGCAATCGGGACGCGTCT	CP009273.1	3915041	3916825	20	40	25	2	2
AGTACTGGCAGCTGTTGGTG	CP009273.1	1305658	1307973	10	11	3	84	67
TCTTGAGTCAGTCGATACAA	CP009273.1	4360941	4362650	657	573	541	83	38
GGAGGATCGTGTGCGGGCGC	CP009273.1	1501709	1503892	15	13	9	3	0
GACTAAGTAGACGAGAGTAT	CP009273.1	1157222	1159428	80	92	71	9	5
CGCATTTATATCTATCTGCC	CP009273.1	47248	49712	122	106	117	12	6
CGCGGCAGCCAAGCCGAGTA	CP009273.1	591227	593883	180	185	177	26	23
GGTGGTCCGGCCCGGTAGGG	CP009273.1	1205211	1209794	9	17	12	0	0
GTCGGGGGGCTTAGATGGTG	CP009273.1	575700	577967	46	30	43	6	2
TGGGTTGGGACGAGCTGCAA	CP009273.1	2889692	2893120	17	12	20	4	0
GATGAGAACTGCAAGTTCTA	CP009273.1	1768428	1771207	225	237	233	30	7
CAGGTTGTCTCTGACCTGTG	CP009273.1	3255477	3257095	362	427	416	56	37
GTGTTTCGGTCATGATGCTG	CP009273.1	427372	430983	102	83	69	9	3
GGCTACAGGCTTCTTTCTCC	CP009273.1	3681149	3684180	29	20	31	3	3
TTGCGTGCGGTTTTAGCGAA	CP009273.1	544278	546499	86	93	86	11	5
GGCGTATTACGCAGCGTTGT	CP009273.1	741905	744802	247	180	212	17	20
TGAGTGCGGGCCGTAAGACT	CP009273.1	1019480	1021844	409	254	302	25	29
TGGAAATGCCATATATTTGT	CP009273.1	826323	828251	353	373	371	50	68
CCCGCTGTGCGGCAGTGTCT	CP009273.1	1434668	1436989	219	155	199	29	16
TTATCTTCACTTTACACGGG	CP009273.1	2898184	2900880	59	47	45	17	2
GCTGTGGGAAGGCTCGAGGT	CP009273.1	457790	460578	471	451	430	41	26
GGCAGTTACCGAGCATTTCC	CP009273.1	2273127	2276350	94	63	61	11	5
GTGTTGAGAAGGCGGTCGGT	CP009273.1	682972	685700	81	37	34	5	0
TGGGATGCTCCAGCGGACAA	CP009273.1	4003295	4006149	322	274	278	36	33
GATTTAAGCGGCAGGTCTAG	CP009273.1	551690	553852	150	197	230	140	94
AGTTATATAGAGCCCAAGGG	CP009273.1	2113375	2116038	51	46	52	2	4
TAATCTGTTTTTGTCTGAGG	CP009273.1	913972	916951	255	283	282	24	24
GGGCTCTATGGCCGGAGGAA	CP009273.1	1592567	1594942	62	53	40	5	1
TCCTTCAGTTCTGGTTAGAC	CP009273.1	2893965	2896998	162	136	128	19	3
AAAGCTAATTGGGTATGTCC	CP009273.1	4548034	4551149	246	194	160	18	14
ATTTTTCTGGGGGGTTTCCA	CP009273.1	3752528	3755617	75	68	81	7	14
GCGTGAGACTCGTTTGGAAT	CP009273.1	1476784	1480386	191	142	160	14	16
CAAAGGTTGTCGTCTCGATA	CP009273.1	2696031	2698042	249	151	141	15	4
AGGTTGCTGAGTTACCTTAG	CP009273.1	1696203	1697930	268	256	210	29	20
TAATGATTTACAGTCGCCTA	CP009273.1	252149	254441	98	76	90	20	7
GAAATTCTTAGGGGGTAGTT	CP009273.1	3222904	3226164	57	47	77	2	2
TTAGGTAACAACATCATTTT	CP009273.1	540712	542544	1503	1725	1768	223	157
ACGAGGCAGTGAGAGCGGGG	CP009273.1	2393475	2396606	377	347	354	247	21
TGCTACGCTCTTGGCTCGTG	CP009273.1	1783491	1786493	123	95	96	15	6
GCATTGCAGCCCTGTGAAAA	CP009273.1	1764112	1766151	74	68	56	7	3
GGAGACGCGGGTGATTGGCA	CP009273.1	1409451	1411338	43	45	44	8	8
GGAGGGTTGGTGAACCAGCT	CP009273.1	986554	989645	235	252	243	25	19
GTCTGAAGTCGGCGTGTTTG	CP009273.1	2401073	2404467	92	88	102	9	10
GGGGGGAGCCGTTCCGCGGT	CP009273.1	3068025	3071003	416	378	372	43	28
GATACGTCCCGTCACATGGT	CP009273.1	1674178	1677108	155	157	130	10	11
GCATACATTTGGGCTAACGA	CP009273.1	2683595	2685222	875	765	743	258	168
CTGTAGCCCAGGATGGTCTG	CP009273.1	810034	813600	284	200	194	60	23
TGGATGGGAGTGTTATGCAT	CP009273.1	1265856	1268157	122	109	141	13	15
GGCAGACCGTACCAAACCCT	CP009273.1	4410692	4412927	2924	2576	2633	299	202
AACAGGGTTATAGTCCGCTT	CP009273.1	970487	973301	12	21	8	1	0
CGGGGGGGAATTTACCTGTA	CP009273.1	3034020	3036268	373	348	331	33	17
ATTGATCGGACCGGAAGTTC	CP009273.1	334531	336803	113	81	76	3	0
ACGTATGCCGGCTCTGGTTG	CP009273.1	2903387	2905550	12	8	5	0	1
GAATCGCGACATGCTAGCAC	CP009273.1	3396162	3398378	222	156	150	20	16
AAGAGGCTAGTGCGCTCCGT	CP009273.1	3348000	3349888	3	6	11	0	1
GTCCTATCCCTAAACGTGTC	CP009273.1	3676002	3677876	202	149	180	13	11
GAGGTACCTGGTAAGGGAAG	CP009273.1	2724826	2727233	60	53	52	2	1
ATAGTTTCGATGTAGTACTT	CP009273.1	7249	9422	14	5	8	0	0
AAATTCATAATGCGGTGGCT	CP009273.1	3679641	3681784	191	166	167	26	14
CCGAGTCGCGAAGGGAAGTT	CP009273.1	301802	303582	599	577	524	64	610
GGGGCAGACATCGTGTGTAG	CP009273.1	2387	4624	58	48	40	3	10
GCAACGATCTTTAGTTTAGT	CP009273.1	2214509	2216867	84	84	92	6	4
CTTCGAGGAGAGTAAGGGTT	CP009273.1	3435944	3438073	575	534	514	64	187
AAATTAGTCGAGTTGTATGC	CP009273.1	4441808	4443904	110	121	123	16	5
GTCCCGTTCGTCTCAATTAT	CP009273.1	4591414	4593595	124	130	121	12	5
ACTAATACTTATGTTAGCAC	CP009273.1	1996546	2001925	146	86	111	8	4
AGGGTTAAAGAGTGGGTGTG	CP009273.1	413772	416787	40	40	20	3	4
TATGGACGTTTTGAGCAAAC	CP009273.1	3652035	3654652	228	260	265	29	36
CAGCGCCTACTGATTGCGTG	CP009273.1	2115781	2118761	85	58	72	7	7
TGGGTATTTGCGCCCTAGGA	CP009273.1	3341335	3344500	199	149	141	28	21
TGGCGGTTACATGACTAGCG	CP009273.1	436511	438780	5	9	10	0	0
GAGCCTATTTGCAGCGGGGT	CP009273.1	4240785	4245861	434	484	553	53	39
TCCTCCTATGGCAGATAGCC	CP009273.1	3602414	3606130	35	20	33	8	10
AGTATAAGGTGGAGTATGCG	CP009273.1	2537684	2541246	252	228	205	17	32
TAAAGCGGCGGCCGGTAGCT	CP009273.1	2027823	2030454	9	7	13	0	2
ATGTCTTGATGTGTCATTGT	CP009273.1	797689	799973	670	607	617	61	39
TTTCCAGTTTGGCAGGTGTA	CP009273.1	3879376	3881177	16	20	12	1	4
ATCGTGTAAGCGCAGAATTA	CP009273.1	2593604	2596278	30	45	29	2	2
ATGGCGTCACTTATGTAGCG	CP009273.1	3080188	3082419	106	97	93	14	11
TAGGCCTCCAATTTTGCCCC	CP009273.1	1408754	1409014	90	69	92	323	5
TCTCTTCGGGCGTACCGGTT	CP009273.1	3871825	3875042	79	72	63	6	9
CGGACTGAGGGTATGTGTTC	CP009273.1	1323343	1324703	220	164	222	39	26
GCTAGCGAAAGCATCACCTT	CP009273.1	3125122	3127436	283	235	252	38	37
GTCGATACTAACCCAGCGTT	CP009273.1	676865	679816	232	272	305	25	34
TCGGTGATACAGAGGTTTAG	CP009273.1	3691567	3694376	157	149	170	38	18
TCGATGCCTACGTTGTGGTC	CP009273.1	3285665	3288028	14	9	19	1	0
GGTACGTCGCTCACGGCTCA	CP009273.1	3962155	3965896	42	23	19	31	51
TGGCGGGGACCATGCGGTCT	CP009273.1	249228	251602	420	324	365	34	33
AGCGGGGCATGTGGGGAGCC	CP009273.1	1559055	1560838	18	14	14	2	1
GACGCGTCGCTTGAGTCATC	CP009273.1	2886931	2889547	164	123	142	15	14
GCTTCAGCTAGTAGCGAAAG	CP009273.1	2822896	2825342	368	373	325	35	17
GCGAACGCAGGGTACTACAG	CP009273.1	3654423	3656688	20	8	11	1	0
GCCGTGTATCGCCTAATAGT	CP009273.1	549822	553575	135	142	149	66	35
ATTCCACAGGGATTTAGCGC	CP009273.1	1601449	1603421	170	132	110	14	7
CTCTTGGAGTTGGGGCGTTT	CP009273.1	3082849	3084618	164	120	138	24	12
CCAACGTGTTATGACCCGAG	CP009273.1	2412157	2414651	124	91	79	10	5
ACACATAGGGTGGCCGTGCG	CP009273.1	3430101	3433586	312	247	278	30	12
TTGTGACGTTAAAGGGTATG	CP009273.1	1496136	1499767	204	152	146	20	11
GCTGAGGGCTGTAAATCCCA	CP009273.1	3544215	3546295	180	186	216	23	6
CCGGGCGGCCTTTGGAATGT	CP009273.1	1580791	1583714	177	190	192	14	8
ACTGCATAAAACGTCCCCCT	CP009273.1	846531	849468	137	113	118	8	13
ATAAGACTGTTCAGGCTTCC	CP009273.1	62845	65449	129	112	120	13	14
TCACGTATGTGGGAAGTACG	CP009273.1	2163637	2165982	33	30	35	7	2
TTTGCTACAGTTACTCATAC	CP009273.1	1600097	1602247	29	31	40	3	4
TCTGTTTTTATTTAGCATGG	CP009273.1	2302765	2305159	144	178	167	18	14
GATGCTAGTGCACCTTGCTT	CP009273.1	2816162	2818029	1159	454	512	226	5054
TTACGGATAGGAGTTAAGAA	CP009273.1	2462692	2466608	162	108	114	35	26
GTCATCTCAAATATATAAGC	CP009273.1	3721872	3724766	326	412	404	47	41
CGCCGCTAGGGAGTAGCGTC	CP009273.1	2647936	2650570	230	239	240	20	16
CTGGTGCGTAAACAAGATCA	CP009273.1	611972	613168	199	205	272	29	24
GGATAAGTCCTCGATTGCTA	CP009273.1	916774	920001	4	4	15	4	1
CCCGCAGGTAGAGGGGGAAG	CP009273.1	3216945	3219611	75	91	65	11	6
AGGGACGACTTTGCGCGTAC	CP009273.1	2582140	2582314	547	516	559	66	30
CTGTAGTTGGGGATGATTGT	CP009273.1	1652666	1654903	43	41	32	4	6
CTTCCGTCCTGGGATATGGT	CP009273.1	1315440	1317796	198	141	160	27	15
TATTGGAGCGGCTGTGGGTC	CP009273.1	2384491	2387174	76	63	77	9	0
TGTCGGGCCGCAATATAACT	CP009273.1	1089458	1090992	1211	1194	1194	178	97
TGCTCACTTGGCTAGTTGTT	CP009273.1	3283508	3285623	416	433	468	41	28
AGTATAATTTAAATGGCTTT	CP009273.1	3781676	3784118	203	201	225	10	5
CGATCGTGGCCTGCGGGACG	CP009273.1	2412895	2416109	32	35	14	2	2
TAGTTCCCGGGGCTGGTTGT	CP009273.1	4621332	4625064	834	731	720	71	60
AGCGCCATTGGTCAGAAGCC	CP009273.1	4177007	4179429	81	67	82	21	10
TACCGTGAGGAGACCGGCCG	CP009273.1	2127350	2129441	319	324	318	35	24
CGGAATCGGCTCTTAGTGAG	CP009273.1	2936647	2939704	16	14	26	2	0
TCCGGCATGTGTTGCCAGGG	CP009273.1	3571085	3575073	117	106	99	13	5
CTAGGTAGTTACGTGCCCTA	CP009273.1	2704025	2705842	85	57	61	3	8
ACTTTGGAGGCACCTCCTTG	CP009273.1	2402802	2404967	263	236	204	111	16
CGGCCCGGTTAGTTGCCTGG	CP009273.1	681127	684529	179	148	157	10	3
TTTCATGTACTTTATTTCGC	CP009273.1	626100	630085	18	5	2	2	1
CCGATCCAGTGGGTTTTGTG	CP009273.1	2673041	2676343	55	37	36	3	0
AAGTTCTCAACTGGGGTATG	CP009273.1	2374264	2376907	23	22	30	13	0
TGTGTTGAAGAGGGGGATCT	CP009273.1	1758609	1760940	49	37	64	16	4
TAGGACTGCCCAATGTGTAT	CP009273.1	1963828	1967480	334	332	308	40	12
TGCTAGGTTCAGATGCATTC	CP009273.1	1512774	1515903	80	56	79	9	14
ATTTCACCGTAAATCTCGCG	CP009273.1	890038	892302	123	87	94	5	9
CGTGGGCGTAAGGCCACGTT	CP009273.1	4570	7758	9	33	22	1	4
CATTGTAGCGCGCTGAGAGA	CP009273.1	3744340	3747158	249	224	220	39	25
CTTGTTGGCCGCATTGTAAA	CP009273.1	108414	112989	44	45	43	8	1
CAAGCGTCTGCTGCATAGGG	CP009273.1	1849113	1851071	635	514	483	59	33
ATCTAAATACCGGAGGTCAA	CP009273.1	3870625	3871124	22	32	24	2	3
AGGGAAGATGGTCCTGCGAG	CP009273.1	1049059	1051501	49	35	36	51	5
AAGGGGTAAAGTTTGATTGG	CP009273.1	3976565	3979241	19	20	25	4	0
GCGGTGATTTGAACACGGAG	CP009273.1	3988508	3991779	94	64	62	11	4
TGAGGCGCGCGAGGGGGTTG	CP009273.1	4345789	4348316	347	283	252	23	14
TGGTTCGAGAGGGCATTGGC	CP009273.1	1960320	1963483	375	375	386	48	36
GGTCTGGGTGAGAGAGTGGC	CP009273.1	974958	977826	95	65	46	11	1
TCCAATGATCCGGCGTTCGG	CP009273.1	1763785	1765935	143	102	96	11	8
AGACTTTGTTCTGTACGAAC	CP009273.1	2140501	2142910	91	93	81	3	9
TGTTACTGCGCAAGGTGCGG	CP009273.1	4151162	4154087	80	81	70	7	9
CTTTATGGGTGCATTATCCG	CP009273.1	3259464	3263098	424	426	459	64	45
CTAACAGTCATAGCTGTTCC	CP009273.1	3443921	3445287	11	8	14	1	0
TATCCGCTTAAGGTTATCCG	CP009273.1	1271941	1274653	46	32	41	3	0
TCCGCTGAATAACTTCGGTA	CP009273.1	4217000	4218748	83	66	75	11	4
GTGTCGTCCATACTACTCGT	CP009273.1	2753143	2755191	9	10	8	3	1
TCTGGGGTACACGGTTATTT	CP009273.1	3838735	3840687	60	54	58	10	1
ACTCGTGGGGTACCACGTGC	CP009273.1	3603672	3606108	215	209	184	19	12
GTTATCGCGATTCATAGACG	CP009273.1	2914517	2914849	924	909	947	108	61
ATAGCGCAGGTGGGTGGTGG	CP009273.1	2851363	2854151	230	182	202	29	8
GCGGATAGCTGAAGGGTCGG	CP009273.1	3943377	3947288	1101	924	923	106	75
TGTTACCAGAAGCATGGTAA	CP009273.1	535717	538120	379	350	280	30	17
CAGTTAACCACAGGCCGGTT	CP009273.1	2995033	2997530	945	882	862	92	54
CGGAGGACGCGTGTTGTCCT	CP009273.1	3447650	3449564	325	298	311	45	23
CATGCAGGTCTTGTCCGCGA	CP009273.1	3275345	3277794	42	28	41	6	1
ATCTATACATGCTGACTGAG	CP009273.1	887387	889283	183	189	217	26	11
GTTGAGCGGGCAGTGCCTGT	CP009273.1	3082992	3083411	254	272	267	25	21
TTAACGATGTCGAGGTGAGA	CP009273.1	4487424	4489810	411	411	378	30	15
GCTCGAGGGCCCCAGAGAAA	CP009273.1	2750162	2754572	101	108	78	3	9
ATGTGGGATTGGTGGAGCTA	CP009273.1	508493	511091	137	102	104	10	17
CAAGATTTTTGGTTCTATGG	CP009273.1	460161	462159	199	169	161	30	12
AAGCGGTGTAAAAGGATGAT	CP009273.1	1851495	1853458	101	101	117	9	11
GACCTACCTGGGAAGGGCCT	CP009273.1	2301214	2304690	56	79	90	10	3
ACTGTTTACGGACGCAACTT	CP009273.1	3143502	3145833	14	18	22	7	5
CAACTGATACATCGCTACGG	CP009273.1	352683	356771	40	39	36	1	3
TTCTAGAATCTTGTTTTTAG	CP009273.1	3147384	3150101	46	64	61	3	6
AGCTGATCAAACCTTGGTGG	CP009273.1	3818015	3819990	31	48	34	4	2
GTGCCCCGCTCGACGACGTG	CP009273.1	4060044	4062116	187	160	129	11	18
GGTTACTCTGTATTAAGGGC	CP009273.1	3525785	3528524	1	7	12	0	2
CTAGTCAAGGTGTGCGTGTT	CP009273.1	3981076	3983761	973	729	715	96	73
CCAGGTTACGTTAGCAAGCA	CP009273.1	4562106	4564299	479	341	333	64	32
GGTCGTCTCCTTCAACATCT	CP009273.1	865117	868295	89	66	67	4	4
GACATTTCGAAGCGTTTTTG	CP009273.1	4122881	4124852	20	17	17	6	1
GAAATGTGCTATGTCAGGTC	CP009273.1	4586789	4589640	65	47	54	7	3
GAGCTGTAATGTTCAACCCT	CP009273.1	3896320	3898790	12	10	11	2	1
TAGCGTCGGAGATGGTTTGT	CP009273.1	3158671	3160335	281	250	223	31	45
TCCGTACCGTTTAGTGAAGT	CP009273.1	2764044	2765632	14	6	12	4	1
AAGACGAGTATGTCGTTGGA	CP009273.1	3038868	3041478	186	137	126	29	19
CAAGCTGCAGGTAGGCAACG	CP009273.1	190039	193069	247	246	234	98	48
CGCACATCAGATTTGGAGTA	CP009273.1	643060	645832	185	172	121	21	11
TCGGTATCCACCGGCGCAAC	CP009273.1	3561253	3562827	242	220	216	23	13
ATCTCACGAATATTGCGATA	CP009273.1	3217099	3220596	1042	941	815	88	52
TCTTCTTGTTACGGTACCGA	CP009273.1	1207535	1211021	1541	1580	1683	143	77
AATGCGTATTTAGACGAATC	CP009273.1	459887	461877	478	383	379	54	45
CCAGGTCCGTCTTCGGGATT	CP009273.1	97365	99721	38	38	38	8	772
CTTGTGGGATTCGTCTGGCG	CP009273.1	2446634	2449561	775	724	661	64	48
CTAGGGACATAGGGGGGTGT	CP009273.1	3565569	3567585	78	102	80	11	9
AGAGACTCGAGCGTCAAAAC	CP009273.1	1876444	1879009	200	189	192	17	7
CCTTCTAGGTGTCTCGTGGT	CP009273.1	514816	519066	110	129	153	20	16
GGCTGTGGTAATCGCTCAAT	CP009273.1	1125772	1128593	66	96	79	10	3
GGTTTTCGCGATGTTAGTGG	CP009273.1	1086406	1089471	29	39	42	2	1
CAGAGGCATCGTGTTATGGC	CP009273.1	2240709	2243762	183	150	157	16	6
TTCTCTCAGGTCGCGCATTT	CP009273.1	3743566	3746251	155	153	152	24	14
CGAAATCTAGCTCCCTTGGG	CP009273.1	365019	367801	25	20	13	0	6
TGCGACCTGTCCCTTATTTA	CP009273.1	1423326	1425806	367	293	280	28	12
CTCAGGTGTCGGTTCGATGG	CP009273.1	436060	438387	56	41	37	1272	1467
AGACTTAATATCTATTGCAG	CP009273.1	4405128	4407280	54	84	88	0	5
AAGGTGCGTTAAATGTATAT	CP009273.1	470325	472107	179	178	148	81	10
ACACTCTCACATCATCGGCA	CP009273.1	906648	908439	29	31	18	0	1
GGTCGGCCAGGGAATAGAGT	CP009273.1	1410283	1413599	80	74	76	8	3
AATGCTAACCCTTCGGGCTT	CP009273.1	2043130	2046942	146	126	123	13	4
GTTGCACGTATCATCGGGGG	CP009273.1	2516726	2518811	326	363	349	30	18
CTATTTGAGCCGTTAATAGT	CP009273.1	4179011	4179724	86	77	75	3	8
GTTCGGTGGGTTTCCATAAG	CP009273.1	3163255	3165458	255	338	338	27	15
GAAGTATCGCGCTGTGTCCC	CP009273.1	2066440	2070583	1100	1018	944	117	1252
GGAATTCCGAGGCTACTGTT	CP009273.1	1669173	1671790	87	73	49	7	7
CATTTAGGATGCGCGTGCGA	CP009273.1	1741905	1744316	27	19	23	1	0
TGACCAGTTTATCGTTTTCA	CP009273.1	2309271	2311919	24	25	16	2	3
GACCGGATACGCTGGGTTTT	CP009273.1	586316	589823	1331	1101	1109	145	108
GTTGGGCCTTTGTCCTTTTA	CP009273.1	2939363	2941235	53	45	41	23	15
GATTTGGTGTGGGGTCGGGA	CP009273.1	1695940	1696894	208	193	179	23	15
GTACCGCGTATATGCTCTTC	CP009273.1	1421574	1424611	162	168	124	11	11
ATTATGGCTGATCCAGCTAA	CP009273.1	793579	794920	55	54	41	4	2
CTGAGCAGAACAATGTGGGG	CP009273.1	2926963	2929120	337	319	325	62	29
ATGATAGCGTTCCTGGAGTC	CP009273.1	4412049	4412453	91	85	108	21	8
TAAAATGCTCAATCCATTAT	CP009273.1	2885671	2887660	54	44	32	13	4
AGAAAGGTGCGTTGTTTGCG	CP009273.1	1133168	1136029	10	1	5	0	1
AGTCTCTGATGGAAATTGTG	CP009273.1	4126299	4128406	70	70	65	7	9
GCTTGGTTTGTTGTTGTGGG	CP009273.1	3358241	3361950	125	93	117	6	6
ATTTTATTGAACCGTGCTGC	CP009273.1	3623306	3625082	152	111	130	8	213
GTTGTTACCCACTAGCTATC	CP009273.1	836531	839646	211	157	159	20	40
TGAACTATGAAATGTTTAGT	CP009273.1	833854	835628	668	667	601	48	26
GCTCTATTCTCTCCACCGGG	CP009273.1	2007429	2009669	99	94	79	8	8
GGGAAGAACGAAGCTTTTCT	CP009273.1	1843273	1846379	687	658	701	58	45
TGTGTCGGCGGGAGGCGAGT	CP009273.1	2371922	2376939	242	208	170	18	11
GTTGCAGGCTCTGACGTCGG	CP009273.1	3032359	3034824	195	166	176	15	19
CAAAACCGGGGTAGGGCATC	CP009273.1	4431057	4433164	83	82	73	10	9
AATGATGCCAGGTTTACGCG	CP009273.1	4083465	4085951	15	9	9	0	2
TATCTCTATCTGGAACTTTG	CP009273.1	2131765	2134425	517	505	558	53	53
TGTGTTGAGTGGGTATGCGC	CP009273.1	2197829	2200363	172	223	229	16	14
AGCCTTTTAGGGGGGGATGC	CP009273.1	63761	66710	336	320	299	23	31
ACTAAGCCGGTGTTGAGCGC	CP009273.1	1136356	1139105	68	109	120	10	1
CCTCGTTTAGACACGGGATT	CP009273.1	4114572	4116835	66	56	70	6	9
GAGTACGGCTCACTATAGTG	CP009273.1	2183267	2185541	92	128	95	13	7
GGAAAGCTAGTTGGTGGAAC	CP009273.1	744712	747291	32	30	28	4	0
GCCGCACGGCGGAGTCTGAT	CP009273.1	3592502	3596024	143	153	161	12	7
TCTTTCATACCGAAATCCCA	CP009273.1	293569	297021	135	121	120	14	13
AAGCAAGGACATACCCGACG	CP009273.1	3180871	3182514	55	47	82	2	3
GCAGGTCGGCCCCCCGTTAG	CP009273.1	3760095	3763128	47	65	43	18	8
CCCATAGCAGGCGCGGCTTC	CP009273.1	2503400	2504840	344	256	307	31	27
CCGTGGTCTTGACTTTATCC	CP009273.1	3992051	3993828	289	223	226	23	17
GCGAGTGAAGTAGCGGCGAT	CP009273.1	3952642	3955632	15	9	19	0	2
GTATCAGATAAAGCCCTCTA	CP009273.1	68377	71179	595	486	506	61	39
AAGTGTCGTACTTAGTAGAG	CP009273.1	3510044	3512443	38	39	22	5	0
TTAGGAGTGTCGGTGTTGGG	CP009273.1	1661414	1664460	1915	1750	1700	157	116
GTGCTTCGTATGTGTATTAA	CP009273.1	173287	176845	197	135	131	14	11
GCCGCCCGGCATCTTCGTAG	CP009273.1	1826897	1830225	75	54	68	8	6
GTTTTGTACATGCGAGCTTG	CP009273.1	3807567	3809954	149	134	154	1600	18
TGTTTCAGGCGGCGTTCTTA	CP009273.1	1154463	1157761	37	21	36	7	3
TGGTTAGCAGGGGAGTGAGA	CP009273.1	1370345	1372324	121	90	112	16	8
AGGCCCAGTCTGTCTGCTAC	CP009273.1	2069821	2072591	52	25	21	7	3
TATGGCGTAGTACATAGGGC	CP009273.1	2089012	2091653	141	117	104	5	6
ACGGGTCGGGATGCGCAATA	CP009273.1	3213440	3213792	19	5	3	0	0
GCTAGCCTCGGGACTCGCCG	CP009273.1	2320533	2322800	126	93	114	10	1
TCAGGTTGGGGGGTTGATAA	CP009273.1	34195	36040	440	334	343	36	22
GGTTTTAATGCTGATAGTAA	CP009273.1	2203268	2205718	120	112	95	20	8
TTTTTAGTTCCATGCCTTGC	CP009273.1	1851366	1853962	920	966	1099	131	84
CTTGGAACCTTTTGATCACT	CP009273.1	41269	44965	592	474	513	52	173
AGGTTGTGGGAGCCTAGTCG	CP009273.1	4113577	4115931	788	692	741	88	66
TTTATTTCAAGCTCAGCCTA	CP009273.1	2575856	2577864	216	221	244	28	11
GTCTTGTGGAACGCTTACTT	CP009273.1	1680706	1682504	192	177	176	18	11
TTGGGGTCACGCTGTTGCCG	CP009273.1	338817	340531	1014	788	811	96	87
ACCTCATCCGGCTCCGAGTT	CP009273.1	824805	827156	3745	3344	3289	428	236
TTGAGGGCGAGAAGCGGGTC	CP009273.1	4041461	4044938	4	67	60	39	17
AGCGTGCGTTCAGGTCTGAC	CP009273.1	4125993	4128594	573	534	488	45	32
GTTCCTGGGGAGGATTACAG	CP009273.1	4568146	4570327	9	8	18	0	1
GATTCGAGCATTAAGCCAGA	CP009273.1	1701442	1703746	217	195	195	19	12
TCGGATGTCGCGGGGTGATG	CP009273.1	799706	802264	253	204	213	28	22
TCCGACTAAAGGGCCCAGCA	CP009273.1	2662850	2665772	66	63	66	7	8
GGGATGTTGTATTCGTAGCG	CP009273.1	4438870	4441261	52	44	46	4	4
GTCCAATTTCACGGACCCAC	CP009273.1	799183	803274	69	47	49	4	3
CGGACCGTTGTGGCCAGGCT	CP009273.1	909730	911565	53	53	41	7	2
GCATTCCGCCCAAAGTCTGG	CP009273.1	34523	37434	2221	2003	2002	264	254
AAGGTTGTGATGGCAAATTT	CP009273.1	3588172	3590624	444	387	332	50	28
TTGAGTCGCATGGCATGCCC	CP009273.1	3540362	3542428	70	74	64	13	5
ACAGCTTAGGTCCCTGGCTT	CP009273.1	303608	305772	310	272	309	40	35
GTGGGTCACGATATAGGTCT	CP009273.1	4185045	4188807	559	518	531	54	58
GTCAGTCAGTTATAGTTGCG	CP009273.1	4020694	4024098	8	6	14	1	1
GAAGTGTACAGGGGTGCGGA	CP009273.1	1489683	1492169	84	113	70	2	7
TTTAATTAGTTACAGGTAAC	CP009273.1	3214121	3216804	785	671	672	68	32
CGCGGTCCGACGTGCGAGGA	CP009273.1	1899115	1899292	65	48	69	5	1
TTGGTATTATCGTGTGGGAC	CP009273.1	2410089	2412341	93	87	101	14	13
GGGGATGTATTAGTGTGAAC	CP009273.1	2476191	2476675	121	103	103	12	12
AGTGTGTCCGGTAGTCCACC	CP009273.1	643354	646567	151	130	127	12	7
CCGTAGATGGAGTGTAGCGG	CP009273.1	4363473	4365079	136	112	125	21	10
TGCGGTGCTAATTTGACAAA	CP009273.1	1159628	1162171	372	234	250	29	11
GACTCTGTGTATGCCCTCCC	CP009273.1	2167029	2169134	166	130	127	9	1053
TCGGATGGTGGGATCACCCT	CP009273.1	1246896	1249209	3	11	3	0	0
CGTGTGGCTCCCTCGCGTAT	CP009273.1	2537431	2540026	755	607	576	209	54
GGTAGGATTTAAGAGTTCTT	CP009273.1	1504548	1507238	82	88	102	12	11
AACGATCATGTCTAGTACAG	CP009273.1	581196	583814	314	251	270	40	31
CGTAGCGATGAATGTAAGAA	CP009273.1	2535614	2538087	128	141	100	29	8
TTTACGCATATCTTGTACCG	CP009273.1	3389165	3391225	622	766	742	72	62
ATAGATGATACAGGTGTGGT	CP009273.1	2031873	2033906	197	167	177	23	15
CATCGGGGGGTATGCGTTTG	CP009273.1	949554	952065	104	93	109	9	7
GATGTGTTTTGAGATCCGAC	CP009273.1	3305776	3307751	15	13	7	1	4
AGACATCGGCGTCTTACGCA	CP009273.1	1210093	1212059	54	75	57	9	1
GAGAGGACGAAGCATCGCGA	CP009273.1	1032254	1034218	214	226	213	15	15
TCCCGCTACATCTATTGCAC	CP009273.1	2430381	2433023	40	49	45	3	2
GCTTGCCCAGACATCGAGGC	CP009273.1	1187822	1190797	694	437	449	41	29
TATGATTAGGGTATGCGAAT	CP009273.1	2056553	2058447	128	156	146	19	11
ATCCTATGGAGGTTCGAGTC	CP009273.1	1036064	1038550	18	15	23	1	2
GCATCGATAATGGAAGCATA	CP009273.1	3003920	3006610	298	243	253	30	16
TGTGGATGTTACGTTGGGAC	CP009273.1	321688	323957	299	249	289	17	19
AGCAGTCTATAGGCACTAGT	CP009273.1	863276	865703	24	25	18	3	2
GCAGAGCAGGCTAGGTGAGC	CP009273.1	3270381	3272697	139	125	125	17	785
CTGCCATGGGCCCCCTGAAT	CP009273.1	962549	962777	75	66	56	9	6
TTGATACCGATGTGCTATTG	CP009273.1	3774948	3777301	341	297	306	46	28
GGCTCTTCTGTGGGACTCCG	CP009273.1	79745	82763	437	330	355	34	28
CGGGACGGCCTCCGCGCGGC	CP009273.1	2312747	2315568	1183	1073	995	119	95
TTTCGGTGGACGGGTAGGCC	CP009273.1	2815799	2819497	312	183	157	18	12
GTATAGGAGTGGAGGATATA	CP009273.1	4135982	4138312	133	108	81	5	8
ATGGCTTGCCGATTTGTGGT	CP009273.1	1116270	1118610	73	55	62	3	1
TTTACAGGCGGAGGCTGGTG	CP009273.1	2006279	2009627	93	78	75	7	7
AGTCGGCCGACATATCTGGC	CP009273.1	3706780	3710093	339	353	361	30	21
AATGAGTCGTACCCTAGGGT	CP009273.1	3687131	3689337	122	118	125	17	8
ACTATTACTACTCTAACCCT	CP009273.1	3787366	3790192	779	700	703	84	47
GGCAGGTTGTTATACGTCGG	CP009273.1	2906850	2909688	428	396	406	48	41
GGGACGGGGTGTTATCGAAT	CP009273.1	3428513	3431567	138	131	137	13	6
AACGCTGGCTGGAGCAAATC	CP009273.1	1224355	1227842	133	112	127	17	17
TTGGTTCGCCGGTTTAAGTC	CP009273.1	2848944	2849060	79	64	74	2	1
ATTTGGCTAGGCTGGTTGGT	CP009273.1	2918507	2921379	72	63	73	8	5
TAGAATAGTGTAAAAAGGCA	CP009273.1	971106	974851	373	366	324	126	116
TGTTCAAACGGCCTGTAATG	CP009273.1	888744	891990	9	11	12	1	0
GTGCGTATTGAAGAGAGTGA	CP009273.1	4505669	4508821	178	139	134	13	10
GCGCTAGTAGGTGGGGTCGG	CP009273.1	3195853	3198680	324	300	295	18	21
CGGCAAGGTTGTACAAATAG	CP009273.1	3495645	3498172	19	19	14	0	85
ACCATAAGAAATGCGGGTAC	CP009273.1	1041646	1043538	135	100	105	8	9
GATGTATGCAGAAATGGTGG	CP009273.1	878184	880419	154	148	115	12	9
CATTGAGATAGACTGACTAC	CP009273.1	3089680	3091873	368	359	287	37	21
GTCCCATATTCTAGGAGTGG	CP009273.1	121169	123453	60	75	56	5	1
TGACTAGAGTTTTGCTTGAA	CP009273.1	2429296	2431647	33	29	21	2	1
TGATGGGATGCGACAGGGAG	CP009273.1	4468383	4470974	57	43	28	3	1
CCACTCACGCAGTCAACAAG	CP009273.1	2070444	2073002	699	709	632	70	42
TATCTACCCAGCGGGGAGTG	CP009273.1	537000	540381	69	73	80	11	6
TGGGCGGGAGGACGTCGGTG	CP009273.1	3115757	3118522	128	91	84	11	6
ATTGGCTCAAGGCGCAAAGC	CP009273.1	1456959	1459654	84	108	108	8	3
ATCAAGTAATGCACTTAACA	CP009273.1	1589956	1591841	142	146	159	15	7
GGTGGCCCGCTAATGGAAGC	CP009273.1	2836109	2838050	92	74	78	11	7
GTGCGTAGTCTTCTGCCTGC	CP009273.1	4203906	4205348	32	36	32	1	3
TCCCTGTAGGAGCGTTACCA	CP009273.1	2696727	2699486	107	72	70	7	0
ACGCTGCTGTGGTCGTGTTC	CP009273.1	1358908	1361434	159	166	180	49	24
CGATTTGCTTTTTGGGCAAT	CP009273.1	1308405	1310429	380	258	321	51	23
AAACCAGTGGGCTTTTGCCT	CP009273.1	67535	69949	244	318	280	43	10
ATTTTGGGTGTATTCTAGGC	CP009273.1	4296398	4300358	546	408	390	84	50
TAAGTGGGTGTGCTTATGAC	CP009273.1	4398253	4401052	545	486	510	100	34
AGATAGCTGCAAAGACAGAA	CP009273.1	835777	838098	16	8	19	0	1
TTCATGCGGCTAGCAAGGTT	CP009273.1	2666536	2669690	32	47	32	2	6
GTGAGGTTCTAAAGCGTTAA	CP009273.1	3930817	3933155	232	176	185	32	35
ACCTGATCTAATCAGACTTT	CP009273.1	3256230	3259453	20	19	15	4	3
CGGCTATTAAGATCGGTCCC	CP009273.1	2293250	2296268	44	30	28	5	1
GGCGCGTGGCTAGAGAGGTT	CP009273.1	3712167	3714603	399	313	302	46	43
GAAGGCGTTGTTAGTCGCGG	CP009273.1	2779990	2782650	50	42	38	4	2
GGGACGCTTTCCTGGCGATA	CP009273.1	1182758	1184812	59	41	43	3	4
CGAGGGACTACCGCCGGGTC	CP009273.1	2893452	2898063	607	621	572	46	33
AGAGTGGTTGTATGCTTCGG	CP009273.1	2777460	2779254	150	177	143	25	9
GTCTTGCTTCGACATATTAA	CP009273.1	3086017	3090260	91	129	117	300	165
GTGGTGTGGTCCAAATTCAG	CP009273.1	429354	431451	235	181	176	29	20
GACCATCATGCAGTTGTGGA	CP009273.1	2008007	2010341	204	159	177	23	22
TTAGGGCCCCTACGGAATAG	CP009273.1	2952561	2953268	250	252	278	32	23
GTCGACTGACGCTATAGTGT	CP009273.1	4325932	4329781	30	26	25	7	7
TACACCTAATGCCCGCGGAA	CP009273.1	3586719	3589690	108	96	99	7	8
GCTCTATTCCTAGCCCAGTT	CP009273.1	2545540	2547990	174	151	157	47	21
CATTGACCCGCACGCGACTC	CP009273.1	3377489	3381014	211	119	135	90	54
GGTGACTGTGGGTTCGAGGG	CP009273.1	4272596	4274502	252	385	374	58	41
GGGGGGTGTCTATTTCCAAC	CP009273.1	2681395	2684599	466	490	426	57	50
AAAAACACTGGGAGCCGTCC	CP009273.1	3736831	3741175	817	807	701	82	50
GAAGTGTGCAAGGGTGTGGC	CP009273.1	3899	5110	373	368	343	39	31
TTCCCGGTTAGAACGTGAGG	CP009273.1	3895712	3897771	1377	1218	1336	158	94
TGAGTTGATGTGTAGCGGCT	CP009273.1	1349346	1350680	23	22	10	3	1
CCATAAGGCGAGAGCGGAAT	CP009273.1	528786	531004	437	356	339	44	35
GTCTCTAACTATGCGCCAGT	CP009273.1	4269974	4272307	2450	3615	3673	480	312
TAACTACCGGCCTTGCGTGG	CP009273.1	724231	726532	224	206	202	35	16
GAAGGGCGGAGACGTACTAG	CP009273.1	953119	955318	20	17	14	1	1
AGTAACATATCCGCGGTGGT	CP009273.1	652982	655106	235	221	246	33	24
GAAGGAGGTGGCGTCGTTGC	CP009273.1	2383861	2384003	322	276	304	28	25
TAAGTACGGAGGGGCCTTTG	CP009273.1	3603210	3605407	54	38	34	11	2
TGGGCTGGCAGGGAACGGCG	CP009273.1	4178129	4182306	41	37	30	6	2
CAATTTACAGGGTTGGAATA	CP009273.1	558949	562095	85	105	118	19	16
CCTGAGCATTTGTGGGGATT	CP009273.1	2403355	2405728	82	95	108	5	8
GCTGTATTGCGTGGTAGGCC	CP009273.1	505055	506994	387	346	354	42	21
AGGAAGATTCTACTTTTGAA	CP009273.1	4023571	4025528	212	161	128	20	6
TTTTTTTAGTAGCCGGCTTT	CP009273.1	2712184	2714447	261	217	264	15	15
TTAATACATAATCTGCGAGG	CP009273.1	2351262	2352704	32	37	42	49	1
TGCCTAAAGCGTAGCGTTCA	CP009273.1	381561	383390	86	71	83	12	9
CCACGGGTTTCGTTTTGAGA	CP009273.1	2390251	2392436	1169	966	998	111	72
TTTGTGTCGGTAGTTAACCA	CP009273.1	3276231	3278951	45	46	43	2	4
GAAATGGGAAGCTAGATTAG	CP009273.1	3885057	3888563	124	71	79	23	3
TGTATTCGAATCCAAGAAAT	CP009273.1	4501550	4505472	30	50	37	3	4
TTGGAGCTGGAGCACGGGTG	CP009273.1	3839728	3842230	1336	1177	1055	129	110
TCTATCCCAATGTCCGTTAG	CP009273.1	3830946	3833235	219	202	184	24	10
GATCAGCGGATTGGACGGTG	CP009273.1	3856050	3858308	162	148	171	9	7
TGCACAGCATGACCTTTTAG	CP009273.1	2814568	2817580	15	14	19	3	0
TTGATCTATCCCGTTATTTT	CP009273.1	525593	530469	901	775	638	93	46
ACGCCGAGTATTAGCCAGTT	CP009273.1	1070397	1070539	52	55	52	3	2
GTAGGTAGCCCGTCTTTCCG	CP009273.1	461746	466274	31	34	30	1	7
TTCTCTCCGGAGCCTGGATC	CP009273.1	3726497	3728969	66	43	55	6	6
TCAGTGGGTTACTGGGTCTG	CP009273.1	4046228	4048313	70	49	61	4	4
AAGATATGCGGTCGTGGTAT	CP009273.1	3606612	3608344	8	11	4	0	0
GATTAACCTGCCCCAGTTCG	CP009273.1	1134571	1136660	240	274	285	26	16
TAAGCGTAGGTATAGCTTCT	CP009273.1	1950909	1952674	31	25	20	0	4
GTGGATGTCTGCCGGGTTGT	CP009273.1	1959541	1962091	1167	1005	995	107	84
TGTCGCCTAGATAGGCTGCG	CP009273.1	1557643	1560082	121	67	122	16	13
GCGATTGGTACAGTTCGGCT	CP009273.1	321774	323499	21	20	23	4	5
TTTCGGCGGGGGGAGTAAGT	CP009273.1	963648	966167	497	443	440	63	31
CTTAGTGCCGTGGTGAGACA	CP009273.1	157226	157804	47	32	41	7	8
GCCGGTTTGCACTCACTGAG	CP009273.1	4335027	4336537	54	61	42	9	3
GGGAAGACTACCGGGTGATG	CP009273.1	3767182	3769392	34	38	28	2	0
ATTATTATAGCGATTCAGGT	CP009273.1	332109	334828	44	54	59	9	19
ATTCCGGGGGGTAGCAATTC	CP009273.1	2199008	2200894	16	16	23	2	0
GCGCGCTCGCTTAAAAGTGC	CP009273.1	2297425	2299961	473	433	471	36	30
ACTGGGGGTGATAGGGGTAG	CP009273.1	644052	647234	100	110	94	16	6
ACAGCGCATAGTCTATATCT	CP009273.1	1954155	1956423	38	42	36	6	2
TCATGAGCCCAGTTTTCAGT	CP009273.1	3361901	3364281	250	177	187	35	19
CGAACTTAGAGAAAGGCGGT	CP009273.1	324819	327268	47	56	52	8	8
ATAAGGAACAGGAATCATAT	CP009273.1	1045121	1046996	1541	1490	1381	9429	117
ATTACTAAAAGGTTGCGCAA	CP009273.1	634035	636171	112	120	121	7	669
CTACTTTCCTGGTATATCAC	CP009273.1	3484655	3487201	6	4	18	1	0
TCCTGGCGCCGGTCAGTTGA	CP009273.1	4623346	4626274	100	79	70	6	15
TGGGAAACGCTCCTGCCAAG	CP009273.1	1062995	1064363	553	471	499	118	68
TTCTGCCGCGAGAATTGTAG	CP009273.1	3174067	3176220	12	12	9	0	0
GCGTGCGGAGCACGCAGAAT	CP009273.1	2830684	2833701	63	76	73	21	10
ATGCCGTAAGTGCGTATATT	CP009273.1	3396310	3397877	105	115	119	12	6
TATAGGTCTCAGCCAATCTA	CP009273.1	171846	175321	199	178	206	27	8
GTAAGGAGATCTGCGGAAAT	CP009273.1	2754637	2756902	84	75	60	9	3
GTGCCGGAATGGGGCGTTGC	CP009273.1	1436725	1439974	134	155	145	9	12
AAACAACAAGACTTCTTAAT	CP009273.1	3539687	3543145	303	263	214	29	31
ATGCTGTGGCATGGTCTGGT	CP009273.1	84522	86958	196	177	162	20	13
ATGGAATTGGTGCCAGCCGA	CP009273.1	3450587	3452737	119	102	116	15	7
CAGGGCCCTTATGTACTGCG	CP009273.1	2687969	2691085	93	74	62	60	86
TCGAGGTATGCGGCAAAAAT	CP009273.1	1410406	1412159	163	134	152	17	13
TCGCCGTGTTTAGATTCGCG	CP009273.1	911273	913825	3083	2696	2871	332	220
GTATGTAAACCTTGCTTACT	CP009273.1	1644534	1646457	204	208	180	24	7
GGGTCGTTTCGTGCACATGT	CP009273.1	880375	882604	176	123	143	11	8
AATTATGGCCGCTGGCACTT	CP009273.1	3056401	3059257	186	157	180	13	15
TTGATTTATTGGTTATGTTG	CP009273.1	4146993	4149889	215	167	142	16	18
ATTTTGGGTTGAGGCCAAGT	CP009273.1	646148	648616	111	89	86	11	7
GTTTCGTGCAGCAATGTGTC	CP009273.1	1576966	1579445	366	271	250	51	31
CTAGGAACGCTACCTTTTGA	CP009273.1	634923	637751	106	94	105	10	1
AGCCGAGCCAATGAGCAGTT	CP009273.1	537048	538969	105	80	90	9	10
ACACGAGTCTCTACGTAAAG	CP009273.1	4360224	4363284	7	20	31	0	1
GGAGGCGTGCGGGCATCCTC	CP009273.1	3225207	3227139	308	241	272	35	115
AAATCTTAGTAAATAATTTC	CP009273.1	1066883	1069070	743	712	740	71	51
GCAATGTGCATCTGTGTCGG	CP009273.1	4510774	4513755	92	97	130	12	3
AATTTGATGCTTGGAAAGAA	CP009273.1	2479603	2484130	536	494	480	102	77
CGTTATAAAACGTGCCGTGG	CP009273.1	3307909	3310298	205	218	212	9	13
CGTGTTTGCTCATGTGCAGA	CP009273.1	392111	394011	326	247	252	31	28
GCTTAAGTTTTTTTTCTGCT	CP009273.1	2788187	2790715	241	172	164	36	19
ATGTTCGTGGAGACGGAACG	CP009273.1	1377944	1380967	770	614	663	69	37
ACATCAGGTTGAATTCTGTG	CP009273.1	206336	208013	153	161	163	25	7
TGGTGTCGTTACTCGGACAG	CP009273.1	2032618	2033496	641	634	685	74	62
GGTAGTAGCTTGCTGGTGGT	CP009273.1	3651894	3653793	725	929	907	128	917
CGTGTCCGGGCCGTGCTCAG	CP009273.1	766246	769770	1	9	12	2	1
GGGGGTTTACCTTCAGCCTG	CP009273.1	3503207	3506711	126	83	100	2	5
ATAGGCCAGAGTGAGGGGCC	CP009273.1	4238121	4241239	473	556	613	75	38
CCCTGCGGGGGTCGTTGCCT	CP009273.1	545107	546815	164	159	163	10	20
ATCAGTGCGGCCCTCGAGAG	CP009273.1	3993781	3995857	9	32	35	4	2
CCACATAAATCGGTGAATTT	CP009273.1	4558013	4558713	28	21	26	1	3
TAGGTGAAGCCGATGTCTCC	CP009273.1	2109569	2112940	119	76	93	25	31
ACGTTTATGATTATCCCTCG	CP009273.1	2125038	2128360	77	50	45	9	4
GGTATCTTAAGTTGGTGAGC	CP009273.1	2944810	2947575	126	116	109	11	19
GCTCACCTCGGCCGGGGTGG	CP009273.1	2524490	2526843	8	6	12	0	0
ATGCGCTCCCGGGGTGCCCG	CP009273.1	4119801	4122683	330	356	347	47	39
CGAGGGGACTGGGGGAGTAT	CP009273.1	936248	938026	16	21	28	1	0
TTAAGGATGGGTATTATGTA	CP009273.1	399613	402319	131	58	76	7	6
TTGATAGAGGCAGGGTGGCT	CP009273.1	770357	772317	67	52	79	8	7
GCGGCGTAACGACGTCGTGT	CP009273.1	1935223	1936996	29	22	36	2	1
GTTGTTCTGCGCTCGCGGGT	CP009273.1	4466588	4468063	435	594	571	60	42
CCTTGTTATTGGGGATTGAG	CP009273.1	186357	188247	603	518	507	68	33
CGGCTGATCTGACCGGTTTC	CP009273.1	4532787	4535456	61	53	31	3	6
CCGGCATGAGGCTCCTAACA	CP009273.1	3748783	3750238	651	584	640	70	57
CAAGTCCAAATGCGTTCTCC	CP009273.1	281246	284233	93	85	65	10	3
TGATGTTAGTTAAATGCGAG	CP009273.1	3908140	3910283	314	240	243	46	25
CGTGCGTGAATTTTTGGCGG	CP009273.1	206778	209300	8	12	9	0	1
CACGGTTTATGCCGGTATAT	CP009273.1	4161857	4164853	1050	921	908	89	55
CGTACATGGAATTTTGGGGC	CP009273.1	4306664	4309740	174	183	136	24	15
GGCGTCGCATTCCACCTGTG	CP009273.1	1852722	1855202	9	22	10	2	2
GACGAATAGACTGAACGATC	CP009273.1	2458621	2461008	89	63	72	10	5
GGTACTGTGGGGGTGGGAAG	CP009273.1	2003703	2005420	833	857	861	129	52
GTTCGGTGTGGATGCCACGG	CP009273.1	1870810	1873255	531	466	460	62	27
AGACGGTAGTCAGTGGGTTT	CP009273.1	1253440	1255491	652	630	565	59	60
AATCGGGGACGGGAAGAGTT	CP009273.1	3265594	3269334	125	112	135	11	7
ATATGGTTGAACCCGCTGGA	CP009273.1	1245561	1248296	56	32	47	3	3
TGGAAGGTTTCGCTCGGACG	CP009273.1	2241937	2244357	32	23	16	0	5
GTATGAGCGATAGGAGTGGG	CP009273.1	2543828	2546244	133	130	138	6	5
CTAGGCGGGACGCTAGAAGG	CP009273.1	2409439	2409762	44	47	46	3	3
TGTTGAGTTGAGCTGGCTGC	CP009273.1	3878499	3880727	150	113	126	13	12
ATCCGAAGTGATAAATCAAA	CP009273.1	771692	774081	9	21	11	2	1
CCAGATCCAGCGATGAGGGT	CP009273.1	1892787	1895932	106	112	116	4	11
CGAGTGGGATAGGAATGAAC	CP009273.1	347728	350557	99	95	102	10	11
CTTTTGATCGTACGGGTTGT	CP009273.1	1543745	1546224	101	111	74	9	6
CTTGGCTGGCCATTGGTGGC	CP009273.1	3869261	3872092	48	85	94	5	7
GGCCGAGTTGAACAGTGGGG	CP009273.1	98362	100229	354	317	317	31	26
CTATTAGAGAGGCATTATGA	CP009273.1	2125830	2129142	88	64	82	4	2
TGGCGAGTTGCAGGGGGGGG	CP009273.1	2951985	2954368	72	71	65	5	8
TGGCGCTCTAGCACGGATCT	CP009273.1	3172109	3174350	191	145	167	18	16
GTACGTACTCTTGCAGGTGT	CP009273.1	462914	464478	33	48	43	7	3
CGTCCCGCCGGCATCACGTA	CP009273.1	2973760	2975723	641	613	606	91	63
TGTTGTGGTTTAAGCTGCGT	CP009273.1	3834005	3834177	351	322	334	34	22
GACAGGCAGGGCGTCGGCTC	CP009273.1	990940	992360	52	40	44	4	1
TTGTGTGAGGCGGCTCTGCA	CP009273.1	3484323	3486704	68	71	70	5	2
CCTGTGGTCCGAGGTAAGAC	CP009273.1	1922130	1925922	21	24	27	1	0
GGTTATATCATTTTGAGAAG	CP009273.1	3366547	3366931	110	95	98	13	6
CAGCGGAAACTGTCCGGTTG	CP009273.1	4480668	4482954	13	28	7	3	0
CTCTGTGAGGTATTAGAGCT	CP009273.1	2632434	2635411	304	300	352	32	37
CTGCATTTCAGAGGGCTGGC	CP009273.1	2153660	2156920	515	447	442	67	51
CATGTAATTGACTCGCGATT	CP009273.1	3540760	3542669	38	49	53	3	4
TGTGGAGCTGAGGGGCTGCC	CP009273.1	1651130	1654842	171	132	125	14	12
AGGGCGGGGGAAGACGTGAT	CP009273.1	4403229	4405250	25	20	13	6	4
GTGCTTGGGATCCTAAGTAG	CP009273.1	3391138	3393373	257	154	161	70	39
GTGGGGCCTATTCGCGAGCG	CP009273.1	1208508	1211646	10	16	10	0	2
GTAGGTCCGGCATTCTAGTG	CP009273.1	2882930	2884867	458	451	454	86	50
GGAGTATGGTGGGCTTCGGC	CP009273.1	1487946	1490175	161	164	188	66	12
GACTGCGTGTCGATTTGTGG	CP009273.1	2211040	2214685	40	25	31	1	0
GTGGGCCGGCTAAGGTACGG	CP009273.1	827850	829917	543	459	518	53	55
AAGCTGGGACGACATTTGAT	CP009273.1	1360115	1361680	97	106	94	17	13
TGATCAATGGTGTTCCAAGG	CP009273.1	21622	23429	117	92	116	20	12
TTAAGAACCCTCTGGGAAGC	CP009273.1	2615304	2617242	443	531	504	60	42
CACGTCAGATGTCACTTGGT	CP009273.1	3977223	3979855	1112	1366	1357	145	134
GATTCGGGGTGGTATGTCGA	CP009273.1	1801502	1803857	42	43	47	4	4
ATATCGGGCCTTGAGAAACA	CP009273.1	2131585	2136273	345	249	277	32	24
CTGTTTTGCTTGTGCTTAAA	CP009273.1	4512956	4515028	192	188	167	18	12
AGCCGGTCTAACCGCTGCAT	CP009273.1	3231043	3233372	136	174	164	20	19
GGTTGCCTCCGCATGACACT	CP009273.1	2883166	2886138	57	30	41	3	2
GGCTGACCCCTTATTTACCT	CP009273.1	4009112	4010704	220	220	193	23	27
AAAGGCTCTACCGCTCCTAA	CP009273.1	1217086	1220186	283	251	268	19	9
[truncated: 10,917 more rows]

## Sheet: levM
barcode	contig_id	pos_from	pos_to	set1_IT041_levM_Time_0	set1_IT042_levM_Time_0	set1_IT043_levM_15.625_atc	set1_IT044_levM_15.625_atc
TTCATTCCTGAGGAACTGAT	CP009273.1	2798632	2801095	44	77	1	8
GATGTTGCAGCCAGACCTGA	CP009273.1	711570	713968	40	53	0	3
AGAAACACAGCGTTTAGGAC	CP009273.1	1921971	1923952	12	23	1	0
TACGAGTGTGTCAGGGTGTG	CP009273.1	1571067	1573356	50	57	1	1
ACTGGTTTTACCGCTGATTG	CP009273.1	1924360	1927229	20	24	0	2
TCAACGATAGTAAGTGCTCT	CP009273.1	278882	281421	42	60	1	2
TTTATTTTTGACATATCTTG	CP009273.1	1319350	1321695	24	23	0	0
GGGTCACGGTGCGCAGGTGG	CP009273.1	1831046	1832745	125	133	3	5
CGCGGCGCAGGGACTTGGGC	CP009273.1	1945936	1948182	68	85	0	0
GACATTCAGGCATAATGGCG	CP009273.1	4358387	4360908	52	70	1	2
CCAGGGTGTTGGGCGGAGAA	CP009273.1	1330587	1333189	27	38	0	0
TATGGTATTTATGGAATTAT	CP009273.1	685137	687252	153	162	5	3
GACACCGAATTGCGTTGCGT	CP009273.1	3822379	3825079	68	47	0	3
GTGGGTAGCACCTCGGAACC	CP009273.1	2931659	2933926	47	61	1	2
TTGGTTATAAGGCGCATTCA	CP009273.1	3347816	3350658	348	461	8	8
AGGAATTTAGGCGCTTTACG	CP009273.1	465739	468338	94	118	2	2
CTACATCAATTGTAGTCTAG	CP009273.1	520154	522720	14	30	0	1
TTCAATGCTGCTTGTCGCAC	CP009273.1	3755444	3759491	28	43	1	0
TTTGGTCATCCGGGACCTTG	CP009273.1	4578669	4580710	277	367	8	6
AGGACTGACGGGGCTTGTAG	CP009273.1	2570225	2572199	39	51	1	0
AACTGAGCGGTTTTCGGGGA	CP009273.1	4254636	4256641	263	290	4	11
GATACGCCCGGGTTTGTGGA	CP009273.1	1498436	1503601	168	215	5	4
CCCGTTCGTCACCCGTGGGT	CP009273.1	2820646	2822891	70	61	5	5
TATGTTCCCAGGCACTATTT	CP009273.1	1536120	1538525	32	44	0	0
AGGGGCAGGGTTGAAGGCTT	CP009273.1	2052908	2055332	21	17	0	0
GGCAACGTTCCACCTATTGT	CP009273.1	499163	502072	33	14	0	1
GTCGTAAATACAGCCATTGC	CP009273.1	2494304	2497122	32	49	0	4
AAAGGCTAGTTCTAGTAACA	CP009273.1	94041	96419	61	53	3	1
TTGCAATATGGGATGTATAT	CP009273.1	759822	762311	9	28	0	0
ATAGCTCCTGTCGTGCCGGT	CP009273.1	3967302	3970766	79	58	0	0
CGTAATCGAGTATGGCCAAG	CP009273.1	2647588	2649775	104	100	4	1
CCTTGCGCGGGCAGGGCCTG	CP009273.1	2210058	2213371	192	217	8	9
CGTGCCGGCAGTGGAATAGT	CP009273.1	2842607	2844571	80	83	1	2
CTGCGCGCACAGGGGTCGTG	CP009273.1	3452182	3454356	167	217	0	4
GGACGGTTGTAACACTTGGA	CP009273.1	3943126	3946392	50	56	0	0
GATCCAATCGAGATTCTTCA	CP009273.1	2778102	2780308	122	119	0	3
ATAGGATGAAATCTGTAGCG	CP009273.1	748499	750269	149	188	2	4
GCAACATGGACGTCTACCCT	CP009273.1	3928671	3931269	123	126	0	3
GTTGAAGTTTTGGGGGCGAT	CP009273.1	4625894	4628944	77	97	1	0
GTCGATATGCCGTTGCTCTG	CP009273.1	1790554	1793495	17	17	2	1
GGAGGCATGGGGTTGGGCTT	CP009273.1	4213173	4215233	94	116	1	3
TGGGGGGGGGTTTATTTGCC	CP009273.1	3798058	3799678	31	47	0	0
TTGGGCTTGCATCGTTGATC	CP009273.1	155692	157977	41	72	1	1
TAAGGTGGACGCTAGTGGTG	CP009273.1	97768	100138	41	55	1	0
TCGAGATTATTGGCTAGCTT	CP009273.1	50687	50967	6	14	0	0
GATCAGTGGATCCGATGAGC	CP009273.1	416219	418974	40	52	2	2
TTGTGTGCTCTCCAGCTGCG	CP009273.1	141430	144315	40	44	0	3
TTGTGGTGTATCGGGCATAG	CP009273.1	629858	632386	306	364	2	5
ATTTTTAACGTTATCTGGAG	CP009273.1	598883	601171	56	96	3	4
AATAATCGTATGGTTATTAT	CP009273.1	1679601	1680839	57	67	1	2
TTATTCATGCGGTTAGGTAG	CP009273.1	4056045	4058472	495	581	6	6
TTAGTTATGGGTCAGCATCG	CP009273.1	3042292	3044879	10	6	0	0
TGCAGTCCCCAGGGCGTGCC	CP009273.1	1335194	1338208	27	34	0	2
GATCACCTACAGTTCGGTAT	CP009273.1	3801963	3804232	122	128	4	4
CGTAATTGAGGGAGCGGCTG	CP009273.1	3583690	3585888	149	162	3	7
TGTGTACTGTTTAGGGCGTT	CP009273.1	3407223	3409111	18	32	0	0
TTCTCAGACGCGGATACAAG	CP009273.1	3128975	3132034	98	88	0	3
TAGCGTCTATTTGGGCTAGC	CP009273.1	4513431	4516349	65	61	1	1
GTCTCGCTCGTATGGGCTTT	CP009273.1	1780684	1783005	49	56	0	1
CCCACCGTGCCGGCTTAAAG	CP009273.1	4545344	4550306	231	266	4	5
GAAAGTAAGTTGGGTAATAT	CP009273.1	4172103	4175323	60	68	1	3
CAAACACTGATATGCCTTGT	CP009273.1	2874539	2877168	98	108	1	2
GGGTGCGGAGGGTCTAGCGC	CP009273.1	3761726	3767132	117	134	1	3
TGCGTGATTCGCAGGCGGTT	CP009273.1	502021	505414	52	66	2	2
GCGGCCAGAGGGATGCGTGG	CP009273.1	4387947	4389431	29	27	0	0
ACTGTGAGGGGGTAGCCATG	CP009273.1	3835883	3837904	58	57	1	1
TTCGCGGGAACACGGCACCC	CP009273.1	971771	975268	50	57	0	1
TCCTATATAACGTTGTGGTC	CP009273.1	1131066	1134307	31	62	0	1
GTTTATGCGCCGTAACCGCG	CP009273.1	4171283	4173717	131	134	2	3
CTAAACATGAAGAACTGGGT	CP009273.1	4585239	4587527	297	373	8	6
GAAAGAGGGTTGGATGTTGT	CP009273.1	3977741	3979989	235	275	9	12
ATGGTGGAAAAGGACTGCCC	CP009273.1	3277760	3279608	85	91	4	3
TATTTTGCTGAGCGGTGAAT	CP009273.1	4468118	4470639	36	54	0	2
ATGGCGGTGCCCCCATGATT	CP009273.1	4551185	4553115	19	22	0	0
TTTCGATCTCAGGTCGGGGG	CP009273.1	2551660	2554162	94	114	4	2
ACCGGTCTTAATGGTGGGCG	CP009273.1	3346546	3348863	83	94	2	0
TTGAACCCACTGCTCGTCTT	CP009273.1	3074730	3075684	154	183	2	8
AAAAGGGGTGCATAGTTTTC	CP009273.1	2993556	2995348	63	75	3	1
GTCACTGGAAAATTCTGGCT	CP009273.1	667233	669689	83	85	4	1
GCATAGCCTAGCCCGTTGTG	CP009273.1	3622796	3624209	53	69	0	2
GCGGAGGCACCGACGTGCCA	CP009273.1	4171539	4173649	200	204	7	4
TTAGGTACGGTGCAAGCGTA	CP009273.1	3747405	3749208	127	150	4	10
CGCTAGTCGAGCATTAATTT	CP009273.1	3073017	3074959	18	18	0	1
CCGGACATGTCTAGCGAGGG	CP009273.1	3671656	3674116	31	32	0	1
CACGCTGGGAATGCGTGGTG	CP009273.1	900379	902570	36	36	1	1
ATTGCATTATGCTTATCTGG	CP009273.1	1640750	1642465	66	94	1	1
GAGGTCAATGTGGTGGCGCG	CP009273.1	91824	94213	58	49	0	6
ACGTATTCTGTCCTTCTGCT	CP009273.1	4529814	4532911	15	28	0	0
GCATAGGCCCTTGGCGGGGT	CP009273.1	118829	119443	72	97	4	3
ATGTTATGCCGTTTGCTGTG	CP009273.1	2548416	2549797	40	48	1	4
AGCTGATTCAGCCATTTCGG	CP009273.1	3772788	3775098	67	81	1	4
CTTGTCGACGTCCCCTGGGC	CP009273.1	3572961	3573958	43	50	1	1
TTTGTCGCGGGCCGGGGCAC	CP009273.1	4299411	4301844	139	161	0	0
CGGGGGGTGTGGTCTGGGGC	CP009273.1	1220963	1223745	60	70	1	0
CGGGCAGAATGACAGCTGAC	CP009273.1	4177472	4180146	34	41	0	2
CCGAGTATCTTGGCGGTTTT	CP009273.1	3695807	3698753	222	231	6	8
GCCCTCTCCGGCACATCATG	CP009273.1	1966469	1969760	139	163	1	4
CGTAATCCGGCGGCGGTTAC	CP009273.1	824085	825875	252	290	10	5
AGTCGGTTGAGTCGGTAAGT	CP009273.1	4141117	4144561	35	22	2	0
ACAGAGCGGGAATGACGGTC	CP009273.1	2215029	2217633	71	77	4	1
TAATCTTATGGTAGGGTAGG	CP009273.1	2642582	2645644	98	107	4	5
AGACCAAAGTGCGTAGTGCA	CP009273.1	3572077	3574188	20	23	0	0
GGCGTCAGTTGGTTGGCGAA	CP009273.1	4017672	4020052	19	30	1	2
AGTCCAGAGGTTATGGACTG	CP009273.1	3958261	3961378	5	13	0	1
CCTTGGAAGACACGCTACCA	CP009273.1	4620692	4623177	83	114	4	3
GGAGGTGGGCGCGCGGTCTG	CP009273.1	3217678	3221204	76	62	2	3
AAATTACCGGTGGTGAGTAG	CP009273.1	4395785	4398438	108	124	1	4
GACACCGGCGGGTACGTGGG	CP009273.1	2519060	2522300	164	158	3	4
GTCGCTGCGCTTAGCCTTAC	CP009273.1	74024	75496	40	63	0	2
ATTGGTTTGCACTTAGGTTC	CP009273.1	3482276	3484648	97	98	2	5
ATGGAGGCGCGCAGGCATAT	CP009273.1	442598	445519	32	43	0	0
TCGAGCGCTTAGGCAAGTGG	CP009273.1	2267760	2269877	55	57	1	0
TCGCCGTTACGGGGCTACAG	CP009273.1	513702	516555	176	191	3	8
CGATCGCTCGGACGGGCGAT	CP009273.1	3990360	3992815	29	45	0	2
GTGGATGTCGCTTTGCCTTT	CP009273.1	2916842	2920849	178	183	2	7
CCAGTCCGTGTGTCGTCACC	CP009273.1	139460	142906	139	142	4	6
TGGGATGTTTCTGAATGGGG	CP009273.1	2210283	2213767	26	8	0	0
GCAAGTATCCAATCAGTTTT	CP009273.1	3166436	3169251	49	55	0	3
TCTAAATATCAGGGGCCCTG	CP009273.1	4076406	4079368	45	47	0	3
TGCGAAGAGCACCGCGACAT	CP009273.1	352488	355092	104	82	1	1
TCGTGCTGCTCCGTAGGGCG	CP009273.1	2506211	2509132	25	35	0	1
ATTTTCTCAGTGCCGGACAA	CP009273.1	3768276	3770639	53	86	1	0
CTCTTAGGGGGGCGAGAGGT	CP009273.1	4586946	4589434	28	33	0	1
ATAAACTGTAGCCAACGAAT	CP009273.1	1080719	1085002	44	45	1	1
CTCGTTAGATTTCCAAAAGT	CP009273.1	3715400	3718353	321	373	9	8
GGTGCTCCTCCACAGTATTT	CP009273.1	4359713	4361910	19	29	0	0
TTATTCAGCCTGGTTATCCC	CP009273.1	2115127	2117820	47	63	2	1
AGTTGAGCTGTAGATCGTAT	CP009273.1	1065896	1069529	24	28	0	2
GGGGTGACTGTCTAAAGTGT	CP009273.1	4346392	4349367	62	84	0	2
CATAGCTGTGGGGTTTACAC	CP009273.1	2477552	2478863	43	50	0	1
CTTATTGGTAACAGGCGCCT	CP009273.1	2878165	2881186	16	14	0	0
GTATGCCCTAAGCCTTCGAG	CP009273.1	21240	24637	45	50	4	1
ATGGTGATCCCAACGCTGTG	CP009273.1	965969	968387	52	52	0	1
TCTGATAAGTGTTCTCGCTG	CP009273.1	1278710	1281239	47	46	1	0
ATATAGCTGGCGGTCCTCAC	CP009273.1	416183	418451	58	63	2	3
GAATTCTTCCTGCCATCTAG	CP009273.1	3084351	3086699	103	130	3	4
GCCCTGTGGTATGCCCATAT	CP009273.1	1356810	1358944	99	65	0	0
CTAGGGTTTGCCGCATGACT	CP009273.1	2192600	2194484	105	122	2	3
GCAAGTGTGATCCAGTCCTG	CP009273.1	1317152	1319792	24	26	1	0
CAGTGGGAGTTGGGTTATTC	CP009273.1	3040960	3043438	79	56	4	2
CGCGGAGTACGAGGGGCCCC	CP009273.1	89226	91816	11	11	0	0
ATCTAAGCGTCATTTAATTG	CP009273.1	3837473	3839783	22	36	3	0
GCTCGGGTCGGCTGGCAGTG	CP009273.1	343880	346543	179	178	4	3
GGGGGAGTCAGCATTTTACC	CP009273.1	216359	218607	22	35	1	0
GAAGGACGCGGGGTAGGTTC	CP009273.1	742432	744791	27	55	0	1
TTAGTTGAGGACAGTGTCTG	CP009273.1	3644704	3647472	30	59	1	2
AAACCCCCAGTCATCACTGA	CP009273.1	530705	532641	186	209	3	8
AGGGGTCGAGAGCATGAAGC	CP009273.1	2327325	2329052	34	43	2	1
TATATCCATGCCGTTGAGGG	CP009273.1	4793	7342	60	59	1	1
TAAGTCCTAATCTGGATATG	CP009273.1	3879678	3881616	51	73	2	2
GAAGAAAGGCGGGTCGTGCG	CP009273.1	3273567	3276352	45	64	0	0
TCGGCAGCGGCAGTGTAGGA	CP009273.1	1359563	1361363	77	115	1	13
TGGAGTGATGTGATGTATCC	CP009273.1	3243560	3246590	22	34	0	0
GTATAGAAAGTGGAGTAGAA	CP009273.1	1547451	1549535	36	46	0	3
ATCCTGAGTGGAGCGCAGGA	CP009273.1	1490934	1493599	101	111	0	6
GAATCGCTAAGTGAGGGCCT	CP009273.1	1546460	1548998	256	258	7	4
GTTGTCAGGCAGCGCTGACC	CP009273.1	792200	795094	38	22	0	1
TAGTTCGCGCCTTCAGAGTT	CP009273.1	3441215	3443550	11	30	0	0
AGTACCATGCCTGTTTGTTT	CP009273.1	1641835	1645084	86	79	1	1
TGCAAAATTTGTTTTGGTCC	CP009273.1	649087	651290	47	41	0	3
GCAGACTAATCGTCGGGGTT	CP009273.1	3834078	3837342	23	31	1	1
CACAATGTTTGTTCGATGGA	CP009273.1	458324	460618	14	19	0	0
AGGAAACGTAGCACGACTCC	CP009273.1	4410135	4412492	79	82	1	0
ACGGGGGTTGTTCCAGAGCT	CP009273.1	3889002	3891492	116	111	1	9
TAAGGTTCAGTCGCTTATGG	CP009273.1	273172	275970	267	274	2	4
ATGTGTCGTTCGTACACTGT	CP009273.1	532704	535352	30	35	1	0
TAGGGTTCCGGATTACGCAA	CP009273.1	1996665	1999136	42	48	0	0
AATTTCCATGGGTAGCTGCG	CP009273.1	2652989	2655641	64	82	1	0
CCCCTTTCCGCGCCGCGCTC	CP009273.1	104569	108419	17	21	3	0
GACCAGACCCCGAGTTCCCT	CP009273.1	3368049	3370315	122	148	2	4
GTGTCCTAGCAGAGTAAGTT	CP009273.1	2515523	2519011	193	201	5	6
TCCCGGTTGGGTTATCCTAT	CP009273.1	1489517	1491570	89	81	1	0
TTTACATGTTGTCCAGTTAC	CP009273.1	3781482	3783536	54	74	3	0
AGCTTTCATGTTCCTATGGG	CP009273.1	988456	990394	38	27	0	0
ACGACCCGTGTGACGATCAC	CP009273.1	3253730	3256030	96	108	0	2
CGCGTTACCTACGCCCAGGT	CP009273.1	2951464	2953704	153	155	4	5
CTTTAAGACGTCTGGATCCG	CP009273.1	3327213	3328305	100	92	4	1
GGTCGCTAATGTCGGCACGC	CP009273.1	210491	213477	26	29	0	0
GTTGTAAGGTTCGTTCCGAC	CP009273.1	4492615	4494840	114	144	2	3
TAGTGTGCGAGGGTATATTG	CP009273.1	3306374	3308206	68	63	0	1
ACAATGTAGCGGCCTATGCA	CP009273.1	4430923	4434383	24	25	0	0
AAGCGCGCTGGTTGTGAGTA	CP009273.1	417318	420070	127	178	6	7
ACGTGAGCTGACGACGACAG	CP009273.1	3634254	3636320	24	31	0	1
GATATTGGCGTGGACGAGTG	CP009273.1	1017578	1019312	16	18	1	0
ACATGTCAATGACGTCTTTT	CP009273.1	151021	154010	330	379	6	3
CCAGGTGGGGACATTTTGTT	CP009273.1	1156418	1159939	39	43	0	3
AATACGTTCTGCTGAAAGCC	CP009273.1	1589122	1591280	91	100	5	2
ATTGAGTTCTAAGTGGCCTG	CP009273.1	2187918	2190086	112	147	1	3
GACGGTACGCTCATGCTGGT	CP009273.1	551526	554034	213	291	0	7
TAAGTGTGTTTTGAAGGTGA	CP009273.1	4513567	4516766	192	197	2	2
CCTGAGAGAGGTACTAGTAC	CP009273.1	3184826	3187275	72	94	2	0
GAAGCACTTAGCGACCGACA	CP009273.1	3460477	3462970	25	28	0	0
GGTTTGGCATGTGTTGTTGT	CP009273.1	2499329	2501914	223	241	5	3
GTCGGGTTGTTTTTGTGCGG	CP009273.1	2132273	2134126	82	92	2	4
GGAGGGGTTGCGGAGGGTTT	CP009273.1	3841484	3844449	77	80	0	4
GTGGGGTCGCGTTGCCTGAG	CP009273.1	3943734	3945876	108	114	4	2
CGTGTTACGGTGAGAGTGCT	CP009273.1	3525616	3530772	57	45	2	3
CATTTAGCGGGGCAGGCGGG	CP009273.1	668298	672303	105	140	1	1
TTGTGACCTCATTCTGGCTG	CP009273.1	3192202	3194383	28	30	0	0
TTGCATCCTCAGGGGTGAGC	CP009273.1	105852	108307	52	49	1	3
GAGGCCCTGGGCGTTTTGCC	CP009273.1	4097	6343	12	13	0	0
TCAACACGTATAACAGGCGG	CP009273.1	1819889	1822962	94	114	3	2
TCTCAGCGTAAGCGAGTCGT	CP009273.1	2356455	2360661	299	309	6	8
TGCAGATTGGTCAGGATTGT	CP009273.1	1475603	1478057	3	12	0	1
AATGGTGCTAGGGAATGTGT	CP009273.1	2847242	2850116	461	497	8	13
GTTAGGTATTGGTCGCCAGA	CP009273.1	405108	407755	78	111	1	0
TGATGGCTCGGATGATTTGA	CP009273.1	1399013	1402399	114	101	1	2
GTATAGGAAACGAAGAAGTG	CP009273.1	992626	995761	70	78	0	5
GGCGGGACTAGGGGACTCAT	CP009273.1	3665877	3668088	54	64	1	2
AGTGTTTTCACGTTGCATCG	CP009273.1	3609739	3611182	8	10	0	0
GAAGGCGGAAAATCAGGGCC	CP009273.1	3536068	3539136	176	199	2	6
CGTGAGCAGGAAAGTAAACG	CP009273.1	3225376	3226518	37	40	3	3
GCAACCTATCCAGGCCGGGG	CP009273.1	2040568	2042902	72	55	2	0
GCGCTTTACATCCTCAAGCG	CP009273.1	2975088	2976863	62	60	2	2
GGTGTTCCGGTGTCGGCAGT	CP009273.1	1263904	1266498	260	277	5	4
GAAGAACTAGCACGGCATGA	CP009273.1	2684166	2686461	236	281	8	9
TCTCGTGCATGATCTTGGAT	CP009273.1	71702	74117	45	41	0	0
ATAATGTGTTTGTGCTTTAG	CP009273.1	2007217	2009154	39	49	0	0
TGCAAGGTATGCGGGTATGC	CP009273.1	244385	246915	27	25	0	0
GTGTGTACTAGAATTGGGAG	CP009273.1	4461827	4464590	98	107	7	6
ACTAGTTGGACGGTAAAAAC	CP009273.1	3100298	3102961	130	176	7	7
GATTCCAGGTATCCAGAGGC	CP009273.1	2131067	2134003	260	236	3	6
TTCAGCCCAGGTGGTTTGAG	CP009273.1	60368	64510	122	96	2	1
CGCTCGCAACTCTGGGAGAT	CP009273.1	444180	446538	136	146	7	9
GAAGAACCGGAGGCGGTGGC	CP009273.1	672228	674933	194	231	2	3
CAAAAAAAAGGACTTTCAAT	CP009273.1	2387331	2389640	9	15	0	0
CATAAATATAAGGCTGGTTA	CP009273.1	999121	1001680	46	42	1	3
TGGGAGCCTGCCTGAGGTCA	CP009273.1	1792986	1794437	67	83	0	2
CGCGAGGATCGGCCGGCAGT	CP009273.1	1309706	1312487	158	173	3	4
GCGGCTCCGTAACGAGCTAA	CP009273.1	1224953	1227167	236	268	3	5
GTACGTGGAGCTGTTTTCGT	CP009273.1	3055386	3057691	163	141	3	3
GTGTAATTTCACATACTGCC	CP009273.1	2182747	2185637	120	201	2	2
ATCATACTGACCAGTGGGGC	CP009273.1	2387628	2389969	70	72	0	1
CTGTTCACGGCTACCAGCGG	CP009273.1	1992899	1998038	58	67	1	7
TAAGGGGCGATTGTCCTCGC	CP009273.1	186079	188847	13	22	0	0
ACTGACTTAGTGTTTGATGA	CP009273.1	337091	340467	356	414	1	6
AGTGCGGTGGGCTAGCAAGG	CP009273.1	3327771	3329778	148	202	4	6
TGGATATTGTCTGCTTTTTC	CP009273.1	1537961	1540989	161	172	1	2
TCATTGGGCGTACCTATTGG	CP009273.1	113639	116583	99	114	3	4
ACAGCTTCGCGTTCATGCGA	CP009273.1	1433780	1436099	53	70	3	2
TTATCATCAATCGCACATCA	CP009273.1	4238906	4240935	301	363	2	7
AACGCGCAGATGACTGGTGG	CP009273.1	1067447	1069529	109	141	1	1
TGGTTGGCTCAAATGCGTTC	CP009273.1	482590	485616	54	54	0	4
AGGAGGCTCATGAGCCTGGA	CP009273.1	1725314	1727733	92	92	11	2
CAATCGCTCTTTGCAAAGGA	CP009273.1	1477694	1480587	73	88	1	4
TTCTGGGGGTGCATACCTAC	CP009273.1	4120871	4123454	121	155	3	3
AGAGGAAGGGTATAATTTGG	CP009273.1	4092569	4095500	90	77	3	2
AGGTTAAGTCTAGAGGACCG	CP009273.1	1694651	1698709	87	81	0	1
TGCGCAGGTCAGAACGCTCG	CP009273.1	4148285	4150488	43	59	0	3
GTAGTAGGCAAGTGCGTTAC	CP009273.1	2852602	2855207	181	209	4	8
TAAACAGGTGTTTTAGAGGA	CP009273.1	1374130	1377272	250	302	5	5
ACGCGTGTTCTGGGAGAATT	CP009273.1	374388	375968	39	47	0	0
GGCCTACATGGCGCGTAACC	CP009273.1	2110668	2113107	138	144	1	6
CTTGGGCACAGGTTGGGCAT	CP009273.1	3526420	3528836	323	352	14	7
GACCCCGATAGCTTGTCAGG	CP009273.1	566024	568347	101	114	0	7
GAGCCCCATGTGTTCCTCCC	CP009273.1	2506621	2511203	26	29	1	2
AGCCATTGCGCGTTAGTACT	CP009273.1	2892713	2895095	82	112	5	2
AGGCGTGGGAGACGCGTTGG	CP009273.1	812126	814474	499	471	7	14
GTAGAGGATGCTAAGGCCGG	CP009273.1	2423600	2425729	63	65	1	0
CCTAATAGGTAGCCTCCCGC	CP009273.1	414371	416582	48	65	0	1
TGGAGGTAGTGCGTGTGGTA	CP009273.1	36242	38435	46	54	0	2
TACTATCGGTTAAAGGACCA	CP009273.1	4295330	4298170	32	38	0	0
AGTAGGAAGTTGGGTCTCCC	CP009273.1	2547970	2552036	44	49	0	1
GAGGTGGGGCGGTATTACGT	CP009273.1	4171699	4174197	74	116	1	6
AAGACCGGTGGTGCTGCTGA	CP009273.1	3137210	3139048	10	13	0	2
TTTTCGCGTATGGCCGCCCA	CP009273.1	4421698	4424716	62	66	1	0
GAATTTTTAGTCTAACGCTC	CP009273.1	2756410	2759043	55	60	0	3
GTGGCGGTGCCGGCGGGCTG	CP009273.1	3585190	3587844	120	143	3	11
GGCCCACGAAGGTACTTTGC	CP009273.1	3031792	3033810	25	24	5	0
GGCACCCCTCATGTGGTTAC	CP009273.1	3746007	3748990	125	121	1	1
TCTGACCATGCATGCATTGG	CP009273.1	675652	679049	103	150	3	4
CGGTACTTTTGTGGCAATTT	CP009273.1	259824	261996	10	5	0	0
GCGGGGGCTCATAACTAGTA	CP009273.1	3551318	3553937	91	84	5	3
GGCGCAGGCGCTGTGGGGAT	CP009273.1	3109292	3111671	93	79	2	3
GAATCGTAGCCTCAATGAGT	CP009273.1	734819	738563	37	46	0	1
TGGGGGTACACCGCTTAAGT	CP009273.1	1568911	1573591	40	48	0	0
CGCTCTGAAGCGTTATGTAT	CP009273.1	2535796	2538358	110	116	2	8
GTGGGGGTGTCCGCACGTTT	CP009273.1	619884	621252	35	41	0	2
GCGTACTAGCCTGCATGAGC	CP009273.1	922513	924906	206	237	1	8
CAGGAAAATTAAGGGCCGTC	CP009273.1	3749913	3752822	44	88	0	0
TGCTGAACTGCTATGGGATA	CP009273.1	3112134	3114956	102	113	2	3
TTGGGTTGTTGAGGGGTTGA	CP009273.1	1080082	1083036	184	207	6	7
TCTCTTAGGAAATAATCGTA	CP009273.1	3635144	3638140	190	263	4	2
TAGATGTAGTCTTATGCTCC	CP009273.1	1275663	1279322	65	68	1	2
CATACACAAGGAGTCCGATA	CP009273.1	3473254	3475340	61	55	1	0
TGTAGATGCCAGGACAATGC	CP009273.1	4063910	4067477	9	46	0	1
TAGGTAATCCTCGTTGATTC	CP009273.1	854413	856149	42	35	0	5
ATCGCCTACCGCTGTCGCCT	CP009273.1	2602738	2604739	128	122	0	3
ACGGTGCGTTGCCCATCGCC	CP009273.1	808720	810292	39	39	2	4
GGTGTGGCGCGAGAGCGAGG	CP009273.1	1847866	1850737	142	140	1	3
AGGTGGTGGTCTAGTCGGCG	CP009273.1	364991	367348	182	172	4	2
TAATGGATAGGCCAGGTTTT	CP009273.1	2285078	2287301	221	222	0	10
AGAACGTGAGCTCGGTTCCC	CP009273.1	1571350	1574020	188	255	1	4
GCCCCTAAGTGCGTGTGAAG	CP009273.1	1249982	1253270	100	92	3	1
CGTCTGATAATCGGTTCCCA	CP009273.1	3590187	3592382	316	343	12	13
GCCGGGAAACAATCTTAACT	CP009273.1	2838315	2841648	42	38	0	1
GTTGTGACTCAAACTGACCC	CP009273.1	1323890	1326146	40	25	0	0
TTCCTTCCTTCGTATACCCT	CP009273.1	1279458	1282160	121	128	3	4
GCTAGACTTTGTCGTTGGTC	CP009273.1	137683	138981	59	73	1	2
TCAAGTAGTATTATTTAGGA	CP009273.1	1031685	1034363	37	53	2	6
CGGAATTGCTGTTTAGCGAG	CP009273.1	1951712	1953860	61	68	3	3
TGAACGTTTGCTCTAAAAAA	CP009273.1	4559186	4561966	20	23	0	0
GGAAGGTGAAGATGGTTTCA	CP009273.1	4213045	4214912	19	23	0	2
ATTGAGTTAGGTTGACATAG	CP009273.1	2301589	2303817	116	153	1	3
GTTATGTCTTGGGGTGAGGT	CP009273.1	1370981	1373755	50	76	2	1
GGGGGACAAAAGAGATCTTC	CP009273.1	2787887	2788763	239	293	5	6
GTATTCCCTCATATTTAAGG	CP009273.1	1587519	1589503	54	50	0	2
AGGTTCTGTTGAGAGAGTCA	CP009273.1	2467212	2470493	83	115	1	3
TAACTTCTATGGGTGGCTAC	CP009273.1	992830	994694	32	37	0	2
ATATTAAGGGCTGAATCGGG	CP009273.1	2061891	2064196	61	62	1	0
GAGTATTGCTCGTCCTCAGA	CP009273.1	1822901	1826338	140	164	2	5
TCGAACTGTTGTCGGCCATG	CP009273.1	3563530	3566121	46	40	1	3
AGCGCACGCTTCACAGCGAT	CP009273.1	3209375	3211456	122	112	7	4
CCTAGGGCTGAGTAATTTGG	CP009273.1	534630	537158	13	10	0	0
GCGTTGAGCGGGAATGTCGT	CP009273.1	2269706	2272463	42	57	1	0
ATGTCTCTTAGTTCTTAGGT	CP009273.1	4527787	4529371	42	50	0	2
GTGCGTAGTACGACGGCCGA	CP009273.1	1609155	1611628	49	58	0	2
GTGGTGAACGGGCTTGGTCT	CP009273.1	605794	605957	49	62	2	4
TGAGGCTAGATTAAAGGTCA	CP009273.1	3774646	3776789	33	33	0	1
GCGGTATGATGGCTTGGGGT	CP009273.1	714872	717124	32	57	0	3
ACTAGGCATAAGGCCGTGTT	CP009273.1	3310767	3312835	34	35	0	2
GCAGGGGCACAGGCCTTGTG	CP009273.1	2663850	2666800	42	36	0	0
AAGTTGTGCCAGGTCTTTGG	CP009273.1	4420725	4422705	31	42	0	0
ATGGAGCTCGGATTATCGCT	CP009273.1	4376263	4378353	135	130	3	4
TTTGAAGCAAAGGTATGCTT	CP009273.1	779947	782212	85	70	1	1
AGGCGATACTCTAAAGGCCT	CP009273.1	4537600	4540096	63	75	0	5
GTACGGGGGCTTTGAGTATT	CP009273.1	1109395	1110989	33	39	0	3
TCGTTTGCAACGGGCCTGCT	CP009273.1	3342538	3346706	32	36	1	2
TTGCAGCTTGGCGTAAACGC	CP009273.1	1948782	1950947	112	148	2	3
GTTGGTGCGAATTAGTTGCA	CP009273.1	2238997	2242255	12	12	1	0
GCCCTGCTCCATTTCATGTG	CP009273.1	2683063	2685236	41	44	2	1
CTTTGCGGGTGGTGCCGCTC	CP009273.1	371563	373340	152	156	1	3
GGGTTCCATACTAAAAGTGT	CP009273.1	3316007	3318965	60	71	0	1
TGTGGTGAAGAAGAGGTGTC	CP009273.1	81257	84281	34	21	0	0
TGTGGCAACTGTTTGTTTTT	CP009273.1	3893003	3895101	28	29	0	3
AGAAAATCTGGCAATGGTGC	CP009273.1	4292434	4294596	32	40	1	0
GAGGTACTTGGTACAACTGG	CP009273.1	506034	507422	44	70	2	0
TTTTTATATGCCTATGAGCC	CP009273.1	1861376	1863769	116	118	2	3
TTGGGTCATGCTAGGAGCCG	CP009273.1	4176170	4179295	36	48	2	0
GTCTTGGGTGAGTTTCGGTG	CP009273.1	4005497	4008101	56	62	0	1
CACTTCGCGCGCGGCACCAC	CP009273.1	1213926	1215647	129	160	1	2
AGGTTAACTGAGTTGGGCTT	CP009273.1	4607124	4609350	122	132	2	8
TCGGCTGATGTAGCTGTCTT	CP009273.1	1321335	1322955	57	57	0	4
ACGGGCACCGGTCGAGGGGG	CP009273.1	3293573	3295406	109	119	0	3
GTGTACGTACTTACGTACTT	CP009273.1	950564	952876	55	64	2	0
TGCCAACTTTGGTACCAATA	CP009273.1	4483259	4486024	175	198	4	6
TAAGCGATGCAGTTTGTTAA	CP009273.1	2182490	2184938	102	139	2	3
GATTCGGAAACGCTACGGTG	CP009273.1	96560	99410	80	73	1	0
AGCGGGGTTTCAGACGCTGA	CP009273.1	1725836	1728048	75	84	0	4
ATCGTTCGGTTTGACATTTG	CP009273.1	4336527	4340732	8	15	0	0
TTTGGTTTCGCTATATGTTG	CP009273.1	3557772	3560703	41	50	2	0
GTCCCATGGGACACAGTTAT	CP009273.1	3040374	3042519	22	25	0	0
CAGATTTTGCAAGGCGTGAG	CP009273.1	758616	760942	22	26	0	0
CAATGGACGTTTAGGACTTT	CP009273.1	1352034	1352525	151	140	7	3
GGGTGGTACTGCGGCTCAGG	CP009273.1	1207471	1210297	180	212	5	3
AGTATTGCATTTACTACGGT	CP009273.1	3260428	3264391	239	302	5	1
GATGTGACTCATTACGTTGC	CP009273.1	4318754	4321297	16	22	0	1
CATCGATTTGAAGACTTTGT	CP009273.1	2260084	2262054	110	130	1	4
AAAGGGCTGGAAATTCGAGG	CP009273.1	333126	335577	26	32	3	0
ATTAGTCGGGTAACGCTGGT	CP009273.1	2539379	2541811	26	42	1	1
GTCACGAAGCTTTTTTATTG	CP009273.1	1327611	1329388	92	101	0	3
AGCTTTCAGTAATGCCTGCG	CP009273.1	3003829	3005958	54	54	0	2
GCATTATGTTACTGCCATTT	CP009273.1	3923795	3926055	14	15	0	0
TGGGATCTGAGGTTTCTGAG	CP009273.1	4068977	4071357	47	65	0	3
GGTTGCACTAACTTCAGAGC	CP009273.1	647775	650124	21	24	0	0
GAATCTTGGCGTCTCGTTTT	CP009273.1	4060939	4064122	83	93	1	3
CAAAACTAGTTGTTCGAGTT	CP009273.1	3749770	3753658	301	311	7	5
GTTCTTTAGTTCAGGCTCCA	CP009273.1	3668697	3672770	28	23	0	0
TTATTTGATGTTGGCGAGGT	CP009273.1	3591961	3594909	137	165	9	8
CGGGATGGGCACCAAAGAGG	CP009273.1	1732904	1734966	111	156	2	3
ATGTGGACGTATAAGGTTTT	CP009273.1	4306198	4308485	47	38	0	8
CCAAAGATGATTACAAATTA	CP009273.1	2365156	2367799	29	40	1	3
TTTGACCTGTTTTGGGGCGC	CP009273.1	203402	203561	75	77	3	0
AGTTCGCGACGCCGTAACTT	CP009273.1	4314810	4316901	23	28	2	1
CTCGTAAAAACTTGCACATC	CP009273.1	1274836	1277531	172	190	6	6
TATGATGGGCGTCCCGGACG	CP009273.1	820731	823537	181	220	2	13
TGGGGATGGATTGCAGCCAC	CP009273.1	900685	902635	28	32	1	0
TGGAGTGCGTGGAGCTTTCT	CP009273.1	4020555	4022849	187	179	3	2
GTTTTTCGATCGCTACGAAT	CP009273.1	3464594	3467106	11	21	0	0
TAGGTGTGTGGGGTTTCCCA	CP009273.1	3493969	3495438	25	27	0	1
CAGGAGTTATAGTCGTGAGT	CP009273.1	3459533	3461814	14	22	0	0
GTGGATAGTAGTTGAGGGCC	CP009273.1	582715	585097	151	163	9	2
CATCTGTGAATGACGAGTGC	CP009273.1	2552266	2556863	64	56	1	2
TCCCGTAGGTTCTGCGGATT	CP009273.1	3115124	3117188	17	6	0	0
TGTGCTGATTCACTGCGCAT	CP009273.1	2279634	2281847	35	19	1	0
AGTAGAGCCTTTGCGTACTG	CP009273.1	3126298	3128195	171	188	1	7
CTACTTATTAATGCTCAAGG	CP009273.1	3208840	3211794	35	19	2	0
ACTTACTGGTGGTGCCGCGG	CP009273.1	792378	795988	58	72	0	0
TATTACCAGACCGGGGGTTG	CP009273.1	3537629	3537884	54	54	0	918
TGAATCGCGCGGATTGCTGC	CP009273.1	234669	238223	80	83	1	0
AGCGCCACCTTGAGGGCGGA	CP009273.1	677041	679602	61	64	2	5
ACGGTCGCAGCGCTTAATAG	CP009273.1	1619228	1622899	9	15	0	0
AATGAGTCTGTGGACGCTCG	CP009273.1	1075084	1077344	86	97	2	2
AGCGCGCGTAGGTCGTCTTC	CP009273.1	1505566	1507964	53	63	0	2
CTGTTCTCACAGTGATCTGC	CP009273.1	436167	439199	40	70	2	1
CATTGTGTAGCGTTAGTAGG	CP009273.1	1753800	1756545	178	228	10	8
GGGGCGTAGCGATATCACGA	CP009273.1	4375854	4378967	33	41	0	0
AAAGCCCAGCTGTAGTGCTA	CP009273.1	1358799	1361227	174	253	7	11
CTGACCCGTTCAGGCCCAGC	CP009273.1	4396307	4399302	171	161	2	3
CAAGTGGCGCCGTTCACAGC	CP009273.1	1847818	1851344	125	101	3	3
GCCGGATTTGTTTAGCCTCG	CP009273.1	1179950	1182058	28	40	3	0
GTTTGCAGTGAACGGTAACC	CP009273.1	2739137	2739638	146	178	2	8
GCAGTACCGCCGTGACTGAT	CP009273.1	2114080	2116173	315	358	8	9
CTACTGATCGTAGTACCCGC	CP009273.1	4621258	4622690	102	115	1	1
TTGGAATGCTTGCGTGGATG	CP009273.1	3427758	3430431	69	75	0	1
GCAAACGATGTGTCGTGGGC	CP009273.1	3082210	3084278	71	59	0	1
TATAGTCTCTTGAGCTGTCC	CP009273.1	1483813	1486567	151	142	1	4
CTATCGGCTTAGTAGTCTGT	CP009273.1	1208772	1210748	79	121	6	1
CTATGCGTGGGATTGGAAAG	CP009273.1	4182673	4185881	47	81	2	3
ACCGTGGGCGGGACAGTCGG	CP009273.1	2085517	2087803	39	66	1	2
AGTGGCGTTATCGTGTGCAG	CP009273.1	1135615	1136134	227	220	5	7
TATTCCAGGCATGGGGGGTC	CP009273.1	1822043	1824854	34	34	3	0
CCATTACTGATGCTGGCTGC	CP009273.1	3930315	3934238	20	25	0	3
TATTGACACAGCTATTTCAC	CP009273.1	3356210	3358727	103	158	3	2
ACAAGGGATCTGGTATCAGT	CP009273.1	3470010	3471766	22	21	0	1
AGTCTCTCAGCGCCCCAAGA	CP009273.1	4367519	4369531	51	89	1	1
TCGTTTGGGTCTGGACTAAG	CP009273.1	45396	47492	53	69	1	4
CAGGTGAAATAATGTTTCCT	CP009273.1	4274897	4278185	37	71	0	0
AGTTCGTAGAACGGCTGGGC	CP009273.1	2827977	2828569	83	87	3	2
TGGCCCGGTTTAAGATGTTT	CP009273.1	80846	83253	167	153	3	3
GCGCTTCCATTTTAAACTTC	CP009273.1	2945589	2948482	50	58	2	3
CTGCTGATATGAGCTTTTTA	CP009273.1	1359771	1362196	28	69	2	4
CGGGTGCGAGCGGTTTGTTG	CP009273.1	2258138	2260797	84	91	0	2
TTACCTCAGCGTAGTAGTGA	CP009273.1	2360216	2362697	110	124	3	2
AATTTTCTAACTTATCTCGC	CP009273.1	1278603	1279060	15	19	1	0
CGTCTGAAGTTTTGCGCTGC	CP009273.1	3840600	3842319	363	407	15	23
AAAGGTCCGTCAGAGGCACG	CP009273.1	938783	941643	45	66	4	1
GATGCGTTAGAGGGGGTCCC	CP009273.1	1015690	1017612	65	80	1	3
GGGTGTATTGGTCGGCTAAG	CP009273.1	2820469	2824670	20	14	0	0
TGGTGTATGGTGCGGAACAA	CP009273.1	3235998	3238248	67	75	3	3
AATGGGTGTGTGGTGTCACA	CP009273.1	550745	552950	74	88	0	4
TTAGATTTTCCGACGAGTAA	CP009273.1	465237	467748	87	119	7	5
TAACGGGTTGTGAGTCATTC	CP009273.1	3262151	3263221	233	283	4	3
GAGTAATTATTGCGTCGAGC	CP009273.1	1422989	1426446	53	66	2	3
TGCGTAGGACCTATGAGCAG	CP009273.1	3941493	3943905	9	13	0	0
ACAGTTGGCTTGTTGTCGAA	CP009273.1	4541721	4543973	126	181	2	4
CTGGTAGACTCGCGACACGT	CP009273.1	1555523	1558170	113	124	0	1
GCATTAATGGTAATTGTCTT	CP009273.1	4398193	4400921	337	453	4	13
TTGCAATTGCCTGTCTGCGA	CP009273.1	3343981	3346111	20	35	1	1
TACTGTTTGCAACACACTGC	CP009273.1	1583816	1586122	43	64	1	0
GGCATGGGCCGGTAGTCGAG	CP009273.1	1456321	1458912	37	41	2	0
TAACAGTGAGCCAACGCGTT	CP009273.1	2812071	2814135	158	153	2	6
TCGGAGCAGAAACGTTAGGG	CP009273.1	2102422	2105278	40	28	1	0
AGGGTCAGGCGGGGATTTGC	CP009273.1	2431048	2432921	80	94	0	0
GGTGGGGGATTGGTGGGAAA	CP009273.1	2574733	2576768	48	36	0	2
TGAGCCTTTCGGGTCCCAGG	CP009273.1	1830254	1833166	70	66	4	3
CAGAGTCGTCAGGTGAGATA	CP009273.1	323345	326465	46	50	1	1
TGGGGCGATAGACCAGTGTG	CP009273.1	4600702	4602868	78	85	1	3
CCATAGGTTTTGGGGTCGTC	CP009273.1	3117839	3120270	71	103	8	2
CGCCATGCCGCCGAATGAGC	CP009273.1	1907998	1911192	10	3	0	0
TTTATCCTGACATTGAGATC	CP009273.1	1384811	1387850	27	41	1	2
GTGGGTGAGAAGGGAGTTCG	CP009273.1	2724909	2727625	111	100	2	1
TGGGGAGATTTTACACTTGT	CP009273.1	3241095	3243143	34	57	3	0
TGTCCTGAGGATCGGGTGGA	CP009273.1	212782	215184	18	19	3	0
GTTACGTGCCAGGGGCGGTT	CP009273.1	3620988	3624076	211	264	8	3
TTTAGCGAAGTAGTTGGTAC	CP009273.1	3568717	3571160	21	39	3	0
ACTGTTGGTTATGCTGGCAA	CP009273.1	4295391	4297305	381	438	6	8
GGTGCCTATTCTCGATGCGT	CP009273.1	4208529	4211416	128	146	1	6
AGTGAAGTATGTTCGAATGG	CP009273.1	2994797	2997950	45	60	3	0
TTGCAAAGTGTCCCGTCCGT	CP009273.1	4403023	4406054	148	169	3	10
TTTATGGCTTTAGGCCGTCA	CP009273.1	672403	676127	73	73	1	2
TGTACATTTTGGATGAAGTT	CP009273.1	3141678	3143935	94	114	2	1
GCTCGCAGGGGGACGCCCGT	CP009273.1	3801526	3803306	36	43	2	1
ATTACAGTCCATTGGGCCCT	CP009273.1	767961	768189	106	143	1	1
TCCCGCGCACGGGGACTCGT	CP009273.1	1141906	1143627	18	10	1	1
GATAATTTGACGGGCGGTGA	CP009273.1	1225339	1227440	66	67	2	0
AGGTTTCGTCACCCTTCTAC	CP009273.1	80042	82975	75	74	1	1
GTGGTTAAAAACTTCTTGCT	CP009273.1	249856	251787	102	122	2	5
TACGTGGTGAGTATCAGTGC	CP009273.1	4001348	4003487	39	45	0	0
CATATTGCCTGCCTTGAGCA	CP009273.1	1632929	1635115	206	271	2	3
TTTGTTCCGGGTATCGCTAC	CP009273.1	11943	12897	14	24	0	0
TGCAACCGGTTGTAAGCGTT	CP009273.1	2003340	2006293	57	37	0	0
GGTTCGGGAGGCTCCGCTAC	CP009273.1	3077611	3079359	11	17	0	0
ATGTAGGTCAGCGTATACTT	CP009273.1	2385314	2387580	13	16	0	2
AATGCTATGATCTTGCGGCG	CP009273.1	3961876	3963744	368	464	5	4
CTATACTTTAGTCACGCAAG	CP009273.1	3527561	3529953	12	21	0	0
AAGGGCAGGATACTCTCGCG	CP009273.1	3776415	3778663	134	170	5	10
GAAGGGTTGGGCGCGCCGAT	CP009273.1	489545	491250	228	259	3	5
AAGATGTGTCAGACTGGAAC	CP009273.1	1522550	1525722	20	15	0	2
TGGTGGAGTGGCCGTGGAAG	CP009273.1	2640788	2642720	22	34	0	0
AAAGGACATCGATGTGAATA	CP009273.1	833102	836271	39	29	0	0
TGTATGATGGTCTACGACAT	CP009273.1	3867733	3870469	19	7	0	1
CTGGGGTATGGGGCGCAGAA	CP009273.1	1771488	1774882	116	132	3	2
TGTTTAGCAGGACAGGTCCC	CP009273.1	3007450	3009785	146	113	3	3
TTGAGTAAATCTGGTCATTG	CP009273.1	166176	167070	45	47	0	5
GGGGCACTAAGTTACTGTAT	CP009273.1	3235667	3240005	82	77	2	1
CAATACTACCCTTTCATAAG	CP009273.1	1961715	1964036	60	89	1	1
TCTGCCAAACGGCCGTTCGG	CP009273.1	3340837	3343387	65	69	0	5
GCCTTCATTGGGAGGGGGTC	CP009273.1	613550	615602	147	189	1	5
AAACGGTGTCTCAGTGCGTT	CP009273.1	4575522	4578480	75	79	1	5
GTGTCGGGCTCCAACTGTAT	CP009273.1	1440814	1443406	138	159	1	6
CCTTTGAGTTTAGCTGCGAG	CP009273.1	4336297	4337612	190	224	6	11
GGGACGGACTTCCCTGGTCT	CP009273.1	3153704	3156712	227	241	4	9
AGCATGTCAGTGGGCGCACG	CP009273.1	1134246	1136915	85	80	0	2
GTTTGGGGACGGCCCAGGTT	CP009273.1	520200	522875	38	45	0	3
GTGGGAACTGCGGGTTCAAG	CP009273.1	2287992	2290196	20	17	0	0
TTTACCGGCGGCCACGCGTT	CP009273.1	3673949	3676324	59	88	0	2
CGTCGTTTGATGTTGGGCGG	CP009273.1	3149109	3151636	90	64	2	1
TTGGGTTAGGGCGTGGAAGG	CP009273.1	3581753	3583904	91	81	0	0
GGTGGTGGGGTCATGTGGGT	CP009273.1	3123069	3125746	19	31	0	0
CTGTTCTGATCTATGCTGGA	CP009273.1	2906332	2908463	19	56	2	2
CGGGTGTGGCTGCCCGTTGT	CP009273.1	3010220	3013102	12	11	0	0
ATTGATAGATGGGAGCTGGC	CP009273.1	3559642	3562732	46	46	0	1
ACAAGGGGGGGGAGGAAGCT	CP009273.1	37181	38797	77	68	1	3
GCTGTGGTCGTAATATGCTA	CP009273.1	1969895	1971786	132	135	0	4
TTTATTTAGGTCCCTTCTTA	CP009273.1	3474202	3477412	37	38	0	2
GTCGTTGCAACCACGTTCAT	CP009273.1	2021909	2024032	43	46	2	1
GGAAGGACGCTTTATGCATT	CP009273.1	928411	929332	105	134	2	1
GGCGAGATCATGGCCGAGAG	CP009273.1	1592760	1595518	20	26	1	2
GGGTGATTGTACCGATGTCT	CP009273.1	2242336	2245781	10	16	0	1
CGAAGGCACGGGTTGTTTGG	CP009273.1	3004925	3007524	159	144	1	3
GCGGAAGAGGCGTGGCTGCT	CP009273.1	795038	799704	26	17	0	0
CTTTGTGTTTCTCTCGGCGC	CP009273.1	2245165	2247341	61	76	3	2
TCCTTAGGGTATCGCCGGAA	CP009273.1	316559	318712	161	197	6	5
CCGTTGAATCCGCTGAGGAG	CP009273.1	1894257	1894637	110	128	4	5
CACGGAGGCCGGTCGCTTTA	CP009273.1	4346886	4349077	141	161	3	2
GTGGGTGGGCTGTTTGGTGA	CP009273.1	3386426	3390353	17	18	0	0
GAGTTAACGGTTGCCATCGC	CP009273.1	3018908	3021075	27	24	1	1
AGGTGCTTCCTGCCACAGAT	CP009273.1	1785873	1789340	174	220	4	5
TCTGGTGCTTGGAGTTTACG	CP009273.1	740553	742099	75	90	2	2
TGTAACCGTGGGTCCGGCGC	CP009273.1	3526136	3527862	59	63	4	2
TAATAAAAGCGTCGGCTGGA	CP009273.1	3452945	3456243	78	71	0	2
GATTCCAACACGTCGTCTGG	CP009273.1	693099	694688	16	21	0	0
ACCCCCAATATAGATTGCCC	CP009273.1	2339242	2341351	17	14	0	1
ATCGTTAAGTTCTATGGCCA	CP009273.1	592422	593070	90	118	4	1
GTAGTTCGCGCGTTATGCAT	CP009273.1	1250113	1253718	27	36	1	1
GTAAAGTACTACTCGAGGCT	CP009273.1	4058234	4061521	184	246	8	7
CGGGTACGCAGGCAGTTTCC	CP009273.1	3907062	3907629	192	250	0	6
TGTGCAGGATTATTGGTTTT	CP009273.1	1945709	1948008	23	53	1	4
TGCGTGCGAAGCCGTTATGT	CP009273.1	4378798	4380855	30	35	1	0
CGTTACCCAGGTCGTGCCCG	CP009273.1	3920104	3922219	37	54	2	2
GCCTTGGCGGGTTAGGGAGG	CP009273.1	2189474	2192273	117	121	1	4
GGTAACATGGTTGGGGTAAC	CP009273.1	943615	945963	278	298	4	5
GGAGGAAAGGGTTGGGCTAG	CP009273.1	174877	176333	147	150	2	2
CTATCTTTTGCTAGCCGCTG	CP009273.1	3241658	3243538	61	70	1	3
ACGTCGGTCAATTGGGCTTG	CP009273.1	753506	755460	97	114	1	0
AATCGAGGGTGGTCGGGTGA	CP009273.1	4396823	4399346	39	17	0	0
GCGCCGGTCCGGAAGGGGGC	CP009273.1	1093456	1095996	104	79	1	2
ACCGGGTCGGTGATCTTCTA	CP009273.1	2671054	2673554	40	63	2	0
TGTAGCCCAGTCACGGACTA	CP009273.1	1325539	1327413	83	93	3	1
GGTAGTCCTCCAGTGTATAA	CP009273.1	4132461	4134561	39	49	2	1
GTCGAGTAGTGGGCTGTGGC	CP009273.1	2190041	2193985	58	78	2	0
TATTATTTGTACCGGTCTTA	CP009273.1	3952289	3955098	42	54	2	4
GAGCTTGCGCGACTTGCTGG	CP009273.1	2766454	2769462	37	40	0	6
TGCTCCGGAGCGGGGCTTAT	CP009273.1	1297842	1301630	77	85	0	2
GGGGCGTGGCCTGTTTTTGT	CP009273.1	3814442	3816610	19	20	0	1
GATCTTATGGCTTGCTAGCG	CP009273.1	1859696	1862050	64	63	2	1
TTAGCGTTTCGGGCTTGTGA	CP009273.1	1532469	1534694	105	122	2	3
GGCGATCGTGTATAAGGCTC	CP009273.1	1733251	1736580	411	428	7	14
CGAAGGATCAAAAGGGTATG	CP009273.1	2586966	2589318	50	79	0	2
TTAACATGTTGCGGGGTTCC	CP009273.1	1558132	1560814	99	126	1	1
ATAGTATGACGGACTAGTCT	CP009273.1	1844042	1846955	75	68	4	4
GTGCATGTTAAAGTGAGCGC	CP009273.1	3743294	3745446	126	112	2	4
AAAAGGGCGTGACCCGCAGT	CP009273.1	2191135	2191319	13	20	0	0
GGATGTGCGTGTGCAGCATA	CP009273.1	4265911	4267966	19	16	1	0
GGCTGAACCTCTTGTTGGGG	CP009273.1	2252968	2256357	13	11	0	0
GAAAGGTCAGTACTAGTGGT	CP009273.1	850650	854348	26	29	0	0
CTACTGTCATGCTTACTCAT	CP009273.1	2918737	2920509	28	40	0	0
GGCGATGGCAGGCACGTCTG	CP009273.1	4079775	4082136	219	205	1	9
TCTATTGGAATGCGGAAATT	CP009273.1	1482756	1486852	86	98	1	0
GGTGGATCGGGGGAACCGAT	CP009273.1	1214331	1216696	516	457	5	15
CCGGCAGATGGGGATTTCTG	CP009273.1	3608637	3610388	52	65	0	5
GCAGTCGCATTTACGGGCAG	CP009273.1	3082489	3084492	65	78	0	4
TTGATATCGGATTGTTATCT	CP009273.1	1411504	1412274	233	299	0	9
GGCCTGCCTACCGAAATGGG	CP009273.1	1919826	1922709	158	144	4	2
GTCGCGTGTCAAGTCGTCTT	CP009273.1	3381428	3381610	155	187	2	0
CTAATCAAACCGCTATTCCA	CP009273.1	1472612	1474972	20	38	0	0
GTTACGCGTCAATCTGTTCG	CP009273.1	3998011	3999258	227	309	1	10
ACCGCGTGTGGTGCGCGAGA	CP009273.1	4044633	4046639	28	48	0	1
TTCATTTGATACCTGTCCGC	CP009273.1	4400489	4402531	42	59	0	2
TCGCGTCGGAAGTCTTCGAG	CP009273.1	3410497	3412221	69	90	0	2
GTGTCCACTCAAGTGTGCTC	CP009273.1	3966340	3968289	9	16	1	0
ATTAGGTGGTCGTAGTGTAT	CP009273.1	135985	139946	107	124	3	2
CTCGACTCTTTAATGGCCAG	CP009273.1	2485002	2487980	53	53	1	1
AAAAGTGGGTGTATCTAGTA	CP009273.1	4111955	4114797	22	25	0	0
ACAGACTAGCTATGATCGAA	CP009273.1	3944960	3947331	160	147	4	0
CGTGCAATAGAGCGGCGAAG	CP009273.1	2178198	2180511	93	112	3	0
GGCGGGGCATCGCTGGTGAC	CP009273.1	3828967	3831227	145	169	3	2
AAGAGGTATTCCTCGCGTCT	CP009273.1	1946432	1948552	38	45	1	0
TTTACCGAGAGTAACCGGCC	CP009273.1	2019840	2022387	46	56	0	1
AGGGATGCCGTGGTGCTATC	CP009273.1	1564764	1567459	38	38	1	3
CGCGTAGCGTGTCCTGGCTC	CP009273.1	601291	603445	201	231	6	3
ATAGGTTGGGCGAAGAGTGC	CP009273.1	761583	763473	23	25	1	0
TCGAAGTAGCCCTCGCACGG	CP009273.1	3752567	3752755	75	103	1	0
TGGGGCTCAGGCAGTTTTAC	CP009273.1	4247238	4250441	44	47	2	3
GGGCGAAGCGATGAGAAGAA	CP009273.1	4490076	4492801	180	186	1	1
TCGTGTACCGTTTAACGGCG	CP009273.1	863209	867736	251	246	9	4
GCGTGTGTACGTTTTTGTCA	CP009273.1	630262	633150	60	62	2	0
TTCCGGACTGCAAGTACTCA	CP009273.1	2824319	2825912	143	142	2	3
GAATCGGTTCAGCCCATAAA	CP009273.1	6384	8219	32	32	0	0
GGCTAGAGTAATGGATTTGG	CP009273.1	1098129	1101584	39	58	0	2
CTATACTGTTTAACATCACC	CP009273.1	4561489	4564884	23	37	0	0
ACGCGGTATGTCGGGCGTTA	CP009273.1	924002	926038	10	9	0	0
TCGGCTTGCCCAGAGCTGCC	CP009273.1	3487921	3490381	299	342	3	7
CAGCCTTGAACGTTGCGCGG	CP009273.1	3943844	3946284	56	83	0	2
GCGTGTAGGGACATAACAGA	CP009273.1	1094440	1097211	40	40	4	0
CCAGCTTGTTTGGTGTAGGG	CP009273.1	626979	629786	23	15	1	0
GAGAAGCGGCTGGATGGCGA	CP009273.1	3262020	3264167	199	254	5	7
GATACTCAATGACAGTGGCG	CP009273.1	4058893	4060621	175	222	3	3
CTGTTAGAATATTCGCGGTT	CP009273.1	2920623	2920897	75	117	3	3
TTTAGATGGGGTAATGTTAA	CP009273.1	1959671	1962053	22	39	2	1
TAATGTCGAATTACTGCTGT	CP009273.1	1592731	1596214	87	78	1	4
TGCATGGGCGGAAGGGAGGG	CP009273.1	4447708	4449245	115	104	1	2
GACATGCTAGGTGGGTCTCT	CP009273.1	2682376	2684190	92	87	3	3
TGTAACGCTGTTGTAGGACA	CP009273.1	1159084	1161780	19	27	0	0
TTCCGTGGCAACGAGCTGAG	CP009273.1	4325417	4328965	151	155	3	6
TTGGATAATATTCTGTTGCC	CP009273.1	1698373	1699421	95	117	247	2
GCCATACCTGCATTCTTACT	CP009273.1	2913441	2916605	176	165	1	4
CTGGGTCACGTTAGGGGACT	CP009273.1	845131	847192	41	38	1	1
ATTACCTCCTGATTGATTAC	CP009273.1	2365275	2369473	148	191	7	6
AGGGTGCTCCACAGCCGCTC	CP009273.1	2752007	2755636	100	92	1	1
TATCTGTCCGTGTTCATCAA	CP009273.1	4622550	4624066	28	39	0	0
GCAGGTTTATGGGGATAGGG	CP009273.1	3164035	3165916	175	199	0	3
GTACTGTAGGCGTAATGTAT	CP009273.1	156966	159753	92	107	3	5
GAGGGCTTGAGCCGCAAGTA	CP009273.1	1211272	1214124	124	138	1	4
TAGCATGTTTTTTAGATCGG	CP009273.1	2234405	2236610	33	33	0	2
GACGATTTGCTTATGGCTAT	CP009273.1	281815	284454	81	101	1	2
AAGCATTGGGGAGGGGGTGC	CP009273.1	4578977	4580730	17	8	0	1
GGATAATACTGGTCATGTTT	CP009273.1	3694261	3696565	114	119	3	5
GTCGCAGAGCGGGGGGCTTA	CP009273.1	1851181	1853858	197	178	6	3
AGTGAATTAAGGCGTCGTTT	CP009273.1	2381699	2384937	18	19	0	0
GGCAGCCAAAGAGCGGCTGA	CP009273.1	1669118	1671442	152	140	1	5
TGTATTAATCGTTAAGTATG	CP009273.1	4214968	4218202	251	283	8	9
GCAGTATCACTCGTGGGGTA	CP009273.1	1691613	1693416	74	89	3	1
GGTTGTACGGCGCTAGTGAG	CP009273.1	1298802	1301132	21	32	0	0
GAATGGGGCTGATATGAATG	CP009273.1	4391129	4392722	40	51	0	0
ACCTCGTTCCAGTGCCACCA	CP009273.1	2644122	2646490	34	32	1	0
GTGCCGACATCAGGGATCGG	CP009273.1	3491436	3493827	38	36	0	0
TTCGACCATATGTCATTTGT	CP009273.1	1589549	1593259	84	133	0	3
TGATCAGATTGATTGTCCGA	CP009273.1	1871405	1874634	185	196	2	4
GAGTGTGAGCGCCGCGCAGG	CP009273.1	899084	901902	79	87	3	5
AGAAGATCCCGCGGGAGCAA	CP009273.1	1123819	1126396	70	109	1	3
GGACCTTTGTTCTAAACTAT	CP009273.1	1602773	1604663	16	30	0	0
TTACGACTACAGCGGGTAAT	CP009273.1	3156110	3159087	79	105	6	4
CGTCCCGATGAGAGGCGTGT	CP009273.1	1039389	1041567	53	47	0	1
AGGAAATTGTGGTAATTTGC	CP009273.1	2381444	2384910	425	503	7	9
CGTGGTCGTGTGTTAGTCCA	CP009273.1	4487014	4489580	193	228	3	3
AGGTTGGTTGGATGGGGGTC	CP009273.1	876397	878201	76	94	2	3
ACGGTGGCCTGTGCGCGCCC	CP009273.1	4382726	4386868	100	107	2	2
TACATGCAGTAATATATGGT	CP009273.1	2209198	2210847	10	12	0	0
CTCCTGCACTGTATGCGTCA	CP009273.1	4329755	4332468	21	27	0	1
TACTTACTACCTTTTTTCAT	CP009273.1	2662191	2664513	61	82	1	1
ATGATTTACTGCAGGCGTAG	CP009273.1	1148378	1150437	51	93	2	2
GGAAAGGAGTGCAACCTAGT	CP009273.1	3399504	3401839	128	154	1	8
CGGTCATTGAAGCGCCGGGG	CP009273.1	1774709	1777692	44	63	0	3
TGTATGTGTAAATGGTGGAC	CP009273.1	3848877	3850623	143	141	2	11
AGCTGCGGGGGATGATAGGT	CP009273.1	3139506	3142014	172	203	3	5
GCCGGCTTTGAACAAGGTAG	CP009273.1	4507190	4509832	52	62	2	0
GCTCATAAGGTCCTATGCAT	CP009273.1	949788	952615	171	170	2	3
CTTGGAGTGGTTAGCGTAGT	CP009273.1	1297472	1300060	89	115	3	2
TCACGGTTGGGTTCGTCTTC	CP009273.1	1652785	1655605	21	18	0	0
TTTGGTCGTTTCCTGATGGG	CP009273.1	1770640	1775542	28	18	1	0
GTTGGTTATTGCGTTAAGTA	CP009273.1	3146691	3149611	128	124	0	3
CCCAGTTTCGTAGGGGCCCT	CP009273.1	2643825	2645702	36	43	3	2
AAGGAAAAGTTAACCTCGGT	CP009273.1	1063088	1066803	19	31	0	3
TGTCCGTTTATAGCGGAACA	CP009273.1	98796	100706	62	47	1	2
TCCCGCCACGCGGCTGCGAC	CP009273.1	3997804	4000130	63	46	0	0
GGGGTTTGGGCTAGGGCTTG	CP009273.1	3623823	3626089	144	169	2	2
TGCATCCGATTTGTATGAAA	CP009273.1	1316476	1318455	16	25	0	0
TCATTAGCTCCGTAATTCTC	CP009273.1	986209	989041	110	134	2	0
TTTAGGCCTTCTAGATGGCA	CP009273.1	3705006	3707166	47	46	3	1
CCTATGAAGAACCAACTTAA	CP009273.1	41153	44273	76	105	1	4
TTCAGCCGCGGAGGTACTGA	CP009273.1	2814218	2818193	68	87	0	4
GGTTTACAGCCTAATTCTCG	CP009273.1	2900207	2903079	17	23	1	0
GTATGCAGTTTCGGGCGACT	CP009273.1	2013219	2016448	54	52	0	2
TCTCGCCTTCCCATCCGTAA	CP009273.1	1813698	1817485	68	56	2	0
CAGTAAGGCTTACGCAACTC	CP009273.1	2299939	2302637	166	241	4	6
TAGTCCATAACCCGAGGAGA	CP009273.1	3635726	3637589	24	36	0	0
TTTTGCGAGCCATGGCTGTG	CP009273.1	1746361	1748575	51	67	2	2
ATGTCAGTACTCGTCGTCCA	CP009273.1	3219346	3222275	32	56	0	1
TCTGGTGTGAAAGATCACGA	CP009273.1	2408400	2410194	47	50	2	0
GGCCGAATGAGGTCCCGGCG	CP009273.1	4318382	4320579	402	405	4	13
TTTTCCTCATTGGTATGTTG	CP009273.1	1258113	1260171	10	15	1	1
AAGCAACGCTAGGCGCTGAA	CP009273.1	3878829	3881855	122	151	1	6
TCGCAAGCTATGGCGGAGCG	CP009273.1	3682971	3684283	5	11	0	0
AAGGAATGATGGGGGGAGTA	CP009273.1	4479459	4481858	41	66	1	0
CTGCGACTGGTTAAGGAGGA	CP009273.1	4208236	4210837	194	249	1	4
GAATACGGCTGGCTCAGGTT	CP009273.1	4367171	4371261	94	83	2	5
CGGGATCGGCTTCGCGAGAG	CP009273.1	3835558	3839536	57	52	4	2
GAACATATTGTGTCATATTT	CP009273.1	1217612	1220715	99	89	2	1
ATGCACCTCCGCAATGTTAA	CP009273.1	4296239	4298040	1092	1228	30	28
AGGGTGCGGGTGGTAGGGGT	CP009273.1	1744859	1746360	9	19	0	0
TTTTAGGTTTACAATGTGTC	CP009273.1	864070	865991	243	427	8	14
TAGGGGCTACAGCGATCGTT	CP009273.1	4236575	4238668	23	30	0	1
TTGTTGATTGTCGCAGGTTC	CP009273.1	3691389	3694614	22	35	1	0
AGTTAGTGGCGGGAATCGGT	CP009273.1	1535888	1538301	160	221	2	4
TAACTATCGTACTTGCGATC	CP009273.1	3739484	3742447	40	49	0	2
TGTTCGAGAGAGGTATTGAT	CP009273.1	740685	742530	33	42	2	3
GAGTATAGTAGAATTGTCCG	CP009273.1	1465746	1468819	97	100	2	1
CTCGTCGGGGCGTATGCCGC	CP009273.1	1913994	1914982	203	274	9	14
ATTTAGTAGGTTGATTTGGA	CP009273.1	3112419	3115153	13	9	2	0
GAAGTCGTGCCCAGGGGGTA	CP009273.1	1911080	1913515	79	68	2	1
GCATGGTAGGACCTTAATAG	CP009273.1	3620176	3622693	82	107	0	1
AAATTAGTTGGCTTGCTATT	CP009273.1	4515904	4517031	54	54	3	5
CATTTGTGTGTCGGGTGGGG	CP009273.1	1961243	1963496	89	109	1	1
GTGGGGTGTTACGGGCTGTT	CP009273.1	561023	564104	131	117	0	3
TAAAGAGTGCACCCCGTGGG	CP009273.1	2422223	2424637	42	61	0	4
TCGTGCTTGGATCGGAGCTA	CP009273.1	2159140	2160189	165	158	0	3
GTGGCCTGCAAAGGGTCGCA	CP009273.1	4117889	4121218	23	30	0	1
AGCGAGTCAGCAGGGCTTCT	CP009273.1	4406733	4408806	81	99	3	3
AAACAGCGTATTAATGGCGA	CP009273.1	3534383	3536789	108	106	2	2
TGGCGGGTTCCATCCGTGAC	CP009273.1	1032906	1035811	78	107	0	1
TGACCTCGGTTTTGTTGCGG	CP009273.1	223470	226330	119	145	7	3
ATGTGCGCTGAAATCGCGGC	CP009273.1	3248488	3251104	10	14	0	0
GCTCGTCGAAGACGGCTACG	CP009273.1	4448446	4450216	84	84	2	4
GGTAGTCCGGGTGGGGCAGC	CP009273.1	2019882	2023908	37	38	0	0
TTAGTCAAAAGCGTTTTCAA	CP009273.1	2117807	2120057	51	83	2	0
AGGGTTAGGCTTTAGGCCGG	CP009273.1	2422123	2424111	99	84	2	3
ATAGTTGGGGGTATGGCGGC	CP009273.1	2135983	2138821	213	273	7	1
TATGATGAAAAATGTCGTAC	CP009273.1	1770585	1773648	7	10	0	0
TTGGGTGCTTTGCCCGTGGT	CP009273.1	3680921	3681569	41	49	1	1
ACGGGCGGCGGTATGTTTTG	CP009273.1	3941517	3944897	25	23	0	2
GCAACGTTACTTATGAAGAA	CP009273.1	3347343	3349888	11	22	0	1
GCTGAACAAGACGCGCTGTA	CP009273.1	3155797	3158530	183	216	3	7
TGGACCGTCGAAGAATTACC	CP009273.1	3603755	3606568	131	192	4	4
TTGTGTGAGTCCGATAGACA	CP009273.1	38756	41159	171	207	5	6
AATGTGGTGGTAATGGGGCT	CP009273.1	2357344	2359176	20	33	0	2
ATTTTGCCTTGCTCCAGACA	CP009273.1	3849915	3852632	123	171	0	7
TGAGCATACGACGACCCAGT	CP009273.1	211269	213127	291	334	7	6
TTGCCTGACGGGAGGCACAA	CP009273.1	2618134	2621316	32	22	1	0
GGTCGGACTGGGTTCTCTAA	CP009273.1	574302	577413	79	63	0	1
TCAGGACCCGTCGACGCGTC	CP009273.1	1109062	1111188	77	87	2	3
ACCAATAAGTTTCCGCTGTA	CP009273.1	4144439	4148188	16	13	0	0
CTATTGCTGGAGGCGTTAGT	CP009273.1	1183248	1186516	47	74	0	2
ATCATCTCTAATTGAGTTGG	CP009273.1	3463432	3464705	57	65	0	3
GACCTTATGAATTAGAGCTG	CP009273.1	4427092	4429241	109	134	3	5
ATGACGCGGCGTACTTTGTT	CP009273.1	1444900	1446300	109	110	0	2
GCGTGGATGGTTTACGTTCT	CP009273.1	4362583	4365846	115	125	4	3
TATGAGGGACGGGGTCCGTG	CP009273.1	3134553	3137694	71	101	3	2
GCCGTGCGATTTGAAGAGTC	CP009273.1	3627490	3629463	313	330	5	8
GCTATTGCTACTTAACGTTC	CP009273.1	4477294	4480812	40	43	0	1
ACTATCATTGGTGTATGATT	CP009273.1	1009337	1011744	38	41	2	0
AAGAATGACGGGTCAGCCCG	CP009273.1	756315	758797	15	14	0	0
AGCAAACACTCGTTAGGGAC	CP009273.1	4361161	4363349	11	19	0	1
AACGGGTGGGTTTGGGGTGC	CP009273.1	1658010	1660254	84	64	0	5
ATCAGGTAGGTGTGGAGCGG	CP009273.1	2812843	2816308	20	43	0	1
TCCTACAGTTCGTCAGGACG	CP009273.1	3952849	3957255	85	112	0	0
GCTGCTTATTAGGAGACGAG	CP009273.1	3783413	3785496	127	171	1	2
CAGATAACTGTTGGGTGTGT	CP009273.1	980501	983705	155	202	2	9
TGTGACGCATACATATACTG	CP009273.1	1300450	1304043	35	39	3	1
GTTCTCTCTATTATTTGATT	CP009273.1	4285801	4288839	85	107	0	1
CGTGTCGGTAAGTGCGTGGC	CP009273.1	611912	613191	69	65	0	0
CCTGATGTTCGACTGTTTGG	CP009273.1	80947	84696	135	147	3	2
GATGTCTGTCTTGTTTTGCA	CP009273.1	39627	41749	151	205	5	8
TTGTTAGTCTTTGCTCCCTT	CP009273.1	2836515	2838050	39	42	0	0
GGCTCGTGCGTTTTTCGCCA	CP009273.1	2226628	2229165	108	130	2	4
TTGAGGGTGCCATGCACGTT	CP009273.1	4241557	4244901	194	191	2	4
TACCGAGCCAAGAGCAACTG	CP009273.1	3900366	3900542	65	75	0	3
CCGTACACAACCTGTCTTGT	CP009273.1	354929	357995	59	88	3	0
TGCAACTGTATCTAGACGGT	CP009273.1	319806	322037	154	160	3	3
GGAGTTGTCTGTCTGTTGGT	CP009273.1	2565280	2567242	75	76	1	2
GGTACGGAATGTTGCGTGTA	CP009273.1	2830700	2832869	160	166	3	9
TGGTAAGGCTGTGCGTGCTC	CP009273.1	510204	512063	6	11	0	2
GGGTAACGCTTGTCGTGGTT	CP009273.1	2483589	2486178	232	233	3	4
GGTTGGGGAATAACTTCTGT	CP009273.1	2781706	2784984	82	96	2	0
GCTCAGGTTTTAATGCGTAA	CP009273.1	3811035	3813909	81	110	2	7
GGATGCCTATGCTTGGCCGA	CP009273.1	1166629	1167618	37	53	0	0
GCTAGTAATGATTTCGCCCG	CP009273.1	751381	753885	115	157	1	2
AGGCGGCCAATGGGTTTCAT	CP009273.1	1669728	1672157	229	236	3	11
GCAGGGCGTGTTGCGGGGTG	CP009273.1	4185336	4187735	577	693	18	19
AGTGGGTTCATTTTGCTCAT	CP009273.1	3969906	3973048	37	32	2	2
AGCGAGGACGTTCGCCTGTG	CP009273.1	1477362	1480030	374	331	4	11
CTTGTCTGATTGCCAGGTTC	CP009273.1	1410809	1413670	74	95	3	2
TACGTCGTGGATTTGGTTTA	CP009273.1	1564526	1567319	17	13	1	0
AGCTTGCAGACACGGATATA	CP009273.1	4402632	4404840	21	26	0	0
ACCCGCTGGTTCTTATCGTT	CP009273.1	3232611	3235210	245	295	4	6
ATGAACTCCCACGCGAGAGT	CP009273.1	80456	82240	90	142	2	9
GATATATGTTTCGCGATTAG	CP009273.1	3142838	3145775	104	119	5	2
TGAGATGGCGATCTCTGTTC	CP009273.1	64093	66606	197	220	3	4
GGCGGCACGGCGTGTGGTGA	CP009273.1	3272210	3275866	56	79	2	0
CTGGGAGAGAAACGCGTGGA	CP009273.1	3188581	3191921	18	31	0	0
TAGAGGGGGTCGTCCGGTGC	CP009273.1	3572065	3574009	64	53	1	1
GATCTGGCGGTATTTCGGCT	CP009273.1	4509990	4511998	69	82	2	2
ATTTTTATTACGTGTTTACA	CP009273.1	2857871	2858758	90	115	2	1
ATAGTGGCCCGCCCGTAAAT	CP009273.1	3003358	3005711	15	15	1	0
TTGTGCGAAAGATCGTGTCT	CP009273.1	86558	88061	280	324	3	4
CAGTGTCGGCAACATTGTTC	CP009273.1	670464	672713	60	63	0	0
CAGATTATATAGTCGGTGAG	CP009273.1	2222255	2223940	4	13	1	0
AGGTGCTAGGTTGGAGGCGG	CP009273.1	3850033	3851471	164	212	1	2
TGGGCTCGGGAGTGGTTTAA	CP009273.1	292120	293908	43	56	1	2
TACGTTAAAGCTAGTACTCG	CP009273.1	2177746	2181443	132	162	4	5
TGGAGTACGCGGCCGTGGCA	CP009273.1	4340079	4342959	67	90	0	2
GTTCATTCTATTAGTAGCAA	CP009273.1	2850677	2852682	28	28	3	0
GCATGTTGGCGGTTTTCGCT	CP009273.1	4586090	4588654	166	174	5	4
GTAACGAAGAAGCGCTCTAC	CP009273.1	4599329	4601644	280	336	6	10
CTTGGGATGGTTCGTCCCGA	CP009273.1	4055409	4057305	14	11	0	0
ATGCGTATGGGGGTCAGGGC	CP009273.1	2463876	2468649	158	173	3	5
CTAAGGTTATAGTACTTTCT	CP009273.1	3595985	3598479	107	172	4	8
GTGTGGGACATGCGGTCCTG	CP009273.1	2480594	2483263	234	259	8	5
AGTGTGTCTACTTGTTGGTG	CP009273.1	3168363	3171145	16	31	1	0
GTCTAGGGATGAGTAGACAG	CP009273.1	252089	254569	94	123	2	2
TCAATGGTAGACGTTTGCGA	CP009273.1	3500928	3504652	66	85	4	5
TCACAGATACCCTTGCCAGC	CP009273.1	4058457	4061609	24	22	0	5
GTCAGCGCGTGTAGAGTCGG	CP009273.1	2488130	2490363	45	63	1	0
GCAGACCCTTGGGTTGTTGA	CP009273.1	959968	960159	22	27	0	0
GATGCAGCGGAGCCCACGTG	CP009273.1	1822852	1825632	41	43	1	1
CTGGTTACGAACAGGGGGGT	CP009273.1	4125606	4127853	29	51	0	0
CTGGAATTGATGGAGTTAAA	CP009273.1	3698177	3701048	106	113	3	15
ATAAACGTGCAGGTTGCACA	CP009273.1	7393	7605	133	140	1	2
ATAGTGGAGGGTGGTCCGGT	CP009273.1	3896760	3899408	129	149	2	4
CGGCCCATCCGGAGGTCGAC	CP009273.1	2573149	2576869	58	81	0	1
TGAGGATTCGTCTGTGATGC	CP009273.1	1694189	1695732	107	136	3	5
CAGTCGCCCCATAGCGGACG	CP009273.1	3581001	3583454	59	73	1	3
GGGGGCGAATAACGAGCGTG	CP009273.1	361580	363506	16	8	0	0
TCGGCGGAGTCATGCAGCTA	CP009273.1	4291500	4294442	65	82	0	2
TTGGGATGGCTTGAGGGGCG	CP009273.1	3205654	3207980	66	53	2	0
CTACTCCAACTCTCCGCTTG	CP009273.1	837250	839063	73	63	0	0
AAATGCTTTAGACCGTCAGT	CP009273.1	1167374	1171118	22	30	0	1
CAAAACGGGAGTACGGGGGG	CP009273.1	901128	904041	8	12	0	0
TTCCTTGCTCGGTTACCCGA	CP009273.1	2592905	2597155	60	80	2	2
GATTGCAGTCGGTTGTGGGC	CP009273.1	352024	354610	14	15	0	0
CGCTAGCGAAGGTCTGCCGT	CP009273.1	1554672	1556868	27	25	0	0
CTCTGGTGGAGCGGGCTTGA	CP009273.1	265954	268488	160	146	0	5
GGGTAGCATTTGCGATCGGG	CP009273.1	3286199	3288470	24	25	0	1
GGGTGCGTGCTGGAGGGTGC	CP009273.1	3212208	3214083	51	61	2	2
ATGGATGCTTCGTAAAACAG	CP009273.1	1847651	1850136	57	55	0	0
CCTATTGTGGTGCGTATCAG	CP009273.1	3820040	3821971	28	32	1	1
GTCAGTTGCTTGTAGGGGAG	CP009273.1	4322368	4324640	120	125	3	4
GCTGCGGTGGATGCGGGTGT	CP009273.1	4576634	4578792	76	79	1	0
GTCGGCGCAGGGCTCGCACA	CP009273.1	3815084	3817903	34	29	0	3
AGATGTGCCCACTTGCAACT	CP009273.1	4553213	4558270	94	106	3	2
ATGGGGGAGGTGTACATTTT	CP009273.1	3505658	3507793	23	29	1	0
TGTTGGGAGGACGCCAGAGT	CP009273.1	2228473	2232165	57	65	2	4
GCCATGTCGGTGTTGTGACA	CP009273.1	922100	924309	25	24	2	1
GGAACAGATACTTGTCGCGG	CP009273.1	3003020	3005728	203	199	2	3
TTCGGGTGGTATAGGGCTTG	CP009273.1	3570302	3572347	424	477	12	13
AAGACGGGCTTCGGTAAGGC	CP009273.1	2642381	2645600	137	174	0	2
AGTCGAGGTTGCAGCCCCGG	CP009273.1	1723882	1726859	62	65	0	1
CGCTGTTAGATCTTTATGTG	CP009273.1	1641969	1643903	44	67	0	0
AGAGCTAATGTGACCTACGC	CP009273.1	3221758	3224294	384	450	6	9
ACTAGTAATACCGTAGGTCG	CP009273.1	1538923	1540870	428	522	15	8
GGGGCAGTTATATGTCCAAG	CP009273.1	1792696	1794790	16	24	0	0
ATACGGTTCCTGGATGGATA	CP009273.1	2107864	2110775	99	121	0	6
GGAACGGGTTTCACCGGAAA	CP009273.1	3384810	3388247	64	80	1	3
TGCCTAAGCGAGGTTGAGGG	CP009273.1	392816	394796	48	53	0	2
TTGAACTGGTGCAGTTATTT	CP009273.1	1478374	1481379	14	10	0	0
TCGATAGCGTGGGCGTCTAA	CP009273.1	4625018	4626991	135	135	0	0
GGGCCACGGGTGGTCTAAGT	CP009273.1	242533	244908	245	299	3	12
CCGCACTCGGGTTGGCTACT	CP009273.1	3930816	3933211	181	192	6	5
AAGACCCGGGTCTACATCGG	CP009273.1	1213819	1216660	72	84	0	7
GGGGCCGGGTAGACCACACC	CP009273.1	2342627	2346697	31	24	1	1
GGTGCGTAGTCCACTGGTTG	CP009273.1	2814784	2817650	362	318	9	12
CTGTTCATCTTTTGTTGGAG	CP009273.1	989031	991360	139	134	1	1
TGCCTGGGCCTGTCTGTCGC	CP009273.1	2622456	2626848	69	71	1	0
CGGTTTTGCATTAGGTTTTG	CP009273.1	2601007	2603244	10	24	0	1
AGTGGATACTTTGGCTTTTC	CP009273.1	2050	4343	45	52	3	2
TCTGTACGGCGGTATACCTG	CP009273.1	1500334	1502987	13	17	0	0
TTGTTTACCACACCTTGTGG	CP009273.1	4523036	4526886	115	146	1	3
ATGAAATCCTCTACAATAGT	CP009273.1	756195	760331	7	22	0	2
GTTTGGTTATCGTGCTGCGT	CP009273.1	3091377	3094245	168	164	1	5
GTGCATACAGCCGGGGAAGC	CP009273.1	781105	783061	11	25	0	1
GCGGTCTGAGTTGGGGCGGG	CP009273.1	4205915	4208126	178	172	3	5
ATCAGGCGAAGTCGATAGCT	CP009273.1	4621190	4624294	137	173	6	3
GTAGGGCATGGTGTCTTTAG	CP009273.1	2805751	2808355	14	25	2	1
TGGCGGGTAGTAGCCCGTCG	CP009273.1	3953730	3956017	116	151	1	2
CACGGGTAGGCTCGTGGTAG	CP009273.1	858538	858739	182	266	2	1
AAGAATTAAATCATGTCAGA	CP009273.1	4400552	4403229	21	38	0	0
GTAGGTGAAATCAGGCGAGG	CP009273.1	3254002	3256705	91	112	0	7
GGGTCATCACCTCTAACGGT	CP009273.1	656980	658902	72	92	0	3
TACGCTGGGAGTGGGCTGAT	CP009273.1	84298	86514	282	333	4	4
TAAATTTGCGTTAGACCGCG	CP009273.1	1093701	1096378	16	40	0	1
CTACGGGACTTCAATAACGT	CP009273.1	137043	140678	19	21	0	0
GGCGGGTTGACTTCAGGACA	CP009273.1	3294955	3297764	94	81	2	0
TGAAAGGAGGGGTATGGTAG	CP009273.1	1065156	1067512	94	97	3	4
GTTTAACTGTTCCGTAGAAC	CP009273.1	2451261	2453502	184	289	6	7
TGTCTGACAATTTTATTGGA	CP009273.1	3003799	3005479	74	104	2	2
GCGGCTTGAGTCAGCTCGGG	CP009273.1	1295186	1298036	89	109	2	2
CCTATTGGAATCTTTGGGAC	CP009273.1	2752439	2754984	114	109	1	2
GAGTTGGAGACATATGTGAA	CP009273.1	1267806	1270577	53	51	0	3
CAGGGGAGTGCCTGCGTTCC	CP009273.1	2443708	2446043	34	42	0	0
ACAGTTAAAGATTGAGTGGT	CP009273.1	3702928	3705883	56	69	2	1
GGTAGTTCGAACGCATTCTT	CP009273.1	889620	891836	92	78	0	0
TATTCGTGTGATATAGATTC	CP009273.1	1747158	1749059	110	136	1	3
GCACGGGGCGATGGGCCCAT	CP009273.1	4091998	4095481	85	85	1	1
CTGGTGCTCATGGCTATGTT	CP009273.1	2912056	2915997	67	95	1	4
GATTTTCGCGACGATTGGCT	CP009273.1	3852216	3854241	168	162	5	5
CTTGGATTTAAGATGTGTGT	CP009273.1	2994276	2997998	50	62	3	2
ATTGTATAAGTGTGTTTCAC	CP009273.1	1339022	1341712	39	54	3	0
CGCCGTCGTGCCGGGGCAGA	CP009273.1	152827	155283	507	688	11	11
TTATAGAGTGCTGGGTGTTT	CP009273.1	3499205	3501421	168	237	2	13
AGCTGACGGGGTTGCCGCCG	CP009273.1	2707786	2709835	43	44	1	3
GGGATTCGTCGTCATGTTCG	CP009273.1	2692867	2695917	36	42	1	2
TAGTGAGGGTGTTCCTGGTC	CP009273.1	2245615	2247709	26	39	1	1
TACCGCGTAGGTTGGAGCAT	CP009273.1	3025282	3027582	73	98	2	2
ATGCAATAAATACTGGAGAC	CP009273.1	1607857	1610053	21	33	0	1
GTTTTGATGCGCTTCGTGGG	CP009273.1	2859852	2862086	13	16	0	0
TATGTGGAGGTTAAGTTGTT	CP009273.1	2479654	2482715	277	375	8	6
TTTAACTACCAGCGGAAGGT	CP009273.1	2230481	2233242	39	62	2	0
AATTCCCCACCTGCAGATCA	CP009273.1	1963621	1966193	43	60	0	2
CTTTATCTCGAGCTGCGAGG	CP009273.1	833521	836947	16	21	1	2
CCAGTGAGACGTGCTCGGCC	CP009273.1	821409	823413	257	246	6	3
TCGGTTAGATTGCCGGAGGG	CP009273.1	866226	868847	80	90	1	1
GATAGAGGAGCACAAACAGG	CP009273.1	242043	242313	47	70	3	1
TTTGAGACTCGCGTTTGCAT	CP009273.1	1549876	1552173	62	65	1	1
CTCCGCAAGCGCATGCCGCA	CP009273.1	4408293	4411299	30	39	1	3
TTTGATTCGAATCGGGGGGC	CP009273.1	2377414	2380751	46	68	0	1
GCAATGTTTTTGGTCATCTG	CP009273.1	722216	723267	82	83	5	2
GCGGGTTCCACTCCAAGGAC	CP009273.1	836044	839759	10	15	1	0
TCGCCCGGGTGGCCGCGTGG	CP009273.1	815371	817525	43	34	0	1
AGGAGTCTAATGTTACGCGC	CP009273.1	1035734	1038434	47	69	0	4
CGCTCGGTTTAAGCGGTGAA	CP009273.1	3346269	3348324	82	122	2	2
TTTGGTGACCGGCTCCAGAT	CP009273.1	3910515	3913024	214	252	3	3
GGAGGTTTGAAGATCTTAAG	CP009273.1	935499	938632	98	101	4	1
AAGTATCGTACAGTTAGACA	CP009273.1	2354672	2356726	37	29	0	1
GGTGGACGTCTGTGGTACGC	CP009273.1	447092	449172	168	180	2	5
TTTCGTCCGGAGCAATATCT	CP009273.1	2492279	2495118	31	25	1	2
CTTTTCGGTCATGATCCATT	CP009273.1	3364871	3366690	23	11	0	0
AGGTTTGGATACCCTTGATG	CP009273.1	3680998	3683168	54	55	1	2
TGAATAGGTCGACCTAGTTC	CP009273.1	3667365	3669800	70	80	0	2
GATGTGCCACGAATCGTCTG	CP009273.1	1174332	1176152	7	15	0	0
GTCGCATTGCGGGGTAGGCT	CP009273.1	2213767	2215837	70	56	1	5
CGCGAAGCAGTCCGTTGCGA	CP009273.1	4296494	4298916	329	373	5	7
CCTGATGTCAGCAACTGTTA	CP009273.1	161495	163951	70	53	1	2
CTTGGATTGGATAGGGCTAA	CP009273.1	2108493	2110640	14	25	0	1
GCTTCTGTCGGGGAGGTTAC	CP009273.1	2925004	2926765	44	61	0	4
TTCGTCGGCGTGGATTGTTG	CP009273.1	513414	516029	17	17	1	0
GTACGGAAATTGGTTGTAGC	CP009273.1	1029127	1032378	84	76	0	2
CCAATTCGTTGTGTGGGCCT	CP009273.1	1135715	1138479	31	33	0	1
CACCAGTGGTATACGTGTAT	CP009273.1	2132918	2135210	105	117	8	5
CCCCGTCGTTTGAGGGGTCA	CP009273.1	2868100	2870503	61	79	1	1
TATGCGGATAGCGCCGGGGC	CP009273.1	3943475	3945668	71	66	3	2
TGAATTCGACGACGTGACGC	CP009273.1	280341	283712	136	137	4	2
TCCACTGATTCTCTACAAAT	CP009273.1	1014817	1015394	36	44	4	0
ACTGTGGTGCTCGCGCAGTA	CP009273.1	255426	257499	13	11	0	0
GAATCGGGGCGAGGAATAAG	CP009273.1	2488777	2491563	82	109	3	1
TATGGTTCGGGTTGGAGTGG	CP009273.1	2057003	2061919	40	44	0	0
TGGGCATCTAAGCACGGGTC	CP009273.1	3242282	3244195	62	66	0	3
TAACTACTGAGTTCTCGATG	CP009273.1	4123239	4125560	41	40	1	1
TATATGCGGGTGCCGGGCAT	CP009273.1	3241148	3243359	63	52	5	5
ATTGCGTTGGTATCCGGATT	CP009273.1	2864260	2866715	49	36	1	0
TGATTCGGGGCGAAGGGAAG	CP009273.1	2926175	2928429	219	226	3	7
CCAAGTGGGGCGTGGTCTAC	CP009273.1	2913312	2915038	27	35	0	2
GTTGGCTTTTTTACTAGGGG	CP009273.1	309825	312318	53	65	0	1
ACCCACAATCTGAGCTTCTT	CP009273.1	3852852	3855347	208	268	5	7
GGTTCGTATCATATGCGGGT	CP009273.1	3968381	3970525	75	65	0	6
CAATCAGATTTTGACAGGAG	CP009273.1	4016960	4018743	116	175	1	1
TTTGTACCGTGCCTTGCCTG	CP009273.1	3079615	3082299	31	55	0	1
AGGGCCTGCCGTGGTTTTCT	CP009273.1	1296231	1299961	33	38	0	0
GCATGAAAGCGTGCTGAAGA	CP009273.1	3652628	3654742	45	48	1	7
GAAGCCTGCCTGTGGTTCAT	CP009273.1	2942252	2944497	67	56	1	4
GATAGCGTACCCGAGTTGGA	CP009273.1	225617	228324	48	47	1	2
GTAGGTAGGAAAGCCCGTGG	CP009273.1	2290711	2293183	110	157	3	3
GTACAGACGTTGGAGTGCCA	CP009273.1	3989552	3992909	202	230	4	3
TCAGATCGGTTAACGGCTAG	CP009273.1	3475013	3477732	301	314	12	10
CTCCGGGGTTTCGCCAATTT	CP009273.1	824247	827713	5	10	0	0
GCGTCCTGTCACGATGGGAC	CP009273.1	2893105	2895644	381	394	8	5
GGAATGGGGGCATGGAGGCG	CP009273.1	3843764	3845441	76	83	0	3
CTGTATCGAAGGTGTTTCGA	CP009273.1	3574149	3576662	159	172	4	4
AAAGACATCATATCACGTTT	CP009273.1	3139469	3141853	40	56	3	1
GATCTTGCGCTTAAATTATA	CP009273.1	3352214	3353074	29	25	1	0
TGGAGAGGGCCCGGCGCCGG	CP009273.1	2618976	2620738	157	191	9	0
GTTATCCCACGATCTATACG	CP009273.1	3358539	3360971	46	52	1	0
TGGAGCATAGTTTGAGAGGG	CP009273.1	4361582	4364386	22	29	1	4
ACGGGTGCTGGATAAACGGC	CP009273.1	4296371	4298714	87	89	4	2
CATTGTTTACTCACTTTAGG	CP009273.1	1312841	1315476	19	27	1	0
TGCATGTCGTACCGAGGATC	CP009273.1	281244	283496	113	139	4	6
GATGCGTTTAGCGGGTTGTC	CP009273.1	2599182	2601525	43	51	2	0
CTCACGGCATGTTTTAGTAC	CP009273.1	2445304	2448535	15	33	0	1
CGCGTAATGAAATCCTCATC	CP009273.1	1246280	1248352	27	30	1	1
TGACGCCGCGCCTGGCCATC	CP009273.1	2321333	2324980	44	53	0	0
TTTCGGTATAACGACAGGGC	CP009273.1	3341309	3344050	8	12	1	2
TGAAACGGTAGTAAAGCGTC	CP009273.1	4002314	4006112	88	110	1	2
TATTGTGTGAATACAACGAA	CP009273.1	787856	790228	21	29	1	1
CCGCAGTCGTGTGGGTGTGC	CP009273.1	1055244	1057441	37	33	3	1
TGTGGTGCGGATTGACAGCG	CP009273.1	2150160	2153241	139	156	4	3
AGAGACTACATGTGGTCCGT	CP009273.1	1042969	1044490	11	14	1	0
TCTATGAATCCAGTAACGCC	CP009273.1	1321260	1324306	248	284	2	7
CTGAGACCTCCTTGGGGGTT	CP009273.1	861	2857	80	113	2	2
TAGACCTTGTATGCGCCTGG	CP009273.1	3337334	3339909	38	42	0	3
TCTTTAGAGCGCTTTTAAGC	CP009273.1	1245163	1246488	109	106	1	4
GCAGTTCAGGGTCGTATGAC	CP009273.1	3892828	3896469	97	79	1	1
GGGTTTTTGTGAGATATGGA	CP009273.1	4014172	4018350	50	34	0	2
TGGCGGCTGACCACGTCAGT	CP009273.1	2381421	2384722	44	44	0	1
TGGCTTGATTGGGAAGCATT	CP009273.1	4117926	4120227	251	272	6	8
TGGCACCGAGGCTCTTCTCG	CP009273.1	3199446	3203338	129	153	1	1
CTCGCTAACGGCGTGGAATC	CP009273.1	1371070	1373781	17	13	0	0
GAATATTGGTCCTGTGAATC	CP009273.1	3530394	3531686	22	30	0	1
AGATTGGGCCGCAGCGACTT	CP009273.1	3764169	3765565	26	20	2	0
GATCGGGTGAGTGGTATTGC	CP009273.1	1176897	1179431	152	159	2	1
GAGTGTCCCGGGTGGGCGTG	CP009273.1	2173052	2176977	63	68	2	1
TATCTTATCGCCGCCTTAAG	CP009273.1	4443565	4445299	15	31	0	0
GTGTGATTTGCTCCCCATGA	CP009273.1	348251	350974	30	40	0	0
GGGGTTTAGCTTGCGTGGAG	CP009273.1	2418548	2421094	44	29	2	2
GAAATAATCGCTTAAGCCCA	CP009273.1	877724	879689	79	84	2	2
CCAGCCGCGATCGCCCTTTG	CP009273.1	157515	159865	136	172	4	9
TCCACTAGATGTGTCGTGCG	CP009273.1	4086869	4089417	33	73	3	0
TGAAATCAAGTCAAAGGAGC	CP009273.1	2550916	2554244	40	52	0	0
CTTTCAATAGGCGTCGTCAT	CP009273.1	693273	695455	20	27	0	3
TGGGGGTTGCCAGATGGGTC	CP009273.1	346444	349260	42	57	0	2
CGTGTACCCCGGGGCTCCGG	CP009273.1	3691117	3694599	72	53	0	3
CATCCAATGTGTGGATAGAT	CP009273.1	3607934	3610650	37	80	1	6
GATACGGTGGAACCTATGGT	CP009273.1	4444996	4447891	96	88	0	3
CAGCCGTTGTTCCCTAAGCC	CP009273.1	4433822	4435840	58	69	0	3
AAAAGTAAGGCAGTGCGGAT	CP009273.1	1113691	1116176	29	23	1	0
ATTCCAGTTGGGACTGGTCA	CP009273.1	3225269	3227324	30	44	0	0
GTGTAGATGCGGCGTCGGGG	CP009273.1	4329573	4334036	120	120	2	1
AAAGTATCTATCTGGGCAGT	CP009273.1	865958	868042	25	43	0	1
GACAGTATGGCCCGCGGGTC	CP009273.1	3171969	3174922	19	27	0	0
TGGAGATAGTGTGGGGGGGG	CP009273.1	746261	749308	68	87	0	0
TGAATTAATACGAAAAGTGA	CP009273.1	2592269	2594265	11	14	0	0
CGGTGGGCGTCTTGTCGGGA	CP009273.1	1020049	1020819	281	329	9	6
TAAGCCGTGTCTCGTTGATA	CP009273.1	2486450	2488548	83	89	2	0
GGGCAGAAGGTGGTGTGGCA	CP009273.1	2952259	2954442	33	33	0	2
AACGATTATAGGTACTCTTT	CP009273.1	3119180	3121782	342	391	2	6
TGATGGGCTTAGGTCCCAAA	CP009273.1	3345906	3348186	205	211	3	5
CTATTTTTTAACAAACATGT	CP009273.1	3497063	3500070	11	18	1	0
AGGAAGTATTCTGGGGCGAA	CP009273.1	1816516	1818940	11	5	0	0
TTATTCTTGTTATGGGTGGA	CP009273.1	4608139	4611491	16	13	2	0
TCCTTGCTTGGTCTTTTGTC	CP009273.1	1602107	1603532	42	43	1	0
GGTTCGAAGTTGAGTCAAGT	CP009273.1	3883598	3886818	49	55	0	0
GGGCGAGGGGAGCTAGCCAA	CP009273.1	704175	706329	63	66	0	0
TGATAAGTTCAAAGGGCGGA	CP009273.1	3027504	3027747	43	55	0	0
TTTCAGGTGTGTTCCAAGAA	CP009273.1	1487000	1490206	9	13	1	0
GGCGGCCGGGGGAGCATCGA	CP009273.1	2594453	2596801	73	78	2	8
TTTAGCTTTTACGGCAATGC	CP009273.1	3222202	3222590	39	60	2	2
TATAAGTCGGGATCATTGAT	CP009273.1	1168653	1171752	69	68	0	2
CGGACAGGTGGCGTATCTGG	CP009273.1	1820151	1820824	39	35	3	1
GCGCTAGAGTTTAGCCAAGG	CP009273.1	3087671	3087984	27	30	1	2
AGAGTGAGCGGGATAGTGGG	CP009273.1	2494534	2496836	49	60	1	1
CGCTCTTTGTCAGCAGCTAT	CP009273.1	1766287	1768448	68	74	1	1
GTTGTGTCCGAAACTTGATG	CP009273.1	3208901	3212126	95	82	6122	2781
ATTTACTCTGGGCCGGGACA	CP009273.1	2606084	2609359	19	34	0	0
GGTTCTACTTGTCACGCGGT	CP009273.1	420220	422369	11	12	0	0
CAGATTTCTTCTATTGAATG	CP009273.1	1139460	1142282	32	26	0	0
GCACGGGTTAGGGTGTATGT	CP009273.1	541746	543926	455	474	6	6
GGACGGTTGAGGAGGCGGTG	CP009273.1	1053840	1057540	111	142	3	1
GAAGGGCCTCTGGTGATTGT	CP009273.1	152295	154706	156	149	2	7
AAACATGGTCCCTCGCTGCA	CP009273.1	3737982	3740040	72	98	0	6
ATAACAGTAAGGTTGTTCGT	CP009273.1	4461673	4464310	115	131	4	4
AGCTACTACGATTCTTCTGA	CP009273.1	114025	116749	72	100	7	0
GGCGCTAAGCTGTGGCATTT	CP009273.1	2194699	2197848	349	399	5	7
GTTCACGGGACATTTTTGTG	CP009273.1	2576793	2578836	14	17	0	0
TCCTTGTAATTTTTTAAAGG	CP009273.1	2573518	2575723	23	39	2	2
TAGGCGCGGCACTAGGAGTG	CP009273.1	3681915	3683900	208	275	0	3
CTTTTTCAGGTACGTAGCTC	CP009273.1	1666032	1668634	12	20	0	0
GGCTGCAGCGGCGTATGTAG	CP009273.1	2793889	2796109	38	59	0	3
GGTTTCAGCCCGTCTGTATG	CP009273.1	4612255	4615571	79	90	0	3
CATACTTTGTCCAAACTAGG	CP009273.1	3362478	3364880	57	84	0	3
TATATTTCGAGGTCATGGGT	CP009273.1	2784909	2788155	87	120	3	3
AGGTCTTGGAGGAGAATGTG	CP009273.1	2346638	2349122	19	28	0	1
ATACCATCACTAGACCATTG	CP009273.1	236920	239290	48	63	2	3
AAGAGGGGGTGACTAAGGTG	CP009273.1	3641933	3644462	50	77	1	0
TGCTGTTGAGGTGTAGCTCA	CP009273.1	1679460	1681513	40	41	0	0
GGACGGGAGAAGGAGGTTGT	CP009273.1	3304587	3307134	58	72	0	1
GCCCGCCCGAACATCGGAGG	CP009273.1	3386361	3388795	73	61	1	2
CCGGGGTGGTGCATCGTGGG	CP009273.1	319138	321183	339	417	3	11
TTAGTCGGAAGCTTGCCGCG	CP009273.1	2408557	2411768	62	65	1	4
CGGGTACGGGTTATTCGTCT	CP009273.1	4410029	4413584	89	120	2	9
TGATGTTACGGCATCGAGTA	CP009273.1	3084467	3088039	8	11	1	1
CTCGGGACTGACGCTACTTT	CP009273.1	2996136	2999409	43	30	1	1
CTTTGCCGCATGACGAGTGT	CP009273.1	462318	465075	101	117	1	8
ACTGTGCAAAACGGCACTCC	CP009273.1	3073524	3076421	21	19	0	0
GTGCTGCACTGGTCGTGGCC	CP009273.1	2537659	2540215	21	25	0	1
AGTCATCTGCAGCAAGATCG	CP009273.1	3352258	3354391	22	41	0	2
TCGGGGTTAGTCTTAGCAGG	CP009273.1	460550	462386	174	179	6	1
TTATAGCAACTATTTGCGAA	CP009273.1	854687	856805	118	133	1	3
CGTTTGGGAAGTTTTACAGG	CP009273.1	2111372	2113673	98	129	3	3
AGTACAGTGTCGGGATGAAT	CP009273.1	1892543	1895771	46	65	0	5
CTCTGGTGTGTTACCATGGC	CP009273.1	1686873	1688674	35	40	0	0
GTAGTTCTCTAGCGATAAAA	CP009273.1	2664981	2665275	45	32	0	0
GAGTTCCGCAGTTCTAAGCG	CP009273.1	2980031	2983301	147	208	5	5
TATGTAAATATTTTAGATGA	CP009273.1	3686329	3688787	71	93	2	0
GCCCTCAATGCCTGGAACCA	CP009273.1	318978	319221	70	95	0	2
GATTGAGTGGTCTAGGTGGA	CP009273.1	4478789	4481654	18	7	0	0
TGGTGGTTTAAGGTGATCCG	CP009273.1	3970988	3973531	78	72	1	2
GGTGTAGGCGTGCTCGGGGC	CP009273.1	1018896	1021460	75	97	1	2
AAGGTATCACAGTATCGTTC	CP009273.1	1446896	1449898	26	29	1	0
GGGGGCTCCAGCGTGCATCA	CP009273.1	2517198	2520560	91	109	7	3
GGTCGTTACTACGTATTTTT	CP009273.1	3631435	3633248	49	42	0	1
AACGGTCATGCGCCGGCGAT	CP009273.1	1247209	1250357	105	96	2	1
TAAGAGTGTTGATGAGGCCC	CP009273.1	597239	599645	31	45	1	3
CCCATTTTTGCGCTGGAGGC	CP009273.1	2858841	2861232	15	7	0	1
TCCTGTGCGGGGATTAGTTT	CP009273.1	991302	993527	547	627	10	9
CGGAATTCTATAGCTGGGGG	CP009273.1	2133062	2135738	25	29	1	2
TCACCTCAGCTTCTGTTTCC	CP009273.1	4273631	4276879	142	164	2	8
TAATTGGTATATCCTAATAC	CP009273.1	1010779	1013713	46	33	1	3
GGGTTACTTTCGTAACCTTG	CP009273.1	4376293	4378620	192	210	2	10
GGGAATTACGTTGGGGGACA	CP009273.1	3609476	3611928	39	56	0	0
AGCCGATTGTATTCTGCATA	CP009273.1	940098	942775	19	21	0	0
CCGTCTGCGCTCTATGTACG	CP009273.1	3524646	3526449	292	332	8	16
GGCGGGTCGAGTGAGCTACA	CP009273.1	1917891	1920190	64	56	0	0
GGTAGGGAGGCCGGGAGGCT	CP009273.1	1309650	1312125	139	118	4	3
GCTGACGTTTGCATTATTAC	CP009273.1	1699996	1703051	63	68	3	3
TGTGCTCGTTGTTGTGCGTT	CP009273.1	4112787	4115297	87	77	0	1
AATTAAGCATGATATGCTAA	CP009273.1	1745428	1747486	17	28	0	0
TTATAAGTACATCTGGGGTA	CP009273.1	2379429	2383533	120	147	2	2
TATTCGCAGGTGACGGTGCA	CP009273.1	4530848	4533238	113	111	0	4
GTGGGCATGTGTAAACACGT	CP009273.1	1247922	1251092	108	120	5	3
AATATCACGGAAGCTTTTAA	CP009273.1	986413	988640	54	90	1	7
AGTTCTCAGCGTGCTGCGTT	CP009273.1	594024	596241	162	170	2	5
TGTGGCTGGAGGGTGAAGGA	CP009273.1	3067110	3069301	15	27	1	0
TCCCGGTCCAATGTGCGGTT	CP009273.1	1243489	1245496	11	10	0	0
AGTACCACGCATTACCAGCC	CP009273.1	541178	543620	69	80	2	2
TCGTTAAGATTAACTCAGGC	CP009273.1	3494287	3495621	16	18	1	2
AGTCAACATTCTACACAGGC	CP009273.1	43353	46638	31	41	0	2
GGTGGTAATAGGCGTACGTG	CP009273.1	1541357	1544086	202	256	4	4
ATTTCTGCGGAGGGTGGTGG	CP009273.1	2822869	2824782	18	16	1	1
GAGGCCGTGTACTTGACAGT	CP009273.1	1918174	1920475	34	33	0	1
CGTGTGTTAAAAAAGTTCTT	CP009273.1	3028980	3031105	111	167	0	0
GAGAGGCAGTTTGGCCTCGC	CP009273.1	2148408	2150392	173	180	3	6
TGTAATGGATGGCCCGCGTG	CP009273.1	4558272	4559482	45	64	0	3
AGCGCGCCCAGGCAGTTGAA	CP009273.1	665825	668157	44	46	0	0
AACATCTAGCTACACGATTG	CP009273.1	935452	937475	376	377	5	387
GTCGAGATCGGATGGGAAAT	CP009273.1	3283516	3286642	61	92	0	4
TGGTATGGGAGTGTCAAAGG	CP009273.1	3816489	3820079	225	233	3	6
GGACGACGATGACGTGCGTT	CP009273.1	3091238	3093321	40	22	1	0
TTGTTGCAGCCGGGTCTGGC	CP009273.1	4136761	4139540	126	182	4	1
TGACTTACTTTAAGCGTTCA	CP009273.1	1175387	1175639	100	126	1	2
TTAGTGACGGCGTGAGGCGT	CP009273.1	2132326	2134148	72	101	2	3
TAATGTTTCAGCAGGGATGG	CP009273.1	3849110	3851843	21	18	2	2
GTGGGATGGTGCTCAGTATT	CP009273.1	2750520	2752846	21	18	3	2
GACGTGTATTGTTGCTCTGT	CP009273.1	3830884	3833764	137	155	2	2
TGTACTAGGCCTCCTGTCAA	CP009273.1	2217278	2219528	43	61	0	0
CCCAGTCTTCAATTCAATTG	CP009273.1	1928370	1930271	12	14	0	0
TTATTAGTACGTAAGGGAAC	CP009273.1	3584656	3586854	23	33	0	0
GGGGTTGACTGGTTTCGGTT	CP009273.1	1132090	1134042	31	40	2	1
ATTTTGCGGAGTTTTTCGGA	CP009273.1	2263630	2265894	5	10	0	2
ACTCCGAATAGCTAGGCTTC	CP009273.1	676506	680207	5	18	0	0
GGCTCCGAGGTGGGGAATGT	CP009273.1	648269	650681	41	47	1	1
TGTCACTCCAGGAGGACCGA	CP009273.1	162337	165082	70	78	3	3
ATTTAGTAGCTGGGCTTGCT	CP009273.1	4218548	4220690	49	69	3	4
CTGTTTTTTGGTCTTATCTA	CP009273.1	801047	805252	19	24	0	1
CGAGTTTAAATTCTGGCGGC	CP009273.1	3348965	3351596	176	157	1	5
GGTACAATAGAAACAAGTGC	CP009273.1	2452173	2455061	61	59	1	1
AGATCAAACGGTACGAGGGC	CP009273.1	2841154	2843225	77	128	1	6
CACATCATACCTTGTTTAAT	CP009273.1	4260495	4263139	157	181	3	3
ATGCATTAGAAGTCTGGTGT	CP009273.1	1532086	1535317	141	181	1	3
GGCAGGGCGAAATTAACACC	CP009273.1	2300777	2302668	46	42	1	4
TTCAAATACAGACGTTCGGT	CP009273.1	2497215	2499394	91	128	4	2
CATAAATCTTGCCAGAGTGG	CP009273.1	938456	940246	90	110	3	3
GGCCAATAATCATGGGGGGA	CP009273.1	3969512	3971669	10	20	0	0
GGTCCGTGCCGTTAATCCAT	CP009273.1	2760128	2762812	60	71	1445	1
ATTATGTTACTTTGAGTTCT	CP009273.1	765410	768639	21	17	0	1
CGGCCGAGTTAGTTTCTTAA	CP009273.1	1073304	1076477	60	88	1	1
TGTATATGTCATCAGAGTGC	CP009273.1	1140462	1142230	20	20	0	0
ACCAGGACGTCGGGTGGGGT	CP009273.1	2685706	2687948	53	55	0	3
GGTTGCGCAGACGCCTGTGC	CP009273.1	2534838	2539121	42	55	2	3
TGATTGGGATCTCATTGGTA	CP009273.1	1579161	1581521	39	55	1	2
CTCGATCCTCACGGAGTCCC	CP009273.1	3543196	3545750	36	31	0	0
TGGGTTCGTATAGTCGTGAG	CP009273.1	755401	758563	58	56	0	3
TGCCACCGTCGGCGTCCGGC	CP009273.1	832938	834989	208	191	2	6
GCCGCTGAGGTAGCCGGCCA	CP009273.1	1081080	1084004	74	101	1	2
TATCGTCGTGCATGTCGACA	CP009273.1	3223724	3225062	14	23	0	0
TATCTTGAGCATCCCACTTA	CP009273.1	32171	35034	101	96	1	2
TTTAGTTTGGAGCTGGGCGT	CP009273.1	3143477	3146602	133	144	2	6
GCAGGTTTCTACAGCGGTGG	CP009273.1	664262	666058	30	47	0	0
TTGTAAGGTCGTAGGGGCCA	CP009273.1	4444479	4447059	33	25	0	1
ATCGGGGCTCTCGGTGTTAG	CP009273.1	2319028	2322627	61	57	0	2
CGCGGTCCTTACTGCTTAGG	CP009273.1	3128391	3130637	394	458	7	9
TTTCATGATGTTGTTTGATT	CP009273.1	356029	357761	60	55	4	2
ATGCCTAATGGACATGTGGG	CP009273.1	4551072	4552528	83	90	0	3
CACATGCGTGAAGGATGGCG	CP009273.1	2617713	2620868	31	35	0	0
TGAAGCTATGTCTTTACATG	CP009273.1	4390235	4392050	177	198	2	3
TTTTCCATGAAGGCGTTGAC	CP009273.1	2676428	2678226	68	75	2	1
GTACGTTGTAGCATGAGGTG	CP009273.1	3295906	3298214	17	27	1	1
TTAGATGCTTTAATATTTGG	CP009273.1	1901959	1904392	21	23	0	3
AGCTGCCACATGGTTCGTGG	CP009273.1	967405	970623	87	104	0	4
TTTTTTGTCACTTCTTGAAC	CP009273.1	1080044	1082162	7	14	0	0
AGTGATCCACGGCCATCCTG	CP009273.1	3006890	3009505	85	76	2	1
TTTATGTCCAGTGCACGACA	CP009273.1	2259399	2261785	74	108	3	2
CGCGTTAAAGGGTAGTTGTC	CP009273.1	1651193	1654833	19	17	0	0
TTATTTTGCCCTGTGGGCCG	CP009273.1	2912978	2917335	93	118	0	3
CGCGGTGTCAAGAACCCTCG	CP009273.1	1037193	1039306	29	37	1	0
GGGCGAAGGGGTGAGTGTGG	CP009273.1	3120165	3122491	76	54	0	2
TGAGGAGATGGGGAAGGAGG	CP009273.1	491360	494040	24	59	3	0
CGCAGGAGGTAGCGGCGGGC	CP009273.1	4511106	4513912	239	274	2	8
CCTAGCTGTCTCGTGGCCTC	CP009273.1	1328876	1332347	139	157	2	8
TGTGTAGGTGTATTCGGTGT	CP009273.1	23733	26711	214	295	4	6
AGTCGTGAGAAGCTCGTACG	CP009273.1	3748672	3752610	73	67	0	2
GGACCAGCGGGTGCTGAGCG	CP009273.1	3338332	3341177	93	119	0	1
ATTGTCGTCTTATACGGAAC	CP009273.1	1999041	2001932	7	10	0	0
ATTGTGTGTGATCGAGATGT	CP009273.1	3083393	3085288	4	17	0	1
CCGAGTCATGTTGGTATAAA	CP009273.1	4584369	4587810	38	38	0	0
TGAGAATACGCTTATGCGGT	CP009273.1	839365	841637	34	57	1	1
TCGGCGGCTGTGCTCTGGTT	CP009273.1	1890599	1893777	60	67	2	258
GGGGGTCAGTTGATGACGTA	CP009273.1	2172231	2175007	86	88	2	1
GATGATTTAGAATGCCTCCG	CP009273.1	1992723	1995712	7	37	0	1
CTCCCGTTGATTCGTTCCTA	CP009273.1	1052768	1055333	48	80	0	1
AGTTAATGGGTTTGGCAGGG	CP009273.1	2458237	2461326	27	24	0	0
GTGCTGCTGTCGTCTGTTGT	CP009273.1	332691	336652	12	8	0	0
CGAACTTGTTTTGCGGGCAC	CP009273.1	3704137	3708192	61	77	1	1
CCCCTACAGGGAATGGCGCC	CP009273.1	916810	918588	100	85	1	7
AGTTGATAATGGGAGCGTGT	CP009273.1	2021639	2023596	19	15	1	1
CTCAAATTAAACGTGTCCGA	CP009273.1	2021810	2024593	177	197	1	2
TAATCTTTAAGTATGTATTC	CP009273.1	2848726	2850119	90	119	2	4
AGTGCAATATTTCGTGCTGT	CP009273.1	69906	71088	100	119	5	6
GTGGATCCAGACACTCGGTG	CP009273.1	2765353	2768319	84	99	0	2
ACTTTTGTGCATGTTCTTTC	CP009273.1	1048688	1052395	76	79	2	2
TTAGCGGGGCCCCGTGACGG	CP009273.1	4186302	4189837	39	38	2	2
CCATGGCCGATTTGTACATC	CP009273.1	2386368	2390382	26	31	0	0
TTATGGCCCCTTTCTGCTTT	CP009273.1	3801423	3803701	24	25	0	1
TTATTATCTGTTGACGTATG	CP009273.1	73153	75768	109	145	0	4
TTGATGACTGGGTGTGGGCC	CP009273.1	3813672	3816608	104	127	1	2
TGTGTCCCACTTTGGACTGT	CP009273.1	2941204	2944443	16	6	0	0
CATTTGGAGTGGCCAGTGTG	CP009273.1	246948	249433	51	60	0	1
TCCAAGTGAAGGGTAAATGG	CP009273.1	4103600	4105633	65	82	0	3
TGTTTGGAGATCTCGTGGCC	CP009273.1	4358028	4360830	17	24	0	0
AATTTTCAGGCATCACGATG	CP009273.1	1557998	1562188	120	159	4	1
GGTAGCCTCCTATGGCGTGA	CP009273.1	1893354	1896368	79	70	3	4
CTACTCTCGGTCTCCTCTTG	CP009273.1	3298798	3302411	17	30	1	2
CCGTTCCCTCTCCACGGACC	CP009273.1	2886029	2889578	123	107	3	2
GGTTACGTTAGGCCGCGGCC	CP009273.1	1296826	1299519	152	167	3	6
CGAGCCGTATAGCTTTCAGG	CP009273.1	464907	467340	54	45	1	3
CGAAACCCGGGTCCCTTATG	CP009273.1	2154510	2158059	42	53	3	8
TATTGATGCAGCTCTCGTCG	CP009273.1	3774904	3777551	47	56	2	2
TAGTCGGCAAATATGGAGCG	CP009273.1	4502954	4505922	50	58	1	1
CATGTACGGGTTGCTGAATG	CP009273.1	2954575	2958092	177	190	2	5
GGGATTCTAGGCCCGAGATA	CP009273.1	2376550	2378896	70	69	3	0
ACTTGTTGGGCTATCGGGGA	CP009273.1	4087900	4089820	9	11	0	0
CGCTGGTTAAGTTTAGGGGA	CP009273.1	1309006	1311150	182	236	4	4
ACGGCTGGTGTCGAGGTGGC	CP009273.1	3505189	3508503	173	232	3	3
CCGGATTCTGTTAGCAGCCT	CP009273.1	2020504	2022571	42	62	1	0
GGTGTGTTTACGTTTCTGGC	CP009273.1	3145837	3148692	33	55	1	2
TATACTAGGTATTTCACTTC	CP009273.1	51956	55842	61	91	5	6
GGATAGTAAATTCAATGATC	CP009273.1	360264	363073	67	95	0	2
GATGACGAGACCATTTGCAT	CP009273.1	254834	256890	84	94	1	2
ACACGCAGTGAATCACCCTG	CP009273.1	3216636	3220042	190	185	7	1
GGGAAACTTAGTTATTGACG	CP009273.1	478043	480261	46	57	0	2
CCGGATGGCAAGCGGAGAGT	CP009273.1	3847223	3850688	116	147	2	1
TGAAGGCTCAGAGGCTCACA	CP009273.1	1307658	1310054	42	44	0	0
TCGTTTAGGTGGATCCGAAT	CP009273.1	1130688	1133928	176	191	8	6
ATTAGCTGGCTATGCGACGA	CP009273.1	1604417	1606648	25	15	0	0
TACGCCGATATTGGTTTGTC	CP009273.1	2423229	2427095	11	8	0	1
TTGGAACTCTGTGGAGCTCC	CP009273.1	3504476	3506098	100	124	3	2
TGGCACTGTACCAGGGACAG	CP009273.1	379855	383628	53	54	1	0
GCGCGGACCGCTCTAAGATG	CP009273.1	1389770	1392439	173	219	2	2
GGGTTTTCTTCTGACAGTAT	CP009273.1	2001301	2004281	14	11	0	1
GAGGCGAGGTTAGACCGTTC	CP009273.1	347962	350568	99	96	2	3
TTGTTAAAGGGTGTGGGGGT	CP009273.1	1681373	1683708	28	42	1	1
CCTTCAATTGTAGGGCTCGT	CP009273.1	1506161	1508876	13	15	0	0
AGCTGCCTGCTAGTTCAGGT	CP009273.1	2095025	2096849	452	535	8	8
CTTACCTGACGGGGGGAGCG	CP009273.1	2509354	2511788	77	105	2	6
CTGTATGGGATCAATATGGG	CP009273.1	3998105	4000494	48	47	2	0
CGGGAGAATCGGTTTGGCAG	CP009273.1	2309192	2311697	10	13	0	0
GTTAGCGACTGTCAATTAGG	CP009273.1	459658	461222	77	95	2	4
TGTGATGCGGGGCTCGTGGT	CP009273.1	4285353	4288785	18	10	0	3
TCTCATTTGGGCGAGGAACA	CP009273.1	3932497	3934592	17	24	1	1
TGCAAAGGGTTACGGTCTTG	CP009273.1	4231784	4234907	110	105	2	0
CCTTACATCAGAGTGTGTAC	CP009273.1	1873196	1875720	248	321	8	8
CATAGGTGCCCGGTTTTCGA	CP009273.1	170410	172654	56	67	0	3
TCTGTGGTCACGTCGGAGAC	CP009273.1	2295768	2297654	25	39	0	2
CTTACCACGTAGGAAAAAAG	CP009273.1	2622891	2625643	3	85	0	1
GTACTTTCAACGTTCACATT	CP009273.1	2695040	2699316	25	21	0	0
TTGACCTTTGGTTGCGTGAA	CP009273.1	794494	796718	176	236	7	2
TCCACTCAGAGGGGTGTTTA	CP009273.1	2313550	2315761	106	117	2	2
GTGTATACAAGGGAGTAATC	CP009273.1	2565396	2567595	28	26	0	1
GTTTAGCGGTTCTGCATTTA	CP009273.1	884255	886688	16	22	0	0
ATTGAATCGTCAAGGTGGTA	CP009273.1	2085963	2087682	58	73	0	0
GACCGCGGGGGGAGTGCGGC	CP009273.1	4499814	4502054	18	22	0	1
GGGGGAAGAGCTGGGCCGTT	CP009273.1	2597215	2599740	112	135	1	5
AACATGCCTTTTTCGCTGCG	CP009273.1	1202224	1205163	12	17	0	2
AAGTGGCGTTCCGCGTAGGG	CP009273.1	4079134	4082082	227	300	5	9
AAGTCGCCTGGAGGTAATGG	CP009273.1	3367047	3369807	177	183	0	3
ATCTGAAGAATGTCCACGTC	CP009273.1	4288442	4290790	19	25	0	0
CTCAGTAGAATGGTGTCATG	CP009273.1	896468	899923	14	21	0	0
TGTCTGTGAGCTGATGGCTA	CP009273.1	2764074	2766109	166	205	2	10
TAGGGATTCTATTGGGTTTA	CP009273.1	4016673	4019280	112	195	6	1
GCGTCGTAGTAGGAGTGGTG	CP009273.1	1847884	1849335	48	47	0	2
TTTCGGATATTGGCGTGCTG	CP009273.1	1716537	1718672	14	22	0	1
GGCCACCAAAGCGTGTCTGG	CP009273.1	4302011	4303312	43	67	1	0
TGTCGGGGTGGTTGTAGCAA	CP009273.1	127764	130015	14	16	0	0
AAAGCGATAGGCTCACACAA	CP009273.1	465784	468520	200	250	6	8
ACTTTGTGGCCAAAGGGGAA	CP009273.1	2477664	2480378	54	49	0	2
TTAGGTCGCTCTGTCTGTGA	CP009273.1	2306303	2308325	23	23	0	0
ATATTGTTTTGGGTTGATTA	CP009273.1	1478702	1482190	18	27	0	0
GTGCCGAGCTGTGAGGGACA	CP009273.1	758448	760558	39	49	1	1
GACGCGGGTGGGGGTGCGGA	CP009273.1	4580615	4583262	130	115	5	6
GAGGAACCGTGAGGATAGGT	CP009273.1	2561690	2562020	7	14	0	0
CCGGTATCTTGAATATTCAT	CP009273.1	4243964	4247608	86	108	2	2
AGATATTGAGTTGTCGTAGG	CP009273.1	177795	180640	24	36	0	0
AGTGGCCTTTGTACGCTGAC	CP009273.1	1224631	1226939	10	12	0	0
ACCTGCCAGGAAGTGGTTCG	CP009273.1	2910870	2913171	146	212	1	5
ATTATGTTCTGAGTAAGAGG	CP009273.1	1052099	1054609	184	210	3	0
CAGATGCGCTTTTCCGGGTA	CP009273.1	3225266	3228344	32	43	0	2
CTCGTTCCAAATATCGTGGG	CP009273.1	801816	804110	107	121	3	5
TTGTGGAGCGAGATGCACGA	CP009273.1	536818	538997	786	801	8	13
CTGCGACCACTGGTGCTCGG	CP009273.1	1892124	1896341	41	58	1	2
ATTGGGAGGGTTGTAATCGC	CP009273.1	1324844	1326318	21	29	0	0
TTCCTTTGGGGAGTGTGCTA	CP009273.1	4122902	4125759	89	89	1	2
ACTTTATGTTGTCACGGAAA	CP009273.1	3818595	3820830	143	177	2	2
AGACCATGTGTATCCCGTAT	CP009273.1	2001501	2004285	52	70	1	0
AGACGTCTGAGACCTGTATC	CP009273.1	1948959	1952752	53	55	1	4
ATTATAAACAGGTTATTATA	CP009273.1	3031189	3033577	70	101	0	3
GTTAATGCGCTGGGGGGCGC	CP009273.1	2546530	2546681	28	16	1	0
ATGGACCCGCTGTGCCGCTT	CP009273.1	1550209	1552417	11	22	0	2
CTCTAGGCAGATCATACACG	CP009273.1	1054350	1056704	149	186	3	2
AGAGTCGGTACAGATTGCTT	CP009273.1	949103	951197	173	168	3	6
GAAATAAAAAGATAGCGCCA	CP009273.1	4114569	4116498	2	10	0	0
TTGGTTGTTGATTCACTATG	CP009273.1	860398	862785	40	71	2	2
TTATTATCCGTCTCGGCATT	CP009273.1	2116295	2119651	67	66	1	1
AAACGTGGTCCGTTGTAGGC	CP009273.1	3601621	3604800	64	95	1	3
GGTGACAAGGGTAATTTCCC	CP009273.1	3978829	3981102	274	321	10	7
TTAGTATATCGCCCAATCGG	CP009273.1	1019552	1023317	123	169	0	2
TGCTAGGTTTGGTCGTTTGG	CP009273.1	4089012	4091029	18	24	1	0
GCCACTTTGAGTGCGGACGT	CP009273.1	856957	859446	113	109	2	6
TAGTCCCAAATGGGGCTACT	CP009273.1	2008279	2011123	10	37	0	2
TGGGATTAGCAATGTTATGC	CP009273.1	149705	151914	80	91	1	2
AAAGTAATAAAGTTTTTATG	CP009273.1	1689295	1692472	4	23	0	0
ATAACGCAAGCATTGCTGAG	CP009273.1	350663	353189	142	188	4	7
ATGAAGCGTGTACCCGTGGT	CP009273.1	2416387	2419566	27	32	0	0
AACTTGACGTAGTAGCCTTT	CP009273.1	1545515	1548191	205	253	2	6
AGGTGTGTGTGTTTCAGCCC	CP009273.1	1618178	1620212	30	46	1	0
GACATTTGTCTGAGGAACGC	CP009273.1	4553867	4556424	121	113	0	5
TGTGGCTCAGTCGATATCTC	CP009273.1	1825232	1828169	9	26	1	0
TGCCGGTTTGGGACTAATCT	CP009273.1	1977941	1980261	30	36	0	0
AATGCGATAAGGCCGGACTG	CP009273.1	4069530	4072104	90	105	0	3
GAATGGGGGTAGACGAGTTT	CP009273.1	3618950	3621681	63	91	0	4
GGTCCCTAAACTCTGGTTTC	CP009273.1	2509779	2512296	21	16	1	0
TCAAAGTTTGGTAAAGCCCC	CP009273.1	1778998	1781715	244	287	3	6
TCCGGTGTTGGTCGTGGGGG	CP009273.1	2574544	2576988	36	53	1	4
CACGAGTATGACTATACCGG	CP009273.1	1513169	1514902	32	26	1	0
ATGCGTGGGCAAGCTGGGCG	CP009273.1	1071132	1073086	21	25	0	0
GCTAATCAGCTTCATCTTAT	CP009273.1	538560	541433	57	70	1	3
TTCACTTTGGATAGGGTGGC	CP009273.1	1073232	1074659	52	56	1	3
TGTATTTTATTAACCAGAAC	CP009273.1	3989074	3990671	20	37	1	1
CCGGGGCTACGTCTCCAAGT	CP009273.1	113388	115574	158	213	5	7
TTCCGTGTTGAGGGTATCAC	CP009273.1	1275822	1279987	28	40	1	2
AGTCTGGCCTAAAGGATAAC	CP009273.1	643971	647073	93	160	3	1
CATGGCATCGAGGGGGTCGC	CP009273.1	4104947	4106560	49	71	2	2
GCTAACTATGCCTCCCGGGA	CP009273.1	4059325	4061867	82	115	0	7
TTGGTCTTCTGACCATTCTG	CP009273.1	82503	85325	39	51	0	0
CCTTACTTTCAGCCTTGAGT	CP009273.1	379118	381469	195	262	1	7
CTTTAGCTATGATCGGCCCG	CP009273.1	2766935	2769478	130	160	3	5
TAGACACGGTTCGTGAGTAG	CP009273.1	406918	409151	67	60	2	1
TCGGGCCTCGGGTAGTTGCT	CP009273.1	4330252	4332918	31	21	0	0
TCGGGGTAAGGATGTCGGGA	CP009273.1	2319178	2321327	58	69	0	4
ACGCTTTAGGGGTAGAGAGC	CP009273.1	3349727	3351870	334	407	4	8
TTTGTGGTGCTTCTGTCATT	CP009273.1	2793446	2796221	36	63	2	1
TGCGGAGCTGAGGGCCGCTC	CP009273.1	4132680	4134039	342	380	6	9
TTGGTATCGGGAGGAGGAAG	CP009273.1	2166810	2169864	84	97	0	603
GCGTACAAGGTGACTCGGCT	CP009273.1	343713	344446	87	66	0	1
CTCCTTATATGAAGGAGTCT	CP009273.1	1682022	1684526	36	51	0	1
TCTTTTGTAGTCGCCTAGGG	CP009273.1	1512524	1515086	102	143	0	5
GGTGCCTGTAGGTCGGGTCC	CP009273.1	3288765	3290874	48	46	3	0
GACGATGGAAGAGGCTGGTA	CP009273.1	598850	601161	103	114	3	2
ATTCAGCTGGGTTAGAGCTG	CP009273.1	3892523	3894422	58	81	0	3
GGGAAGGGTAAAAGGGCGCG	CP009273.1	4058539	4061150	20	39	0	0
CCGGAAAGTTTTGCGACGAG	CP009273.1	96011	98176	100	106	5	1
TTGTTTGTTAAAACTTTTGA	CP009273.1	4137492	4139740	31	38	0	1
GGGCCGCTCACCTACGAATG	CP009273.1	3597089	3599417	132	152	6	7
ATCGGGGTGGAACTCTGCCT	CP009273.1	1679253	1681758	27	43	2	0
AGTGGATACGTGATTACTCG	CP009273.1	928718	931714	41	53	0	2
TACTTCTTTCTTGGGCCATG	CP009273.1	898821	900708	204	204	4	9
GATTAGAATTACCTTACCGC	CP009273.1	3409011	3411455	120	166	1	1
AGGTATTTAAACAATTTGTG	CP009273.1	166259	167966	169	198	4	4
GGTTATCAACGGGGTAGAGA	CP009273.1	461518	463307	32	63	0	0
AATTGTGAGATGGGTGGCTG	CP009273.1	212038	214493	90	79	0	4
TTAGGTTGTAAGTGTCGTGA	CP009273.1	2623168	2626179	19	13	1	0
AAGTGGCAGAGTCTGGTGCG	CP009273.1	4402857	4404923	35	42	2	2
CGTTCATGGCTTGTAGGGGT	CP009273.1	3984530	3986837	30	40	0	2
GGGGTCGGCGGCCAGGGGAG	CP009273.1	1543206	1545869	266	303	5	9
GATTTAGGGAGGTCGTGGCA	CP009273.1	3608362	3610547	13	23	0	1
TTGATGGTCTATGCTCATAT	CP009273.1	1424272	1426402	47	59	1	0
GGTTGGTTGAGTCTGTAGAA	CP009273.1	1390057	1391563	77	80	2	1
TATTTTAATATTTGCTCTCC	CP009273.1	2043773	2046643	47	61	1	1
GCGCCAGATTCGCTCGGTCG	CP009273.1	686735	689331	108	96	3	2
TGTTCCCCTGGTATTCTACA	CP009273.1	569441	571440	188	240	7	6
AGTGGGTGAGCAGGTTGTAG	CP009273.1	3810309	3812992	16	16	0	0
GTTGCGCGGACGCCCGATAT	CP009273.1	3062880	3066373	34	32	0	1
GGTGTGAGAGCGGCGTCTTC	CP009273.1	78537	81113	99	119	3	6
GCAGGACTCCAAGCGGGGGG	CP009273.1	2735206	2737496	122	129	3	9
GGCTGGCGGGTAGAGGTGTG	CP009273.1	37176	40232	51	52	0	0
GGCGTGCGTCTATGGACTCT	CP009273.1	87967	90363	335	400	3	11
GTCTTGCGTCCAATTTTCGT	CP009273.1	4006413	4009807	123	134	0	5
AATATGGTGGGTGTGTCAGG	CP009273.1	4410194	4412507	258	273	6	6
TTTTATCACGGATTAGCAGC	CP009273.1	1374371	1375785	17	20	4	1
TAATGGACGTGGGTATGAGC	CP009273.1	2660586	2663202	30	25	1	2
ATTCGGGGGCGTGTATCGTC	CP009273.1	953081	955380	19	18	0	1
TCTATTGGGTAGGTGGTGAG	CP009273.1	4407291	4410007	40	56	0	0
TGTAGCCGGCCGGCTCCCAC	CP009273.1	593896	596441	17	16	1	0
GCTCGCGTATGCGTTGAAAT	CP009273.1	709945	712867	39	41	1	0
GGTGCCTGAGAGCTTACATG	CP009273.1	2085054	2087169	40	45	0	1
CCTGCCAGAATAGGTTATAT	CP009273.1	734712	736136	53	81	0	2
GGTCAAACGTTAGATTCATC	CP009273.1	3451366	3453746	110	110	3	7
TCTGTGTGATTACTAGAAAT	CP009273.1	3894655	3896669	47	64	0	2
ATCGTATTTTTACTTTTTTG	CP009273.1	1343918	1345918	28	46	0	2
TATTCTGAGCCGGATCGCTC	CP009273.1	2916831	2920450	10	11	3	1
GTTACACAGTCCGGTTAAGG	CP009273.1	3694074	3697034	85	109	2	3
GCAGGTGCCACAAGGGGTGG	CP009273.1	4302934	4306122	88	101	1	1
GGCCTACGATAGCCGGAGGC	CP009273.1	4444951	4447335	76	84	1	8
CATGATTGATAGGGAACCAA	CP009273.1	2452980	2453153	70	82	3	1
TTAAGTTTGTATTGGTCCGC	CP009273.1	2668762	2670008	131	210	5	7
GCGGTCCTTATAGAAACTGT	CP009273.1	1752733	1756352	61	88	0	3
TGTGCGCCGATGTTTTAAGT	CP009273.1	2569174	2572977	422	511	6	10
TCAGGATTTGGAGCGGATGC	CP009273.1	3292561	3294000	23	38	1	1
GTTTGACACTCGATAGGCAT	CP009273.1	2428086	2430857	42	43	2	1
TAGTCACTGTGCACTTGACT	CP009273.1	2484055	2485167	93	94	1	2
CTGAGGTGTCTTGGTTGTTC	CP009273.1	4256277	4259881	44	60	1	2
TTTATGAGACTTTATTTTTT	CP009273.1	2954868	2957351	9	17	1	0
AGACTCTTAACGGGTGCGTA	CP009273.1	3036696	3038912	26	33	3	2
ACGCACTTCAAGGGACTGGG	CP009273.1	4023822	4025897	27	47	1	0
TTTCAGCTGGCGGCGGGATG	CP009273.1	3582421	3584978	410	451	2	16
AGGGGAGTCCCATGTGTGTT	CP009273.1	1973680	1975947	69	101	0	1
CACCACATTCAACGGTGTAA	CP009273.1	487970	490317	38	28	1	0
ACTTTATACTTTTACCGGGA	CP009273.1	1055536	1059009	73	76	1	4
CATAGCCGTGTGATGTTGTA	CP009273.1	1951035	1953230	92	103	2	3
ATTTCTACTGCAGCCCACCG	CP009273.1	249670	251979	145	192	0	6
GAGCGGCGTTGTCAGTTACA	CP009273.1	2515476	2519586	518	519	10	13
GGGTGAATATACGGCTACTC	CP009273.1	398271	401316	36	31	0	0
CAGGGGTCGGGCGACTGCGT	CP009273.1	1581609	1584043	20	23	0	5
GGGACGTCGAATATCGTGGC	CP009273.1	1093864	1096199	27	35	0	0
GCAGTGGATGGACCGGGAGT	CP009273.1	3027551	3028992	172	180	1	4
TTGCTTCTATGCTCTATTGG	CP009273.1	4385479	4388019	16	11	0	0
TGGTCCTTGCTTGCTTTATA	CP009273.1	4444579	4446272	62	66	1	5
TGAAGTCGCCCAACGGAGGT	CP009273.1	1352004	1354837	53	71	0	1
GAATCGCCGCCTATACTCAA	CP009273.1	1087380	1089735	218	241	3	6
GCCCGACTGGACTCCCCGGG	CP009273.1	2223086	2227640	12	23	0	1
TTCTCGAAATCGAATCTACA	CP009273.1	1328749	1332580	41	40	1	1
AAAAGTTTTAAATGTTCAGA	CP009273.1	4312446	4312613	66	102	0	0
TTTGCATGGATGACTTGCGT	CP009273.1	3271715	3274515	40	48	0	5
GGGTAGGTACTGTGGGTTGG	CP009273.1	1831565	1834252	19	22	0	0
TAACACCGAGGTTTGGGGGC	CP009273.1	2968572	2971233	39	45	1	5
AAGAGAGGGGGGGGCACGGG	CP009273.1	550516	551776	152	167	3	7
CCGGCCAGAAGATGTCGGTC	CP009273.1	2575403	2577049	78	78	1	0
TAACCTGCACGGTCGGTCCA	CP009273.1	3486079	3488826	52	72	1	2
AACACATCTAGACGCTTGTA	CP009273.1	3115889	3119093	106	111	2	5
GGTAACCGTGGTGCCGCTCG	CP009273.1	4110029	4113246	78	99	0	0
TGTCTGCAAATCAACAAGAT	CP009273.1	2624129	2626640	23	22	0	0
ACAGGCCGGAGCTGGAACCG	CP009273.1	4629826	4630377	83	94	0	2
GGCTGTGCTCTTATACCGCT	CP009273.1	60827	62754	24	38	1	3
CGCTGACTAGGGCCCACGTG	CP009273.1	2821323	2823488	129	173	0	5
TTCAGCGATAATAGTGAAGA	CP009273.1	2149153	2151693	30	40	0	0
AACGGCTCGGTTTCCCGGGT	CP009273.1	3830530	3833162	47	44	0	1
GTACCCTAGGCTAGCATATA	CP009273.1	638713	641733	29	37	0	1
GAACATTGCGCTCCTTCGTG	CP009273.1	3862182	3865467	45	52	1	1
GCCATGAGACAAGGTATGCG	CP009273.1	3116279	3119174	190	178	1	2
AGTTACTGTCGGCGTACTTC	CP009273.1	1075976	1078564	77	81	5	0
GGGAGATTCGGGTTATACCG	CP009273.1	3106836	3109487	135	156	3	5
TTCGTTTGGGGCGAGGCTCT	CP009273.1	2492277	2496618	29	24	0	2
CAAGTTAGGAGCCTGAAGTT	CP009273.1	3400651	3402875	48	49	5	1
AGGTTAGTATCGTGGTCTTA	CP009273.1	954795	957245	55	52	0	1
CGCGGCATCTTAGAGGCCCC	CP009273.1	404014	406892	78	73	0	1
GGGTTAACGATGGGGGCGCA	CP009273.1	3631996	3634976	74	77	6	5
AACACCACTAGTAAATCCGG	CP009273.1	2061888	2064946	59	70	0	1
CCCTGCTATTTGTACTTAAG	CP009273.1	1375323	1378054	16	14	0	0
GGTTCTCGTCAGGGTCATGT	CP009273.1	2538588	2540560	126	154	2	2
ACCAGTACTACTCGGTCCAA	CP009273.1	2224658	2226637	50	64	2	1
TCGGCCCTGCCTATCCCAGG	CP009273.1	1548200	1550133	78	89	1	9
TGTATGCCACCGTTAGTGGC	CP009273.1	3972363	3974682	32	45	0	2
CGGGGCGGTGTGAAGTATGG	CP009273.1	2472842	2475479	82	82	2	3
GTACTCTCGTGGCCCGATGT	CP009273.1	4625016	4626846	65	102	3	7
CTAGAGGTCAACTAGGAGGT	CP009273.1	4369112	4371904	63	71	0	1
GTAACTGTAACGAGGTGTTC	CP009273.1	2857965	2859685	192	229	0	8
AGTGGACGGCGCGTCTTGCT	CP009273.1	3639234	3639566	67	80	3	3
TACATGCCGATGTAGTTGGT	CP009273.1	2787056	2790026	107	107	2	4
ACAACCAGGTACGGGCGTGG	CP009273.1	2352396	2354682	83	80	1	2
TTGCTTTTGGCCAAGCCACT	CP009273.1	141286	144052	35	33	0	1
TGAATTGCGCTTTCGCGTTC	CP009273.1	3298746	3300516	49	50	1	0
TGTTCGGCAAAGGGACAAGT	CP009273.1	3171880	3172343	152	211	7	12
TCCCGGAGTGCCGCGTCTGC	CP009273.1	3967093	3968893	82	82	2	1
GGCGGGGGTAGCCGGGACTT	CP009273.1	4457370	4459167	109	93	1	2
GTCGCGTTCCATAAGTTATG	CP009273.1	2866864	2869225	151	178	2	6
AGGTTATAAAGTGGGGGCGG	CP009273.1	2501715	2504024	16	17	0	1
CTAACTAGTAGCTAGGTCGT	CP009273.1	3571108	3573314	77	139	1	3
GTCATTGGTCCAGGGACATT	CP009273.1	2838921	2842588	45	55	0	3
ATGGGGAAGCGGGGCAGGCG	CP009273.1	1359453	1360986	20	37	0	0
CTAGGTTAAGGAATCACACT	CP009273.1	186204	189685	112	130	2	0
GATGGTTCGGATAAGTTGGC	CP009273.1	3232352	3234458	67	81	0	3
CGTATCGGTTTGAAGGGACA	CP009273.1	1844780	1847311	28	45	2	0
TCATTTAATATTTGAAGGTA	CP009273.1	1458319	1461902	29	28	1	0
GCTCGTAAATACACTAAAGA	CP009273.1	61880	64529	160	173	3	2
GGAGGCTAATAGGTTCGTGG	CP009273.1	3714057	3717240	20	29	0	1
GAGTCGAGATCCATGTAGGG	CP009273.1	1373627	1375362	74	71	2	2
AGAGGGCTAAATTGACGGGC	CP009273.1	3476042	3477444	449	531	8	16
TAGAGGTTAGTAGAACGTAT	CP009273.1	1593168	1595304	33	53	0	1
GGCTCTGGGGTGGGCGAGCC	CP009273.1	1401855	1404328	207	208	1	2
GTGGGCTATAGGCGCGAGGC	CP009273.1	1169250	1169673	17	13	1	0
ACCTGGTGTATATACATGGG	CP009273.1	1202297	1205051	65	113	2	2
TCCAGAGTAGTGTTACCACA	CP009273.1	4047165	4050558	18	26	0	1
CATGGTTCGCGTGGTGGCTT	CP009273.1	245443	247799	117	139	2	4
CACGCCTATCGCATGCTTCT	CP009273.1	4504126	4506533	18	23	0	3
GTTTGGGTGTCGATGGGACT	CP009273.1	971185	973821	60	44	0	2
TGGGTAAGTAGTGTGGGGTT	CP009273.1	2248887	2250581	214	219	4	2
TAAAGGGGCCAGGGTTCGTA	CP009273.1	527970	531129	24	23	1	1
GCGGTTTGGCGTTCGATAAG	CP009273.1	997323	1000770	159	173	3	3
AGTCAGTGCCGTGCGCGCGT	CP009273.1	3589696	3593317	142	143	2	4
GACGTAATATTGGGTAGGCT	CP009273.1	392720	395206	37	49	1	0
TCGCGGGTCTAGAGAGCATC	CP009273.1	4087533	4089738	74	93	0	1
ACGTTGCCCTCTAGAAGTTT	CP009273.1	3377281	3379839	17	27	0	0
TGATCGAACATGAGAGTCTT	CP009273.1	607528	609543	59	42	0	3
TGTGTCGCGTCTATTGGGAG	CP009273.1	1043727	1046720	108	125	3	4
GGAGCAAGCTTTCCTGTCGG	CP009273.1	4358438	4360656	54	79	0	2
GCTAAGGCAGGGCCGTTTGG	CP009273.1	4343479	4345863	92	105	2	6
CATCGACGGGATACAGGTGG	CP009273.1	4337292	4339762	51	71	1	0
GGAGTTGGTTGTCGAGGTCT	CP009273.1	172586	176472	31	30	0	2
AAATATGCATGCAGTCGGTA	CP009273.1	3576499	3579666	18	27	0	0
GAGGTTGGTTGACTGCAGAA	CP009273.1	1904166	1906629	132	131	0	5
TGTCATCCGAGGACTTCCCA	CP009273.1	58958	62146	69	58	0	1
CTCTTACGAGCGGTGCGAGG	CP009273.1	136981	141542	34	46	0	0
TTACCATGTAGTATGCCCAC	CP009273.1	2600380	2602720	50	33	1	0
AATAACACACATGCTTAAAT	CP009273.1	4414822	4417667	212	224	6	6
TTATGTTTCCTATGTTCTGG	CP009273.1	3431815	3434412	15	10	1	0
TCAGTGAGCGGCAGAATGTG	CP009273.1	4206223	4208330	74	100	2	6
ATTCGAACATGGGTCGGGTT	CP009273.1	3998396	4000916	22	30	0	2
TATGGGTAGGAAAGTGTGTG	CP009273.1	1328969	1330873	54	74	0	1
GGGCGGGCATCAGTTAGGAC	CP009273.1	2271132	2274517	64	71	4	4
CAAAGATGACGTTTGTTCCG	CP009273.1	1898018	1900065	58	56	2	1
GGGTACAGGTCTATTTTGAC	CP009273.1	884052	886194	54	62	1	3
CCGGGATCGGAGAGTTCTAA	CP009273.1	283050	286037	115	144	2	4
GGTGGGATATTTCTTGGTTC	CP009273.1	1042494	1046097	116	141	3	5
CCCTATCGTCACCAGGTAGA	CP009273.1	2775767	2778190	141	153	2	4
AACTTAAATGGCTTAAGGCT	CP009273.1	3296396	3300177	155	237	6	8
GACCTATGTTCGACGCGTTT	CP009273.1	2568711	2570911	96	105	0	4
CGTCAGGGTTAGAATGTCTT	CP009273.1	3824860	3827517	113	131	3	2
TTGGTCGCCGGTCAGTGGAG	CP009273.1	3391510	3392768	37	43	1	1
CCTGTCTAGTTTAGTGTGGA	CP009273.1	514472	518288	18	22	2	0
GGTGTGGTGCATTTTGAGGC	CP009273.1	1023009	1026012	95	95	1	7
GAGTCTTTGGACAGCCTGTC	CP009273.1	2872533	2874613	43	44	0	2
TAAGTTAGAGCGTTCAGAAC	CP009273.1	3990978	3993094	244	271	4	11
GCATGTTTACGGGGAGGACT	CP009273.1	4082470	4084932	83	106	0	1
TACGGTAGCCTTAATCTGCA	CP009273.1	4014210	4017887	26	30	2	2
TTACTAGATATTCACGCGTT	CP009273.1	3784775	3787344	91	113	2	4
CATATAGTTGGGGAAGTAGG	CP009273.1	1060782	1062940	71	91	0	5
GCGTGTCGTCAGGTAGGGGA	CP009273.1	158610	161732	59	53	2	1
AGTCACGTTACGCCGCGTTA	CP009273.1	2124073	2127288	69	58	1	1
ATGGCGCTGTCCATACCATA	CP009273.1	1659522	1662652	87	117	2	5
GGTCACGTAAGTAATAACTA	CP009273.1	4269552	4273460	68	101	2	2
GAGGCACACATCCGACTGGG	CP009273.1	667992	670061	121	137	0	3
GTTGACGTGGTGAACAGGGG	CP009273.1	3121310	3123378	18	22	1	0
CATTGTGTACTGGACCAGTC	CP009273.1	12767	15368	32	52	1	0
TAATGTGATAGTGGGTAGTA	CP009273.1	695575	698762	75	75	1	1
CTATAAGGATTTGTGCGAGG	CP009273.1	1996999	2000135	117	158	3	0
GACCTGCTGGCCTGCAAGTC	CP009273.1	3197141	3199385	91	94	1	2
GGCCAGATGCAACGTTCAGG	CP009273.1	701438	703806	195	159	4	5
GTTCGGCTTAAGACACCATC	CP009273.1	3236156	3239332	83	84	1	7
TTACAAAGGACCAGCCCACG	CP009273.1	1587945	1590006	171	215	4	10
AAGCTCTCATTAACTCTCTT	CP009273.1	4165848	4167877	9	17	2	0
CAGCTGTTAGAACATGTTTC	CP009273.1	2944530	2947203	79	165	1	4
TAATAGCTGGATCAAACTTC	CP009273.1	396738	398935	11	11	0	0
AGAGTTAAATCTGAGCGGCC	CP009273.1	3647502	3649741	380	473	6	6
AAGATCATTTTAGGCGAGCA	CP009273.1	4092605	4095554	36	45	0	1
TGGTCGGGTTGTTAGTGGTC	CP009273.1	1550759	1553700	43	69	2	3
ATTGTGAACGCCTGGTCGTT	CP009273.1	4231805	4234234	354	345	11	7
AAGCGATTCAGTGTCGTGAT	CP009273.1	887650	890271	30	33	0	0
ATGGGATATAGCAGACGTTC	CP009273.1	3000429	3002608	48	59	5	3
GCTTCGGCGGAGCTCGGCGG	CP009273.1	2777409	2779691	66	62	1	1
GTGCTCGGGTCGCGAGGGAA	CP009273.1	2970652	2973001	142	119	5	3
TCCTCTACGGGATTGAGAGG	CP009273.1	2840331	2842385	203	218	4	8
TGTATGCTGGCTGGATTTTT	CP009273.1	2890200	2893114	11	20	0	0
GGGGAACCATGCGGGGGTTA	CP009273.1	3736387	3739609	113	117	0	1
GCCGAAAGCGAACACGCGGG	CP009273.1	3472042	3474862	89	102	0	2
TGGCAAGTGATGTTTGTTTG	CP009273.1	3087243	3088649	41	39	0	2
TTACGCTCCGGGCCTTACTG	CP009273.1	258115	261821	76	70	0	2
ACCCATGTTGTGAAGGGATG	CP009273.1	1456608	1459383	39	35	0	0
GCCAGCGGATACGCTCGGTG	CP009273.1	1930719	1934059	111	112	0	2
CCGGTCGAATGACGGTTAGA	CP009273.1	4399297	4400976	279	316	5	10
TTTAGGGAGCGCGTCCATGC	CP009273.1	1943548	1945829	5	13	0	0
TCGGGAAAGTGATGGTCGGT	CP009273.1	3922506	3924943	44	59	0	1
AAAACAACATCGCGCGCTTG	CP009273.1	3016098	3018019	140	162	6	1
CCAAGGGTATTACTAGCTAC	CP009273.1	2826324	2829584	71	99	2	0
TTTGTTGGAGATACTCCGCA	CP009273.1	258495	258672	24	29	0	0
CCGTTCGAGCTCCTCATTTT	CP009273.1	4239605	4242046	13	16	0	0
TGAATAGGGCGGATGTTGAT	CP009273.1	3654385	3658136	122	117	4	0
CCACGCGTCTGGGCACGGTA	CP009273.1	4491344	4493380	7	14	0	0
CTCCTACAGTCTCTGGTGGG	CP009273.1	3363047	3366419	26	37	0	2
TGGCTCTACATATATCATGC	CP009273.1	3169645	3173318	9	19	0	0
GCCCTCAGGTGAGGTTTATT	CP009273.1	4439441	4441515	34	45	1	1
CAGACAGTGCTTAGGAGCTG	CP009273.1	2755211	2758813	10	8	0	0
TCCTTGGTCAAGGACGGAGC	CP009273.1	4455072	4457931	128	141	2	6
TAGTACGCTCCGTTCTTTTG	CP009273.1	3944254	3946610	48	81	5	1
GTTCTGCGTTGGAGGGTTAG	CP009273.1	3491206	3492987	1408	1610	17	35
TCTGTAAGAGCCTCGAGGGA	CP009273.1	258822	260546	35	40	0	1
CGCAGTGATATGCATTTGAT	CP009273.1	2601286	2602859	46	59	0	1
TAGAGGCTCTTAAAGATTCA	CP009273.1	3513720	3515707	44	73	0	0
GTAAACAGATGTCCTTGGTA	CP009273.1	2850590	2852037	18	19	0	0
CGCCTGCTAGATATCCCATC	CP009273.1	3659366	3660816	196	275	8	3
GATGCGTTAACAGTAACATC	CP009273.1	204562	208216	12	11	1	0
TTCTACTAATTTAAGTTTTG	CP009273.1	3362929	3365482	54	80	0	3
CTCAAAGAGGATATCAGCTT	CP009273.1	3396150	3398667	38	43	0	2
AGTTTGGCTGGATCTTCTCA	CP009273.1	945611	948459	18	25	0	0
TTGCTCCTGTGCGCTGGGGC	CP009273.1	1015725	1018194	284	291	3	7
TCTTTTGTTAAGGTCCGCCT	CP009273.1	57510	60202	227	254	6	9
GTTATTAGAGATACCGGGTA	CP009273.1	2929378	2931091	125	138	2	7
ACACCTATTTAGTTGCATCC	CP009273.1	1023850	1025751	41	46	0	2
ATTAGTTATTGCGTTATTCA	CP009273.1	3559585	3559928	204	302	9	5
AATGGGGAAGTGAAGGACGC	CP009273.1	3569023	3570640	25	31	0	0
TTCGTTGGCTCGTCGTTCCT	CP009273.1	1496692	1498216	66	62	2	1
TGACGCTTGCCGTCGCTCAG	CP009273.1	2210456	2212701	48	66	1	2
TTAACTGCAAGGCTTTTGAG	CP009273.1	1656795	1660071	26	39	2	1
ATGTTCCTTTGAAGTTGCTG	CP009273.1	3753260	3755128	46	50	0	1
GTTAGCTCGAGACGCAGGCT	CP009273.1	901270	903365	80	87	2	0
TGGTATCTCCTGGGGCATGT	CP009273.1	1861679	1863581	8	11	0	0
TGAAACTGTGGGGGGATGCT	CP009273.1	3043855	3045471	148	180	7	5
AGTCAGATGATTGGTCGGGG	CP009273.1	829160	831723	106	76	2	3
TATAGCTCTTCCATTCCATG	CP009273.1	4121830	4123354	42	58	0	4
GCCCACCCGTATATGCATCT	CP009273.1	1052414	1055197	120	137	1	11
CGGTTGCATTACTGACAGTC	CP009273.1	1545050	1547583	15	16	0	0
TAGTGCAAAGAGGGCCGACG	CP009273.1	4345765	4347963	166	168	5	1
GCCCGCGGGTTATGCCCTCG	CP009273.1	2744703	2748273	55	53	4	2
GTGTTGGTAGGTACAGGGGA	CP009273.1	2734318	2736391	22	36	1	0
GTATATTGATTGTTCCCGGG	CP009273.1	1763469	1765991	99	115	1	2
TTTTAATCTCTGATTGGGAT	CP009273.1	3293809	3295966	60	74	1	3
GGTGTAAATGGGGAGCAGGC	CP009273.1	812467	815277	79	74	2	1
TCCCGCTGTTGGCCTGAATC	CP009273.1	794021	796636	165	247	5	4
GCGGTTGGCCATTTGATGCG	CP009273.1	3830881	3833348	20	21	0	0
GGCGATTGATTTGTACGGAT	CP009273.1	2901847	2905038	19	31	0	1
TCAATGAAAGCCTAGCCTCC	CP009273.1	3842312	3844854	326	290	9	9
TTGAAAGGTCGTATTGCGAT	CP009273.1	2471459	2474583	184	231	1	3
CGATGGCGCCCTCGCTGGCG	CP009273.1	750096	753428	10	12	0	0
TCGTAGCAGGTCATCGGAAC	CP009273.1	3963220	3965194	126	162	5	7
CCTGTGGTTGCTTCGGAATG	CP009273.1	2277497	2279844	36	51	2	1
CGCTCCCGGGAAGTCTTGGC	CP009273.1	4573644	4575804	46	32	1	1
TGGGCTTTTGAAGGCTAACC	CP009273.1	2428661	2431780	22	18	0	1
GTGGCTCTACAGGGTAAGGA	CP009273.1	497461	499567	34	41	636	1
CTAGCGGTGTGGGTGGGTGG	CP009273.1	2075400	2077976	75	78	0	1
TCAGTGCTAATGCACATTGG	CP009273.1	2919048	2921137	42	34	1	0
GGCGTGTCCACGAAATTGAG	CP009273.1	3690195	3693020	27	29	0	1
TAAAGAAGCTTATGTTTTTT	CP009273.1	1407516	1411101	352	468	8	16
GAATCTATGAGTTGTATGCT	CP009273.1	2116943	2117151	55	77	2	4
CGTGTCGATAAGTAGCTGTC	CP009273.1	2664953	2667692	124	122	1	3
CTGTATGTGGCGCGAGTACT	CP009273.1	3454552	3456707	101	131	0	3
ACCTGATATTACGGTGTGGC	CP009273.1	3661480	3663684	453	533	7	5
TCTAGCGTCGCTGGAGTTAC	CP009273.1	3834930	3835121	35	37	0	0
GGCGAATATGCGCAAGGTGG	CP009273.1	2182472	2184882	161	175	3	1
GCGTGCGGTCTAGTAGCTGC	CP009273.1	3642098	3644871	39	90	0	1
CAGGCTCAATTAGCGATTCA	CP009273.1	234272	236368	246	336	1	6
TATGAGTGGCTCCTTGACTC	CP009273.1	360455	362695	95	83	2	3
TCGTTCACACAGATGGGCGC	CP009273.1	3591657	3593268	133	134	4	1
ATGTGTTCGGTGGGGGGTGG	CP009273.1	182293	184652	61	69	0	0
TCAGCGCCTCTCCAGCAGGT	CP009273.1	113918	116715	72	40	1	0
TCTAGTTATTCGGGTCTTCG	CP009273.1	1245639	1248451	59	74	1	2
AGCATGCTGTAGATGGTATA	CP009273.1	4346010	4350118	179	237	4	5
TCTGTGACTGGCATGATTTT	CP009273.1	2422242	2424995	64	87	1	2
TCTCGTAGTGGGGAGTAGAA	CP009273.1	3444201	3445782	10	6	0	0
TTCTGTCGATTAGTGGCTGA	CP009273.1	2855124	2857073	54	65	1	1
TTTTCAGAGCTACTACCCTT	CP009273.1	3342416	3344716	19	36	0	0
GCTTTAACATAAAGTGGTGT	CP009273.1	4022287	4025164	60	59	3	1
TTTCCGTTACCCCAGCTCAG	CP009273.1	3946551	3949924	39	56	0	1
AGGGAAGGTAATATTGTCTG	CP009273.1	29155	31156	26	20	0	1
GGTACTAAAGCAAGTATAAA	CP009273.1	4302478	4305394	86	121	2	7
ATAGTAAAGGGGGCGACGTT	CP009273.1	3548632	3550364	181	197	0	9
TGCGAGCTTGGCAGAACGCC	CP009273.1	3219613	3221994	325	345	3	5
ATTTCTAGAGTACGTTCATT	CP009273.1	4105175	4106468	118	150	0	3
CAACTGAGGGGCCAGCCGAT	CP009273.1	4185561	4189216	42	66	3	2
CTAAAGAATCATGTAGTAAT	CP009273.1	96004	99458	27	30	0	1
AGATGTATCACTTAACGGAC	CP009273.1	2595704	2599576	51	75	1	0
AGAGATGTGGTTGTGAGTAC	CP009273.1	843417	845448	50	95	2	3
GAGGGATTGGCGGGTACCGT	CP009273.1	2838957	2841208	51	47	0	0
GAACACGGGCCCGTAAAAGT	CP009273.1	1367832	1369800	75	105	0	1
TAATTGTGAAATGTCAAAAC	CP009273.1	2142062	2144647	514	538	11	16
CAGGTTTTTCTGTCGTACAC	CP009273.1	1311394	1314905	27	51	2	1
TCCTATCATTGAACCGCTGG	CP009273.1	924813	926271	48	61	4	3
CACGCAAGTACGCGGGGTAA	CP009273.1	107342	109825	13	16	0	0
CAAGGGTGCTCCTTTGCATG	CP009273.1	840485	844620	19	33	0	0
GTCCTGGTGCCTAGGAATGT	CP009273.1	3069973	3072434	228	250	4	3
TATCTACATCCGCTGAATAT	CP009273.1	2126283	2127427	131	138	2	6
TGTCTTAGCGAAGACTTAGA	CP009273.1	1629910	1632559	196	254	4	5
TCAGGTAGGAAATAAACGGT	CP009273.1	2301296	2301953	33	41	2	0
TGACGTGTTGGTGATCGGCC	CP009273.1	4533417	4536083	76	77	1	3
ACACTTTGCCCGTTGTAAGG	CP009273.1	4295922	4297969	103	132	5	2
TATGGTTGCTAGCGGTGTTC	CP009273.1	2084209	2087090	51	48	0	1
GTACATGTTGTCGCGTTCCC	CP009273.1	2477072	2479402	293	289	1	7
TTCATGATGGGCGCACCGAG	CP009273.1	3392337	3394473	51	51	0	0
ACAGGCCCAGTCTTTCGCGC	CP009273.1	3812646	3814244	42	33	1	0
TCTGGTAGGGGCGCGGGTCG	CP009273.1	2890533	2892052	201	232	0	3
AGACTCCATGCATCATGTAC	CP009273.1	1471359	1475391	37	39	0	154
GTACGTAGCCTAGTATCGCC	CP009273.1	3501871	3505176	209	228	5	5
CTTGTGCTCACCCGAGGGGG	CP009273.1	1775036	1777236	198	258	8	9
CAACATGTGTGACCGGTGGG	CP009273.1	3947138	3950175	54	60	0	1
GTACTATAGCGACCTTTATA	CP009273.1	711842	713583	185	234	0	6
TACATTTAGAAATTGTGTCG	CP009273.1	3965774	3968812	10	16	0	0
TGCGCCGTCGCCCATGACCT	CP009273.1	592548	595188	94	116	3	2
GCACTGAGATGTGCTGTGGT	CP009273.1	1649687	1651426	55	66	0	5
CGTTACTGCAATATCATCAA	CP009273.1	1454028	1456691	39	41	0	4
GGTTAGCGTTCTGTGATACT	CP009273.1	1990797	1993768	52	78	1	5
TCTGCTCGGTCGACGAGGGG	CP009273.1	4462811	4463102	75	86	3	2
TTTATTGCGCCGAACGGCTA	CP009273.1	2291977	2294168	430	479	4	14
CAGCTGAGGTTCTGTTTTCT	CP009273.1	4333461	4336645	110	130	2	5
AGTACTACTTTGCCGAGCTG	CP009273.1	442173	444226	61	63	0	0
GGGGCTGATTATTATTCTGG	CP009273.1	3667241	3670239	116	128	1	6
TTTTGCGCTGATATACCATG	CP009273.1	3210709	3213225	25	42	0	0
ATACATGTACACTGGGTGAT	CP009273.1	49802	53181	65	79	0	2
GTACTGACCGAATTGATAGC	CP009273.1	1805882	1809566	121	126	4	10
ATGGTTTCACGAGGTTTAGA	CP009273.1	424660	427460	137	188	8	5
GCTCCGTAGTTCCGCCACGG	CP009273.1	4301988	4304199	305	272	6	4
GCGCACCCAGGGTCTTAGAG	CP009273.1	4538553	4540636	35	36	0	1
GTCCGGCTGCTTGCTCGATG	CP009273.1	1675598	1678380	9	16	2	0
ATCTCCTGATAGATGGGTGA	CP009273.1	2557697	2561186	55	44	0	0
GTAACAGCTTCCCGCATTCA	CP009273.1	4374291	4377150	33	52	4	1
TGGGGCGGTTCGTTCCCCGT	CP009273.1	3120067	3122320	158	157	0	1
ACCGGTGGTTTGGTGACCGG	CP009273.1	2927748	2929794	18	9	0	0
TAACTTGTACAAGCGTCTCA	CP009273.1	2695593	2697925	86	87	4	3
TGTGCACTTCTTGTGTGACC	CP009273.1	2641890	2644167	464	583	13	16
CAGTATCAGCAGTTTGGTTT	CP009273.1	3886991	3890641	26	27	1	0
TCCAGTGTAGTAATTTCTTC	CP009273.1	2249896	2252140	32	35	0	0
TTATTAGACGCATTTGGTTA	CP009273.1	735774	739664	41	30	1	0
CTTGAATTCAGAGATACGAC	CP009273.1	1473530	1476300	40	57	1	2
TTGTGGGTTAAGCAAGCTTA	CP009273.1	3947686	3951535	71	62	0	2
GATTCGTTAGGTGTGACGTG	CP009273.1	4322588	4324602	47	70	0	1
TGCATACGTTGAGCATTATA	CP009273.1	4127137	4130044	29	25	0	0
GGAGAACTAGGGGCGGCCAC	CP009273.1	2481889	2484216	40	50	1	1
GTTAAATTTTTGTTACGCAA	CP009273.1	446504	448246	36	37	0	3
GGTTAGGAAACGGGGGCGCC	CP009273.1	199135	202257	33	47	0	1
TCTATGTTGTCTTGGGCTGA	CP009273.1	2659553	2661649	73	93	1	0
GCACTTCTCCAGCAGATGTA	CP009273.1	2831855	2835137	39	40	0	0
TGGATTTAACGTGAGATTAA	CP009273.1	485624	488420	34	21	0	1
ACGTACTGCCGGGGTAGTTC	CP009273.1	255562	258038	368	413	4	19
TGTGCGGTGCGGGCCCTTCG	CP009273.1	3530532	3533170	149	176	3	5
GATGGGCATAAAGCCTGATG	CP009273.1	2438406	2440989	31	41	0	3
AGTCTTTTGAGGGTGGACTT	CP009273.1	1250048	1252717	75	72	1	3
CCGGACGCATCGTCACGTAT	CP009273.1	2955857	2958517	14	16	1	0
GATACCCCGCGGGTTTTGTG	CP009273.1	3531569	3535887	54	72	2	1
ATAGTCACGTAATTTACTGG	CP009273.1	4258746	4260213	33	27	0	1
TACCGAGGTGGGGGAAACTT	CP009273.1	611211	611879	80	77	2	5
GTAGGGTAAAGGGGAGTTAG	CP009273.1	3667864	3670616	64	61	2	1
GCAATTTCTTGTAGGGGTTG	CP009273.1	692683	694191	45	48	0	0
TTTTTCCGGGTTCACTTGTG	CP009273.1	3374585	3377574	14	17	0	0
TTCGAGTGGCAGTAGTGTGG	CP009273.1	1495278	1499714	45	52	1	2
TTTTGTTGTGCGTGGGTTCG	CP009273.1	3431521	3434466	18	15	0	2
AAGATTCTTTTGTTGATTGA	CP009273.1	3431554	3434245	122	161	1643	1
ATTATAGGATTATGGCACAG	CP009273.1	2503628	2505756	137	129	0	3
GTTGAAATGTAAGGGAGCGC	CP009273.1	1268925	1270682	32	30	0	2
GTGTATGTTTCGGCGGGAGA	CP009273.1	60262	63035	36	55	2	0
AGCATAGTCGTTCGCGCTCA	CP009273.1	427598	429951	180	213	3	2
GGCCGGTGGGTCCTTTGGAG	CP009273.1	2954062	2956074	83	97	4	2
GGGAGCTTGAGGGGGTCCTC	CP009273.1	3988250	3990983	291	299	12	5
GGGGAACAGGCTCGCCAACA	CP009273.1	4406860	4409264	66	72	0	0
TTGTGTTCGCCTGCGCGTCG	CP009273.1	3406568	3409592	247	253	9	5
GGAGGTCGTACGACAGGCAG	CP009273.1	841942	845498	105	95	7	1
TTTCGTGTCTTCTAGGAGCG	CP009273.1	2749439	2751404	126	115	3	3
GGTCGACCGGGGAATAGCCT	CP009273.1	2424123	2426559	26	29	0	1
AAGTGGGGGCATGCCTCCCC	CP009273.1	4275706	4277600	62	87	1	3
GACTGCATGGGTAAAGTGCC	CP009273.1	641954	644876	146	174	0	3
TCCGGAAACAAATGAGGGTA	CP009273.1	4603551	4606852	27	39	2	0
GGCTAGCGGGGCTTAACGTC	CP009273.1	2381578	2383324	278	295	2	7
TTGCGGAAAAGTCGCTCTTG	CP009273.1	180326	181810	40	56	1	0
CGCTGGCAGTTGGAAACGTC	CP009273.1	4212392	4215195	140	146	1	2
TAAATATGTAATTACGGTCT	CP009273.1	325465	327818	49	59	3	4
CTTTGCAATTTCTTGACCAT	CP009273.1	981086	983114	127	175	2	3
ATGGGGCACCCAGTGCACTA	CP009273.1	2227589	2230058	166	196	2	5
CTCGTGGCTTTGTGTGTCTA	CP009273.1	761381	764544	92	125	2	7
TTTGCACTGAGTGCCCTGGT	CP009273.1	3087280	3091003	13	13	1	0
GTAGTTCGGGCTCAATTGTC	CP009273.1	395789	398579	223	195	3	5
ACGACGCGCCTTTAGAATAT	CP009273.1	2007015	2010179	35	40	2	1
GGTGGGGTAGCGTTAGCAGT	CP009273.1	1815422	1818596	13	28	0	1
GGGGGCCGTAATCGTGGAGC	CP009273.1	2327117	2332539	25	35	0	2
CAAGTGTTAAAAGGTCCGGG	CP009273.1	2830789	2834434	41	55	0	1
TCGGGGGAAGCAACACGAAT	CP009273.1	1343484	1345965	50	55	2	2
CGGGCCTTTTGAAACGGCCG	CP009273.1	2182739	2184568	28	23	1	1
GTTGAAGCGGGCTTTAAGAC	CP009273.1	2675223	2677600	50	49	0	3
AGACGGTTTTTTCGCGGCGG	CP009273.1	2038447	2041012	10	9	0	0
TTATGGCGATATCAATGCAC	CP009273.1	812228	814746	238	260	0	8
GAAAAGATATATGTGGTCTT	CP009273.1	1599505	1603011	39	57	0	1
GCTCGTGTTGGCGGAAACAT	CP009273.1	2218309	2220021	5	11	0	0
GGCGCATGCGGATTCGCCCT	CP009273.1	4002149	4004966	126	134	3	5
TCGGCGCTAGCCATGTGTAG	CP009273.1	2206024	2208225	107	152	4	7
TTGGCATGTCCTGGCCACCA	CP009273.1	4581758	4584466	77	77	1	4
TCGAGGTCTTTCAGGTGCGG	CP009273.1	3554672	3555151	75	116	2	1
TTACCTTGGCTGGCATCAGC	CP009273.1	838100	839660	87	117	1	2
TGTTCGAGGTGACCAGTAAT	CP009273.1	4192919	4195349	24	42	3	0
CCCGGCGGGGCTTGTGCCGG	CP009273.1	1998437	2001539	7	12	2	0
TGTATAGACATCTGTGTGGT	CP009273.1	4120307	4123371	13	12	0	0
GGTAACATGAATGGTCGCAC	CP009273.1	2346349	2349314	10	7	1	0
TTCGGGTGACGGGCCCTGGA	CP009273.1	2755360	2757675	53	46	0	1
GCTCTCGACGCATGCATTAA	CP009273.1	85341	88481	43	30	1	2
GCGGAGCTCCGCCCTATAGT	CP009273.1	2056618	2058467	169	219	3	6
GGAATGGGCGTCCTTTGCAT	CP009273.1	3401317	3403742	138	160	1	4
GAAACCGAGGGGGGGCAGCC	CP009273.1	3576250	3578326	458	483	7	2632
GCCTGGGCGTGTTTGATTAC	CP009273.1	3535101	3537603	25	21	2	0
ACTTCGGCGTTTTATGGATG	CP009273.1	878384	880940	52	63	1	5
TACCTTTCGCGGTTTCCTGA	CP009273.1	1814673	1817367	14	22	0	0
AAGTAAAGACGCGCGCTGAT	CP009273.1	1892924	1895534	32	32	1	0
TCTGATCAACTTAGAAGGTC	CP009273.1	547240	549448	20	27	0	0
TTTCTATGACACGCGGGATA	CP009273.1	4457389	4460072	163	220	4	8
ACAGGACTGGTCTGATTATT	CP009273.1	1068773	1071157	66	111	2	0
CCATGGGAGGCGGGTTCGGA	CP009273.1	4492650	4494718	107	115	0	4
AGTGATTGTAAGTCTGTTCA	CP009273.1	58622	60417	38	56	2	0
CGCGTGTAATTAATAGTGGG	CP009273.1	3217429	3219279	8	15	0	0
ACTTCGCACGCTCTGGTGTG	CP009273.1	2482705	2485613	180	208	3	10
CACTTTATGGTTAAGCTTAC	CP009273.1	3619916	3622755	78	80	1	2
CCGGAATACCTTCCCATCTT	CP009273.1	1115375	1118473	25	10	0	0
GTTTTTTAATTGTAATCTGT	CP009273.1	4565876	4568847	265	359	4	6
TGGGCATCTATGGTAGGGTC	CP009273.1	3148120	3150665	98	112	1	6
TATTTACTTCAATTATCAGC	CP009273.1	531319	534464	47	42	1	1
AGTCGGACTGAGGGTATAGG	CP009273.1	1776098	1778037	196	234	2	7
GATTTTTGGTTGAAAGATTC	CP009273.1	790887	794003	129	129	3	2
AAGGGCGCTAGGAAGGGTAG	CP009273.1	1119721	1122775	31	47	0	2
GGGCGCGGACTATGTGTATC	CP009273.1	2201529	2204112	40	44	1	1
AAGCTGGGTATAAGCTATTC	CP009273.1	3704771	3707833	41	53	0	2
ACTAGGTGAGTTGTAGGAGA	CP009273.1	1061316	1063564	59	81	3	2
AGTTTAAATGAGTGTAAGCC	CP009273.1	647956	651847	40	47	2	0
GTTATTGCCCGTAAGCATGC	CP009273.1	1162928	1165817	68	97	2	2
ACAGAGCCTTTTGGTAGATA	CP009273.1	3128993	3131033	122	164	1	8
CTGGGGGACACACTTGGTCT	CP009273.1	1760318	1761936	66	87	0	1
AAATTCGCTTGGGTCCAGAA	CP009273.1	2001423	2003635	47	62	2	1
ACTCGCGGCGATGGCCTGTT	CP009273.1	1818788	1821843	96	103	2	6
CTTAGGAAACCAAACTTCTC	CP009273.1	3813710	3815718	21	33	1	2
AATTTTAGTTTCTGCGATCT	CP009273.1	3988823	3991777	39	39	1	0
GACTGGAAGATGACACTATA	CP009273.1	368398	369968	20	30	0	2
GGTATTGAGTTGGCTCTAAC	CP009273.1	865598	867787	128	127	1	2
CGAAGCCTTCGTTGTCTTAA	CP009273.1	294487	296525	286	292	10	6
ATCGGTGGGGTCGGACGCAG	CP009273.1	3999614	4002010	41	49	2	3
GGCTACTGAACTAGGCGCAG	CP009273.1	1783190	1785274	20	29	0	1
TAGTTGGGCATTACATGGGC	CP009273.1	2496720	2499373	83	80	2	3
AGGCCTTCTTAAGGAGTAGT	CP009273.1	1242878	1245012	334	409	11	5
GGTGTCGCATCATGAAATGA	CP009273.1	1956916	1960619	64	81	0	0
TTTCCTTCCTAATTAGAACG	CP009273.1	4605555	4608540	23	40	3	1
CTAGTTGTACCAGCATGACT	CP009273.1	590714	593588	19	22	3	0
AGTCCCGTTGCCGGTTTTGA	CP009273.1	1445461	1447252	13	15	1	0
ATATACAAGATGTTGAACCA	CP009273.1	2415781	2418377	159	195	7	2
CGCGTTGACACTCAGTGGCT	CP009273.1	1478126	1481383	42	39	0	0
GCCTGCGAGTGGGTGATATG	CP009273.1	799813	802976	54	37	1	0
CGGTTCGAATTCTCATACCA	CP009273.1	2532725	2535255	26	17	0	0
GTCCGTGAGCTGCTAGAACG	CP009273.1	3861522	3863690	26	12	0	1
CTAACAGGACCATCCATGGA	CP009273.1	1904523	1904815	257	338	7	6
TGAACAGGCCCGCGCATCCT	CP009273.1	1507221	1509500	10	14	0	0
AGAAAGGTTTTTGGCTAAGT	CP009273.1	1532969	1534935	81	108	0	0
GTTGTTAGACCTGTACGGTT	CP009273.1	384610	387010	26	29	0	1
TCTTTTCTTGGGTGGATGAA	CP009273.1	4485029	4486189	120	162	3	5
TCAGGAGGTGGAAAGCACGC	CP009273.1	4285203	4288351	111	107	0	1
CACGCGAGCCTAAACTCTGC	CP009273.1	2309582	2311234	64	83	1	1
GCTCTGGTTCTGTTAGCTAT	CP009273.1	1961806	1964159	80	97	1	2
GTACGGAGGGAAATCTAAAT	CP009273.1	499277	501353	45	51	1	1
ATCTTGCGGGGGTGGGTCAG	CP009273.1	1098123	1100860	39	50	1	0
TGTCGACTACCTATCTCGTT	CP009273.1	675296	676477	40	55	1	0
GTTATACTACCGAGTGTTGG	CP009273.1	1530820	1534669	62	73	0	0
ACAGTATTTGTCATGTATTC	CP009273.1	4382643	4386526	17	34	1	2
TAGGCGAATCTTTGTGGCGT	CP009273.1	3081854	3084351	65	43	2	0
GCGTGATGCGTGCAGTGTCC	CP009273.1	1937783	1940354	10	11	0	0
ACGTGCCGAACGTCAGATCC	CP009273.1	2175754	2178373	64	61	2	3
AACGGGTGTAGGCACTGTAC	CP009273.1	492770	494977	56	47	0	1
CAGGCGCGGGCTTCACAGAG	CP009273.1	3458077	3460581	116	143	2	3
CGCACGTTGCCCGTGGTGTG	CP009273.1	4138684	4138924	216	237	3	7
GACAGAGGGGATTGTTGGTC	CP009273.1	383685	386387	94	117	0	2
GGTCCACTGGAGCTTCGTAA	CP009273.1	4345156	4347337	66	87	1	2
CAGTACTGGCTACGCTGAGG	CP009273.1	2660800	2663125	67	82	1	2
GCCGTGGAGTTCTGGTAGCC	CP009273.1	2864782	2867895	107	103	2	3
TGATGGGCGGGAATAAGGGG	CP009273.1	3398542	3401765	144	150	3	12
TGAGCCATTTTCAGTCCATT	CP009273.1	2027013	2031337	178	163	5	2
ATAGGTTTTTAAATCATTGG	CP009273.1	1490168	1494158	63	69	0	1
CAATTATCTTCGCGTGGGGT	CP009273.1	3225304	3227508	49	50	2	1
CTTGGGAACGTGTGACATTT	CP009273.1	1328131	1330860	56	82	2	1
ACTACTTGACATTCAACGGT	CP009273.1	3993002	3996087	111	135	3	6
GTGGCCCGACAGGGAGTGGA	CP009273.1	2244683	2247865	119	109	3	2
GTAATTTTAGTCGGGCGCGT	CP009273.1	2431331	2432881	102	155	1	4
AATTAGCTGCTTATGGGGTA	CP009273.1	1101557	1103780	33	41	1	0
GATTCTATGCCTTGTGCGTG	CP009273.1	943672	945334	165	212	3	7
GGAAGAGAGCCTTTTACGAT	CP009273.1	1908754	1908880	108	145	0	3
GTGATATAGGGAAGGTTTGC	CP009273.1	2952565	2954859	124	140	0	5
AGACCCTCGCATTGTGTCAT	CP009273.1	4046552	4048892	37	62	1	4
GGGCTCATGGGGTGATTCGC	CP009273.1	1990962	1994650	10	9	0	0
TAGCTTATGCCTGATTTTGT	CP009273.1	3917693	3920073	5	11	0	0
GGCAAAGTGCGGACCGTAGG	CP009273.1	4502382	4504441	38	34	0	1
TCAGAGGTGTATCGGGTAGA	CP009273.1	3714258	3717441	118	128	2	5
GCGTGTTGGGCCAAGTATAC	CP009273.1	1067858	1070069	107	87	1	5
ATGTACCCGGACTCTCGTGT	CP009273.1	1824373	1826611	12	27	1	0
GGTTGTGTGATCATACGATT	CP009273.1	2756203	2757417	116	98	2	5
CGAGCGAGTCGCGTTGCTTT	CP009273.1	4327401	4329626	184	207	3	6
TGTCGCTTTCCACGCCGAAA	CP009273.1	1242383	1246842	26	39	1	1
TAGGTAGGCTTTTTTGTGAC	CP009273.1	3007735	3010156	24	30	0	0
TGTTAGGGAGGTAGGCTTCT	CP009273.1	2979984	2982151	26	20	0	1
CTGGTAGGTGCTCAGGCGTC	CP009273.1	4436760	4438800	19	33	1	0
GGTTTTAGTTCGAGCAGTCG	CP009273.1	3215881	3217632	103	103	3	4
AGTGACGGACAGGAGGTTAT	CP009273.1	93064	94794	59	51	0	0
AATGATTATGCGTCTAACGT	CP009273.1	2558198	2560073	36	37	0	4
CACGTATTTATGTGTGTATA	CP009273.1	3459475	3463509	141	175	7	5
TCATAGGCAATCTCGCCATG	CP009273.1	2778972	2781775	119	150	2	0
TGCAATGGACGTCCATCAGG	CP009273.1	1667325	1669716	63	77	2	1
CGCTTACGGCGAACCTGTCT	CP009273.1	2042265	2044317	127	120	7	5
GTGCCGCCAGGGGGCCCCGT	CP009273.1	4044722	4046115	12	26	0	1
TACGAGTACTTATTACTAGT	CP009273.1	4076528	4079400	16	11	0	0
GGTTGAAGATGGTGCTAGTG	CP009273.1	4542198	4545854	152	173	3	4
TTCAACTCCGTAGGGGTGGA	CP009273.1	4257763	4260048	21	26	0	0
ACAGTCTGAGCCTCTGTAGC	CP009273.1	1838127	1841669	210	242	1	5
CATACAGGTTCAAGACGCTG	CP009273.1	1775847	1779797	66	65	1	0
ACTCGCGTAGGGAACGTGCC	CP009273.1	4543671	4545055	64	75	0	2
CCGATACTGATGGCTTGGAT	CP009273.1	2057525	2057774	199	198	1	10
ATTCTATTGTCTTATCTGTC	CP009273.1	4397696	4401589	57	75	2	5
GTGAGTTGTTGCCTAGACAT	CP009273.1	3309144	3311683	30	19	0	2
GGTTGCGTGTTTGTGTATCT	CP009273.1	3918722	3920914	196	196	3	2
GGGATACGTAGTGGCATGGT	CP009273.1	1811706	1813475	93	106	2	5
TAGGCCAGTCGTTTGGGGTC	CP009273.1	3155626	3158117	11	19	0	1
TAATCAGAGAGCGCTTTCGT	CP009273.1	1742395	1744968	101	96	2	3
ATTGGGGCTGGTGAGGCATT	CP009273.1	1664381	1666368	38	33	1	0
TATTAAGTGGTCCGTGATTA	CP009273.1	2954388	2956273	43	62	1	2
GGCCGTAGTCAGGAGGGAAG	CP009273.1	1101489	1103319	36	33	0	0
GCCCGCATGAAAACTGCACA	CP009273.1	3762705	3764765	337	339	5	6
GGGTATCTGTCCCTGTCGTG	CP009273.1	1841542	1843248	4	17	1	0
CACGATTTATAATGGGGCCA	CP009273.1	715447	715743	35	57	1	0
GCGGTAGCGGCCCCAGTGCA	CP009273.1	3240292	3242899	55	46	3	0
TTACCAACTGTTCTTATTTA	CP009273.1	3543836	3548053	69	92	3	5
CTATGCGGAGAAATCGGCTA	CP009273.1	3846601	3850837	94	94	2	2
CAAGCCAAAGGTCGATTGGC	CP009273.1	4128402	4130683	182	209	7	7
AGCAAATGCTGGATTGGGTT	CP009273.1	4047212	4049315	3	15	1	0
CCTCTAACATGGCAGCGATT	CP009273.1	2690050	2691726	91	128	1	2
CTGTCATAGCATCCCGTCGG	CP009273.1	230086	232101	210	252	2	12
AACCGAAGAAGATAAGTGTA	CP009273.1	2595499	2597659	45	50	0	0
TCGAATAGCCCGGGGTTGTG	CP009273.1	2785008	2788541	78	124	1	2
ATTGGATTGCCCAGTGTCGA	CP009273.1	2687672	2691811	45	49	1	0
TCTTCGGTCTCATTCAGAGG	CP009273.1	2070614	2072858	57	63	1	2
GGCTTATGATATGGCACTGC	CP009273.1	58376	61184	52	43	0	0
ACGCATTTCTCACGGTCCTG	CP009273.1	1669775	1672697	76	80	0	1
TTCAACATCCGGGCGGGGGT	CP009273.1	2844429	2846944	94	125	1	4
CCTCGTAGTCGTGTTATGCG	CP009273.1	660659	662989	149	195	3	6
AAGACATAAAATCTCGTTCC	CP009273.1	4328720	4330311	59	66	2	2
AGCACGGCGCCTGAGGTACG	CP009273.1	2304051	2307825	52	67	4	1
ATGCTAGTGCTACGCGTATG	CP009273.1	253359	255953	59	75	0	4
GTGTCTCGCAGCTGCGCGCC	CP009273.1	4346403	4348382	265	260	4	6
CCTTTTTCTCTATTGCTCGC	CP009273.1	411166	413606	70	84	1	5
GTATACGCTGAAGATACGTA	CP009273.1	4120207	4121172	45	63	2	1
GGAAAAGGGCTTTTACTTAT	CP009273.1	3917315	3920163	172	222	3	4
ATCAAGGTTGCTAAGGTGCC	CP009273.1	4521920	4524196	155	210	5	8
TGAGTTCGCGGAAAACCCGG	CP009273.1	1504207	1507106	21	19	0	0
CGGTGGGAAATTTTATTGCT	CP009273.1	2880196	2883447	106	130	1	4
TCACAGGGTGAGCGTAAATG	CP009273.1	1120210	1122218	60	61	0	0
GGAGTGTTCACGCTTCCTGG	CP009273.1	1265573	1267005	172	206	2	5
GACCAACTTGTGTAGGGGAG	CP009273.1	4077852	4079783	22	21	1	0
GTGGCTCTTTTGCAGTGCAC	CP009273.1	133709	135941	98	108	1	1
TGTAGGTTTCGTGCAAGCCT	CP009273.1	4440882	4443660	66	63	2	0
CGTTCTTGTTCACCCACTTC	CP009273.1	3669169	3672425	69	63	1	6
ACGTGGCACCCATTACGCAT	CP009273.1	2437345	2441087	108	95	1	1
GAGCTACAGGCGTTTTAGTT	CP009273.1	1649175	1651336	33	44	3	3
CGTGGCGCACTATTCAACAT	CP009273.1	4269220	4271766	114	136	4	8
CCGGTGCCCTACCCAAGGAC	CP009273.1	2674717	2677483	10	7	0	0
ATGTGGGACAAGTATGCGCC	CP009273.1	3853173	3855838	29	47	0	1
AATATTTTAGGATTAGCATT	CP009273.1	2872283	2874450	39	50	0	0
TCTTCGGGAACTGGGGAGGC	CP009273.1	3086703	3088737	204	206	4	3
TTATCCGTTTGAGGCTAGTA	CP009273.1	3234774	3237344	40	51	0	1
ATAGTTATGTAAGTTCTTTC	CP009273.1	1519691	1522035	45	44	0	1
TACATTTGGCGTGCTAACAT	CP009273.1	2559764	2562183	175	192	9	3
GTTTGATAGCCTAAGCAAGG	CP009273.1	3079644	3083907	31	39	1	5
GCGGTGTGTACGAGAGACAC	CP009273.1	4511079	4511596	53	71	0	0
GATGTCTATCTAGCATGTCG	CP009273.1	1890341	1892025	56	58	1	1
GTGATATTGGTGTGGACGGG	CP009273.1	871511	873607	21	21	0	0
TAGATCAGTGCCGGGGTCTA	CP009273.1	4493128	4496027	36	26	0	1
ACTCACGTACTTGACGGTTG	CP009273.1	63463	66530	66	73	1	0
GTCATTGCATCATAAGTTCC	CP009273.1	4378371	4380371	37	44	3	0
ACGAAAAATAGCCGTGCTAA	CP009273.1	1940241	1941721	43	49	1	2
GTCAATCTGGCGGCCTGCTG	CP009273.1	1956134	1958092	175	203	3	7
TCAAGCTAGTGGGCCCGTGG	CP009273.1	343457	347082	140	149	1	4
CTCGCTTTCGAGCTCTGAGG	CP009273.1	1835098	1838162	31	26	0	1
GAGTTCATTCTAGGTAGACT	CP009273.1	543453	543825	135	122	2	5
AGTGGTCCTTATAAGCTGGC	CP009273.1	3372652	3376457	68	81	0	2
GGACGTAAGTGCTTAGTGGT	CP009273.1	217056	219187	110	138	3	0
CACGCGGTGGTTACGGTCCG	CP009273.1	905770	909014	199	193	2	6
TGCCTACGCTGAAACCAGAG	CP009273.1	2410257	2412516	69	84	2	2
CAAAGTAGGTATGGTAATAA	CP009273.1	1701930	1703209	128	157	1	3
TATGGTTTACGAAAATGGCT	CP009273.1	3857376	3859988	23	35	0	1
CCTCCTGAGGATTTGGTATG	CP009273.1	2210079	2213438	59	52	0	0
TTCGAGTTTAGTGGCGCACC	CP009273.1	3120138	3123077	61	59	2	1
TTGGCGATCCGAAGAGGCAT	CP009273.1	4352	6687	77	58	4	5
CTAGACTAAAAAGTAACTAG	CP009273.1	4134864	4137497	26	22	1	0
AATATGGCGTCTTAGCTGTG	CP009273.1	675036	675951	17	16	0	1
GATCTTGGGTAGAGTCAGGC	CP009273.1	2328206	2330266	49	69	1	0
ATCTCGACCGGGATGTTCAG	CP009273.1	1437514	1439269	33	39	1	0
AGTAAGTTGGTATTCTATAA	CP009273.1	4109492	4111747	19	17	1	0
CTTGAGATGGCCGTCGGTGT	CP009273.1	3531416	3532683	264	255	3	5
TGCACATTAGTATGCGTTGT	CP009273.1	1975088	1977399	139	151	2	6
ACCACAGGCAACGGCGGACC	CP009273.1	2471824	2473887	49	60	1	2
TCGAGCTTACGTTTGTGGTC	CP009273.1	3038509	3041672	54	54	1	2
AACTCTGGGACCGCTGAAAA	CP009273.1	2188310	2190270	116	101	0	3
TCGAGTCGTGTATTTTGCTA	CP009273.1	4175397	4178296	178	189	1	672
ATAGATTATTAGGGTTGGCT	CP009273.1	25801	28042	62	75	0	0
AGAGCCACGTACGTAATGAA	CP009273.1	2535231	2537334	61	74	1	0
GTAGCTCAAGTTCGCGAGAC	CP009273.1	3186334	3188447	205	202	2	5
ATATGCGCTGGATTGAATTG	CP009273.1	2216423	2218554	24	19	0	0
ATAGGATATGTCGCGCTGCC	CP009273.1	4150066	4152119	56	66	1	0
TTACAACCCGGCTGACACAA	CP009273.1	2814734	2818415	320	337	1382	19
CCCAGCTGCAGGTTGACGAT	CP009273.1	2761731	2764651	16	13	0	0
GATTTAGCTAGCAGCGTACG	CP009273.1	2000236	2002273	10	14	0	0
TCGATAGCAGTGGGACGATG	CP009273.1	332860	335514	258	215	2	7
AGCAACGTTGGCAACATGTA	CP009273.1	382937	386434	24	23	0	1
GCCGCGGAGTCCCGCCATTG	CP009273.1	2918454	2921253	33	25	0	1
CTTACGTCAGTGTTGTAGCC	CP009273.1	3599388	3603346	71	83	2	5
GTGCGGTGTCTGGGAATGGA	CP009273.1	4077434	4080325	44	34	2	1
TTCAGCGGTGGGTTGCCGCG	CP009273.1	4005673	4008176	47	54	1	2
CGTGGCGAGGTGGTTGTGCC	CP009273.1	3001343	3003569	57	60	0	0
TCTCTAACGTCCAGTCGCGA	CP009273.1	1455800	1458023	66	58	0	3
GTGTTTTGGGGAGTCTCTGC	CP009273.1	3530304	3533030	43	59	3	2
CGTAACCTAGGCTTAGGGGA	CP009273.1	4370784	4373219	57	53	0	2
TGGGAGCAGCGTCCCATTAC	CP009273.1	2966343	2968231	50	56	0	3
GCCCGTAAAACGCGGTCAGA	CP009273.1	3823071	3824988	113	95	2	1
TGGCGGAGTTACTTCTGTAC	CP009273.1	1807882	1810181	33	26	0	2
GCGTAGTAGTTCCGATAAGG	CP009273.1	902645	905736	232	266	4	8
TACAGATCATGGATAACTGA	CP009273.1	628270	630301	9	10	0	0
TTAGTGGTTGCGTGAGCTCG	CP009273.1	835593	836962	236	221	7	4
TGGGTATTAGGATACATGCT	CP009273.1	1033135	1035321	129	162	0	6
CAAAAGGGTTTGCAAACAAG	CP009273.1	27107	30708	108	136	2	1
TGGAGGGTAGGATGTGATTT	CP009273.1	992960	995773	143	141	7	9
GGGTTCTCAAACTCGACGCG	CP009273.1	1833191	1835912	34	43	0	1
CGATGTTGGACTTGTCGTGT	CP009273.1	1808100	1811159	62	66	0	3
TTGGGGCGTTTCGAGTTACT	CP009273.1	3836294	3838488	20	17	0	2
CAAGGTGTAGCAATTTTTAC	CP009273.1	1633747	1636288	5	11	0	0
AGTACGGACACGTTGAGCGG	CP009273.1	2019422	2022770	225	261	2	7
TCTTGAGTCAGTCGATACAA	CP009273.1	4360941	4362650	294	330	6	8
GACTAAGTAGACGAGAGTAT	CP009273.1	1157222	1159428	103	111	1	2
CGCATTTATATCTATCTGCC	CP009273.1	47248	49712	81	89	3	2
CGCGGCAGCCAAGCCGAGTA	CP009273.1	591227	593883	221	232	8	5
ATCTGTGAGGTAAGGATGGG	CP009273.1	3440027	3441255	21	36	1	1
GCTGGGCGTGTACTGTTGTA	CP009273.1	3071238	3074284	75	81	1	1
ATCTGCGTATGAGCCTTCTG	CP009273.1	2428636	2432167	20	36	0	1
GCCCAATGACACCCGCGGGA	CP009273.1	1255324	1255908	54	85	1	3
TGGGTTGGGACGAGCTGCAA	CP009273.1	2889692	2893120	26	27	0	0
TTGCATTGTGGGAGTCGGTG	CP009273.1	688351	691187	39	24	1	1
GATGAGAACTGCAAGTTCTA	CP009273.1	1768428	1771207	176	228	3	5
CAGGTTGTCTCTGACCTGTG	CP009273.1	3255477	3257095	144	177	2	5
GACTATTGCGAATTGGTGGG	CP009273.1	3567865	3571276	48	56	0	0
GGCTACAGGCTTCTTTCTCC	CP009273.1	3681149	3684180	87	128	4	3
ACTTTTGCGTTGGGCATTCG	CP009273.1	525261	528397	17	29	0	0
[truncated: 15,008 more rows]

## Sheet: ms2
barcode	contig_id	pos_from	pos_to	set1_IT033_ms2_Time_0	set1_IT034_ms2_Time_0	set1_IT035_ms2_15.625_atc	set1_IT036_ms2_15.625_atc
TTCATTCCTGAGGAACTGAT	CP009273.1	2798632	2801095	98	71	9	24
GGGGTGCCAGTCGTTGTGAT	CP009273.1	1700528	1703659	32	20	1	6
AGAAACACAGCGTTTAGGAC	CP009273.1	1921971	1923952	71	60	2	7
TACGAGTGTGTCAGGGTGTG	CP009273.1	1571067	1573356	110	125	9	28
TCAACGATAGTAAGTGCTCT	CP009273.1	278882	281421	221	191	16	62
TTTATTTTTGACATATCTTG	CP009273.1	1319350	1321695	152	144	7	29
GGGTCACGGTGCGCAGGTGG	CP009273.1	1831046	1832745	30	22	7	8
CGCGGCGCAGGGACTTGGGC	CP009273.1	1945936	1948182	63	63	7	11
CCAGGGTGTTGGGCGGAGAA	CP009273.1	1330587	1333189	22	10	1	0
TATGGTATTTATGGAATTAT	CP009273.1	685137	687252	116	121	11	24
GACACCGAATTGCGTTGCGT	CP009273.1	3822379	3825079	81	83	5	19
GTGGGTAGCACCTCGGAACC	CP009273.1	2931659	2933926	58	37	6	10
CGATTCTGATAGGCGGAGGT	CP009273.1	618686	620610	91	62	12	30
TTGGTTATAAGGCGCATTCA	CP009273.1	3347816	3350658	76	72	5	23
CACAAAGGGTAAGAGGTCCC	CP009273.1	4598527	4602201	41	45	0	14
AACTGCGCTGTAACCCGGGT	CP009273.1	2492844	2495714	124	94	27	20
CTACATCAATTGTAGTCTAG	CP009273.1	520154	522720	42	56	5	11
TTTGGTCATCCGGGACCTTG	CP009273.1	4578669	4580710	275	219	21	45
AACTGAGCGGTTTTCGGGGA	CP009273.1	4254636	4256641	166	154	9	30
CCCGTTCGTCACCCGTGGGT	CP009273.1	2820646	2822891	108	80	5	22
GTGACGCTTGGTACGGTCCC	CP009273.1	3090524	3093273	36	21	3	2
GACCTGGTTTCTAATGGTCG	CP009273.1	1393925	1396626	37	39	6	9
GTGGTGCATGCCTAAAACTT	CP009273.1	2898852	2902361	8	11	0	0
GCACTTATGTTGACTGACGC	CP009273.1	297191	300316	49	30	0	2
GGCAACGTTCCACCTATTGT	CP009273.1	499163	502072	262	197	15	52
AAAGGCTAGTTCTAGTAACA	CP009273.1	94041	96419	87	76	9	22
CGTAATCGAGTATGGCCAAG	CP009273.1	2647588	2649775	28	10	0	0
CCTTGCGCGGGCAGGGCCTG	CP009273.1	2210058	2213371	34	28	6	2
CGTGCCGGCAGTGGAATAGT	CP009273.1	2842607	2844571	135	129	13	45
CTGCGCGCACAGGGGTCGTG	CP009273.1	3452182	3454356	78	47	5	10
CTAAGTCCTTTAGACTTGAT	CP009273.1	3702343	3704366	29	39	1	3
GGACGGTTGTAACACTTGGA	CP009273.1	3943126	3946392	64	69	6	20
GATCCAATCGAGATTCTTCA	CP009273.1	2778102	2780308	346	311	30	79
ATAGGATGAAATCTGTAGCG	CP009273.1	748499	750269	48	38	2	9
CACCGGAGCGAGCGCAATTC	CP009273.1	3529422	3532158	101	80	16	42
GTGTGGCTGGGGCGGACCCC	CP009273.1	4268778	4269690	81	66	9	12
TGCCGCGTACCTCAGTAGGG	CP009273.1	824887	827384	66	63	1	11
GCAACATGGACGTCTACCCT	CP009273.1	3928671	3931269	347	299	32	66
GTTGAAGTTTTGGGGGCGAT	CP009273.1	4625894	4628944	268	245	15	60
GTCGATATGCCGTTGCTCTG	CP009273.1	1790554	1793495	10	10	0	2
TGGGGGGGGGTTTATTTGCC	CP009273.1	3798058	3799678	426	359	63	190
GACACGGGGCAGACTACGGG	CP009273.1	3523321	3525129	187	198	17	40
TGCTGGTCACGGCCTTCGCG	CP009273.1	3045288	3047421	56	32	4	18
GAATCATGCATGAAAGCGGC	CP009273.1	4053443	4055566	10	8	0	2
GATCAGTGGATCCGATGAGC	CP009273.1	416219	418974	15	18	0	1
TTGTGTGCTCTCCAGCTGCG	CP009273.1	141430	144315	87	79	5	15
TTGTGGTGTATCGGGCATAG	CP009273.1	629858	632386	313	254	28	61
TTATTCATGCGGTTAGGTAG	CP009273.1	4056045	4058472	18	15	0	5
ATTGTAAGGCATCGCTGTGA	CP009273.1	3413504	3415273	98	80	17	19
CGTAATTGAGGGAGCGGCTG	CP009273.1	3583690	3585888	136	121	13	18
TTCGCTAGGTTTCAGACATT	CP009273.1	911442	914203	18	6	2	1
GTCGTCTCGCAGTGATATCA	CP009273.1	177425	181212	81	60	1	17
TAGCGTCTATTTGGGCTAGC	CP009273.1	4513431	4516349	203	238	15	52
CCCACCGTGCCGGCTTAAAG	CP009273.1	4545344	4550306	213	199	11	16
GATTCTGGCGTTACACGGAG	CP009273.1	153822	155633	56	59	11	14
TGCGTGATTCGCAGGCGGTT	CP009273.1	502021	505414	16	23	0	2
GCGGCCAGAGGGATGCGTGG	CP009273.1	4387947	4389431	71	86	8	12
ACTGTGAGGGGGTAGCCATG	CP009273.1	3835883	3837904	138	91	11	23
TTCGCGGGAACACGGCACCC	CP009273.1	971771	975268	52	47	0	6
TCCTATATAACGTTGTGGTC	CP009273.1	1131066	1134307	12	15	0	4
TATAACCACGCACTTGCTTA	CP009273.1	1312665	1314546	13	10	1	3
GTTTATGCGCCGTAACCGCG	CP009273.1	4171283	4173717	50	37	1	18
CTAAACATGAAGAACTGGGT	CP009273.1	4585239	4587527	289	246	19	68
TAGGTACGAGTTAGGATGCG	CP009273.1	3136673	3139517	127	100	18	26
GAAAGAGGGTTGGATGTTGT	CP009273.1	3977741	3979989	308	273	49	126
ATGGTGGAAAAGGACTGCCC	CP009273.1	3277760	3279608	82	85	8	26
TATTTTGCTGAGCGGTGAAT	CP009273.1	4468118	4470639	54	47	2345	774
ATGGCGGTGCCCCCATGATT	CP009273.1	4551185	4553115	69	59	7	10
TTTCGATCTCAGGTCGGGGG	CP009273.1	2551660	2554162	83	76	18	30
ACCGGTCTTAATGGTGGGCG	CP009273.1	3346546	3348863	54	39	4	6
TTGAACCCACTGCTCGTCTT	CP009273.1	3074730	3075684	194	182	4	20
AAAAGGGGTGCATAGTTTTC	CP009273.1	2993556	2995348	156	117	21	41
GCATAGCCTAGCCCGTTGTG	CP009273.1	3622796	3624209	180	125	16	22
GCGGAGGCACCGACGTGCCA	CP009273.1	4171539	4173649	53	36	3	4
TTAGGTACGGTGCAAGCGTA	CP009273.1	3747405	3749208	217	177	12	48
TTTCCCGCTTGGTTGTTATT	CP009273.1	2876553	2879145	298	322	16	60
TATAGGCCTCTCTTATGGTA	CP009273.1	1681994	1684704	196	178	40	100
TGACACTTTCAATCTGTTGT	CP009273.1	510384	513302	110	89	3	24
CCGGACATGTCTAGCGAGGG	CP009273.1	3671656	3674116	41	26	5	13
CACGCTGGGAATGCGTGGTG	CP009273.1	900379	902570	12	11	0	2
ATTGCATTATGCTTATCTGG	CP009273.1	1640750	1642465	159	145	5	14
ACGTATTCTGTCCTTCTGCT	CP009273.1	4529814	4532911	24	18	2	6
TCATGGTGCCCGCTCATATA	CP009273.1	3628498	3631181	65	54	5	9
TGGTAAGATAGGTTTTGTCC	CP009273.1	3540425	3543234	289	257	35	68
GCATAGGCCCTTGGCGGGGT	CP009273.1	118829	119443	81	65	6	27
GCCCCAGCGTGTCGTGGTCG	CP009273.1	2884638	2887456	69	60	5	17
GTTTTAGAGTGCCGGATTCA	CP009273.1	4376066	4377565	33	31	2	5
ATGTTATGCCGTTTGCTGTG	CP009273.1	2548416	2549797	76	68	7	11
TTTGGCTACTTAACTGTCAT	CP009273.1	2847618	2849785	25	24	0	7
TCTTCGGTGGGTGGGGTTAC	CP009273.1	1949136	1950980	28	27	3	6
CTTGTCGACGTCCCCTGGGC	CP009273.1	3572961	3573958	47	37	3	12
TTTGTCGCGGGCCGGGGCAC	CP009273.1	4299411	4301844	267	234	14	43
CGGGGGGTGTGGTCTGGGGC	CP009273.1	1220963	1223745	42	43	0	5
CGGGCAGAATGACAGCTGAC	CP009273.1	4177472	4180146	19	13	3	1
CCGAGTATCTTGGCGGTTTT	CP009273.1	3695807	3698753	138	144	10	37
GCCCTCTCCGGCACATCATG	CP009273.1	1966469	1969760	185	147	6	3
CGTAATCCGGCGGCGGTTAC	CP009273.1	824085	825875	30	29	11	10
AGTCGGTTGAGTCGGTAAGT	CP009273.1	4141117	4144561	55	47	7	10
TAATCTTATGGTAGGGTAGG	CP009273.1	2642582	2645644	127	105	7	10
CACGTCTCTCTTGGGCGGGG	CP009273.1	1323096	1325223	53	61	6	13
AGACCAAAGTGCGTAGTGCA	CP009273.1	3572077	3574188	87	68	14	23
GGCGTCAGTTGGTTGGCGAA	CP009273.1	4017672	4020052	63	51	3	22
AGTCCAGAGGTTATGGACTG	CP009273.1	3958261	3961378	49	31	1	3
TCCAAGTTGCACGGAGTGAT	CP009273.1	3400597	3402639	56	35	6	6
AAATTACCGGTGGTGAGTAG	CP009273.1	4395785	4398438	109	95	1	13
GACACCGGCGGGTACGTGGG	CP009273.1	2519060	2522300	40	40	2	11
AGTCCATTCGGCGCAAGCTG	CP009273.1	4476388	4478233	71	57	5	19
TTACTATAGATGTTATAGGC	CP009273.1	4520803	4523171	21	20	0	4
AGCTGGCAGCCAATGGGTCT	CP009273.1	916610	919346	41	47	5	18
ATTGGTTTGCACTTAGGTTC	CP009273.1	3482276	3484648	23	18	0	5
ATGGAGGCGCGCAGGCATAT	CP009273.1	442598	445519	53	37	2	3
CTCTCTAGAAACGGTGTGAA	CP009273.1	2487338	2489462	134	132	8	38
TCGAGCGCTTAGGCAAGTGG	CP009273.1	2267760	2269877	112	89	10	27
TCGCCGTTACGGGGCTACAG	CP009273.1	513702	516555	25	12	0	0
CGATCGCTCGGACGGGCGAT	CP009273.1	3990360	3992815	60	55	6	8
AATGGCGGACTTGGAGGTAC	CP009273.1	1275624	1279331	20	21	0	4
TGGGATGTTTCTGAATGGGG	CP009273.1	2210283	2213767	149	124	4	28
GCAAGTATCCAATCAGTTTT	CP009273.1	3166436	3169251	66	67	0	7
TCGTGCTGCTCCGTAGGGCG	CP009273.1	2506211	2509132	22	6	0	4
CTCTTAGGGGGGCGAGAGGT	CP009273.1	4586946	4589434	84	57	1	11
ATAAACTGTAGCCAACGAAT	CP009273.1	1080719	1085002	47	27	2	9
CTCGTTAGATTTCCAAAAGT	CP009273.1	3715400	3718353	272	260	14	35
TCCCGGTATCGTTGATTCTG	CP009273.1	711872	714970	189	164	10	33
ACGAAATAGGACGTGTCAGG	CP009273.1	851850	854204	136	112	6	18
TTATTCAGCCTGGTTATCCC	CP009273.1	2115127	2117820	307	286	29	84
TGTTTACGTTCGGACCTGAC	CP009273.1	2727551	2730598	8	11	2	2
GGGGTGACTGTCTAAAGTGT	CP009273.1	4346392	4349367	118	134	9	22
TATAGAGTTGGCTGACTGGT	CP009273.1	517027	518573	142	108	8	19
CATAGCTGTGGGGTTTACAC	CP009273.1	2477552	2478863	68	76	0	5
CTTATTGGTAACAGGCGCCT	CP009273.1	2878165	2881186	135	104	3	26
ATGGTGATCCCAACGCTGTG	CP009273.1	965969	968387	49	54	0	8
TCTGATAAGTGTTCTCGCTG	CP009273.1	1278710	1281239	41	61	8	18
GCCCTGTGGTATGCCCATAT	CP009273.1	1356810	1358944	64	60	2	26
CTAGGGTTTGCCGCATGACT	CP009273.1	2192600	2194484	76	56	2	5
GCAAGTGTGATCCAGTCCTG	CP009273.1	1317152	1319792	5	12	0	6
CAGTGGGAGTTGGGTTATTC	CP009273.1	3040960	3043438	29	25	1	7
TCGTATGTTTAGCAAAGGCA	CP009273.1	1588481	1591774	14	11	0	0
GCTCGGGTCGGCTGGCAGTG	CP009273.1	343880	346543	81	68	9	15
GGGGGAGTCAGCATTTTACC	CP009273.1	216359	218607	8	12	0	3
GAAGGACGCGGGGTAGGTTC	CP009273.1	742432	744791	219	212	15	72
TGAACACCCCTCCTCTGGAA	CP009273.1	2764133	2766594	28	37	1	6
AAACCCCCAGTCATCACTGA	CP009273.1	530705	532641	149	112	11	24
GAAGAAAGGCGGGTCGTGCG	CP009273.1	3273567	3276352	181	150	16	48
TGGAGTGATGTGATGTATCC	CP009273.1	3243560	3246590	190	182	64	108
GTATAGAAAGTGGAGTAGAA	CP009273.1	1547451	1549535	8	18	0	0
ATCCTGAGTGGAGCGCAGGA	CP009273.1	1490934	1493599	177	168	15	50
GAATCGCTAAGTGAGGGCCT	CP009273.1	1546460	1548998	224	183	9	45
GTTACTCCCCCCTTTCGGAC	CP009273.1	752900	755697	43	50	5	10
TAGTTCGCGCCTTCAGAGTT	CP009273.1	3441215	3443550	29	22	1	0
GCAGACTAATCGTCGGGGTT	CP009273.1	3834078	3837342	132	107	17	38
CGGCTACTACTAGTGTACCT	CP009273.1	246513	248884	67	61	6	12
ACGGGGGTTGTTCCAGAGCT	CP009273.1	3889002	3891492	37	24	3	5
TAAGGTTCAGTCGCTTATGG	CP009273.1	273172	275970	100	93	9	27
ATGTGTCGTTCGTACACTGT	CP009273.1	532704	535352	43	38	3	10
CAACTGCGGATACTGGTTTA	CP009273.1	2954903	2957378	15	20	2	4
TAGGGTTCCGGATTACGCAA	CP009273.1	1996665	1999136	132	116	13	23
GGGGGTGGCATCGTCGTGTC	CP009273.1	1383100	1384329	98	84	8	20
GAAAATCTTCAGGGACAATC	CP009273.1	2301967	2304009	28	23	1	1
CCCCTTTCCGCGCCGCGCTC	CP009273.1	104569	108419	77	57	10	19
GTGTCCTAGCAGAGTAAGTT	CP009273.1	2515523	2519011	136	126	14	15
GGATGAGATTTGATCCGTTC	CP009273.1	470196	472065	120	96	8	30
CTTAGTTAGTTTCGGCTAGG	CP009273.1	4438174	4438367	44	55	4	9
ACGACCCGTGTGACGATCAC	CP009273.1	3253730	3256030	69	57	5	11
CTTTAAGACGTCTGGATCCG	CP009273.1	3327213	3328305	160	142	15	38
GTTGTAAGGTTCGTTCCGAC	CP009273.1	4492615	4494840	97	89	54	105
TAGTGTGCGAGGGTATATTG	CP009273.1	3306374	3308206	20	22	0	2
CGTCTGCTCACTTATTCCAA	CP009273.1	2392994	2395414	34	30	3	3
TAAGAGCATTTGGTTGGTGG	CP009273.1	138771	140116	57	51	22	11
ACAATGTAGCGGCCTATGCA	CP009273.1	4430923	4434383	11	9	2	2
ACTCTATAGGCCTGATAGGT	CP009273.1	1379906	1382962	21	20	0	1
AAGCGCGCTGGTTGTGAGTA	CP009273.1	417318	420070	117	129	7	19
TAGCTAGCTACCGTGCTTGG	CP009273.1	82599	83904	39	41	0	5
ACGTGAGCTGACGACGACAG	CP009273.1	3634254	3636320	265	201	412	619
GATATTGGCGTGGACGAGTG	CP009273.1	1017578	1019312	67	85	6	7
ACATGTCAATGACGTCTTTT	CP009273.1	151021	154010	180	150	19	35
AATACGTTCTGCTGAAAGCC	CP009273.1	1589122	1591280	62	56	3	11
GACGGTACGCTCATGCTGGT	CP009273.1	551526	554034	423	398	196	317
TAAGTGTGTTTTGAAGGTGA	CP009273.1	4513567	4516766	275	259	25	50
GGTTTGGCATGTGTTGTTGT	CP009273.1	2499329	2501914	352	308	24	52
ATTGAATCCATTTGTAGGCT	CP009273.1	3814835	3818256	23	19	82	76
GGAGGGGTTGCGGAGGGTTT	CP009273.1	3841484	3844449	10	8	1	2
GTGGGGTCGCGTTGCCTGAG	CP009273.1	3943734	3945876	16	21	0	6
CGTGTTACGGTGAGAGTGCT	CP009273.1	3525616	3530772	62	35	0	5
CATTTAGCGGGGCAGGCGGG	CP009273.1	668298	672303	37	20	3	7
TTGCATCCTCAGGGGTGAGC	CP009273.1	105852	108307	109	92	10	25
TCTCAGCGTAAGCGAGTCGT	CP009273.1	2356455	2360661	198	154	6	34
TGCAGATTGGTCAGGATTGT	CP009273.1	1475603	1478057	24	17	2	9
AATGGTGCTAGGGAATGTGT	CP009273.1	2847242	2850116	192	142	24	26
GTTAGGTATTGGTCGCCAGA	CP009273.1	405108	407755	133	115	7	21
TGATGGCTCGGATGATTTGA	CP009273.1	1399013	1402399	100	74	10	25
GTATAGGAAACGAAGAAGTG	CP009273.1	992626	995761	90	88	7	20
GGCGGGACTAGGGGACTCAT	CP009273.1	3665877	3668088	42	41	10	13
AGTGTTTTCACGTTGCATCG	CP009273.1	3609739	3611182	10	8	1	0
GAAGGCGGAAAATCAGGGCC	CP009273.1	3536068	3539136	96	97	8	20
GACGCATGTGTGCCTGAAGT	CP009273.1	3565597	3568037	61	54	4	12
GCGCTTTACATCCTCAAGCG	CP009273.1	2975088	2976863	184	157	29	46
GGTGTTCCGGTGTCGGCAGT	CP009273.1	1263904	1266498	69	60	9	12
TTATAATCTGGGATGGGCCT	CP009273.1	149959	152913	15	4	1	0
ATAATGTGTTTGTGCTTTAG	CP009273.1	2007217	2009154	99	73	8	20
TGAAATTTCGCGAGTCACGA	CP009273.1	2967995	2970089	43	38	8	30
TGCAAGGTATGCGGGTATGC	CP009273.1	244385	246915	111	84	6	12
ACTAGTTGGACGGTAAAAAC	CP009273.1	3100298	3102961	278	235	13	28
GATTCCAGGTATCCAGAGGC	CP009273.1	2131067	2134003	180	170	11	46
TTCAGCCCAGGTGGTTTGAG	CP009273.1	60368	64510	103	94	2	6
CGCTCGCAACTCTGGGAGAT	CP009273.1	444180	446538	49	41	3	13
GAAGAACCGGAGGCGGTGGC	CP009273.1	672228	674933	105	113	7	31
CAGGTTACTAGGTACGTGTG	CP009273.1	2822845	2825185	27	16	0	0
CAAAAAAAAGGACTTTCAAT	CP009273.1	2387331	2389640	26	23	4	9
CATAAATATAAGGCTGGTTA	CP009273.1	999121	1001680	31	32	4	9
CGCGAGGATCGGCCGGCAGT	CP009273.1	1309706	1312487	130	79	25	55
GCGGCTCCGTAACGAGCTAA	CP009273.1	1224953	1227167	122	101	3	28
GTACGTGGAGCTGTTTTCGT	CP009273.1	3055386	3057691	89	85	7	21
GATATAGGGCGGTTCTCGAA	CP009273.1	52772	56650	51	46	1	10
ATCATACTGACCAGTGGGGC	CP009273.1	2387628	2389969	33	24	4	11
CTGTTCACGGCTACCAGCGG	CP009273.1	1992899	1998038	81	70	6	13
ACTGACTTAGTGTTTGATGA	CP009273.1	337091	340467	357	316	29	81
AGTGCGGTGGGCTAGCAAGG	CP009273.1	3327771	3329778	80	72	6	25
TGGATATTGTCTGCTTTTTC	CP009273.1	1537961	1540989	412	392	54	98
TCATTGGGCGTACCTATTGG	CP009273.1	113639	116583	166	192	14	38
CATGGCGGATGTTGGGGTTT	CP009273.1	3562465	3564881	148	129	10	37
GAGCTAATTGGTACGTTTTG	CP009273.1	1018737	1020858	20	19	2	4
TTATCATCAATCGCACATCA	CP009273.1	4238906	4240935	850	787	192	152
AACGCGCAGATGACTGGTGG	CP009273.1	1067447	1069529	39	35	2	3
CACAGATTGGGGTACGTGGT	CP009273.1	68688	71414	108	96	14	19
AGTGGTCACAGGGCATGGTA	CP009273.1	3374394	3378246	32	43	2	7
AGGAGGCTCATGAGCCTGGA	CP009273.1	1725314	1727733	68	71	6	10
CCGAGCCAGAGGACCTAGTC	CP009273.1	2430133	2433468	45	50	7	14
AGAAGATGTTCCATTGCTAA	CP009273.1	1244831	1246701	39	30	0	7
CAATCGCTCTTTGCAAAGGA	CP009273.1	1477694	1480587	19	8	6	5
TTCTGGGGGTGCATACCTAC	CP009273.1	4120871	4123454	70	64	11	9
AGAGGAAGGGTATAATTTGG	CP009273.1	4092569	4095500	93	77	4	22
GTAGTAGGCAAGTGCGTTAC	CP009273.1	2852602	2855207	135	133	11	36
ACGCGTGTTCTGGGAGAATT	CP009273.1	374388	375968	510	501	47	141
GGCCTACATGGCGCGTAACC	CP009273.1	2110668	2113107	125	121	12	20
ATTGGGGTTTGGCCTTGTCA	CP009273.1	4161962	4164055	2	13	1	0
CTTGGGCACAGGTTGGGCAT	CP009273.1	3526420	3528836	193	152	43	24
ACGTGAAACCTGCAAAGTAC	CP009273.1	2019650	2022615	47	38	3	9
TAACATGAGTTGAGCGGCTC	CP009273.1	4621980	4624949	286	226	16	60
AGCCATTGCGCGTTAGTACT	CP009273.1	2892713	2895095	46	57	3	14
AGGCGTGGGAGACGCGTTGG	CP009273.1	812126	814474	295	231	23	58
GTAGAGGATGCTAAGGCCGG	CP009273.1	2423600	2425729	77	65	4	7
TGGAGGTAGTGCGTGTGGTA	CP009273.1	36242	38435	182	176	16	50
TACTATCGGTTAAAGGACCA	CP009273.1	4295330	4298170	100	69	5	11
GGGTATGCCCCTGTGTAGGT	CP009273.1	1016537	1020208	175	164	15	44
CGTTAGTGTAATTTTAGTTA	CP009273.1	1564325	1566510	33	23	1	3
GAGCTGTTAAACCCTCTACG	CP009273.1	1808464	1811427	12	9	0	2
GAGGTGGGGCGGTATTACGT	CP009273.1	4171699	4174197	242	268	25	51
AGTGTGTGCCCTTAGAGTCC	CP009273.1	1854673	1857045	109	82	4	19
CGACTAGCGCCATTCACGAG	CP009273.1	4228833	4231524	101	77	6	25
AAGACCGGTGGTGCTGCTGA	CP009273.1	3137210	3139048	70	51	7	29
CCCGACTGGTGGCTGCTCTT	CP009273.1	4498628	4501381	27	23	2	8
GTAGCGGATGCTTTAAGTTC	CP009273.1	3361546	3364953	53	52	25	24
GTGGCGGTGCCGGCGGGCTG	CP009273.1	3585190	3587844	189	172	13	42
GGCCCACGAAGGTACTTTGC	CP009273.1	3031792	3033810	49	47	1	9
GGCACCCCTCATGTGGTTAC	CP009273.1	3746007	3748990	157	127	11	34
TCTGACCATGCATGCATTGG	CP009273.1	675652	679049	21	28	0	0
ATCGATGCGGGCATTTCCGC	CP009273.1	3564759	3567073	16	18	0	0
CGGTACTTTTGTGGCAATTT	CP009273.1	259824	261996	30	33	9	5
GCGGGGGCTCATAACTAGTA	CP009273.1	3551318	3553937	61	74	13	13
GGCGCAGGCGCTGTGGGGAT	CP009273.1	3109292	3111671	81	57	8	11
CGCTCTGAAGCGTTATGTAT	CP009273.1	2535796	2538358	57	59	8	20
GCGTACTAGCCTGCATGAGC	CP009273.1	922513	924906	55	55	6	8
CAGGAAAATTAAGGGCCGTC	CP009273.1	3749913	3752822	97	74	9	26
TGCTGAACTGCTATGGGATA	CP009273.1	3112134	3114956	16	8	1	3
GTACACCTAAATGCGGCGGC	CP009273.1	3844956	3847357	123	97	4	8
TTGGGTTGTTGAGGGGTTGA	CP009273.1	1080082	1083036	108	101	6	23
TCTCTTAGGAAATAATCGTA	CP009273.1	3635144	3638140	102	76	9	11
TAGATGTAGTCTTATGCTCC	CP009273.1	1275663	1279322	211	196	23	41
CCGTCTGAAGTAGTGGGAAC	CP009273.1	4278591	4278793	68	48	6	1
CATACACAAGGAGTCCGATA	CP009273.1	3473254	3475340	84	61	4	19
CGGCCTCTCTTGCTAGCTGA	CP009273.1	2839450	2839759	58	41	5	10
ATCGCCTACCGCTGTCGCCT	CP009273.1	2602738	2604739	148	139	9	25
TCGTTGTAGCATATAAACTG	CP009273.1	839540	842117	120	107	12	22
TACGGTCGTTGGGGACCCCG	CP009273.1	26128	29378	66	36	14	10
GTTCCTATGGGTCGATGGGG	CP009273.1	2170500	2172715	9	13	1	5
GGTGTGGCGCGAGAGCGAGG	CP009273.1	1847866	1850737	360	332	22	73
AGGTGGTGGTCTAGTCGGCG	CP009273.1	364991	367348	48	42	13	14
ATCCTGCGCACTCTGGGGGC	CP009273.1	1382345	1385122	19	21	1	6
TAATGGATAGGCCAGGTTTT	CP009273.1	2285078	2287301	136	138	24	48
AGAACGTGAGCTCGGTTCCC	CP009273.1	1571350	1574020	69	51	16	31
ATGCCGCGATGAGTATCGGT	CP009273.1	1267685	1270457	93	111	5	14
CGTCTGATAATCGGTTCCCA	CP009273.1	3590187	3592382	152	122	11	29
GCCGGGAAACAATCTTAACT	CP009273.1	2838315	2841648	72	65	6	18
GTTGTGACTCAAACTGACCC	CP009273.1	1323890	1326146	67	55	5	12
TTCCTTCCTTCGTATACCCT	CP009273.1	1279458	1282160	149	136	16	26
TTACGACGGTCGGCATGTGG	CP009273.1	2260853	2263368	16	18	12	18
GCTAGACTTTGTCGTTGGTC	CP009273.1	137683	138981	46	38	28	20
TGAACGTTTGCTCTAAAAAA	CP009273.1	4559186	4561966	42	31	2	7
AATGTTAGTTCGCAAGAACG	CP009273.1	3007449	3011758	111	98	6	14
ATTGAGTTAGGTTGACATAG	CP009273.1	2301589	2303817	130	133	12	32
GGGGGACAAAAGAGATCTTC	CP009273.1	2787887	2788763	82	71	7	11
GTATTCCCTCATATTTAAGG	CP009273.1	1587519	1589503	116	82	9	12
AGCGTATCGTTGTGACAGGG	CP009273.1	4490681	4493384	164	161	11	20
GTTTGTATCTAGAGCAGCGT	CP009273.1	2902679	2905768	51	48	1	13
AGGTTCTGTTGAGAGAGTCA	CP009273.1	2467212	2470493	205	150	24	42
TAACTTCTATGGGTGGCTAC	CP009273.1	992830	994694	84	64	1	11
GAGTATTGCTCGTCCTCAGA	CP009273.1	1822901	1826338	49	63	0	16
TCGAACTGTTGTCGGCCATG	CP009273.1	3563530	3566121	174	134	6	28
GGATGACGTGATTGATTCGT	CP009273.1	1742012	1744550	153	119	17	37
CCTAGGGCTGAGTAATTTGG	CP009273.1	534630	537158	69	51	9	11
ATGTCTCTTAGTTCTTAGGT	CP009273.1	4527787	4529371	81	76	2	5
GTGCGTAGTACGACGGCCGA	CP009273.1	1609155	1611628	22	20	0	4
TGAGGCTAGATTAAAGGTCA	CP009273.1	3774646	3776789	12	15	0	3
GCAGGGGCACAGGCCTTGTG	CP009273.1	2663850	2666800	173	143	11	37
AGTGTGAGAGGCGGCGTTCT	CP009273.1	3822108	3825294	67	49	0	13
AAGTTGTGCCAGGTCTTTGG	CP009273.1	4420725	4422705	148	146	14	47
ATGGAGCTCGGATTATCGCT	CP009273.1	4376263	4378353	82	102	10	27
GTACGGGGGCTTTGAGTATT	CP009273.1	1109395	1110989	145	133	9	51
TTGCAGCTTGGCGTAAACGC	CP009273.1	1948782	1950947	137	90	5	24
CTTTGCGGGTGGTGCCGCTC	CP009273.1	371563	373340	66	62	5	9
GGGTAGGGTGTCCATGAACT	CP009273.1	2991080	2993506	23	22	0	7
TGTGGTGAAGAAGAGGTGTC	CP009273.1	81257	84281	220	172	21	62
GGTGTTCTTCGGAGTGCGTG	CP009273.1	761433	764192	31	25	0	3
TGTGGCAACTGTTTGTTTTT	CP009273.1	3893003	3895101	84	72	6	19
AGAAAATCTGGCAATGGTGC	CP009273.1	4292434	4294596	314	282	24	44
TTGGGTCATGCTAGGAGCCG	CP009273.1	4176170	4179295	178	144	20	42
AACTAGGGTAGCTTTCGCTA	CP009273.1	1504236	1507817	51	59	6	23
GTCTTGGGTGAGTTTCGGTG	CP009273.1	4005497	4008101	104	96	7	22
AAGGGTTTATTTGCCAGGTG	CP009273.1	2595777	2599370	161	158	14	43
CACTTCGCGCGCGGCACCAC	CP009273.1	1213926	1215647	588	520	51	1025
TCGGCTGATGTAGCTGTCTT	CP009273.1	1321335	1322955	182	174	18	27
CTCTGGCCAATAAATTAGTC	CP009273.1	1497204	1499999	96	83	6	18
ACGGGCACCGGTCGAGGGGG	CP009273.1	3293573	3295406	62	55	4	13
GTGTACGTACTTACGTACTT	CP009273.1	950564	952876	92	96	12	25
TGCCAACTTTGGTACCAATA	CP009273.1	4483259	4486024	176	150	10	24
TAAGCGATGCAGTTTGTTAA	CP009273.1	2182490	2184938	139	109	15	25
GATTCGGAAACGCTACGGTG	CP009273.1	96560	99410	225	224	11	10
TTTCTCTTCCGTCCTCGTTC	CP009273.1	4080520	4082495	122	95	8	30
ATCGTTCGGTTTGACATTTG	CP009273.1	4336527	4340732	103	99	12	19
GTGTTTAAGCTCCAACCTCT	CP009273.1	645014	647638	39	39	4	10
TTTGGTTTCGCTATATGTTG	CP009273.1	3557772	3560703	21	25	0	5
GTCCCATGGGACACAGTTAT	CP009273.1	3040374	3042519	34	24	5	4
GTCAGTATGAGCGTATGAAA	CP009273.1	2910596	2912941	75	78	3	11
CAATGGACGTTTAGGACTTT	CP009273.1	1352034	1352525	112	94	8	26
TAGGGCATACAGCAGGGTGC	CP009273.1	4573076	4577260	29	25	4	11
GGGTGGTACTGCGGCTCAGG	CP009273.1	1207471	1210297	130	125	6	21
GTAATTTGTGTTGGTTGCGG	CP009273.1	1249798	1252280	219	169	10	67
GTGGGCTACACGCGGCTGTG	CP009273.1	584726	586739	125	82	6	24
AGTATTGCATTTACTACGGT	CP009273.1	3260428	3264391	150	139	23	38
CCAGGGGTCGGTCCACACGC	CP009273.1	3405776	3408956	78	61	2	9
CATCGATTTGAAGACTTTGT	CP009273.1	2260084	2262054	60	63	10	4
AAAGGGCTGGAAATTCGAGG	CP009273.1	333126	335577	39	23	3	5
GGTTCCTCGCGTTACTAGGT	CP009273.1	4573268	4576301	288	261	13	44
GTCACGAAGCTTTTTTATTG	CP009273.1	1327611	1329388	258	252	52	74
AGCTTTCAGTAATGCCTGCG	CP009273.1	3003829	3005958	102	121	7	21
GCATTATGTTACTGCCATTT	CP009273.1	3923795	3926055	94	81	7	9
AGTTTTCAGTTAACTCTGAA	CP009273.1	497521	500036	68	59	3	8
TGGGATCTGAGGTTTCTGAG	CP009273.1	4068977	4071357	11	11	0	3
TGTGTTAGGGTAGAGTTTGA	CP009273.1	1452617	1456087	10	14	1	5
GAATCTTGGCGTCTCGTTTT	CP009273.1	4060939	4064122	91	81	10	26
CAAAACTAGTTGTTCGAGTT	CP009273.1	3749770	3753658	88	80	12	17
GGGTTGTTAGTGATAGTGTT	CP009273.1	3492221	3494150	51	54	2	8
CTGTACGGTACCCCGGGGGC	CP009273.1	3105790	3108453	110	118	19	30
TTATTTGATGTTGGCGAGGT	CP009273.1	3591961	3594909	57	48	8	19
CGGGATGGGCACCAAAGAGG	CP009273.1	1732904	1734966	14	18	4	3
GGGCTGAATCGTTAAATCTT	CP009273.1	4565468	4568620	74	63	8	14
AGTTCGCGACGCCGTAACTT	CP009273.1	4314810	4316901	38	42	7	6
CTCGTAAAAACTTGCACATC	CP009273.1	1274836	1277531	134	141	0	19
GATTATGAGTTTTGTTGGAG	CP009273.1	1006752	1009381	48	50	6	8
TGGAGTGCGTGGAGCTTTCT	CP009273.1	4020555	4022849	127	103	7	33
TAGGTGTGTGGGGTTTCCCA	CP009273.1	3493969	3495438	28	18	0	6
CATCTGTGAATGACGAGTGC	CP009273.1	2552266	2556863	125	124	68	77
TGTGCTGATTCACTGCGCAT	CP009273.1	2279634	2281847	65	44	1	6
TATGAGGTGCTGTGCAACCT	CP009273.1	4125017	4128657	18	22	0	3
TGCGTCTTATGCTTACTAAT	CP009273.1	2318612	2321217	72	62	6	16
TGAATCGCGCGGATTGCTGC	CP009273.1	234669	238223	126	97	6	20
CTCACGTGCCGGTGAGATCG	CP009273.1	4310151	4313455	91	86	4	9
AATGAGTCTGTGGACGCTCG	CP009273.1	1075084	1077344	15	20	4	1
CTGTTCTCACAGTGATCTGC	CP009273.1	436167	439199	91	106	1	16
GTGGTTCAGGGAGCAGAGTT	CP009273.1	2750286	2752347	32	27	1	8
GGGGCGTAGCGATATCACGA	CP009273.1	4375854	4378967	48	40	0	11
CTGACCCGTTCAGGCCCAGC	CP009273.1	4396307	4399302	138	105	9	20
AAGCGAAGCGGCCTTTCGAT	CP009273.1	3007647	3008652	238	223	15	41
CAAGTGGCGCCGTTCACAGC	CP009273.1	1847818	1851344	155	124	10	27
GCCGGATTTGTTTAGCCTCG	CP009273.1	1179950	1182058	105	89	9	13
GTTTGCAGTGAACGGTAACC	CP009273.1	2739137	2739638	166	110	19	44
GCAGTACCGCCGTGACTGAT	CP009273.1	2114080	2116173	154	171	10	46
GTCGAGGTAGGTGCTAAATT	CP009273.1	2893290	2895873	20	25	2	10
CTACTGATCGTAGTACCCGC	CP009273.1	4621258	4622690	19	16	2	5
GTCCCGCGGATTCGCTACGA	CP009273.1	1659239	1661886	189	157	7	25
GGACTCCGGGGGGCGGTGGC	CP009273.1	901599	903717	75	86	7	18
ACGAGCAAGGCCGTAGTTTC	CP009273.1	1575826	1578501	41	27	4	13
GCAAACGATGTGTCGTGGGC	CP009273.1	3082210	3084278	143	129	17	48
CTATCGGCTTAGTAGTCTGT	CP009273.1	1208772	1210748	42	30	2	9
CTATGCGTGGGATTGGAAAG	CP009273.1	4182673	4185881	99	82	8	13
ACCGTGGGCGGGACAGTCGG	CP009273.1	2085517	2087803	45	27	1	13
AGTGGCGTTATCGTGTGCAG	CP009273.1	1135615	1136134	119	119	7	31
AGGGAGCCCACATATTTAGT	CP009273.1	2933950	2937106	125	102	9	42
GGTGACTGGATTTCATCGAT	CP009273.1	2970065	2972571	166	125	22	65
TATTGACACAGCTATTTCAC	CP009273.1	3356210	3358727	159	115	14	25
ACAAGGGATCTGGTATCAGT	CP009273.1	3470010	3471766	101	68	6	17
TCGTTTGGGTCTGGACTAAG	CP009273.1	45396	47492	73	72	7	27
GTCCTGATAGCCGAACGTAA	CP009273.1	1241319	1244024	171	147	8	42
CAGGTGAAATAATGTTTCCT	CP009273.1	4274897	4278185	15	12	0	2
TGGCCCGGTTTAAGATGTTT	CP009273.1	80846	83253	299	272	9	33
GCGCTTCCATTTTAAACTTC	CP009273.1	2945589	2948482	62	69	3	9
GGATTTGGACATTGTGGTAG	CP009273.1	2166158	2169082	10	12	1	1
CTGCTGATATGAGCTTTTTA	CP009273.1	1359771	1362196	11	4	0	2
CGGGTGCGAGCGGTTTGTTG	CP009273.1	2258138	2260797	66	72	3	9
TTACCTCAGCGTAGTAGTGA	CP009273.1	2360216	2362697	231	195	21	71
CGTCTGAAGTTTTGCGCTGC	CP009273.1	3840600	3842319	188	166	17	39
TGCGCGCCGAGAACCACTCA	CP009273.1	4307240	4310343	173	166	13	48
AAAGGTCCGTCAGAGGCACG	CP009273.1	938783	941643	60	76	5	15
GAGGGTGGCGCGATCGTTTC	CP009273.1	950873	953956	9	16	0	5
GATGCGTTAGAGGGGGTCCC	CP009273.1	1015690	1017612	25	20	2	5
AATGGGTGTGTGGTGTCACA	CP009273.1	550745	552950	34	41	18	12
TTAGATTTTCCGACGAGTAA	CP009273.1	465237	467748	61	59	4	14
CCCCCGGTTGGCCCGAGGGG	CP009273.1	1215596	1219531	103	91	2259	1268
TAACGGGTTGTGAGTCATTC	CP009273.1	3262151	3263221	898	793	65	121
GAGTAATTATTGCGTCGAGC	CP009273.1	1422989	1426446	38	52	5	13
TGCGTAGGACCTATGAGCAG	CP009273.1	3941493	3943905	107	91	5	21
ACAGTTGGCTTGTTGTCGAA	CP009273.1	4541721	4543973	50	54	6	6
CTGGTAGACTCGCGACACGT	CP009273.1	1555523	1558170	88	72	12	22
GCATTAATGGTAATTGTCTT	CP009273.1	4398193	4400921	109	85	9	22
GTCTGGAAAATAAACCCCCT	CP009273.1	3150623	3153478	90	84	29	63
GAGGTCCGGGCAGGGAGACT	CP009273.1	4432532	4434298	33	25	1	6
TTGCAATTGCCTGTCTGCGA	CP009273.1	3343981	3346111	54	68	13	19
TACTGTTTGCAACACACTGC	CP009273.1	1583816	1586122	42	48	2	9
TTAGGGCTTTGGGGAACGCT	CP009273.1	4450189	4452559	160	150	2	34
CGAGGTATATCGCCTCTTAA	CP009273.1	3302830	3304491	95	95	6	27
GTTTATCGGCCATAGTGCTT	CP009273.1	3006113	3008889	53	45	10	14
TAACAGTGAGCCAACGCGTT	CP009273.1	2812071	2814135	87	76	3	3
TCGGAGCAGAAACGTTAGGG	CP009273.1	2102422	2105278	49	47	8	21
CAGAGTCGTCAGGTGAGATA	CP009273.1	323345	326465	52	52	13	31
TAACGCGCTATTGTGTGCGG	CP009273.1	4142679	4145284	115	101	16	37
CCATAGGTTTTGGGGTCGTC	CP009273.1	3117839	3120270	74	68	3	18
TTTATCCTGACATTGAGATC	CP009273.1	1384811	1387850	128	129	6	30
GGGAGACAAAAATCGGTGTG	CP009273.1	1437252	1440483	78	87	2	3
CCTGGTACGCCGGGCCCTTG	CP009273.1	3294066	3297665	90	75	1	11
CGCCTTAATTGCAATTCCAC	CP009273.1	149674	152545	78	84	15	13
ACTGTTGGTTATGCTGGCAA	CP009273.1	4295391	4297305	446	359	31	109
GGTGCCTATTCTCGATGCGT	CP009273.1	4208529	4211416	148	125	11	29
ATAATACGTCCAGGGACCGA	CP009273.1	4623168	4625377	48	39	11472	5701
TTGCAAAGTGTCCCGTCCGT	CP009273.1	4403023	4406054	31	19	17	34
TCCCGCGTAAGATAAAGTTG	CP009273.1	3111282	3113289	42	54	10	19
ATTACAGTCCATTGGGCCCT	CP009273.1	767961	768189	103	99	5	19
GATAATTTGACGGGCGGTGA	CP009273.1	1225339	1227440	17	19	1	0
AGGTTTCGTCACCCTTCTAC	CP009273.1	80042	82975	134	102	7	26
TCGTTTCGTAGTGGGAATGA	CP009273.1	3769760	3772191	55	46	32	11
GTGGTTAAAAACTTCTTGCT	CP009273.1	249856	251787	62	59	2	15
TACGTGGTGAGTATCAGTGC	CP009273.1	4001348	4003487	87	64	3	15
CATATTGCCTGCCTTGAGCA	CP009273.1	1632929	1635115	127	119	8	11
TTTGTTCCGGGTATCGCTAC	CP009273.1	11943	12897	36	46	7	7
ATGTAGGTCAGCGTATACTT	CP009273.1	2385314	2387580	15	15	1	0
AATGCTATGATCTTGCGGCG	CP009273.1	3961876	3963744	319	302	21	71
CTATACTTTAGTCACGCAAG	CP009273.1	3527561	3529953	28	30	0	4
TGTGCATTGAGAGGCCAACA	CP009273.1	595292	597988	64	47	5	9
GAAGGGTTGGGCGCGCCGAT	CP009273.1	489545	491250	66	64	4	12
TGGTGGAGTGGCCGTGGAAG	CP009273.1	2640788	2642720	358	297	23	57
AAAGGACATCGATGTGAATA	CP009273.1	833102	836271	23	31	5	3
TGTATGATGGTCTACGACAT	CP009273.1	3867733	3870469	65	65	3	6
CTGGGGTATGGGGCGCAGAA	CP009273.1	1771488	1774882	283	206	20	41
TTGAGTAAATCTGGTCATTG	CP009273.1	166176	167070	14	14	0	2
CAATACTACCCTTTCATAAG	CP009273.1	1961715	1964036	98	89	10	16
TCTGCCAAACGGCCGTTCGG	CP009273.1	3340837	3343387	247	193	84	196
GCCTTCATTGGGAGGGGGTC	CP009273.1	613550	615602	45	46	2	10
AAACGGTGTCTCAGTGCGTT	CP009273.1	4575522	4578480	29	24	1	8
CCTTTGAGTTTAGCTGCGAG	CP009273.1	4336297	4337612	90	89	10	19
GGTCCGATGAGGCTCGTGTG	CP009273.1	3565713	3568781	51	55	8	8
GGGACGGACTTCCCTGGTCT	CP009273.1	3153704	3156712	71	53	1	9
TGTCGATAGAATGTCGTCTA	CP009273.1	552006	556046	167	146	46	78
AGCATGTCAGTGGGCGCACG	CP009273.1	1134246	1136915	7	10	1	1
GTGGGAACTGCGGGTTCAAG	CP009273.1	2287992	2290196	248	201	14	63
TTTACCGGCGGCCACGCGTT	CP009273.1	3673949	3676324	166	150	18	19
CGTCGTTTGATGTTGGGCGG	CP009273.1	3149109	3151636	309	314	22	52
TTGGGTTAGGGCGTGGAAGG	CP009273.1	3581753	3583904	58	58	6	8
GGTGGTGGGGTCATGTGGGT	CP009273.1	3123069	3125746	44	56	3	12
CTGTTCTGATCTATGCTGGA	CP009273.1	2906332	2908463	50	36	5	7
CGGGTGTGGCTGCCCGTTGT	CP009273.1	3010220	3013102	481	365	41	98
ATTGATAGATGGGAGCTGGC	CP009273.1	3559642	3562732	30	45	9	15
CATGAGACGCAAGGAGGGCC	CP009273.1	2616768	2620433	39	34	8	10
TGAATCCGTGCGTTGTCTTT	CP009273.1	4141724	4143857	265	233	17	40
GCTGTGGTCGTAATATGCTA	CP009273.1	1969895	1971786	190	195	14	39
TTTATTTAGGTCCCTTCTTA	CP009273.1	3474202	3477412	26	29	2	3
GTCGTTGCAACCACGTTCAT	CP009273.1	2021909	2024032	442	382	31	74
GGAAGGACGCTTTATGCATT	CP009273.1	928411	929332	362	299	21	77
TAGATGTGACATGTATTATG	CP009273.1	2254880	2257024	22	25	2	9
GGCGAGATCATGGCCGAGAG	CP009273.1	1592760	1595518	103	115	13	30
TGCTAAATTTGGGGGACTAT	CP009273.1	2762241	2765198	102	68	6	20
CGCTAATCCACACTGCTCGC	CP009273.1	672613	675784	18	10	0	0
CGAAGGCACGGGTTGTTTGG	CP009273.1	3004925	3007524	63	56	6	17
GCGGAAGAGGCGTGGCTGCT	CP009273.1	795038	799704	20	15	2	3
TGATCATACTTGTCTGTATG	CP009273.1	2469178	2471629	20	19	3	4
CTTTGTGTTTCTCTCGGCGC	CP009273.1	2245165	2247341	51	48	2	6
TACATCATAATCTATTCACC	CP009273.1	3869891	3872755	102	74	5	16
TCCTTAGGGTATCGCCGGAA	CP009273.1	316559	318712	66	43	4	13
CACGGAGGCCGGTCGCTTTA	CP009273.1	4346886	4349077	47	32	2	4
GAGTTAACGGTTGCCATCGC	CP009273.1	3018908	3021075	55	52	1	4
AGGTGCTTCCTGCCACAGAT	CP009273.1	1785873	1789340	173	157	84	97
TGGACTGCACACGCTTGAGG	CP009273.1	505196	506747	223	202	26	59
TAATAAAAGCGTCGGCTGGA	CP009273.1	3452945	3456243	60	57	6	17
GATTCCAACACGTCGTCTGG	CP009273.1	693099	694688	52	36	3	8
ACCCCCAATATAGATTGCCC	CP009273.1	2339242	2341351	114	79	6	15
ATCGTTAAGTTCTATGGCCA	CP009273.1	592422	593070	190	157	14	51
GCGAGTGGACCTCTCGAAGG	CP009273.1	4236092	4238495	35	36	0	6
GATAGTCTAGGGACGGGGGA	CP009273.1	4165275	4167619	99	73	7	12
GTAAAGTACTACTCGAGGCT	CP009273.1	4058234	4061521	230	211	18	46
CGGGTACGCAGGCAGTTTCC	CP009273.1	3907062	3907629	36	33	5	7
TGTGCAGGATTATTGGTTTT	CP009273.1	1945709	1948008	188	129	20	36
TGCGTGCGAAGCCGTTATGT	CP009273.1	4378798	4380855	243	189	7	16
ACGGTTTCGAGGAACATGGG	CP009273.1	1071304	1073496	22	17	0	2
CGTTACCCAGGTCGTGCCCG	CP009273.1	3920104	3922219	14	16	0	4
GCCTTGGCGGGTTAGGGAGG	CP009273.1	2189474	2192273	126	107	14	25
GGTAACATGGTTGGGGTAAC	CP009273.1	943615	945963	366	306	19	76
GGAGGAAAGGGTTGGGCTAG	CP009273.1	174877	176333	26	31	0	2
AATCGAGGGTGGTCGGGTGA	CP009273.1	4396823	4399346	113	69	6	13
GCGCCGGTCCGGAAGGGGGC	CP009273.1	1093456	1095996	257	245	18	42
ACCGGGTCGGTGATCTTCTA	CP009273.1	2671054	2673554	400	380	21	89
TGTAGCCCAGTCACGGACTA	CP009273.1	1325539	1327413	82	79	12	15
GCTGTGTGGGCGAAACAGGT	CP009273.1	4619432	4620717	25	27	2	4
GGTAGTCCTCCAGTGTATAA	CP009273.1	4132461	4134561	117	80	3	25
GTCGAGTAGTGGGCTGTGGC	CP009273.1	2190041	2193985	162	115	8	22
CTTATTTAGCTTTGCGCGTG	CP009273.1	756312	756791	82	79	1	23
TATTATTTGTACCGGTCTTA	CP009273.1	3952289	3955098	7	12	2	3
GAGCTTGCGCGACTTGCTGG	CP009273.1	2766454	2769462	40	39	5	17
TGCTCCGGAGCGGGGCTTAT	CP009273.1	1297842	1301630	59	53	39	55
GATCTTATGGCTTGCTAGCG	CP009273.1	1859696	1862050	33	32	1	5
TTAGCGTTTCGGGCTTGTGA	CP009273.1	1532469	1534694	115	124	9	15
GGCGATCGTGTATAAGGCTC	CP009273.1	1733251	1736580	125	135	5	21
TCTGTAGGGGTACGAGGCGG	CP009273.1	830097	832815	126	117	6	32
CGAAGGATCAAAAGGGTATG	CP009273.1	2586966	2589318	73	74	4	12
TTAACATGTTGCGGGGTTCC	CP009273.1	1558132	1560814	197	244	23	43
GTGCATGTTAAAGTGAGCGC	CP009273.1	3743294	3745446	156	131	3	9
AAAAGGGCGTGACCCGCAGT	CP009273.1	2191135	2191319	7	11	1	2
AATATGCATGTTCGTAGCCA	CP009273.1	1857546	1859967	112	111	8	28
GGCTGAACCTCTTGTTGGGG	CP009273.1	2252968	2256357	69	44	4	8
GAAAGGTCAGTACTAGTGGT	CP009273.1	850650	854348	34	24	1	6
CTACTGTCATGCTTACTCAT	CP009273.1	2918737	2920509	81	102	84	124
GGCGATGGCAGGCACGTCTG	CP009273.1	4079775	4082136	509	423	44	125
GGTGGATCGGGGGAACCGAT	CP009273.1	1214331	1216696	207	164	16	42
CCGGCAGATGGGGATTTCTG	CP009273.1	3608637	3610388	41	31	1	6
TTGATATCGGATTGTTATCT	CP009273.1	1411504	1412274	129	119	67	100
GGCCTGCCTACCGAAATGGG	CP009273.1	1919826	1922709	116	97	8	18
GTCGCGTGTCAAGTCGTCTT	CP009273.1	3381428	3381610	101	94	5	26
CTAATCAAACCGCTATTCCA	CP009273.1	1472612	1474972	53	58	1	12
[truncated: 15,673 more rows]

## Sheet: PC02664
barcode	contig_id	pos_from	pos_to	set2_IT037_PC02664_Time_0	set2_IT038_PC02664_Time_0	set2_IT055_PC02664_15.625_atc	set2_IT056_PC02664_15.625_atc
[truncated: 25,552 more rows]

[truncated: 2 more sheets: pp7, prr1]
