# Supplementary material for: Multicopy suppressor screens reveal convergent evolution of single-gene lysis proteins
Source: Nat Chem Biol. 2023 Feb 20;19(6):759–66. doi: 10.1038/s41589-023-01269-7 (PMC10229422; doi:10.1038/s41589-023-01269-7)
Supplement: Supplementary file 6 — Barcode-level Dub-seq scores (f-scores) for all reported library screens. [file 41589_2023_1269_MOESM6_ESM.xlsx]

## Sheet: Supplementary Data 4 overview
# Supplementaryd Data 4 - Barcode-level Dub-seq scores (fscores) for all reported library screens.
# Each tab refers to results grouped by phage lysis protein
# barcode: unique DNA barcode identifier for tracked genome fragment
# contig_id: reference contig used to map tracked barcodes
# pos_from: beginning of fragment on the BW25113 genome
# pos_to: end of fragment on the BW25113 genome
# remainder of columns report fscore for all reported library screens

## Sheet: hgal1
barcode	contig_id	pos_from	pos_to	set2_IT007_hgal1_15.625_atc	set2_IT008_hgal1_15.625_atc
GGGGTGCCAGTCGTTGTGAT	CP009273.1	1700528	1703659	-2.05772	1.11548
AGAAACACAGCGTTTAGGAC	CP009273.1	1921971	1923952	-1.85126	-1.34104
TACGAGTGTGTCAGGGTGTG	CP009273.1	1571067	1573356	-0.123118	0.209323
ACTGGTTTTACCGCTGATTG	CP009273.1	1924360	1927229	-0.128105	1.32072
TCAACGATAGTAAGTGCTCT	CP009273.1	278882	281421	-2.06571	-1.14044
TTTATTTTTGACATATCTTG	CP009273.1	1319350	1321695	-1.65635	0.0465198
GGGTCACGGTGCGCAGGTGG	CP009273.1	1831046	1832745	0.274266	0.899971
CGCGGCGCAGGGACTTGGGC	CP009273.1	1945936	1948182	-0.30463	-0.701293
AACAACCGGTTTGTCAGTTT	CP009273.1	3044435	3046491	0.11221	1.15295
CCAGGGTGTTGGGCGGAGAA	CP009273.1	1330587	1333189	1.12025	-0.00893576
TATGGTATTTATGGAATTAT	CP009273.1	685137	687252	1.23976	1.06945
GACACCGAATTGCGTTGCGT	CP009273.1	3822379	3825079	-0.32075	0.77444
TTGGTTATAAGGCGCATTCA	CP009273.1	3347816	3350658	-1.19522	-0.269954
CAAGTATTTAGGTGCAATGA	CP009273.1	1614503	1616534	1.53883	1.37483
CACAAAGGGTAAGAGGTCCC	CP009273.1	4598527	4602201	-1.41135	-0.901125
AACTGCGCTGTAACCCGGGT	CP009273.1	2492844	2495714	0.50107	0.543375
TTCAATGCTGCTTGTCGCAC	CP009273.1	3755444	3759491	-1.34065	-1.83042
TTTGGTCATCCGGGACCTTG	CP009273.1	4578669	4580710	0.397964	0.410692
AACTGAGCGGTTTTCGGGGA	CP009273.1	4254636	4256641	-1.00881	-0.498578
GTGACGCTTGGTACGGTCCC	CP009273.1	3090524	3093273	-0.145178	0.394797
TATGTTCCCAGGCACTATTT	CP009273.1	1536120	1538525	1.34667	-0.0499881
GACCTGGTTTCTAATGGTCG	CP009273.1	1393925	1396626	0.169695	0.304414
TGGGTGTGCTGTTGCACACT	CP009273.1	4190109	4193211	0.763835	0.724725
GGCAACGTTCCACCTATTGT	CP009273.1	499163	502072	1.38974	1.04293
AAAGGCTAGTTCTAGTAACA	CP009273.1	94041	96419	0.592835	0.0486153
ATAGCTCCTGTCGTGCCGGT	CP009273.1	3967302	3970766	-1.64268	-0.0544478
CGTAATCGAGTATGGCCAAG	CP009273.1	2647588	2649775	0.115821	-1.95891
TTAGAGGTGTGTACGTTCTC	CP009273.1	153320	156552	-0.398752	2.61398
CGTGCCGGCAGTGGAATAGT	CP009273.1	2842607	2844571	-1.63195	-0.832217
AATTACCACGACTATTGCTT	CP009273.1	3921041	3925794	-0.32075	0.926443
CTAAGTCCTTTAGACTTGAT	CP009273.1	3702343	3704366	0.668603	0.210539
GGACGGTTGTAACACTTGGA	CP009273.1	3943126	3946392	-0.150825	0.452512
GATCCAATCGAGATTCTTCA	CP009273.1	2778102	2780308	1.55264	1.05964
GTGTGGCTGGGGCGGACCCC	CP009273.1	4268778	4269690	-0.642678	0.806149
TGCCGCGTACCTCAGTAGGG	CP009273.1	824887	827384	-1.67439	0.250878
GCAACATGGACGTCTACCCT	CP009273.1	3928671	3931269	-0.472753	0.0374747
GTTGAAGTTTTGGGGGCGAT	CP009273.1	4625894	4628944	-0.642678	-1.71741
GTCGATATGCCGTTGCTCTG	CP009273.1	1790554	1793495	0.389743	-1.68499
TGGGGGGGGGTTTATTTGCC	CP009273.1	3798058	3799678	1.50201	1.4691
TATGTGTGCGTGATATACGG	CP009273.1	3990580	3993172	0.787006	-0.117804
TCGAGATTATTGGCTAGCTT	CP009273.1	50687	50967	0.639722	-0.627658
TGCTGGTCACGGCCTTCGCG	CP009273.1	3045288	3047421	1.29898	1.29136
TTGTGTGCTCTCCAGCTGCG	CP009273.1	141430	144315	0.579714	0.252214
ATAATATCATTTATGCATGG	CP009273.1	4502317	4504909	2.35168	0.77444
TTGTGGTGTATCGGGCATAG	CP009273.1	629858	632386	0.366632	0.575352
ATTTTTAACGTTATCTGGAG	CP009273.1	598883	601171	-0.105021	-0.594794
AATAATCGTATGGTTATTAT	CP009273.1	1679601	1680839	-0.454606	0.171099
TTATTCATGCGGTTAGGTAG	CP009273.1	4056045	4058472	1.20281	0.889918
ATTGTAAGGCATCGCTGTGA	CP009273.1	3413504	3415273	0.91662	0.935861
TTCGCTAGGTTTCAGACATT	CP009273.1	911442	914203	-1.98371	-2.47349
TTCTCAGACGCGGATACAAG	CP009273.1	3128975	3132034	0.420938	0.346203
TAGCGTCTATTTGGGCTAGC	CP009273.1	4513431	4516349	0.251997	0.617834
GTCTCGCTCGTATGGGCTTT	CP009273.1	1780684	1783005	1.27494	0.590994
CCCACCGTGCCGGCTTAAAG	CP009273.1	4545344	4550306	-0.758724	-0.124508
GAAAGTAAGTTGGGTAATAT	CP009273.1	4172103	4175323	-2.49067	-1.56541
TTGGCGCGGAGTCGACAGGG	CP009273.1	81841	84318	-0.975738	-1.07123
CAAACACTGATATGCCTTGT	CP009273.1	2874539	2877168	0.867554	-0.135922
GATTCTGGCGTTACACGGAG	CP009273.1	153822	155633	0.938972	0.983536
TGCGTGATTCGCAGGCGGTT	CP009273.1	502021	505414	-1.82325	-0.897985
GCGGCCAGAGGGATGCGTGG	CP009273.1	4387947	4389431	-0.251285	0.512699
TTCGCGGGAACACGGCACCC	CP009273.1	971771	975268	1.05437	0.912516
TATAACCACGCACTTGCTTA	CP009273.1	1312665	1314546	-0.0815622	-0.027014
CTAAACATGAAGAACTGGGT	CP009273.1	4585239	4587527	0.434138	0.71031
ATGGTGGAAAAGGACTGCCC	CP009273.1	3277760	3279608	-1.36028	0.787379
ATGGCGGTGCCCCCATGATT	CP009273.1	4551185	4553115	1.14022	-0.634951
TTTCGATCTCAGGTCGGGGG	CP009273.1	2551660	2554162	-2.39875	0.111475
TTGAACCCACTGCTCGTCTT	CP009273.1	3074730	3075684	0.9588	0.226953
AAAGTCTGAGGGGGCCGTCA	CP009273.1	225914	229501	-1.30057	-1.37531
AAAAGGGGTGCATAGTTTTC	CP009273.1	2993556	2995348	-0.221214	1.02598
GTCACTGGAAAATTCTGGCT	CP009273.1	667233	669689	1.79606	0.647328
GCATAGCCTAGCCCGTTGTG	CP009273.1	3622796	3624209	1.1411	0.0412763
GCGGAGGCACCGACGTGCCA	CP009273.1	4171539	4173649	1.16267	-0.211621
TTAGGTACGGTGCAAGCGTA	CP009273.1	3747405	3749208	0.227123	-0.0147215
TTTCCCGCTTGGTTGTTATT	CP009273.1	2876553	2879145	-1.4966	0.651058
TATAGGCCTCTCTTATGGTA	CP009273.1	1681994	1684704	0.873658	0.590336
TCTATACGTTAACAATCGGA	CP009273.1	1725801	1728960	-0.735787	-0.22556
ATTACTTGACTAGGTTATTG	CP009273.1	622118	625507	-0.462411	-0.885069
TGACACTTTCAATCTGTTGT	CP009273.1	510384	513302	-0.905712	-0.980447
CGCTAGTCGAGCATTAATTT	CP009273.1	3073017	3074959	-0.0088059	-2.08354
CCGGACATGTCTAGCGAGGG	CP009273.1	3671656	3674116	-1.10502	2.14217
CACGCTGGGAATGCGTGGTG	CP009273.1	900379	902570	-0.552923	-2.85005
ATTGCATTATGCTTATCTGG	CP009273.1	1640750	1642465	-0.999732	-1.01034
CGCTTTGGATGGCCGTCGTG	CP009273.1	4292254	4296100	-1.05772	-1.20645
GAGGTCAATGTGGTGGCGCG	CP009273.1	91824	94213	-1.52006	-2.17976
TGGTAAGATAGGTTTTGTCC	CP009273.1	3540425	3543234	3.01267	-0.547488
CAAGTATACTGGCAGGTCCG	CP009273.1	745259	747237	0.0625787	-3.33408
GCATAGGCCCTTGGCGGGGT	CP009273.1	118829	119443	-0.851265	-1.926
GCCCCAGCGTGTCGTGGTCG	CP009273.1	2884638	2887456	1.44318	-1.95348
GTTTGTGCGAAACTCTCAGG	CP009273.1	1521059	1523899	1.30087	0.387417
TACTGGGCGCTCCAAGCTAG	CP009273.1	999411	1001804	-1.61843	-1.52324
GTTTTAGAGTGCCGGATTCA	CP009273.1	4376066	4377565	0.56638	0.627301
AGCTGATTCAGCCATTTCGG	CP009273.1	3772788	3775098	-1.79468	0.300509
TCTTCGGTGGGTGGGGTTAC	CP009273.1	1949136	1950980	1.43414	-1.6406
CTTGTCGACGTCCCCTGGGC	CP009273.1	3572961	3573958	1.34016	-0.435013
TTTGTCGCGGGCCGGGGCAC	CP009273.1	4299411	4301844	0.307802	0.554995
CGGGGGGTGTGGTCTGGGGC	CP009273.1	1220963	1223745	-0.0894244	0.77444
TTGGCGTGCAGGCCCCAACC	CP009273.1	3034632	3035059	0.302281	-0.450526
CCGAGTATCTTGGCGGTTTT	CP009273.1	3695807	3698753	-0.851265	0.0575125
AAAGCAAGTTACGCTCAAGA	CP009273.1	2038850	2042272	-2.18425	0.598998
CGTAATCCGGCGGCGGTTAC	CP009273.1	824085	825875	0.255651	0.128448
TAATCTTATGGTAGGGTAGG	CP009273.1	2642582	2645644	-1.10502	-1.59479
CACGTCTCTCTTGGGCGGGG	CP009273.1	1323096	1325223	2.41508	2.37072
CCTTGGAAGACACGCTACCA	CP009273.1	4620692	4623177	-0.0933394	-0.79884
GGAGGTGGGCGCGCGGTCTG	CP009273.1	3217678	3221204	1.37113	-0.118644
AGTCGTGTTTTCAGGGGAAG	CP009273.1	945721	948252	-0.13951	-0.892316
TCCAAGTTGCACGGAGTGAT	CP009273.1	3400597	3402639	0.733698	0.458664
AGTCCATTCGGCGCAAGCTG	CP009273.1	4476388	4478233	-3.09334	-3.16807
GTCGCTGCGCTTAGCCTTAC	CP009273.1	74024	75496	-1.54314	-1.03291
ATTGGTTTGCACTTAGGTTC	CP009273.1	3482276	3484648	1.32764	0.468632
ATGGAGGCGCGCAGGCATAT	CP009273.1	442598	445519	-0.442056	-0.764719
CTCTCTAGAAACGGTGTGAA	CP009273.1	2487338	2489462	3.09429	-0.395485
GTGGATGTCGCTTTGCCTTT	CP009273.1	2916842	2920849	3.26421	1.45957
TGGGATGTTTCTGAATGGGG	CP009273.1	2210283	2213767	-0.508377	0.452512
GCAAGTATCCAATCAGTTTT	CP009273.1	3166436	3169251	-1.00465	-2.49443
GAGGATACCGTACCGAGCAT	CP009273.1	332434	335176	-0.32075	-1.39548
TCTAAATATCAGGGGCCCTG	CP009273.1	4076406	4079368	0.96165	-2.43501
CAGCGGTCGGAGGTACTGGT	CP009273.1	1892800	1895034	2.22114	0.856902
TCGTGCTGCTCCGTAGGGCG	CP009273.1	2506211	2509132	-1.16578	-2.24051
ATAAACTGTAGCCAACGAAT	CP009273.1	1080719	1085002	0.849175	-0.363063
CTCGTTAGATTTCCAAAAGT	CP009273.1	3715400	3718353	0.489555	0.172847
TCCCGGTATCGTTGATTCTG	CP009273.1	711872	714970	1.25622	0.403877
TTATTCAGCCTGGTTATCCC	CP009273.1	2115127	2117820	-0.950021	-0.341946
GGGGTGACTGTCTAAAGTGT	CP009273.1	4346392	4349367	0.0172979	1.06689
CATAGCTGTGGGGTTTACAC	CP009273.1	2477552	2478863	-3.21691	-2.41718
ATGGTGATCCCAACGCTGTG	CP009273.1	965969	968387	-0.835323	-0.910058
TCTGATAAGTGTTCTCGCTG	CP009273.1	1278710	1281239	0.184213	0.702853
GAATTCTTCCTGCCATCTAG	CP009273.1	3084351	3086699	1.90576	-2.86942
GCCCTGTGGTATGCCCATAT	CP009273.1	1356810	1358944	-0.232974	-0.0223065
CTAGGGTTTGCCGCATGACT	CP009273.1	2192600	2194484	0.785672	0.558934
GCAAGTGTGATCCAGTCCTG	CP009273.1	1317152	1319792	1.13297	0.420803
CAGTGGGAGTTGGGTTATTC	CP009273.1	3040960	3043438	1.37259	0.335329
ATCTAAGCGTCATTTAATTG	CP009273.1	3837473	3839783	0.626783	0.967085
GCTCGGGTCGGCTGGCAGTG	CP009273.1	343880	346543	-1.08156	-0.0688342
GAAGGACGCGGGGTAGGTTC	CP009273.1	742432	744791	-1.05772	-0.13245
TTAGTTGAGGACAGTGTCTG	CP009273.1	3644704	3647472	0.509721	1.23775
AGGGGTCGAGAGCATGAAGC	CP009273.1	2327325	2329052	-1.90571	-0.0418477
TAAGTCCTAATCTGGATATG	CP009273.1	3879678	3881616	6.1573	-1.61788
TGGAGTGATGTGATGTATCC	CP009273.1	3243560	3246590	3.16587	2.58764
AAGCCCACTGTCCGTGAGCT	CP009273.1	641865	643349	-0.623313	-0.698047
ATCCTGAGTGGAGCGCAGGA	CP009273.1	1490934	1493599	-0.735787	-0.00316728
GAATCGCTAAGTGAGGGCCT	CP009273.1	1546460	1548998	-2.76553	-0.933379
AATATTTTACAGGGGGTCCC	CP009273.1	3986738	3989215	0.335551	0.405206
GTTACTCCCCCCTTTCGGAC	CP009273.1	752900	755697	-2.83733	1.48026
GTTGTCAGGCAGCGCTGACC	CP009273.1	792200	795094	-1.79468	0.218047
AGTACCATGCCTGTTTGTTT	CP009273.1	1641835	1645084	-0.642678	0.785088
TGCAAAATTTGTTTTGGTCC	CP009273.1	649087	651290	-0.898059	-0.256587
GCAGACTAATCGTCGGGGTT	CP009273.1	3834078	3837342	-0.610257	-0.684991
CACAATGTTTGTTCGATGGA	CP009273.1	458324	460618	-0.290376	-1.55776
TAAGGTTCAGTCGCTTATGG	CP009273.1	273172	275970	-1.3547	0.544573
TTAAATCATCAACCCTCCAG	CP009273.1	1221242	1223329	-2.50838	-0.775757
GCTTGTTTATAGTCGCAGTC	CP009273.1	2886646	2888984	0.389743	-1.68499
GGGGGTGGCATCGTCGTGTC	CP009273.1	1383100	1384329	-1.53165	0.896119
CCCCTTTCCGCGCCGCGCTC	CP009273.1	104569	108419	0.777225	0.734912
GGATGAGATTTGATCCGTTC	CP009273.1	470196	472065	0.725793	-2.1563
CTTAGTTAGTTTCGGCTAGG	CP009273.1	4438174	4438367	-1.32075	-0.395485
CGCGTTACCTACGCCCAGGT	CP009273.1	2951464	2953704	-1.36028	-2.43501
CTTTAAGACGTCTGGATCCG	CP009273.1	3327213	3328305	3.06132	0.0593673
GGTCGCTAATGTCGGCACGC	CP009273.1	210491	213477	0.325613	2.6432
GAGGTATGCCCGGTCTTGCT	CP009273.1	3834297	3836039	-0.674387	-0.749122
GTTGTAAGGTTCGTTCCGAC	CP009273.1	4492615	4494840	3.70787	3.89522
TCATGTTGACTTCTGTGCTG	CP009273.1	2235724	2238436	0.33085	2.20253
CGTCTGCTCACTTATTCCAA	CP009273.1	2392994	2395414	1.98363	0.274175
TAAGAGCATTTGGTTGGTGG	CP009273.1	138771	140116	-2.98371	1.18948
ACAATGTAGCGGCCTATGCA	CP009273.1	4430923	4434383	0.0141774	-0.0756643
CAATATAATCCTTGCTTGAG	CP009273.1	3548131	3551618	-0.195219	-1.26995
AAGCGCGCTGGTTGTGAGTA	CP009273.1	417318	420070	0.59596	-0.0595497
ACGTGAGCTGACGACGACAG	CP009273.1	3634254	3636320	-2.34065	-0.415384
GATATTGGCGTGGACGAGTG	CP009273.1	1017578	1019312	-1.15082	-1.22556
ACATGTCAATGACGTCTTTT	CP009273.1	151021	154010	-0.689984	-0.4917
AATACGTTCTGCTGAAAGCC	CP009273.1	1589122	1591280	-0.878745	-0.731088
ATTGAGTTCTAAGTGGCCTG	CP009273.1	2187918	2190086	0.183594	-1.22556
GACGGTACGCTCATGCTGGT	CP009273.1	551526	554034	1.49622	2.41362
TAAGTGTGTTTTGAAGGTGA	CP009273.1	4513567	4516766	-2.43623	-0.189034
CCTGAGAGAGGTACTAGTAC	CP009273.1	3184826	3187275	2.29278	1.77444
GAAGCACTTAGCGACCGACA	CP009273.1	3460477	3462970	0.508138	0.2814
GGTTTGGCATGTGTTGTTGT	CP009273.1	2499329	2501914	-0.62917	2.29609
GGGGAGATTCCAGGTGCTTA	CP009273.1	1683278	1686456	-1.56022	-2.04999
GGAGGGGTTGCGGAGGGTTT	CP009273.1	3841484	3844449	-0.48605	1.46569
CATTTAGCGGGGCAGGCGGG	CP009273.1	668298	672303	0.694598	-1.07201
TCTCAGCGTAAGCGAGTCGT	CP009273.1	2356455	2360661	-2.89902	-0.329896
TGCAGATTGGTCAGGATTGT	CP009273.1	1475603	1478057	-0.543142	-2.61788
AATGGTGCTAGGGAATGTGT	CP009273.1	2847242	2850116	0.372979	-0.307477
CCTTCTCAACATGGGTACTC	CP009273.1	3873074	3874919	0.0418202	0.77444
GTTAGGTATTGGTCGCCAGA	CP009273.1	405108	407755	-0.0577155	-1.13245
GTATAGGAAACGAAGAAGTG	CP009273.1	992626	995761	0.908337	0.196172
CTGCGGTTCCATCTTACTAC	CP009273.1	4438673	4440888	-0.150825	-1.81052
GGCGGGACTAGGGGACTCAT	CP009273.1	3665877	3668088	-1.16578	0.0814181
AGCAGGATTGTAGATGGCGG	CP009273.1	2402013	2404133	0.399009	0.658343
GACGCATGTGTGCCTGAAGT	CP009273.1	3565597	3568037	0.996732	1
CGTGAGCAGGAAAGTAAACG	CP009273.1	3225376	3226518	1.29592	1.22119
GCAACCTATCCAGGCCGGGG	CP009273.1	2040568	2042902	0.804781	1.5374
GCGCTTTACATCCTCAAGCG	CP009273.1	2975088	2976863	0.286017	0.425407
AACCCGACGCCTGATTTGCG	CP009273.1	848414	850253	2.57616	-0.498578
GGTGTTCCGGTGTCGGCAGT	CP009273.1	1263904	1266498	-1.01432	-1.79955
GAAGAACTAGCACGGCATGA	CP009273.1	2684166	2686461	2.37642	2.98619
CCAGTGGGTGAGGCCAGTAG	CP009273.1	1859462	1862294	-0.150825	-2.81052
TCTCGTGCATGATCTTGGAT	CP009273.1	71702	74117	1.89276	0.283693
ATAATGTGTTTGTGCTTTAG	CP009273.1	2007217	2009154	-1.36028	-1.43501
ATTTCACATTGGGAAGTGGG	CP009273.1	4445302	4446783	-0.851265	0.533432
TGAAATTTCGCGAGTCACGA	CP009273.1	2967995	2970089	4.43414	3.53998
TGCAAGGTATGCGGGTATGC	CP009273.1	244385	246915	0.926044	-1.01863
ACTAGTTGGACGGTAAAAAC	CP009273.1	3100298	3102961	0.167351	1.46848
GATTCCAGGTATCCAGAGGC	CP009273.1	2131067	2134003	-1.89229	0.354901
GAAGAACCGGAGGCGGTGGC	CP009273.1	672228	674933	-0.163649	-2.46078
CAAAAAAAAGGACTTTCAAT	CP009273.1	2387331	2389640	0.95609	0.395929
TGGGAGCCTGCCTGAGGTCA	CP009273.1	1792986	1794437	-1.00881	-2.08354
ATGCATGAGGGGGCAAGCCT	CP009273.1	1417477	1419857	3.50252	-0.485795
CGCGAGGATCGGCCGGCAGT	CP009273.1	1309706	1312487	-1.78018	0.78894
GCGGCTCCGTAACGAGCTAA	CP009273.1	1224953	1227167	0.857788	1.28151
GTCGGTACGCACGGCGGGGG	CP009273.1	4414805	4416269	0.0418202	-1.61788
GTACGTGGAGCTGTTTTCGT	CP009273.1	3055386	3057691	0.486605	-2.39548
GTGTAATTTCACATACTGCC	CP009273.1	2182747	2185637	0.0418202	1.44513
CTGTTCACGGCTACCAGCGG	CP009273.1	1992899	1998038	-1.00881	-1.08354
TAAGGGGCGATTGTCCTCGC	CP009273.1	186079	188847	-2.18896	-3.07105
ACTGACTTAGTGTTTGATGA	CP009273.1	337091	340467	0.504347	0.184927
AGTGCGGTGGGCTAGCAAGG	CP009273.1	3327771	3329778	4.60817	-0.0515303
TGGATATTGTCTGCTTTTTC	CP009273.1	1537961	1540989	1.97539	2.22862
TCATTGGGCGTACCTATTGG	CP009273.1	113639	116583	-1.25935	-1.74912
GAGCTAATTGGTACGTTTTG	CP009273.1	1018737	1020858	-0.674387	1.25088
TTATCATCAATCGCACATCA	CP009273.1	4238906	4240935	0.154972	0.347199
AACGCGCAGATGACTGGTGG	CP009273.1	1067447	1069529	-1.1281	-1.20284
CACAGATTGGGGTACGTGGT	CP009273.1	68688	71414	-1.07077	-0.797583
AGGAGGCTCATGAGCCTGGA	CP009273.1	1725314	1727733	0.82564	0.502977
AGAAGATGTTCCATTGCTAA	CP009273.1	1244831	1246701	0.158013	3.84704
CAATCGCTCTTTGCAAAGGA	CP009273.1	1477694	1480587	-1.44545	-0.272253
TTCTGGGGGTGCATACCTAC	CP009273.1	4120871	4123454	1.42236	0.394168
AGAGGAAGGGTATAATTTGG	CP009273.1	4092569	4095500	-0.072437	1.56178
AGGTTAAGTCTAGAGGACCG	CP009273.1	1694651	1698709	-0.0577155	-2.13245
TGCGCAGGTCAGAACGCTCG	CP009273.1	4148285	4150488	1.00787	3.27891
GTAGTAGGCAAGTGCGTTAC	CP009273.1	2852602	2855207	1.10826	0.877126
ACGCGTGTTCTGGGAGAATT	CP009273.1	374388	375968	-0.119116	0.391112
GGCCTACATGGCGCGTAACC	CP009273.1	2110668	2113107	-0.329628	-0.0507259
GACCCCGATAGCTTGTCAGG	CP009273.1	566024	568347	3.0605	2.61341
GAGCCCCATGTGTTCCTCCC	CP009273.1	2506621	2511203	0.389743	-1.68499
AGCCATTGCGCGTTAGTACT	CP009273.1	2892713	2895095	0.264213	0.189478
AGTATTGTTGAGGAGCCCGG	CP009273.1	2360684	2362739	-0.628872	0.243926
GTAGAGGATGCTAAGGCCGG	CP009273.1	2423600	2425729	1.94736	1.17928
TGGAGGTAGTGCGTGTGGTA	CP009273.1	36242	38435	-0.0942414	-0.409984
TACTATCGGTTAAAGGACCA	CP009273.1	4295330	4298170	0.505767	-0.190456
TGATGGGGCCAGGGTGGACA	CP009273.1	2953598	2956073	-0.832649	-0.907384
AGTAGGAAGTTGGGTCTCCC	CP009273.1	2547970	2552036	-0.794681	-1.86942
GCTTGCGTGTTTCAGGGTGG	CP009273.1	1040208	1044150	-1.36028	-0.850051
GAGCTGTTAAACCCTCTACG	CP009273.1	1808464	1811427	-0.0956833	-0.492346
GAGGTGGGGCGGTATTACGT	CP009273.1	4171699	4174197	0.294586	-0.195186
CCCGACTGGTGGCTGCTCTT	CP009273.1	4498628	4501381	-1.1281	1.38212
GTGGCGGTGCCGGCGGGCTG	CP009273.1	3585190	3587844	-0.195219	-2.26995
GGCCCACGAAGGTACTTTGC	CP009273.1	3031792	3033810	0.00787284	1.40707
GGCACCCCTCATGTGGTTAC	CP009273.1	3746007	3748990	-0.656353	-0.0148807
TCTGACCATGCATGCATTGG	CP009273.1	675652	679049	2.39719	1.23839
GCGGGGGCTCATAACTAGTA	CP009273.1	3551318	3553937	2.06368	1.06295
TATCCGCATATATGAGCAAG	CP009273.1	127210	129947	0.576157	-0.157541
TGGGGGTACACCGCTTAAGT	CP009273.1	1568911	1573591	-0.975253	1.95001
CGCTCTGAAGCGTTATGTAT	CP009273.1	2535796	2538358	0.875593	0.431625
GCGTACTAGCCTGCATGAGC	CP009273.1	922513	924906	1.82681	1.39593
CAGGAAAATTAAGGGCCGTC	CP009273.1	3749913	3752822	-0.313096	0.523632
GTACACCTAAATGCGGCGGC	CP009273.1	3844956	3847357	-1.79468	-1.28445
TTGGGTTGTTGAGGGGTTGA	CP009273.1	1080082	1083036	1.15459	-0.467634
TCTCTTAGGAAATAATCGTA	CP009273.1	3635144	3638140	0.909717	0.478047
TAGATGTAGTCTTATGCTCC	CP009273.1	1275663	1279322	0.702334	-0.372401
CCGTCTGAAGTAGTGGGAAC	CP009273.1	4278591	4278793	-0.878745	-0.25304
CATACACAAGGAGTCCGATA	CP009273.1	3473254	3475340	-0.0577155	-0.257981
TAGGTAATCCTCGTTGATTC	CP009273.1	854413	856149	1.67164	4.09333
ACGGTGCGTTGCCCATCGCC	CP009273.1	808720	810292	-2.10502	-1.17976
GGTGTGGCGCGAGAGCGAGG	CP009273.1	1847866	1850737	0.386895	-0.85385
AGGTGGTGGTCTAGTCGGCG	CP009273.1	364991	367348	1.0336	0.77444
TAATGGATAGGCCAGGTTTT	CP009273.1	2285078	2287301	-1.85126	-0.925999
AGAACGTGAGCTCGGTTCCC	CP009273.1	1571350	1574020	1.422	-0.161745
TGAGTTCCAGCGGTACACCT	CP009273.1	2906995	2909216	0.264213	1.18948
CCGGGAATCCAGACCCTCGT	CP009273.1	122373	124111	0.527247	-1.54749
ATGCCGCGATGAGTATCGGT	CP009273.1	1267685	1270457	-0.481742	-0.164159
CGTCTGATAATCGGTTCCCA	CP009273.1	3590187	3592382	1.4488	0.0414878
GCCGGGAAACAATCTTAACT	CP009273.1	2838315	2841648	1.93164	4.74226
GTTGTGACTCAAACTGACCC	CP009273.1	1323890	1326146	-0.95818	0.552048
TTCCTTCCTTCGTATACCCT	CP009273.1	1279458	1282160	2.08364	-1.31302
CGGAATTGCTGTTTAGCGAG	CP009273.1	1951712	1953860	-1.7988	-0.980447
GGAAGGTGAAGATGGTTTCA	CP009273.1	4213045	4214912	1.19301	-0.165522
ATTGAGTTAGGTTGACATAG	CP009273.1	2301589	2303817	1.18621	4.06567
GGGGGACAAAAGAGATCTTC	CP009273.1	2787887	2788763	-2.59377	0.138852
AGCGTATCGTTGTGACAGGG	CP009273.1	4490681	4493384	0.651769	0.74696
AGGTTCTGTTGAGAGAGTCA	CP009273.1	2467212	2470493	-2.99631	1.01641
GAGTATTGCTCGTCCTCAGA	CP009273.1	1822901	1826338	-0.725734	-0.0635029
AGCGCACGCTTCACAGCGAT	CP009273.1	3209375	3211456	0.124282	-0.798449
CCTAGGGCTGAGTAATTTGG	CP009273.1	534630	537158	-2.1281	1.25659
ATGTCTCTTAGTTCTTAGGT	CP009273.1	4527787	4529371	-0.0956833	-1.90738
GTGCGTAGTACGACGGCCGA	CP009273.1	1609155	1611628	0.489772	1.5765
GTGGTGAACGGGCTTGGTCT	CP009273.1	605794	605957	-0.86507	-1.61788
GCGGTATGATGGCTTGGGGT	CP009273.1	714872	717124	0.0883628	-0.348942
GCAGGGGCACAGGCCTTGTG	CP009273.1	2663850	2666800	0.686446	-0.673019
AGTGTGAGAGGCGGCGTTCT	CP009273.1	3822108	3825294	1.97471	1.0903
AAGTTGTGCCAGGTCTTTGG	CP009273.1	4420725	4422705	-0.114299	-0.263034
AGGCGATACTCTAAAGGCCT	CP009273.1	4537600	4540096	-1.28011	0.23012
GTACGGGGGCTTTGAGTATT	CP009273.1	1109395	1110989	2.58239	2.23557
TCGTTTGCAACGGGCCTGCT	CP009273.1	3342538	3346706	-0.0494479	-0.668503
TTGCAGCTTGGCGTAAACGC	CP009273.1	1948782	1950947	0.240366	1.54414
GGGTTCCATACTAAAAGTGT	CP009273.1	3316007	3318965	1.16735	0.829582
TGTGGTGAAGAAGAGGTGTC	CP009273.1	81257	84281	0.219918	0.0747935
GGTGTTCTTCGGAGTGCGTG	CP009273.1	761433	764192	-0.998822	0.0963684
TGTGGCAACTGTTTGTTTTT	CP009273.1	3893003	3895101	0.209447	1.01386
GAGGTACTTGGTACAACTGG	CP009273.1	506034	507422	-3.09334	1.96121
TTTTTATATGCCTATGAGCC	CP009273.1	1861376	1863769	0.918438	-1.34894
TTGGGTCATGCTAGGAGCCG	CP009273.1	4176170	4179295	0.0942876	2.34148
GTCTTGGGTGAGTTTCGGTG	CP009273.1	4005497	4008101	-0.293783	1.21644
AAGGGTTTATTTGCCAGGTG	CP009273.1	2595777	2599370	-0.837325	-0.91206
CACTTCGCGCGCGGCACCAC	CP009273.1	1213926	1215647	-0.544326	0.441821
TCGGCTGATGTAGCTGTCTT	CP009273.1	1321335	1322955	-0.0158953	-2.31302
GTGTCAGGATTTGTGTTCTC	CP009273.1	4435593	4438211	8.99242	7.81137
ACGGGCACCGGTCGAGGGGG	CP009273.1	3293573	3295406	-0.851265	-2.18903
TGCCAACTTTGGTACCAATA	CP009273.1	4483259	4486024	0.443183	0.671011
TAAGCGATGCAGTTTGTTAA	CP009273.1	2182490	2184938	0.325613	0.312279
GATTCGGAAACGCTACGGTG	CP009273.1	96560	99410	-3.16205	-1.23679
AGCGGGGTTTCAGACGCTGA	CP009273.1	1725836	1728048	-0.355939	1.20676
TTTCTCTTCCGTCCTCGTTC	CP009273.1	4080520	4082495	-0.907048	-0.237621
TTTGGTTTCGCTATATGTTG	CP009273.1	3557772	3560703	-0.255162	-0.192393
GTCAGTATGAGCGTATGAAA	CP009273.1	2910596	2912941	-0.661787	-3.05845
CAATGGACGTTTAGGACTTT	CP009273.1	1352034	1352525	0.630752	1.09079
GTAATTTGTGTTGGTTGCGG	CP009273.1	1249798	1252280	0.93982	0.437664
GTGGGCTACACGCGGCTGTG	CP009273.1	584726	586739	-1.15082	-2.22556
AGTATTGCATTTACTACGGT	CP009273.1	3260428	3264391	2.60817	1.53343
TCCCTTGGGCGGGGAGCGGC	CP009273.1	1397855	1400234	-0.971004	-2.17127
GATGTGACTCATTACGTTGC	CP009273.1	4318754	4321297	-1.57709	-1.06686
AAAGGGCTGGAAATTCGAGG	CP009273.1	333126	335577	-1.71307	-0.395485
TTGGAGGTTGTACTTACCGG	CP009273.1	4511833	4514822	-1.57709	-0.329896
GGTTCCTCGCGTTACTAGGT	CP009273.1	4573268	4576301	0.709245	-0.262396
GTCACGAAGCTTTTTTATTG	CP009273.1	1327611	1329388	0.670838	0.230819
AGCTTTCAGTAATGCCTGCG	CP009273.1	3003829	3005958	-0.653325	-0.505668
TGGGATCTGAGGTTTCTGAG	CP009273.1	4068977	4071357	0.709245	1.41878
TGTGTTAGGGTAGAGTTTGA	CP009273.1	1452617	1456087	-0.360278	-2.11308
GGTTGCACTAACTTCAGAGC	CP009273.1	647775	650124	-1.23829	-2.31302
GAATCTTGGCGTCTCGTTTT	CP009273.1	4060939	4064122	-0.851265	3.0282
CAAAACTAGTTGTTCGAGTT	CP009273.1	3749770	3753658	0.349329	1.34068
GGGTTGTTAGTGATAGTGTT	CP009273.1	3492221	3494150	-1.10502	0.405206
TTATTTGATGTTGGCGAGGT	CP009273.1	3591961	3594909	-1.67439	-2.74912
CGGGATGGGCACCAAAGAGG	CP009273.1	1732904	1734966	0.553073	0.318558
GGGCTGAATCGTTAAATCTT	CP009273.1	4565468	4568620	0.807574	-0.12131
CCAAAGATGATTACAAATTA	CP009273.1	2365156	2367799	-1.61026	-1.68499
TTTGACCTGTTTTGGGGCGC	CP009273.1	203402	203561	-0.597081	-1.67182
TGTTATATGTTGGTGTGTTC	CP009273.1	401671	404420	-1.44851	-3.1082
CTCGTAAAAACTTGCACATC	CP009273.1	1274836	1277531	-3.01501	-1.28239
TATGATGGGCGTCCCGGACG	CP009273.1	820731	823537	-1.89678	-1.97151
TTAACAGGCGTATGGCCTGC	CP009273.1	2233327	2235082	-1.32075	-1.39548
AAAAACGTTGCGGTCCGACG	CP009273.1	4149172	4151950	2.43414	3.47488
TGGGGATGGATTGCAGCCAC	CP009273.1	900685	902635	1.34667	0.22303
TGGAGTGCGTGGAGCTTTCT	CP009273.1	4020555	4022849	-0.0545059	0.455722
CAGGAGTTATAGTCGTGAGT	CP009273.1	3459533	3461814	-1.0416	-1.70129
TAGCTTTAACCTGGTATTGC	CP009273.1	63188	66809	-0.00427624	-0.95348
GAAGTATCAATAGCGAGATA	CP009273.1	633645	636281	-0.0577155	2.86755
CATCTGTGAATGACGAGTGC	CP009273.1	2552266	2556863	2.05167	1.46726
TCCCGTAGGTTCTGCGGATT	CP009273.1	3115124	3117188	0.121255	0.0465198
AGTAGAGCCTTTGCGTACTG	CP009273.1	3126298	3128195	0.422277	0.96835
ACTTACTGGTGGTGCCGCGG	CP009273.1	792378	795988	-1.23829	-1.31302
CTGAGTTGCTGGCTTTTTGG	CP009273.1	2122779	2125753	2.81815	0.93867
TATGAGGTGCTGTGCAACCT	CP009273.1	4125017	4128657	0.452675	0.175206
TGCGTCTTATGCTTACTAAT	CP009273.1	2318612	2321217	1.26421	0.604515
TGAATCGCGCGGATTGCTGC	CP009273.1	234669	238223	1.12017	0.741425
AGCGCCACCTTGAGGGCGGA	CP009273.1	677041	679602	-0.392411	-0.194127
GTTGATATTTTACCTAGGCC	CP009273.1	279329	281754	0.154914	-0.389306
AATGAGTCTGTGGACGCTCG	CP009273.1	1075084	1077344	-2.54314	-1.03291
AGCGCGCGTAGGTCGTCTTC	CP009273.1	1505566	1507964	-1.95818	-1.71099
CTGTTCTCACAGTGATCTGC	CP009273.1	436167	439199	-1.36028	1.65245
CATTGTGTAGCGTTAGTAGG	CP009273.1	1753800	1756545	0.557944	1.09326
GGGGCGTAGCGATATCACGA	CP009273.1	4375854	4378967	-0.905712	-0.395485
AAAGCCCAGCTGTAGTGCTA	CP009273.1	1358799	1361227	-0.720681	-0.795415
CTGACCCGTTCAGGCCCAGC	CP009273.1	4396307	4399302	-0.735787	1.51141
AAGCGAAGCGGCCTTTCGAT	CP009273.1	3007647	3008652	-0.324018	0.917275
CAAGTGGCGCCGTTCACAGC	CP009273.1	1847818	1851344	-1.90571	0.13503
GTTTGCAGTGAACGGTAACC	CP009273.1	2739137	2739638	0.450626	0.359403
GCAGTACCGCCGTGACTGAT	CP009273.1	2114080	2116173	0.389743	1.03747
GTCGAGGTAGGTGCTAAATT	CP009273.1	2893290	2895873	0.603419	-0.191208
CTACTGATCGTAGTACCCGC	CP009273.1	4621258	4622690	1.39546	0.441017
GTCCCGCGGATTCGCTACGA	CP009273.1	1659239	1661886	0.0968343	0.462672
CTCCCTAGTGCGGCGCTGGA	CP009273.1	2459846	2461615	-0.207093	0.25874
GCAAACGATGTGTCGTGGGC	CP009273.1	3082210	3084278	-0.480461	-0.0771486
CTATGCGTGGGATTGGAAAG	CP009273.1	4182673	4185881	1.07921	0.652635
AGTGGCGTTATCGTGTGCAG	CP009273.1	1135615	1136134	0.428707	0.572806
CGATTCGTGGGATGGAACTC	CP009273.1	3210462	3213569	0.92861	-1.95348
TACCTCGCTAAGCTAGACGA	CP009273.1	1371835	1374940	0.0765856	-0.261184
AGGGAGCCCACATATTTAGT	CP009273.1	2933950	2937106	1.50237	1.45866
TATTGACACAGCTATTTCAC	CP009273.1	3356210	3358727	0.369922	2.53981
ACAAGGGATCTGGTATCAGT	CP009273.1	3470010	3471766	-2.75074	-1.01812
AGTCTCTCAGCGCCCCAAGA	CP009273.1	4367519	4369531	-1.47275	-2.22556
TTTTGAGTGTGATGAATTTG	CP009273.1	1480395	1482288	-0.65862	0.354109
GTCCTGATAGCCGAACGTAA	CP009273.1	1241319	1244024	1.58169	0.211504
CAGGTGAAATAATGTTTCCT	CP009273.1	4274897	4278185	1.91164	1.3972
AGTTCGTAGAACGGCTGGGC	CP009273.1	2827977	2828569	0.0625787	-2.33408
TGGCCCGGTTTAAGATGTTT	CP009273.1	80846	83253	-2.47275	-3.13245
CTGCTGATATGAGCTTTTTA	CP009273.1	1359771	1362196	0.450626	1.50142
CGGGTGCGAGCGGTTTGTTG	CP009273.1	2258138	2260797	-1.10502	-1.17976
TTACCTCAGCGTAGTAGTGA	CP009273.1	2360216	2362697	-0.81379	1.31659
AATTTTCTAACTTATCTCGC	CP009273.1	1278603	1279060	-1.50838	0.0018508
CGTCTGAAGTTTTGCGCTGC	CP009273.1	3840600	3842319	-0.472753	0.590016
AAAGGTCCGTCAGAGGCACG	CP009273.1	938783	941643	-0.386041	-0.345299
AATGGGTGTGTGGTGTCACA	CP009273.1	550745	552950	-1.73579	-2.81052
TTAGATTTTCCGACGAGTAA	CP009273.1	465237	467748	0.527247	1.45251
CCCCCGGTTGGCCCGAGGGG	CP009273.1	1215596	1219531	8.3046	7.53648
TAACGGGTTGTGAGTCATTC	CP009273.1	3262151	3263221	1.37838	1.35752
GAGTAATTATTGCGTCGAGC	CP009273.1	1422989	1426446	-0.0439097	-0.0191088
TGCGTAGGACCTATGAGCAG	CP009273.1	3941493	3943905	-1.10889	-2.30916
ACAGTTGGCTTGTTGTCGAA	CP009273.1	4541721	4543973	1.21245	-0.0297404
GCATTAATGGTAATTGTCTT	CP009273.1	4398193	4400921	-0.468238	0.666481
GTCTGGAAAATAAACCCCCT	CP009273.1	3150623	3153478	2.18798	2.16271
TGGATTGGGTTTTGTAAACA	CP009273.1	2470241	2473598	0.325613	3.29527
GAGGTCCGGGCAGGGAGACT	CP009273.1	4432532	4434298	-0.316525	1.25563
TACTGTTTGCAACACACTGC	CP009273.1	1583816	1586122	1.03617	0.871492
GGCATGGGCCGGTAGTCGAG	CP009273.1	1456321	1458912	-0.851265	-1.34104
TTAGGGCTTTGGGGAACGCT	CP009273.1	4450189	4452559	-0.755687	-0.608029
TAACAGTGAGCCAACGCGTT	CP009273.1	2812071	2814135	-0.975253	-2.31302
TCGGAGCAGAAACGTTAGGG	CP009273.1	2102422	2105278	2.18826	2.68544
TAAGATGGGCTCTGTGGTGA	CP009273.1	3887323	3889472	-0.57709	-1.65182
CTGTAGTGGGCAGGGGGCAG	CP009273.1	1166511	1169276	-1.05772	-2.71741
CCATAGGTTTTGGGGTCGTC	CP009273.1	3117839	3120270	-1.90571	-1.98045
AGGTGTTCGTCGCGGGCTAG	CP009273.1	3584435	3586663	-0.340649	0.976933
GTGGGTGAGAAGGGAGTTCG	CP009273.1	2724909	2727625	0.401716	-1.13245
TGGGGAGATTTTACACTTGT	CP009273.1	3241095	3243143	-0.490675	-0.292391
TGTCCTGAGGATCGGGTGGA	CP009273.1	212782	215184	-1.83265	-1.03291
GTTACGTGCCAGGGGCGGTT	CP009273.1	3620988	3624076	0.496964	0.663238
TTTAGCGAAGTAGTTGGTAC	CP009273.1	3568717	3571160	-0.216914	-1.29165
ACTGTTGGTTATGCTGGCAA	CP009273.1	4295391	4297305	1.61349	0.90626
GGTGCCTATTCTCGATGCGT	CP009273.1	4208529	4211416	-0.0919312	-0.110082
AGTGAAGTATGTTCGAATGG	CP009273.1	2994797	2997950	-0.373217	0.0259791
TTGCAAAGTGTCCCGTCCGT	CP009273.1	4403023	4406054	2.08091	2.68715
TTTATGGCTTTAGGCCGTCA	CP009273.1	672403	676127	0.142583	1.34087
TCCCGCGTAAGATAAAGTTG	CP009273.1	3111282	3113289	0.964652	0.861903
ATTACAGTCCATTGGGCCCT	CP009273.1	767961	768189	-0.983715	0.94155
GATAATTTGACGGGCGGTGA	CP009273.1	1225339	1227440	-0.905712	1.01955
CTGCTGAGCTAGGCGCTCTC	CP009273.1	4561248	4563466	-0.32075	-1.39548
TTGTGCTCACCTGCCTGTAG	CP009273.1	1459518	1461707	1.4086	-1.09498
TACGTGGTGAGTATCAGTGC	CP009273.1	4001348	4003487	-1.43623	-2.51096
CATATTGCCTGCCTTGAGCA	CP009273.1	1632929	1635115	-1.61026	-1.22556
TGCAACCGGTTGTAAGCGTT	CP009273.1	2003340	2006293	0.590441	0.878276
GGTTCGGGAGGCTCCGCTAC	CP009273.1	3077611	3079359	-1.19522	-1.26995
ATGTAGGTCAGCGTATACTT	CP009273.1	2385314	2387580	-0.617951	-0.387831
AATGCTATGATCTTGCGGCG	CP009273.1	3961876	3963744	0.468571	0.00576585
CTATACTTTAGTCACGCAAG	CP009273.1	3527561	3529953	-1.19522	-1.26995
GAAGGGTTGGGCGCGCCGAT	CP009273.1	489545	491250	1.40916	0.51375
AAGATGTGTCAGACTGGAAC	CP009273.1	1522550	1525722	0.67925	-3.39548
AAAGGACATCGATGTGAATA	CP009273.1	833102	836271	0.772824	-1.12503
CTGGGGTATGGGGCGCAGAA	CP009273.1	1771488	1774882	1.15694	0.68227
TGTTTAGCAGGACAGGTCCC	CP009273.1	3007450	3009785	0.244313	1.37903
TTGAGTAAATCTGGTCATTG	CP009273.1	166176	167070	0.064073	-1.01066
CAATACTACCCTTTCATAAG	CP009273.1	1961715	1964036	1.63767	-1.68499
TCTGCCAAACGGCCGTTCGG	CP009273.1	3340837	3343387	2.12946	2.48357
GTTAGTACTCTGATACTTTC	CP009273.1	2771027	2775454	0.576157	0.238387
AAACGGTGTCTCAGTGCGTT	CP009273.1	4575522	4578480	1.45894	0.469095
CCTTTGAGTTTAGCTGCGAG	CP009273.1	4336297	4337612	0.192063	-0.882672
GGGACGGACTTCCCTGGTCT	CP009273.1	3153704	3156712	1.03626	1.45251
AGCATGTCAGTGGGCGCACG	CP009273.1	1134246	1136915	-1.82325	-0.853591
GTGGGAACTGCGGGTTCAAG	CP009273.1	2287992	2290196	0.276285	-0.313023
GACGGTAGCGAAGCCATTTT	CP009273.1	1695858	1697842	-1.34347	0.266293
TTTACCGGCGGCCACGCGTT	CP009273.1	3673949	3676324	-1.58267	-1.07244
CGTCGTTTGATGTTGGGCGG	CP009273.1	3149109	3151636	0.619129	1.08784
TTGGGTTAGGGCGTGGAAGG	CP009273.1	3581753	3583904	0.216278	0.254018
CTGTTCTGATCTATGCTGGA	CP009273.1	2906332	2908463	0.456858	-1.61788
CGGGTGTGGCTGCCCGTTGT	CP009273.1	3010220	3013102	1.56377	1.33034
TCGTAGCGTCGTAGTGAAAT	CP009273.1	3537293	3540664	-0.610257	-0.100029
TGAATCCGTGCGTTGTCTTT	CP009273.1	4141724	4143857	2.16328	1.65245
GCTGTGGTCGTAATATGCTA	CP009273.1	1969895	1971786	0.849175	-1.22556
TTTATTTAGGTCCCTTCTTA	CP009273.1	3474202	3477412	-1.57709	-2.65182
GTCGTTGCAACCACGTTCAT	CP009273.1	2021909	2024032	-0.0693268	-0.433568
GGAAGGACGCTTTATGCATT	CP009273.1	928411	929332	0.222087	1.10671
CGCTAATCCACACTGCTCGC	CP009273.1	672613	675784	1.36375	-2.03291
CGAAGGCACGGGTTGTTTGG	CP009273.1	3004925	3007524	-0.642678	-0.0544478
CTTTGTGTTTCTCTCGGCGC	CP009273.1	2245165	2247341	-1.84621	0.439801
TCCTTAGGGTATCGCCGGAA	CP009273.1	316559	318712	-0.568453	-0.114639
CACGGAGGCCGGTCGCTTTA	CP009273.1	4346886	4349077	-1.50517	-0.257981
GAGTTAACGGTTGCCATCGC	CP009273.1	3018908	3021075	0.264213	-2.81052
AGGTGCTTCCTGCCACAGAT	CP009273.1	1785873	1789340	4.47592	4.22044
TGTAACCGTGGGTCCGGCGC	CP009273.1	3526136	3527862	-0.86232	0.200449
CTAATTGTACAGAGGTGTGT	CP009273.1	4222166	4225316	-0.436227	0.810966
GATTCCAACACGTCGTCTGG	CP009273.1	693099	694688	-0.58823	-0.440573
ATCGTTAAGTTCTATGGCCA	CP009273.1	592422	593070	-0.642678	0.530515
GTAAAGTACTACTCGAGGCT	CP009273.1	4058234	4061521	-0.501322	-2.31302
CGGGTACGCAGGCAGTTTCC	CP009273.1	3907062	3907629	-2.08942	-1.16416
ACGGTTTCGAGGAACATGGG	CP009273.1	1071304	1073496	-0.501322	1.59387
CGTTACCCAGGTCGTGCCCG	CP009273.1	3920104	3922219	-0.642678	2.08994
GCCTTGGCGGGTTAGGGAGG	CP009273.1	2189474	2192273	0.639722	1.73491
GGTAACATGGTTGGGGTAAC	CP009273.1	943615	945963	0.245104	0.111475
GGAGGAAAGGGTTGGGCTAG	CP009273.1	174877	176333	-0.665398	-0.0880562
ACGTCGGTCAATTGGGCTTG	CP009273.1	753506	755460	-0.105021	0.820244
AATCGAGGGTGGTCGGGTGA	CP009273.1	4396823	4399346	-0.610257	-0.684991
GCGCCGGTCCGGAAGGGGGC	CP009273.1	1093456	1095996	-0.971676	-0.0464105
ACCGGGTCGGTGATCTTCTA	CP009273.1	2671054	2673554	0.659351	-0.167457
GGTAGTCCTCCAGTGTATAA	CP009273.1	4132461	4134561	-0.778098	-0.200756
ATATGCGACTCCGTTGCGAG	CP009273.1	980102	982108	0.901643	0.0195528
GTCGAGTAGTGGGCTGTGGC	CP009273.1	2190041	2193985	1.11221	-1.13245
CTTATTTAGCTTTGCGCGTG	CP009273.1	756312	756791	-2.17319	0.752072
TGCTCCGGAGCGGGGCTTAT	CP009273.1	1297842	1301630	3.07595	1.34913
GGGGCGTGGCCTGTTTTTGT	CP009273.1	3814442	3816610	2.17932	-0.76988
GATCTTATGGCTTGCTAGCG	CP009273.1	1859696	1862050	-1.73579	-1.81052
TTAGCGTTTCGGGCTTGTGA	CP009273.1	1532469	1534694	-0.158319	0.766946
GGCGATCGTGTATAAGGCTC	CP009273.1	1733251	1736580	3.97203	1.64652
GTCAACTGGACCGCCCTGCC	CP009273.1	2625695	2628709	-2.64268	-1.01697
TCTGTAGGGGTACGAGGCGG	CP009273.1	830097	832815	-1.79468	-1.86942
CGAAGGATCAAAAGGGTATG	CP009273.1	2586966	2589318	-1.5517	-0.234122
GTGCATGTTAAAGTGAGCGC	CP009273.1	3743294	3745446	-1.91371	-0.452387
AAAAGGGCGTGACCCGCAGT	CP009273.1	2191135	2191319	-1.05772	0.955013
GGATGTGCGTGTGCAGCATA	CP009273.1	4265911	4267966	2.6957	2.99494
GGCTGAACCTCTTGTTGGGG	CP009273.1	2252968	2256357	1.41622	-1.98045
CTACTGTCATGCTTACTCAT	CP009273.1	2918737	2920509	3.57971	1.42555
TCTATTGGAATGCGGAAATT	CP009273.1	1482756	1486852	-1.19522	-0.684991
GGTGGATCGGGGGAACCGAT	CP009273.1	1214331	1216696	1.20228	1.08908
GCAGTCGCATTTACGGGCAG	CP009273.1	3082489	3084492	0.192263	-0.560544
TTGATATCGGATTGTTATCT	CP009273.1	1411504	1412274	4.57512	4.62953
GGCCTGCCTACCGAAATGGG	CP009273.1	1919826	1922709	0.809647	0.372342
GTCGCGTGTCAAGTCGTCTT	CP009273.1	3381428	3381610	0.67925	0.641041
CTAATCAAACCGCTATTCCA	CP009273.1	1472612	1474972	1.57616	-1.08354
TCCAGGGTGATTTTCGAAGG	CP009273.1	2221727	2224205	-1.10502	2.57513
GTTACGCGTCAATCTGTTCG	CP009273.1	3998011	3999258	0.761712	0.494332
TTCATTTGATACCTGTCCGC	CP009273.1	4400489	4402531	0.569389	1.10131
TCGCGTCGGAAGTCTTCGAG	CP009273.1	3410497	3412221	-0.0766036	-0.533209
GTGTCCACTCAAGTGTGCTC	CP009273.1	3966340	3968289	-1.98371	-1.47349
GGCTTAATACGCAATGCAGC	CP009273.1	215644	218092	5.56986	5.22205
CTCGACTCTTTAATGGCCAG	CP009273.1	2485002	2487980	1.4609	-0.893938
ACAGACTAGCTATGATCGAA	CP009273.1	3944960	3947331	-0.373217	-1.44795
CGTGCAATAGAGCGGCGAAG	CP009273.1	2178198	2180511	-1.17831	-0.561163
GGCGGGGCATCGCTGGTGAC	CP009273.1	3828967	3831227	-1.02529	-2.10003
AGCTGTACAATTGGTCGTAG	CP009273.1	418735	420837	1.21982	-1.85492
AAGAGGTATTCCTCGCGTCT	CP009273.1	1946432	1948552	-0.342445	-0.484294
AGGGATGCCGTGGTGCTATC	CP009273.1	1564764	1567459	-1.32075	0.248371
CGCGTAGCGTGTCCTGGCTC	CP009273.1	601291	603445	0.761712	-2.31302
TCGAAGTAGCCCTCGCACGG	CP009273.1	3752567	3752755	0.148735	1.27104
TGGGGCTCAGGCAGTTTTAC	CP009273.1	4247238	4250441	1.34197	1.82523
GGGCGAAGCGATGAGAAGAA	CP009273.1	4490076	4492801	-1.0416	-0.116331
GCGTGTGTACGTTTTTGTCA	CP009273.1	630262	633150	4.5714	0.797815
TTCCGGACTGCAAGTACTCA	CP009273.1	2824319	2825912	-4.00881	-1.76161
GAATCGGTTCAGCCCATAAA	CP009273.1	6384	8219	-1.34722	-1.00692
GGCTAGAGTAATGGATTTGG	CP009273.1	1098129	1101584	-0.163649	-0.586307
CTATACTGTTTAACATCACC	CP009273.1	4561489	4564884	1.48859	0.377781
CTTTGCACCAATACAACGCG	CP009273.1	3830173	3831782	1.12515	0.915484
ATTTTTGTGCGGGCTAGAAG	CP009273.1	3850366	3852541	0.189666	-0.644061
GACCAGGGAAGTTAGACGTG	CP009273.1	3540779	3543821	-0.105021	-0.0642788
CAGCCTTGAACGTTGCGCGG	CP009273.1	3943844	3946284	0.0590982	-2.01564
GCGTGTAGGGACATAACAGA	CP009273.1	1094440	1097211	-1.93218	-0.421957
CCAGCTTGTTTGGTGTAGGG	CP009273.1	626979	629786	-2.25935	0.210236
GAGAAGCGGCTGGATGGCGA	CP009273.1	3262020	3264167	-1.57149	0.0907438
CCGGCTCGTTCATGTTGGCT	CP009273.1	2086156	2091192	0.824791	-0.621913
GATACTCAATGACAGTGGCG	CP009273.1	4058893	4060621	1.15615	-0.918582
TGCATGGGCGGAAGGGAGGG	CP009273.1	4447708	4449245	-1.57289	-1.3997
TGTAACGCTGTTGTAGGACA	CP009273.1	1159084	1161780	-1.04699	0.100669
GAAGGGTGTGGTTTATTAGT	CP009273.1	1325584	1327998	0.167351	-0.219328
ACGGGGTACCACTAAGGCAG	CP009273.1	2865457	2868370	0.817165	0.479395
GTTTCGTAATTACCGGTTAA	CP009273.1	594666	596180	0.319025	0.371403
TTCCGTGGCAACGAGCTGAG	CP009273.1	4325417	4328965	0.820978	0.957748
TTGGATAATATTCTGTTGCC	CP009273.1	1698373	1699421	-2.73579	-2.39548
GCCATACCTGCATTCTTACT	CP009273.1	2913441	2916605	0.67925	0.88015
ATTACCTCCTGATTGATTAC	CP009273.1	2365275	2369473	-2.4101	-2.80676
TGGCGCGTGTCTTCTAAAAG	CP009273.1	2151015	2154554	-1.70541	-2.78015
TTCGGGTAGGCTGTGGCCCC	CP009273.1	4468324	4470541	1.34933	1.79816
AGGGTGCTCCACAGCCGCTC	CP009273.1	2752007	2755636	-0.472753	-1.54749
GCAGGTTTATGGGGATAGGG	CP009273.1	3164035	3165916	-1.16875	0.341481
GTACTGTAGGCGTAATGTAT	CP009273.1	156966	159753	-0.387023	0.264067
GAGGGCTTGAGCCGCAAGTA	CP009273.1	1211272	1214124	-0.118644	-0.280842
TAGCATGTTTTTTAGATCGG	CP009273.1	2234405	2236610	-0.57709	-1.53635
GGATAATACTGGTCATGTTT	CP009273.1	3694261	3696565	0.368048	0.917804
AGCCATCTTGATCAGCCTTA	CP009273.1	1068147	1071684	-2.32075	-2.39548
CACTTATGTTAATTAATAAC	CP009273.1	2060945	2064574	0.958404	0.999147
AGTGAATTAAGGCGTCGTTT	CP009273.1	2381699	2384937	-1.30733	-1.15967
GGCAGCCAAAGAGCGGCTGA	CP009273.1	1669118	1671442	1.57119	0.611933
TGTATTAATCGTTAAGTATG	CP009273.1	4214968	4218202	-0.574036	0.195578
GCAGTATCACTCGTGGGGTA	CP009273.1	1691613	1693416	0.121768	0.352536
GGTTGTACGGCGCTAGTGAG	CP009273.1	1298802	1301132	0.102406	1.18295
CGGTTTAATACTTGCATGAG	CP009273.1	3571329	3573783	0.449244	0.489987
TGGTCTTTGGGCACATGTGT	CP009273.1	3000710	3002408	0.73078	-0.784527
GGCCGCGGCGCGAGCAGAGG	CP009273.1	1714645	1717857	1.79028	2.03747
GTGCCGACATCAGGGATCGG	CP009273.1	3491436	3493827	-1.23829	1.27194
GCTTGGTTTTATGGACTTGC	CP009273.1	1776729	1778891	1.52725	-1.28445
TTCGACCATATGTCATTTGT	CP009273.1	1589549	1593259	-0.539522	0.722778
TGATCAGATTGATTGTCCGA	CP009273.1	1871405	1874634	0.330708	-0.631552
GAGTGTGAGCGCCGCGCAGG	CP009273.1	899084	901902	-1.81616	0.837025
AGAAGATCCCGCGGGAGCAA	CP009273.1	1123819	1126396	-0.610257	0.208093
TTACGACTACAGCGGGTAAT	CP009273.1	3156110	3159087	0.0625787	-0.749122
CGTCCCGATGAGAGGCGTGT	CP009273.1	1039389	1041567	-1.73579	-0.695045
AGGAAATTGTGGTAATTTGC	CP009273.1	2381444	2384910	0.442	-0.834369
CGTGGTCGTGTGTTAGTCCA	CP009273.1	4487014	4489580	-1.25236	-0.452629
GGGAGATCCACTTGGCTCAG	CP009273.1	3442646	3446211	1.38974	0.315009
AGGTTGGTTGGATGGGGGTC	CP009273.1	876397	878201	5.09812	4.97354
ACGGTGGCCTGTGCGCGCCC	CP009273.1	4382726	4386868	-0.699262	-1.09592
CTCCTGCACTGTATGCGTCA	CP009273.1	4329755	4332468	0.946872	-0.198252
TACTTACTACCTTTTTTCAT	CP009273.1	2662191	2664513	0.719892	1.36398
ATGATTTACTGCAGGCGTAG	CP009273.1	1148378	1150437	0.0289961	-0.723811
TAGGTGTCGTGGGATTGGTA	CP009273.1	2318499	2320763	-0.150825	-2.22556
ACCGCGTAAGCTATCGTGCA	CP009273.1	4259500	4261875	-1.61026	0.636937
GCTAGTTTATATTGCGTGCT	CP009273.1	3086912	3088948	0.616514	-0.45822
GGAAAGGAGTGCAACCTAGT	CP009273.1	3399504	3401839	0.905464	0.0740006
TGTATGTGTAAATGGTGGAC	CP009273.1	3848877	3850623	1.31992	0.89428
AGCTGCGGGGGATGATAGGT	CP009273.1	3139506	3142014	-0.287128	-1.59013
GCCGGCTTTGAACAAGGTAG	CP009273.1	4507190	4509832	0.00787284	-1.3299
GGCCGGCCCCTCCAGCTTGA	CP009273.1	457562	459198	0.0112319	0.47255
GCTCATAAGGTCCTATGCAT	CP009273.1	949788	952615	-0.794681	-0.284453
CTTGGAGTGGTTAGCGTAGT	CP009273.1	1297472	1300060	5.1846	-0.444728
TCACGGTTGGGTTCGTCTTC	CP009273.1	1652785	1655605	-0.27184	-1.6685
GTTGGTTATTGCGTTAAGTA	CP009273.1	3146691	3149611	1.03101	0.100669
CCCAGTTTCGTAGGGGCCCT	CP009273.1	2643825	2645702	0.910576	-0.749122
TCCCGCCACGCGGCTGCGAC	CP009273.1	3997804	4000130	-0.513395	0.581795
GGGGTTTGGGCTAGGGCTTG	CP009273.1	3623823	3626089	-1.55455	0.83015
TGCATCCGATTTGTATGAAA	CP009273.1	1316476	1318455	0.986057	1.32013
TCATTAGCTCCGTAATTCTC	CP009273.1	986209	989041	0.230936	-1.40019
CCTATGAAGAACCAACTTAA	CP009273.1	41153	44273	0.148735	0.489038
TTCAGCCGCGGAGGTACTGA	CP009273.1	2814218	2818193	1.08364	-0.313023
GGTTTACAGCCTAATTCTCG	CP009273.1	2900207	2903079	-1.10502	-1.85783
GTATGCAGTTTCGGGCGACT	CP009273.1	2013219	2016448	1.21208	0.584804
TCTCGCCTTCCCATCCGTAA	CP009273.1	1813698	1817485	0.105014	0.0775849
CAGTAAGGCTTACGCAACTC	CP009273.1	2299939	2302637	0.925956	0.166095
ATGTCAGTACTCGTCGTCCA	CP009273.1	3219346	3222275	1.62678	0.921282
TCTGGTGTGAAAGATCACGA	CP009273.1	2408400	2410194	0.985677	-1.08906
GGCCGAATGAGGTCCCGGCG	CP009273.1	4318382	4320579	-0.0577155	-1.13245
AAGCAACGCTAGGCGCTGAA	CP009273.1	3878829	3881855	-1.28011	0.967085
TCGCAAGCTATGGCGGAGCG	CP009273.1	3682971	3684283	4.45387	1.1035
AAGGAATGATGGGGGGAGTA	CP009273.1	4479459	4481858	0.163468	0.279676
CTGCGACTGGTTAAGGAGGA	CP009273.1	4208236	4210837	-0.224074	0.624023
GAATACGGCTGGCTCAGGTT	CP009273.1	4367171	4371261	1.01971	0.0209235
CGGGATCGGCTTCGCGAGAG	CP009273.1	3835558	3839536	1.3208	0.352977
GAACATATTGTGTCATATTT	CP009273.1	1217612	1220715	-0.905712	-0.980447
ATGCACCTCCGCAATGTTAA	CP009273.1	4296239	4298040	-0.0527552	-0.0482851
AATCCGAGAAGATTCGGAAT	CP009273.1	1050926	1053911	1.03204	-0.627658
GATTTGAGGTGTGGGCTCCT	CP009273.1	1206929	1209477	-1.25236	-2.74214
TACCATGCCGAGAGGGGGGT	CP009273.1	2064219	2066264	-0.32075	-1.39548
TTTTAGGTTTACAATGTGTC	CP009273.1	864070	865991	0.958404	1.72497
TTGTTGATTGTCGCAGGTTC	CP009273.1	3691389	3694614	-0.794681	-1.86942
AACATTGGTACAGGGGCGTA	CP009273.1	838046	840441	2.00118	-0.257981
AGACTCCCGGTGCGGACCAG	CP009273.1	791604	795690	-2.15832	-0.648092
TAACTATCGTACTTGCGATC	CP009273.1	3739484	3742447	-0.975253	0.137639
TGTTCGAGAGAGGTATTGAT	CP009273.1	740685	742530	1.29278	-0.699491
GAGCACGAAATGTTCAAGCT	CP009273.1	2301881	2304141	-0.873291	-0.100029
CTCGTCGGGGCGTATGCCGC	CP009273.1	1913994	1914982	-1.06969	-2.14442
ATTTAGTAGGTTGATTTGGA	CP009273.1	3112419	3115153	0.264213	-0.810522
GCATGGTAGGACCTTAATAG	CP009273.1	3620176	3622693	0.146975	0.634119
CATTTGTGTGTCGGGTGGGG	CP009273.1	1961243	1963496	-0.809036	-2.88377
GTGGGGTGTTACGGGCTGTT	CP009273.1	561023	564104	-1.01432	-1.08906
GTTGACGTTTGGGACTCTTT	CP009273.1	2606997	2609283	3.95569	3.3104
CGCGTAATGAGTTCTCGTGG	CP009273.1	2328018	2330791	-0.851265	-1.926
GTCGGACAAATTCTCAGTTT	CP009273.1	415143	417964	0.644485	0.119088
TCGTGCTTGGATCGGAGCTA	CP009273.1	2159140	2160189	-0.905712	-1.98045
GTGGCCTGCAAAGGGTCGCA	CP009273.1	4117889	4121218	-1.18547	-0.675243
ACGTAGAACGTTGGGAGGCG	CP009273.1	788902	791793	-0.300572	0.432048
AGCGAGTCAGCAGGGCTTCT	CP009273.1	4406733	4408806	-0.32075	-3.20284
ATAGAGTTTCCGGGATGCAG	CP009273.1	2591098	2593772	-0.95818	-2.61788
TTAGTCAAAAGCGTTTTCAA	CP009273.1	2117807	2120057	1.0633	1.03747
AGGGTTAGGCTTTAGGCCGG	CP009273.1	2422123	2424111	-2.29378	-1.78356
ATAGTTGGGGGTATGGCGGC	CP009273.1	2135983	2138821	0.923176	1.151
TATGATGAAAAATGTCGTAC	CP009273.1	1770585	1773648	0.17675	-0.313023
TTGGGTGCTTTGCCCGTGGT	CP009273.1	3680921	3681569	0.0418202	0.485552
ACGGGCGGCGGTATGTTTTG	CP009273.1	3941517	3944897	-0.520059	-2.59479
GCTGAACAAGACGCGCTGTA	CP009273.1	3155797	3158530	-0.870717	-0.903632
GTGCCGGGTTGGGCGTCGCC	CP009273.1	3637552	3640959	3.17215	-0.241385
AATGTGGTGGTAATGGGGCT	CP009273.1	2357344	2359176	-0.826782	-0.201077
CGTTGAACTTACCTGGATTG	CP009273.1	4555771	4559153	1.04848	0.304955
TGAGCATACGACGACCCAGT	CP009273.1	211269	213127	4.74129	3.57548
TTGCCTGACGGGAGGCACAA	CP009273.1	2618134	2621316	-2.48622	-2.39103
GGTCGGACTGGGTTCTCTAA	CP009273.1	574302	577413	0.839715	0.324407
TCAGGACCCGTCGACGCGTC	CP009273.1	1109062	1111188	1.03062	1.60079
CTATTGCTGGAGGCGTTAGT	CP009273.1	1183248	1186516	-1.24886	0.404329
GACCTTATGAATTAGAGCTG	CP009273.1	4427092	4429241	2.55967	-1.68499
GGTTACCAAACTAGTAGGGG	CP009273.1	3941507	3945338	1.62973	0.283693
GCTATTGCTACTTAACGTTC	CP009273.1	4477294	4480812	-0.57709	2.10306
AAGAATGACGGGTCAGCCCG	CP009273.1	756315	758797	0.0418202	1.70405
AACGGGTGGGTTTGGGGTGC	CP009273.1	1658010	1660254	0.243748	0.499162
TCCTACAGTTCGTCAGGACG	CP009273.1	3952849	3957255	0.264213	-0.22556
GCTGCTTATTAGGAGACGAG	CP009273.1	3783413	3785496	2.5676	1.02721
TGTGACGCATACATATACTG	CP009273.1	1300450	1304043	2.30861	0.77444
GTTCTCTCTATTATTTGATT	CP009273.1	4285801	4288839	3.0649	2.78987
TAAGCCACCGTCAAGTGTAA	CP009273.1	851276	855025	-2.83382	-1.44912
CGTGTCGGTAAGTGCGTGGC	CP009273.1	611912	613191	0.987881	0.706696
CCTGATGTTCGACTGTTTGG	CP009273.1	80947	84696	-0.250361	0.77444
TTAACGTAATTTAGAATTCC	CP009273.1	2257080	2259565	-0.32075	-0.395485
GATGTCTGTCTTGTTTTGCA	CP009273.1	39627	41749	0.41177	1
CTACTGGAGGACCGGGTGGG	CP009273.1	952171	954144	2.09915	2.08855
GGCTCGTGCGTTTTTCGCCA	CP009273.1	2226628	2229165	-1.20145	0.375891
TTGAGGGTGCCATGCACGTT	CP009273.1	4241557	4244901	-1.03075	-2.27541
CCGTACACAACCTGTCTTGT	CP009273.1	354929	357995	-0.555579	-0.566184
GACAGATGCACGGACAGAAG	CP009273.1	2730011	2732091	1.22468	-0.233379
TGCAACTGTATCTAGACGGT	CP009273.1	319806	322037	-0.905712	0.388787
TTCGAACCTGTGTTGTGGGT	CP009273.1	3107898	3108867	0.620356	0.352977
GGCTTAAGGGTGGTCCCCTG	CP009273.1	2201940	2206185	-2.21691	1.29331
GGTACGGAATGTTGCGTGTA	CP009273.1	2830700	2832869	2.13936	2.21541
TGGTAAGGCTGTGCGTGCTC	CP009273.1	510204	512063	3.28693	3.32594
GGGTAACGCTTGTCGTGGTT	CP009273.1	2483589	2486178	1.16112	0.736638
GGTTGGGGAATAACTTCTGT	CP009273.1	2781706	2784984	0.173426	0.899971
GCTCAGGTTTTAATGCGTAA	CP009273.1	3811035	3813909	-0.88779	-1.96253
TGCGACACGGCCGGTTTGGG	CP009273.1	3561212	3563819	-1.42695	-1.69433
GCTAGTAATGATTTCGCCCG	CP009273.1	751381	753885	-1.74245	0.0352569
AGGCGGCCAATGGGTTTCAT	CP009273.1	1669728	1672157	0.205319	-0.547488
GCAGGGCGTGTTGCGGGGTG	CP009273.1	4185336	4187735	1.36313	-0.358726
AGCGAGGACGTTCGCCTGTG	CP009273.1	1477362	1480030	-0.552923	-2.11308
CTTGTCTGATTGCCAGGTTC	CP009273.1	1410809	1413670	1.54484	1.06957
TACGTCGTGGATTTGGTTTA	CP009273.1	1564526	1567319	0.117371	-1.76472
AGCTTGCAGACACGGATATA	CP009273.1	4402632	4404840	-1.2965	-1.6057
ACCCGCTGGTTCTTATCGTT	CP009273.1	3232611	3235210	-0.288328	-0.22556
GCGGCGAAGTTGACCCAAGT	CP009273.1	3215346	3217014	0.647541	0.572806
TGAGATGGCGATCTCTGTTC	CP009273.1	64093	66606	1.34016	0.886915
TAGAGGGGGTCGTCCGGTGC	CP009273.1	3572065	3574009	-1.13065	-1.56795
ATTTTTATTACGTGTTTACA	CP009273.1	2857871	2858758	-0.0645692	0.0977352
ATAGTGGCCCGCCCGTAAAT	CP009273.1	3003358	3005711	1.56624	0.672079
TTGTGCGAAAGATCGTGTCT	CP009273.1	86558	88061	1.37113	0.68871
CAGTGTCGGCAACATTGTTC	CP009273.1	670464	672713	-0.383981	-0.0686159
CAGATTATATAGTCGGTGAG	CP009273.1	2222255	2223940	-0.902146	-0.269061
GATGTGCTGGTTCGTATACT	CP009273.1	3544758	3547241	0.498678	0.745871
AGGTGCTAGGTTGGAGGCGG	CP009273.1	3850033	3851471	0.849175	1.9174
TGGGCTCGGGAGTGGTTTAA	CP009273.1	292120	293908	-0.691393	-1.27136
GCTTGGCATATGCTCGTTCA	CP009273.1	1874123	1877847	2.21175	-1.03291
TGGAGTACGCGGCCGTGGCA	CP009273.1	4340079	4342959	0.808148	-0.0601361
GCATGTTGGCGGTTTTCGCT	CP009273.1	4586090	4588654	1.58371	1.34723
GTAACGAAGAAGCGCTCTAC	CP009273.1	4599329	4601644	-0.259349	1.09218
CTTGGGATGGTTCGTCCCGA	CP009273.1	4055409	4057305	-0.735787	-1.81052
ATGCGTATGGGGGTCAGGGC	CP009273.1	2463876	2468649	1.10501	0.708351
CTAAGGTTATAGTACTTTCT	CP009273.1	3595985	3598479	0.545394	0.737446
AGTGTGTCTACTTGTTGGTG	CP009273.1	3168363	3171145	3.82663	3.23895
GTCTAGGGATGAGTAGACAG	CP009273.1	252089	254569	0.0942876	1.71999
GTCAGCGCGTGTAGAGTCGG	CP009273.1	2488130	2490363	0.67925	0.09928
GCAGACCCTTGGGTTGTTGA	CP009273.1	959968	960159	-0.224074	1.11623
GATGCAGCGGAGCCCACGTG	CP009273.1	1822852	1825632	1.21691	1.71748
CTGGTTACGAACAGGGGGGT	CP009273.1	4125606	4127853	-0.851265	1.39593
ATAGTGGAGGGTGGTCCGGT	CP009273.1	3896760	3899408	0.264213	1.02773
CGGCCCATCCGGAGGTCGAC	CP009273.1	2573149	2576869	-1.12281	-1.65006
TTAGTTTCTCGTTCGGTTTG	CP009273.1	1846129	1849849	0.954357	0.786513
TGAGGATTCGTCTGTGATGC	CP009273.1	1694189	1695732	0.0866744	-0.335984
CGGAGAGGAGGCTTACGCCG	CP009273.1	1865939	1867627	0.913715	0.726506
CAGTCGCCCCATAGCGGACG	CP009273.1	3581001	3583454	0.740651	0.366356
GGGGGCGAATAACGAGCGTG	CP009273.1	361580	363506	-0.238288	-1.89799
TCGGCGGAGTCATGCAGCTA	CP009273.1	4291500	4294442	-0.735787	0.691978
CAAAACGGGAGTACGGGGGG	CP009273.1	901128	904041	1.76995	1.09857
TTCCTTGCTCGGTTACCCGA	CP009273.1	2592905	2597155	-0.238288	-1.89799
GGGTAGCATTTGCGATCGGG	CP009273.1	3286199	3288470	-2.34065	2.81343
GGGTGCGTGCTGGAGGGTGC	CP009273.1	3212208	3214083	0.814529	1.28411
GTGTAGAGTACACGATCGAC	CP009273.1	2258942	2261297	0.909118	0.557865
ATGGATGCTTCGTAAAACAG	CP009273.1	1847651	1850136	0.816754	1.98303
CCTATTGTGGTGCGTATCAG	CP009273.1	3820040	3821971	-1.57709	-0.329896
TCTTGATGTTGAGACCTCCT	CP009273.1	1113809	1116522	-1.11165	-3.40878
GCTGCGGTGGATGCGGGTGT	CP009273.1	4576634	4578792	-1.91901	-0.671816
GTCGGCGCAGGGCTCGCACA	CP009273.1	3815084	3817903	9.77359	7.61358
ATGGGGGAGGTGTACATTTT	CP009273.1	3505658	3507793	4.28033	-0.893938
TGTTGGGAGGACGCCAGAGT	CP009273.1	2228473	2232165	0.0730711	0.691359
GCCATGTCGGTGTTGTGACA	CP009273.1	922100	924309	-0.674387	3.10886
CCGGTGCTGACATTGTGCTC	CP009273.1	4532747	4535140	-0.123518	-0.272253
GGAACAGATACTTGTCGCGG	CP009273.1	3003020	3005728	0.171819	-0.138729
TTCGGGTGGTATAGGGCTTG	CP009273.1	3570302	3572347	-1.54314	1.77444
AAGACGGGCTTCGGTAAGGC	CP009273.1	2642381	2645600	1.01399	-0.0283274
AGTCGAGGTTGCAGCCCCGG	CP009273.1	1723882	1726859	1.47414	0.486864
CGCTGTTAGATCTTTATGTG	CP009273.1	1641969	1643903	0.245834	-0.944378
AGAGCTAATGTGACCTACGC	CP009273.1	3221758	3224294	1.18826	0.736966
ACTAGTAATACCGTAGGTCG	CP009273.1	1538923	1540870	0.606039	0.372342
GGGGCAGTTATATGTCCAAG	CP009273.1	1792696	1794790	-1.46068	-0.313023
ATACGGTTCCTGGATGGATA	CP009273.1	2107864	2110775	2.31312	0.855059
TCAGGCATGTTTCTACCTGC	CP009273.1	3374381	3377163	0.923176	0.333868
TCATGTTTTATGACAGGAAT	CP009273.1	3638528	3640474	0.711672	-2.68499
CTTGTAGCGTGCACATCGTA	CP009273.1	2968329	2970282	3.76037	3.36656
ACTGAATGGACAGTAGCGAT	CP009273.1	3293959	3296318	0.0209414	0.732376
AAGAAGCTTGTCGGGAGTCT	CP009273.1	1921218	1923773	-0.851265	0.828888
TCGATAGCGTGGGCGTCTAA	CP009273.1	4625018	4626991	-0.139016	-0.21375
GGGCCACGGGTGGTCTAAGT	CP009273.1	242533	244908	0.886328	0.703737
TGCAGTTAACAATGATGGTA	CP009273.1	1767104	1769262	0.357322	-0.910058
CCGCACTCGGGTTGGCTACT	CP009273.1	3930816	3933211	7.79025	7.21671
AAGACCCGGGTCTACATCGG	CP009273.1	1213819	1216660	0.963346	1.11994
GGGGCCGGGTAGACCACACC	CP009273.1	2342627	2346697	2.64158	2.84695
GGTGCGTAGTCCACTGGTTG	CP009273.1	2814784	2817650	1.14874	-0.925999
CTGTTCATCTTTTGTTGGAG	CP009273.1	989031	991360	0.442	0.797899
TGCCTGGGCCTGTCTGTCGC	CP009273.1	2622456	2626848	-1.39875	-3.05845
GAAGTCGATTTCTGTGGCTC	CP009273.1	825565	829448	0.357322	-0.13245
GAGAGCGTAGGGTTGTACGG	CP009273.1	979580	982202	1.30861	-2.22556
GAAGGTGTTTTGAATCTCGC	CP009273.1	2300865	2303011	-0.387864	-1.36306
TCTGTACGGCGGTATACCTG	CP009273.1	1500334	1502987	-1.59377	1.11286
GGAGCTCCGTAATGCATGCA	CP009273.1	1467637	1471059	-0.88779	-0.0880562
TTGTTTACCACACCTTGTGG	CP009273.1	4523036	4526886	-0.543142	-1.61788
GTTTGGTTATCGTGCTGCGT	CP009273.1	3091377	3094245	-0.436227	1.31347
AGCAAACATCCTATATCGAG	CP009273.1	1533553	1535174	0.869353	-1.37531
GCGGTCTGAGTTGGGGCGGG	CP009273.1	4205915	4208126	0.0533158	0.937939
GTAGAAGATCAAATCTTTGT	CP009273.1	1297524	1300831	1.74226	2.05455
CCCAGCAAACAAAGGAGTGG	CP009273.1	2044733	2047108	-0.238288	0.686977
TGGTAGGCTCTGTGTTTACT	CP009273.1	35142	37417	-0.95818	-2.03291
TGGCGGGTAGTAGCCCGTCG	CP009273.1	3953730	3956017	-0.364604	-0.287336
CACGGGTAGGCTCGTGGTAG	CP009273.1	858538	858739	2.15042	0.481929
AAGAATTAAATCATGTCAGA	CP009273.1	4400552	4403229	-0.17636	-1.47349
GTAGGTGAAATCAGGCGAGG	CP009273.1	3254002	3256705	0.434138	0.996833
GAATTTCTGGCGACTTGATC	CP009273.1	4377777	4380043	-0.201451	-0.913616
GGGTCATCACCTCTAACGGT	CP009273.1	656980	658902	-0.905712	-1.98045
TACGCTGGGAGTGGGCTGAT	CP009273.1	84298	86514	2.61888	3.73042
GGCGGGTTGACTTCAGGACA	CP009273.1	3294955	3297764	0.849175	-0.530414
TGAAAGGAGGGGTATGGTAG	CP009273.1	1065156	1067512	-0.735787	-0.810522
CACTGCGCCTCACGATAAAT	CP009273.1	995636	997699	0.872891	2.38312
GTTTAACTGTTCCGTAGAAC	CP009273.1	2451261	2453502	0.883703	0.214224
TGTCTGACAATTTTATTGGA	CP009273.1	3003799	3005479	-1.34347	-0.22556
ATGGGGTCTAACTAGATAGT	CP009273.1	4218002	4221433	-0.238288	-1.31302
GCGGCTTGAGTCAGCTCGGG	CP009273.1	1295186	1298036	-1.65067	-2.02497
CAGGGGAGTGCCTGCGTTCC	CP009273.1	2443708	2446043	-0.280108	-1.35484
GGTAGTTCGAACGCATTCTT	CP009273.1	889620	891836	-2.20972	-0.284453
GCTTCAGTGAAGTGTGGCAG	CP009273.1	3667950	3673052	1.0851	0.400316
GCACGGGGCGATGGGCCCAT	CP009273.1	4091998	4095481	-0.674387	-1.01216
TACTTAGGCACTGTTTTCGG	CP009273.1	3332625	3336233	-1.82325	-1.89799
CTGGTGCTCATGGCTATGTT	CP009273.1	2912056	2915997	-1.37322	-0.332475
GATTTTCGCGACGATTGGCT	CP009273.1	3852216	3854241	2.15056	0.537401
GGGGCCTCCGGGTACGTCAG	CP009273.1	3835016	3837317	-0.111936	-0.474473
CGCCGTCGTGCCGGGGCAGA	CP009273.1	152827	155283	0.209765	0.464338
TTATAGAGTGCTGGGTGTTT	CP009273.1	3499205	3501421	-2.01501	0.743144
AGCTGACGGGGTTGCCGCCG	CP009273.1	2707786	2709835	-0.32075	-1.39548
TAGTGAGGGTGTTCCTGGTC	CP009273.1	2245615	2247709	0.360239	0.607433
TACCGCGTAGGTTGGAGCAT	CP009273.1	3025282	3027582	1.91331	2.65486
ATGCAATAAATACTGGAGAC	CP009273.1	1607857	1610053	0.282828	0.950597
TATGTGGAGGTTAAGTTGTT	CP009273.1	2479654	2482715	1.87815	0.513913
AATCTAGCTATCGGTCGTCA	CP009273.1	1051456	1054394	-0.436227	-1.51096
AATTCCCCACCTGCAGATCA	CP009273.1	1963621	1966193	0.424677	0.0562113
TTGTGTCTTTGTGTATGAAC	CP009273.1	4302461	4306006	-1.10502	0.405206
CCAGTGAGACGTGCTCGGCC	CP009273.1	821409	823413	-0.616799	-0.765535
TCGGTTAGATTGCCGGAGGG	CP009273.1	866226	868847	-1.38859	0.287994
GATAGAGGAGCACAAACAGG	CP009273.1	242043	242313	-1.98371	0.214569
TTTGAGACTCGCGTTTGCAT	CP009273.1	1549876	1552173	-0.477254	-0.266587
CTCCGCAAGCGCATGCCGCA	CP009273.1	4408293	4411299	-0.735787	-0.810522
TTTGATTCGAATCGGGGGGC	CP009273.1	2377414	2380751	0.456858	0.212198
GCAATGTTTTTGGTCATCTG	CP009273.1	722216	723267	1.07157	-1.48859
GCGGGTTCCACTCCAAGGAC	CP009273.1	836044	839759	2.49098	-0.905679
AGGAGTCTAATGTTACGCGC	CP009273.1	1035734	1038434	0.547519	0.538373
CGCTCGGTTTAAGCGGTGAA	CP009273.1	3346269	3348324	1.67333	1.05316
TTTGGTGACCGGCTCCAGAT	CP009273.1	3910515	3913024	-0.851265	1.91272
ACCTGTGGGAGACAAGGTCG	CP009273.1	2942723	2944621	-0.268822	-0.758594
GGAGGTTTGAAGATCTTAAG	CP009273.1	935499	938632	0.826807	-1.078
AAGTATCGTACAGTTAGACA	CP009273.1	2354672	2356726	-0.382046	0.692966
GGTGGACGTCTGTGGTACGC	CP009273.1	447092	449172	-2.56868	-0.321484
TGTGATCCCTCCGCTGTTTG	CP009273.1	1236016	1238673	0.67925	-0.980447
CTTTTCGGTCATGATCCATT	CP009273.1	3364871	3366690	-0.894986	-1.12172
AGGTTTGGATACCCTTGATG	CP009273.1	3680998	3683168	0.512399	-1.028
ATGGTATGTGGCATCCGTTC	CP009273.1	2584039	2586011	0.95609	-1.34104
TGAATAGGTCGACCTAGTTC	CP009273.1	3667365	3669800	1.95609	-0.341037
CGCGAAGCAGTCCGTTGCGA	CP009273.1	4296494	4298916	0.0106715	0.842827
GCTTCTGTCGGGGAGGTTAC	CP009273.1	2925004	2926765	-0.804267	-0.879002
GTACGGAAATTGGTTGTAGC	CP009273.1	1029127	1032378	-1.56868	-0.736522
CCAATTCGTTGTGTGGGCCT	CP009273.1	1135715	1138479	-1.43623	-2.51096
CACCAGTGGTATACGTGTAT	CP009273.1	2132918	2135210	0.148735	-0.623437
TATGCGGATAGCGCCGGGGC	CP009273.1	3943475	3945668	0.20783	2.32378
TGGAGGCCTAGCGTCTTCAA	CP009273.1	1463470	1466749	-0.192916	0.0235803
TGAATTCGACGACGTGACGC	CP009273.1	280341	283712	-0.0815622	-0.67087
TCCACTGATTCTCTACAAAT	CP009273.1	1014817	1015394	0.797895	0.40597
GAATCGGGGCGAGGAATAAG	CP009273.1	2488777	2491563	-0.360278	-2.43501
TGGGCATCTAAGCACGGGTC	CP009273.1	3242282	3244195	-1.72573	0.784494
GTGGGCGTAGTCGACCGGAA	CP009273.1	2938177	2939952	-1.25036	-1.54749
TGATTCGGGGCGAAGGGAAG	CP009273.1	2926175	2928429	0.401716	0.259867
TTTTGACTGGAGTTGTTTTG	CP009273.1	1994147	1998278	-0.264166	-0.717413
ACCCACAATCTGAGCTTCTT	CP009273.1	3852852	3855347	-0.490675	0.639705
TGGATAGTATCGTTCGTTGT	CP009273.1	2832246	2834018	-0.67752	0.135271
GGTTCGTATCATATGCGGGT	CP009273.1	3968381	3970525	-0.32075	-2.39548
CAATCAGATTTTGACAGGAG	CP009273.1	4016960	4018743	1.93897	0.650112
TTTGTACCGTGCCTTGCCTG	CP009273.1	3079615	3082299	-0.266302	-1.34104
AGGGCCTGCCGTGGTTTTCT	CP009273.1	1296231	1299961	1.58328	1.50855
GAGCGTGGGATGCACTTGGC	CP009273.1	2543220	2545948	0.618012	-0.322421
GATAGCGTACCCGAGTTGGA	CP009273.1	225617	228324	-1.28011	-2.35484
CGATATGAGGGCGCCGTTAG	CP009273.1	621688	624896	-0.280108	-1.35484
GTAGGTAGGAAAGCCCGTGG	CP009273.1	2290711	2293183	0.465125	0.677272
CTCCGGGGTTTCGCCAATTT	CP009273.1	824247	827713	-0.978644	0.432048
ACATTGAAGGGTGGAAGCCC	CP009273.1	158500	160957	0.247139	-1.89799
GCGTCCTGTCACGATGGGAC	CP009273.1	2893105	2895644	-0.233767	0.0317275
TTGAGGCGCTCTGGTGGGGT	CP009273.1	3386283	3388677	-1.54314	-1.61788
GGAATGGGGGCATGGAGGCG	CP009273.1	3843764	3845441	0.360889	0.816669
CTGTATCGAAGGTGTTTCGA	CP009273.1	3574149	3576662	-1.58267	-0.99444
AAAGACATCATATCACGTTT	CP009273.1	3139469	3141853	0.138205	0.578043
GATCTTGCGCTTAAATTATA	CP009273.1	3352214	3353074	-0.851265	-1.11864
TGGAGAGGGCCCGGCGCCGG	CP009273.1	2618976	2620738	0.213587	3.38316
TGGAGCATAGTTTGAGAGGG	CP009273.1	4361582	4364386	2.75369	2.05162
GGAGTAGGGTGGTGAGGGCT	CP009273.1	340191	342233	-1.09166	1.01493
ACGGGTGCTGGATAAACGGC	CP009273.1	4296371	4298714	-0.315014	-1.38975
TGCGTGGGGGGAGCCACTGG	CP009273.1	1707202	1709396	-0.398752	-0.888525
CATTGTTTACTCACTTTAGG	CP009273.1	1312841	1315476	1.31312	-1.08354
CTCACGGCATGTTTTAGTAC	CP009273.1	2445304	2448535	1.02605	-1.74912
TGACGCCGCGCCTGGCCATC	CP009273.1	2321333	2324980	0.0765856	-1.58311
TTGGAGTTTCATTACACCCT	CP009273.1	4256135	4258828	-3.96461	-2.03934
GTGGGGCTATCTTGGCTGGC	CP009273.1	2816911	2819552	-2.1281	-2.20284
TGAAACGGTAGTAAAGCGTC	CP009273.1	4002314	4006112	-1.00881	1.50142
TATTGTGTGAATACAACGAA	CP009273.1	787856	790228	-0.77701	-0.883454
CCGCAGTCGTGTGGGTGTGC	CP009273.1	1055244	1057441	-0.373217	-0.447952
TGTGGTGCGGATTGACAGCG	CP009273.1	2150160	2153241	0.253324	0.0649327
ATGTGCGTTAGGTAGCCTTA	CP009273.1	2421730	2424467	-0.905712	-2.98045
CGTCGATGGGACAGTGTCTA	CP009273.1	2094745	2096771	-0.990029	0.42709
CTGAGACCTCCTTGGGGGTT	CP009273.1	861	2857	0.389743	-1.68499
TAGACCTTGTATGCGCCTGG	CP009273.1	3337334	3339909	2.34252	1.93752
GTATACTGAAACGAGGCTAT	CP009273.1	2935212	2936886	-1.61026	-2.68499
TCTTTAGAGCGCTTTTAAGC	CP009273.1	1245163	1246488	-1.79468	1.37851
GGGTTTTTGTGAGATATGGA	CP009273.1	4014172	4018350	1.91058	2.89473
TGGCGGCTGACCACGTCAGT	CP009273.1	2381421	2384722	-0.794681	0.246061
GGGATCCCTGTCCAAATGGT	CP009273.1	3092485	3094954	-0.592662	-0.114856
TGGCGCACATGGGCACGGTC	CP009273.1	3694749	3698500	0.224684	0.65245
GTCATGACCGTACACGTTGT	CP009273.1	3688811	3691690	0.916289	-1.03291
TAGTAGTGGTTTCACAGGTG	CP009273.1	1941742	1944378	4.37427	-0.775757
TTCGGTGCTAGTCGAGTGTC	CP009273.1	1553879	1555860	-1.19522	0.899971
TGGCACCGAGGCTCTTCTCG	CP009273.1	3199446	3203338	-1.32075	-0.395485
GAATATTGGTCCTGTGAATC	CP009273.1	3530394	3531686	-0.456633	0.42799
GTTCAATTCGGGTCGCTAGG	CP009273.1	2876893	2877603	-0.543142	0.382123
TACACAGATTGTGCTTGGGA	CP009273.1	599152	601171	0.58523	0.0206901
GATCGGGTGAGTGGTATTGC	CP009273.1	1176897	1179431	0.148735	0.604515
AATCTTGTTCGGCTCTACCT	CP009273.1	1697712	1701069	-1.26977	-1.3445
GAAATAATCGCTTAAGCCCA	CP009273.1	877724	879689	-0.0633621	-0.833242
GCCCAGCACATACGATTCAC	CP009273.1	1959065	1961459	0.162675	1.42779
CCAGCCGCGATCGCCCTTTG	CP009273.1	157515	159865	-0.926929	0.534389
TCCACTAGATGTGTCGTGCG	CP009273.1	4086869	4089417	-0.472753	-3.86942
CTTTCAATAGGCGTCGTCAT	CP009273.1	693273	695455	2.40172	0.189478
AGGCGGGCAACGCATTACTC	CP009273.1	4442054	4444156	0.264213	-1.81052
TGGGGGTTGCCAGATGGGTC	CP009273.1	346444	349260	0.205319	0.352977
CGTGTACCCCGGGGCTCCGG	CP009273.1	3691117	3694599	-0.147712	0.411425
GTTAGGAAGTCCTCGGGAGC	CP009273.1	4572945	4575618	-1.50838	-1.58311
GATACGGTGGAACCTATGGT	CP009273.1	4444996	4447891	4.03845	4.18018
ACTCGTTCTGGGTGGCGTAA	CP009273.1	4477420	4480232	-2.73579	-2.81052
CAGCCGTTGTTCCCTAAGCC	CP009273.1	4433822	4435840	-0.025294	-2.68499
AAAAGTAAGGCAGTGCGGAT	CP009273.1	1113691	1116176	-1.17319	-1.66297
TGGAGATAGTGTGGGGGGGG	CP009273.1	746261	749308	-0.674387	0.189478
CGGTGGGCGTCTTGTCGGGA	CP009273.1	1020049	1020819	-0.95818	0.126284
CAGTTATTTCGTGCCCAGCG	CP009273.1	3225092	3227423	-0.0088059	-3.08354
CGATGGAAGGTCGAGCTCTT	CP009273.1	1341172	1343639	0.401193	3.68859
GGGCCTCGGCCAAAGGGTCG	CP009273.1	1873444	1877624	-0.590448	0.820244
GGGCAGAAGGTGGTGTGGCA	CP009273.1	2952259	2954442	-0.484726	-0.237532
CATTAACACCATTCGGTCTT	CP009273.1	4014424	4018216	-1.39875	2.33387
AACGATTATAGGTACTCTTT	CP009273.1	3119180	3121782	-0.283275	-0.599018
TGATGGGCTTAGGTCCCAAA	CP009273.1	3345906	3348186	-0.0516917	1.21342
AAAGTGGTTGAGGTCGCTTC	CP009273.1	2296937	2301225	3.13297	2.57281
CTATTTTTTAACAAACATGT	CP009273.1	3497063	3500070	-0.610257	-0.684991
AGGAAGTATTCTGGGGCGAA	CP009273.1	1816516	1818940	-2.62656	-0.379365
GTTGATGTAAAAGAATGGCG	CP009273.1	3189965	3191953	-0.983715	-0.251095
TCCTTGCTTGGTCTTTTGTC	CP009273.1	1602107	1603532	1.07659	-0.0387912
GGTTCGAAGTTGAGTCAAGT	CP009273.1	3883598	3886818	0.00229181	-0.072443
TATTGGCCGGGGAAAAGGGT	CP009273.1	721974	725108	0.599633	-0.147048
GGGCGAGGGGAGCTAGCCAA	CP009273.1	704175	706329	-1.76553	-0.518341
TGATAAGTTCAAAGGGCGGA	CP009273.1	3027504	3027747	-1.32286	0.797424
TTTCAGGTGTGTTCCAAGAA	CP009273.1	1487000	1490206	1.42964	2.07737
GGCGGCCGGGGGAGCATCGA	CP009273.1	2594453	2596801	0.321437	-0.660188
TTTAGCTTTTACGGCAATGC	CP009273.1	3222202	3222590	-0.674387	0.2307
TATAAGTCGGGATCATTGAT	CP009273.1	1168653	1171752	-1.82325	-1.89799
GCGCTAGAGTTTAGCCAAGG	CP009273.1	3087671	3087984	-1.98371	-0.473487
AGAGTGAGCGGGATAGTGGG	CP009273.1	2494534	2496836	1.20532	1.13058
CGCTCTTTGTCAGCAGCTAT	CP009273.1	1766287	1768448	-0.757482	-0.204186
GTTGTGTCCGAAACTTGATG	CP009273.1	3208901	3212126	-3.09334	-2.58311
ATTTACTCTGGGCCGGGACA	CP009273.1	2606084	2609359	2.14392	-3.45438
CAGATTTCTTCTATTGAATG	CP009273.1	1139460	1142282	-1.68998	-1.44279
GCACGGGTTAGGGTGTATGT	CP009273.1	541746	543926	-1.67439	-1.74912
GTCGATTGACTTCTCTGCTG	CP009273.1	1065375	1067848	-0.990029	-1.15787
GAAGGGCCTCTGGTGATTGT	CP009273.1	152295	154706	-1.28011	0.0374747
AAACATGGTCCCTCGCTGCA	CP009273.1	3737982	3740040	0.533029	0.745176
GCTTATTCGAGCTTCACTAG	CP009273.1	2941273	2943761	3.36375	-0.617877
ATAACAGTAAGGTTGTTCGT	CP009273.1	4461673	4464310	-1.17762	0.0695683
AGCTACTACGATTCTTCTGA	CP009273.1	114025	116749	3.38205	2.17405
GGCGCTAAGCTGTGGCATTT	CP009273.1	2194699	2197848	-0.489627	-0.84447
GTTCACGGGACATTTTTGTG	CP009273.1	2576793	2578836	0.129563	0.462004
TAGGCGCGGCACTAGGAGTG	CP009273.1	3681915	3683900	-0.082508	0.296933
CTTTTTCAGGTACGTAGCTC	CP009273.1	1666032	1668634	3.23959	-0.925999
TATATTTCGAGGTCATGGGT	CP009273.1	2784909	2788155	0.193823	0.39542
AGGTCTTGGAGGAGAATGTG	CP009273.1	2346638	2349122	0.742743	0.729784
AGTATTTGAGTCGCTCGGCG	CP009273.1	3216971	3219137	-3.02119	-0.395485
AAGAGGGGGTGACTAAGGTG	CP009273.1	3641933	3644462	0.295921	-0.257981
TGCTGTTGAGGTGTAGCTCA	CP009273.1	1679460	1681513	-2.30733	-1.06014
TCGTGAAGGACGGGGTTTTG	CP009273.1	2796236	2799403	1.21554	0.389624
GGACGGGAGAAGGAGGTTGT	CP009273.1	3304587	3307134	-0.851265	-0.925999
CCGGGGTGGTGCATCGTGGG	CP009273.1	319138	321183	3.47805	2.08934
CGGGTACGGGTTATTCGTCT	CP009273.1	4410029	4413584	-0.773923	-0.466188
TGATGTTACGGCATCGAGTA	CP009273.1	3084467	3088039	6.49072	6.27014
AATTGGAACCCGGGATGGTT	CP009273.1	4193299	4195808	2.00118	0.826908
CTCGGGACTGACGCTACTTT	CP009273.1	2996136	2999409	1.07545	0.000716155
GTGCTGCACTGGTCGTGGCC	CP009273.1	2537659	2540215	0.582389	-0.322421
AGTCATCTGCAGCAAGATCG	CP009273.1	3352258	3354391	-0.851265	-1.926
TCGGGGTTAGTCTTAGCAGG	CP009273.1	460550	462386	-0.755687	0.285055
TTATAGCAACTATTTGCGAA	CP009273.1	854687	856805	-1.57709	-1.65182
CGTTTGGGAAGTTTTACAGG	CP009273.1	2111372	2113673	-0.735787	-0.810522
AGTACAGTGTCGGGATGAAT	CP009273.1	1892543	1895771	-0.160809	2.42742
CTCTGGTGTGTTACCATGGC	CP009273.1	1686873	1688674	0.942285	0.189478
GAAACAGGTAGGGCGTGTGG	CP009273.1	1120072	1123326	0.389743	0.452512
CCAAGGGTGGGACGATCGAT	CP009273.1	149509	152166	-0.686348	-0.993744
AATGGGGGTGGGCGTGGTTA	CP009273.1	4440939	4443477	-0.481742	0.691451
TATGTAAATATTTTAGATGA	CP009273.1	3686329	3688787	-0.670692	1.10962
GCCCTCAATGCCTGGAACCA	CP009273.1	318978	319221	0.0818734	0.270173
GATTGAGTGGTCTAGGTGGA	CP009273.1	4478789	4481654	-1.25935	-0.164159
GGTGTAGGCGTGCTCGGGGC	CP009273.1	1018896	1021460	-0.674387	-1.74912
AACGGTCATGCGCCGGCGAT	CP009273.1	1247209	1250357	1.26421	0.189478
TAAGAGTGTTGATGAGGCCC	CP009273.1	597239	599645	1.31992	-0.754813
CCCATTTTTGCGCTGGAGGC	CP009273.1	2858841	2861232	-2.15082	-0.0556347
TCCACACGACTGGAGACAGT	CP009273.1	790143	794378	-1.23829	-0.72806
TCCTGTGCGGGGATTAGTTT	CP009273.1	991302	993527	3.5323	1.26348
CGGAATTCTATAGCTGGGGG	CP009273.1	2133062	2135738	0.234465	-0.752807
TAATTGGTATATCCTAATAC	CP009273.1	1010779	1013713	0.264213	-1.81052
CATAAGGATTTTTGCTGTCC	CP009273.1	660273	662219	0.31668	1.55007
GGGTTACTTTCGTAACCTTG	CP009273.1	4376293	4378620	-2.10502	-3.17976
GGGAATTACGTTGGGGGACA	CP009273.1	3609476	3611928	-0.360278	-1.43501
TTGCTTAGTACGGCGGTGTA	CP009273.1	3077010	3079201	0.297379	0.91296
AGCCGATTGTATTCTGCATA	CP009273.1	940098	942775	-1.54314	3.29701
CCGTCTGCGCTCTATGTACG	CP009273.1	3524646	3526449	0.32114	0.628875
TGAGAGGTTGCTCTGGTGAT	CP009273.1	929867	930261	1.27763	0.556535
GGTAGGGAGGCCGGGAGGCT	CP009273.1	1309650	1312125	1.15158	1.21211
GCTGACGTTTGCATTATTAC	CP009273.1	1699996	1703051	1.41622	0.341481
TGTGCTCGTTGTTGTGCGTT	CP009273.1	4112787	4115297	1.22859	-0.467634
TGGCCTGCGGTGCGAGGGAG	CP009273.1	1525102	1527602	1.04182	-0.239365
TTATAAGTACATCTGGGGTA	CP009273.1	2379429	2383533	1.21691	0.820244
TATTCGCAGGTGACGGTGCA	CP009273.1	4530848	4533238	0.164677	-1.84294
AATATCACGGAAGCTTTTAA	CP009273.1	986413	988640	0.414547	-0.705992
AGTTCTCAGCGTGCTGCGTT	CP009273.1	594024	596241	-0.832649	-1.49235
TGTGGCTGGAGGGTGAAGGA	CP009273.1	3067110	3069301	0.527247	0.955013
TCGTTAAGATTAACTCAGGC	CP009273.1	3494287	3495621	-1.80904	2.43816
GTTGTCCTCCCAATACTGCT	CP009273.1	533738	536243	-1.57709	0.518101
GAGAGGCAGTTTGGCCTCGC	CP009273.1	2148408	2150392	0.862431	1.10257
TGTAATGGATGGCCCGCGTG	CP009273.1	4558272	4559482	-0.452945	-1.40215
AGCGCGCCCAGGCAGTTGAA	CP009273.1	665825	668157	-0.284949	-0.0208821
AACATCTAGCTACACGATTG	CP009273.1	935452	937475	-2.25935	-2.33408
GTCGAGATCGGATGGGAAAT	CP009273.1	3283516	3286642	0.416216	-1.98045
GGACGACGATGACGTGCGTT	CP009273.1	3091238	3093321	-1.10502	-1.59479
TTGTTGCAGCCGGGTCTGGC	CP009273.1	4136761	4139540	0.488919	0.468632
GACGCGATTAATTCTCATTT	CP009273.1	3778228	3780712	-1.76553	-2.84027
TGACTTACTTTAAGCGTTCA	CP009273.1	1175387	1175639	-1.00881	-0.498578
TAGCCTCGTGGTCAGTGACT	CP009273.1	2548085	2551634	-1.36028	0.265427
TTAGTGACGGCGTGAGGCGT	CP009273.1	2132326	2134148	-0.0166396	0.0530156
GACGTGTATTGTTGCTCTGT	CP009273.1	3830884	3833764	0.665953	0.706696
TGTACTAGGCCTCCTGTCAA	CP009273.1	2217278	2219528	3.69717	0.911944
CCCAGTCTTCAATTCAATTG	CP009273.1	1928370	1930271	-1.03347	-1.52324
TTATTAGTACGTAAGGGAAC	CP009273.1	3584656	3586854	0.12775	0.660698
GGCTGTCCAATAGGTATTGG	CP009273.1	2883053	2886406	0.00787284	0.807607
GGGGTTGACTGGTTTCGGTT	CP009273.1	1132090	1134042	-0.693083	-0.566184
ACTCCGAATAGCTAGGCTTC	CP009273.1	676506	680207	-0.523379	0.548728
GGCTCCGAGGTGGGGAATGT	CP009273.1	648269	650681	-0.899018	0.485679
TGTCACTCCAGGAGGACCGA	CP009273.1	162337	165082	-1.36999	-2.85977
CTGTTTTTTGGTCTTATCTA	CP009273.1	801047	805252	0.447077	-0.850051
CGAGTTTAAATTCTGGCGGC	CP009273.1	3348965	3351596	-0.880346	0.205384
CCTAGAACGTATATACATGA	CP009273.1	4185614	4188090	1.49611	1.25472
AGATCAAACGGTACGAGGGC	CP009273.1	2841154	2843225	0.456858	0.0450879
CACATCATACCTTGTTTAAT	CP009273.1	4260495	4263139	0.497903	1.02125
ATGCATTAGAAGTCTGGTGT	CP009273.1	1532086	1535317	-1.93218	-1.42196
TATCATTTTGATCCCACTGG	CP009273.1	2556067	2559508	1.11221	0.0374747
TTCAAATACAGACGTTCGGT	CP009273.1	2497215	2499394	-2.24886	-1.32359
CATAAATCTTGCCAGAGTGG	CP009273.1	938456	940246	4.20338	0.644749
CTTCAGGGTGCGCCAAGATA	CP009273.1	4266292	4268313	1.37113	2.5765
CATTGTGGAGATGAAAGGTG	CP009273.1	3217484	3219166	0.178239	1.06503
ACTTGGTATACGTTTCGTAT	CP009273.1	4018185	4020957	-0.32075	-3.39548
AGGTTGGTGGGCTCGATTCC	CP009273.1	4319794	4322548	2.32561	-1.16416
GGCCAATAATCATGGGGGGA	CP009273.1	3969512	3971669	0.851298	-0.173396
GGTCCGTGCCGTTAATCCAT	CP009273.1	2760128	2762812	2.62678	-1.20284
CGGCCGAGTTAGTTTCTTAA	CP009273.1	1073304	1076477	-0.988768	0.199531
TGTATATGTCATCAGAGTGC	CP009273.1	1140462	1142230	1.0702	-0.376502
ACCAGGACGTCGGGTGGGGT	CP009273.1	2685706	2687948	-2.94524	-0.113085
GCGGCGGTGCGTAGTAGCAA	CP009273.1	4504140	4506817	-0.392411	-0.804181
TGGATTTTTTCAGCTGTGCA	CP009273.1	2913902	2917035	1.70479	-0.617877
TGATTGGGATCTCATTGGTA	CP009273.1	1579161	1581521	-2.21691	1.40879
CTCGATCCTCACGGAGTCCC	CP009273.1	3543196	3545750	-0.472753	-1.54749
TGCCACCGTCGGCGTCCGGC	CP009273.1	832938	834989	1.49868	-0.505668
GCCGCTGAGGTAGCCGGCCA	CP009273.1	1081080	1084004	0.148735	1.70627
TATCTTGAGCATCCCACTTA	CP009273.1	32171	35034	-0.878745	0.95341
GCGCGTCCCAGGGCATTGCA	CP009273.1	4623504	4626817	0.574694	-0.229951
GCAGGTTTCTACAGCGGTGG	CP009273.1	664262	666058	-0.674387	-1.74912
TTGTAAGGTCGTAGGGGCCA	CP009273.1	4444479	4447059	5.80776	6.53034
ATCGGGGCTCTCGGTGTTAG	CP009273.1	2319028	2322627	1.03925	-0.0906301
CGCGGTCCTTACTGCTTAGG	CP009273.1	3128391	3130637	1.46451	-3.36511
TTGGGATTTGATTGGTCAAT	CP009273.1	2599891	2602961	0.72142	-0.648771
TTTCATGATGTTGTTTGATT	CP009273.1	356029	357761	-0.86232	-0.352092
AATGATTCGAAGTCGAGAGT	CP009273.1	3432543	3434762	1.4975	0.744693
ATGCCTAATGGACATGTGGG	CP009273.1	4551072	4552528	0.0112319	-0.385431
TGAAGCTATGTCTTTACATG	CP009273.1	4390235	4392050	1.66073	-0.0329146
CAAGTTTATGTGCGGTGAGG	CP009273.1	4492295	4494203	-1.41761	-0.907384
TTTTCCATGAAGGCGTTGAC	CP009273.1	2676428	2678226	-2.19522	-3.26995
GTACGTTGTAGCATGAGGTG	CP009273.1	3295906	3298214	1.60125	0.226953
GACGTTCACTTGACAGTAAG	CP009273.1	1085961	1088521	1.25781	1.3972
AGCTGCCACATGGTTCGTGG	CP009273.1	967405	970623	-0.971004	-2.04574
AGTGATCCACGGCCATCCTG	CP009273.1	3006890	3009505	0.397964	-0.676771
TTTATGTCCAGTGCACGACA	CP009273.1	2259399	2261785	2.50522	0.315009
CGCGTTAAAGGGTAGTTGTC	CP009273.1	1651193	1654833	-1.25236	-0.742135
TGCGCGGTGAGTATTCCACT	CP009273.1	1222454	1224540	-2.18791	-0.0402566
GTTGCTAGGTTGACGTCTGA	CP009273.1	3881517	3885487	0.981896	1.27348
ATTCCCGTTTTGTAGATTCC	CP009273.1	935227	937376	0.620356	0.0691836
CGCAGGAGGTAGCGGCGGGC	CP009273.1	4511106	4513912	-1.05772	0.955013
TGTGTAGGTGTATTCGGTGT	CP009273.1	23733	26711	-0.04076	0.5838
GGACCAGCGGGTGCTGAGCG	CP009273.1	3338332	3341177	2.0693	2.16146
ATTGTCGTCTTATACGGAAC	CP009273.1	1999041	2001932	-1.22407	-1.07642
ATTGTGTGTGATCGAGATGT	CP009273.1	3083393	3085288	0.776653	-0.273835
CCGAGTCATGTTGGTATAAA	CP009273.1	4584369	4587810	-0.0577155	-2.13245
TGAGAATACGCTTATGCGGT	CP009273.1	839365	841637	1.11687	0.0421361
TCGGCGGCTGTGCTCTGGTT	CP009273.1	1890599	1893777	-1.07818	-2.15291
GGGGGTCAGTTGATGACGTA	CP009273.1	2172231	2175007	0.0418202	1.77444
GAAGGTAAATCCAAGCCCTA	CP009273.1	813562	815790	-0.610257	1.12236
TTATAAGCCATTAGCACTGT	CP009273.1	1358452	1362093	-1.54314	-1.03291
CATCCGCCTTGGGCGAACTG	CP009273.1	4284762	4286893	0.264213	0.511406
GTGCTGCTGTCGTCTGTTGT	CP009273.1	332691	336652	-0.543142	-1.61788
CGAACTTGTTTTGCGGGCAC	CP009273.1	3704137	3708192	-1.20972	-1.28445
CTCAAATTAAACGTGTCCGA	CP009273.1	2021810	2024593	0.626783	-1.44795
AGTGCAATATTTCGTGCTGT	CP009273.1	69906	71088	-0.436227	-0.510962
AGGTATACCAAGGATAGTGT	CP009273.1	383917	385984	-0.373217	-1.44795
TTAGCGGGGCCCCGTGACGG	CP009273.1	4186302	4189837	0.034207	-0.369151
ATGTACACGATTAGGGGCAG	CP009273.1	3685028	3687475	-0.302828	0.609017
TTATTATCTGTTGACGTATG	CP009273.1	73153	75768	-0.238288	-1.31302
TTGATGACTGGGTGTGGGCC	CP009273.1	3813672	3816608	-0.259349	0.913843
CTACTTTCGTGATCTTGTTT	CP009273.1	2943977	2946192	0.761712	-2.31302
TGTGTCCCACTTTGGACTGT	CP009273.1	2941204	2944443	-1.45461	1.47066
TCCAAGTGAAGGGTAAATGG	CP009273.1	4103600	4105633	-1.44545	-1.35026
GGTAGCCTCCTATGGCGTGA	CP009273.1	1893354	1896368	0.0418202	-0.617877
TACTGTAGATTGCTTCGCAG	CP009273.1	4046573	4050170	-3.1281	-3.20284
CGAAACCCGGGTCCCTTATG	CP009273.1	2154510	2158059	-1.1281	-1.61788
TAGTCGGCAAATATGGAGCG	CP009273.1	4502954	4505922	-0.440332	0.869598
ACTTGTTGGGCTATCGGGGA	CP009273.1	4087900	4089820	0.541747	-0.854916
CGCTGGTTAAGTTTAGGGGA	CP009273.1	1309006	1311150	1.12767	0.527719
ACGGCTGGTGTCGAGGTGGC	CP009273.1	3505189	3508503	0.976132	1.09208
CCGGATTCTGTTAGCAGCCT	CP009273.1	2020504	2022571	1.21006	1.34414
CAGTGCCCACCTCCTGTTCG	CP009273.1	285298	289207	-0.735787	-0.00316728
GGTGTGTTTACGTTTCTGGC	CP009273.1	3145837	3148692	-0.423843	0.238387
TATACTAGGTATTTCACTTC	CP009273.1	51956	55842	-0.490675	-2.56541
GGATAGTAAATTCAATGATC	CP009273.1	360264	363073	-1.03778	-0.0502272
GATGACGAGACCATTTGCAT	CP009273.1	254834	256890	0.639722	-0.850051
ACACGCAGTGAATCACCCTG	CP009273.1	3216636	3220042	1.78309	-0.591209
GATGCTTAGTCTAGATAATG	CP009273.1	1003648	1005973	1.48661	1.30496
GGGAAACTTAGTTATTGACG	CP009273.1	478043	480261	-0.548856	-1.50811
CCGGATGGCAAGCGGAGAGT	CP009273.1	3847223	3850688	6.84878	4.30178
TGAAGGCTCAGAGGCTCACA	CP009273.1	1307658	1310054	-2.49067	0.604515
ATTGTTACTTGGTGGTTAGT	CP009273.1	1921223	1923889	0.264213	0.996833
ATTAGCTGGCTATGCGACGA	CP009273.1	1604417	1606648	2.28975	-2.03291
TACGCCGATATTGGTTTGTC	CP009273.1	2423229	2427095	-0.709792	-0.891442
TTGGAACTCTGTGGAGCTCC	CP009273.1	3504476	3506098	-0.854182	0.163006
TGGCACTGTACCAGGGACAG	CP009273.1	379855	383628	0.503036	0.67272
TGTCGAAAGGGTTCTAGGTA	CP009273.1	3602667	3604956	2.36375	4.13701
TTATTCGGTGAGGAGGGTAG	CP009273.1	1153786	1155689	0.768255	0.266099
GAGGCGAGGTTAGACCGTTC	CP009273.1	347962	350568	0.527247	1.01886
TTGTTAAAGGGTGTGGGGGT	CP009273.1	1681373	1683708	1.04182	1.46185
CCTTCAATTGTAGGGCTCGT	CP009273.1	1506161	1508876	-0.220498	-0.388343
AGCTGCCTGCTAGTTCAGGT	CP009273.1	2095025	2096849	0.153291	0.240576
GTCTAAACGTGATGGGGATT	CP009273.1	3473602	3475781	0.0942876	-0.980447
GTGAGTCCTACGTCAGCAAT	CP009273.1	977796	980938	-0.32075	-1.39548
TTTGGCGCTAGATTTGAGGA	CP009273.1	489627	494197	0.715319	-1.94438
CTGTATGGGATCAATATGGG	CP009273.1	3998105	4000494	-1.10502	-1.17976
CGGGAGAATCGGTTTGGCAG	CP009273.1	2309192	2311697	4.08944	3.81737
TGTGATGCGGGGCTCGTGGT	CP009273.1	4285353	4288785	2.73889	1.96709
CAGGCTTGTAAAACTTCTCT	CP009273.1	426788	429656	-0.150825	-1.22556
TGCAAAGGGTTACGGTCTTG	CP009273.1	4231784	4234907	0.153789	-0.380378
CATAGGTGCCCGGTTTTCGA	CP009273.1	170410	172654	-0.32075	-1.98045
GGTTTGAGGTCATTGGCTTA	CP009273.1	529042	531725	0.322629	0.247894
TCTGTGGTCACGTCGGAGAC	CP009273.1	2295768	2297654	-0.851265	-1.24793
TGTAATAGCATATGTCTGGT	CP009273.1	3666812	3668812	0.693257	-0.2046
GTACTTTCAACGTTCACATT	CP009273.1	2695040	2699316	-0.674387	-2.74912
TTGACCTTTGGTTGCGTGAA	CP009273.1	794494	796718	0.843551	1.29238
TCCACTCAGAGGGGTGTTTA	CP009273.1	2313550	2315761	-0.472753	-0.547488
ATCCCTCCACGGTGTCGGTG	CP009273.1	2918619	2921062	0.556393	-0.399697
GTGTATACAAGGGAGTAATC	CP009273.1	2565396	2567595	-0.919009	-1.40878
AGGAAGATGGTAGGCGAGCT	CP009273.1	2778528	2780798	-0.483021	0.49287
GGGGGAAGAGCTGGGCCGTT	CP009273.1	2597215	2599740	0.389743	0.899971
AAGTGGCGTTCCGCGTAGGG	CP009273.1	4079134	4082082	0.843176	-0.494593
AAGTCGCCTGGAGGTAATGG	CP009273.1	3367047	3369807	1.1874	0.341481
CGTTGGCGTTGTGCATTGCG	CP009273.1	3642511	3644613	0.875441	0.844649
TGTCTGTGAGCTGATGGCTA	CP009273.1	2764074	2766109	-0.0594955	-0.0947019
TAGGGATTCTATTGGGTTTA	CP009273.1	4016673	4019280	-0.543142	0.604515
GCGTCGTAGTAGGAGTGGTG	CP009273.1	1847884	1849335	1.6571	1.32298
TTTCGGATATTGGCGTGCTG	CP009273.1	1716537	1718672	0.973595	0.539779
GGCCACCAAAGCGTGTCTGG	CP009273.1	4302011	4303312	0.419187	-0.655548
AAAGCGATAGGCTCACACAA	CP009273.1	465784	468520	-0.195219	0.122364
ACTTTGTGGCCAAAGGGGAA	CP009273.1	2477664	2480378	-1.47275	-2.54749
TTAGGTCGCTCTGTCTGTGA	CP009273.1	2306303	2308325	10.6842	10.1327
TAGCCTATCATGTAGTACGT	CP009273.1	467614	471217	-0.107756	-0.269954
TTTACATCAGATTATTGGTT	CP009273.1	2355264	2359082	0.456858	2.08256
GAGGAACCGTGAGGATAGGT	CP009273.1	2561690	2562020	-0.153077	-0.399993
CCGGTATCTTGAATATTCAT	CP009273.1	4243964	4247608	-2.32575	-1.59313
ACCTGCCAGGAAGTGGTTCG	CP009273.1	2910870	2913171	-2.10502	0.405206
CAGATGCGCTTTTCCGGGTA	CP009273.1	3225266	3228344	0.142906	0.3901
GTTTGGATTAAACCAGGACA	CP009273.1	2363897	2366029	-1.91901	0.706696
TTGTGGAGCGAGATGCACGA	CP009273.1	536818	538997	-0.900077	-0.937337
TTCTCCTGTTCCGTCGCATA	CP009273.1	4562556	4564300	-0.360278	-0.850051
ATTGGGAGGGTTGTAATCGC	CP009273.1	1324844	1326318	-1.54314	0.552048
TGGTTAGTCAGAGCTGTGTT	CP009273.1	3153398	3155421	-0.546754	0.505624
TTCCTTTGGGGAGTGTGCTA	CP009273.1	4122902	4125759	0.488428	-1.46078
ACTTTATGTTGTCACGGAAA	CP009273.1	3818595	3820830	0.0814472	0.452512
AGACCATGTGTATCCCGTAT	CP009273.1	2001501	2004285	0.487231	-0.161239
ATTATAAACAGGTTATTATA	CP009273.1	3031189	3033577	-0.000490629	-0.959748
GTTAATGCGCTGGGGGGCGC	CP009273.1	2546530	2546681	0.051668	1.72417
ATGGACCCGCTGTGCCGCTT	CP009273.1	1550209	1552417	4.4549	3.6432
CTCTAGGCAGATCATACACG	CP009273.1	1054350	1056704	0.137949	0.00944277
AGAGTCGGTACAGATTGCTT	CP009273.1	949103	951197	-1.71561	0.872621
GAAATAAAAAGATAGCGCCA	CP009273.1	4114569	4116498	0.363748	0.104589
TTGGTTGTTGATTCACTATG	CP009273.1	860398	862785	-0.570364	-2.15967
TTATTATCCGTCTCGGCATT	CP009273.1	2116295	2119651	3.40828	3.68585
GGTGACAAGGGTAATTTCCC	CP009273.1	3978829	3981102	4.11432	3.85444
TTAGTATATCGCCCAATCGG	CP009273.1	1019552	1023317	-0.57709	-1.42943
CTTGGTAGCTGCTCGCATGT	CP009273.1	2297761	2300105	0.203012	1.31731
TGCTAGGTTTGGTCGTTTGG	CP009273.1	4089012	4091029	0.148735	1.13289
TGGGATTAGCAATGTTATGC	CP009273.1	149705	151914	-1.66915	-1.32885
AAAGTAATAAAGTTTTTATG	CP009273.1	1689295	1692472	5.05286	2.07252
ATAACGCAAGCATTGCTGAG	CP009273.1	350663	353189	-0.741242	-0.690446
ATGAAGCGTGTACCCGTGGT	CP009273.1	2416387	2419566	1.67373	0.598998
ATTGATTCCGGATCTTCATT	CP009273.1	4254867	4257380	0.0418202	-1.03291
GGCCCGTTGGGGCGAAAGAT	CP009273.1	3570561	3572626	2.22978	1.64643
TGTGGCTCAGTCGATATCTC	CP009273.1	1825232	1828169	-0.735787	-0.488594
AATGCGATAAGGCCGGACTG	CP009273.1	4069530	4072104	-0.373217	-0.710987
TTATTTCACTGGAACAGGTA	CP009273.1	141752	143719	0.67925	-2.26995
TGAAGGGGGCCGACCGTGGT	CP009273.1	1843767	1846311	0.368048	0.148924
GAATGGGGGTAGACGAGTTT	CP009273.1	3618950	3621681	-1.00881	0.138852
TCAAAGTTTGGTAAAGCCCC	CP009273.1	1778998	1781715	0.238311	-0.121581
GAGCTGTGCTCGGATTCTTA	CP009273.1	4439989	4440684	1.01267	0.715547
CGTCTGCTCTAGCCTAGTAG	CP009273.1	368379	371234	-2.64268	0.37005
TCATATTCCGCGCGGTTCGG	CP009273.1	287524	289880	-0.398752	-1.47349
CACGAGTATGACTATACCGG	CP009273.1	1513169	1514902	0.54212	0.868484
TGTATTTTATTAACCAGAAC	CP009273.1	3989074	3990671	-1.57709	-1.06686
CCGGGGCTACGTCTCCAAGT	CP009273.1	113388	115574	-0.95818	-2.03291
TTCCGTGTTGAGGGTATCAC	CP009273.1	1275822	1279987	0.95871	-0.0625855
GGAGTTACAGTTTCCTAGTT	CP009273.1	3582309	3583927	-0.32075	1.41187
AGTCTGGCCTAAAGGATAAC	CP009273.1	643971	647073	0.261353	0.57566
GCTAACTATGCCTCCCGGGA	CP009273.1	4059325	4061867	-0.357839	0.196783
TCGTCTATAAGCAATCGAAC	CP009273.1	1373407	1374997	-2.80904	-1.07642
GTAGGAGGAGAGCAGGGTAT	CP009273.1	3875356	3877014	-2.37964	1.00505
CCTTACTTTCAGCCTTGAGT	CP009273.1	379118	381469	1.22543	1.05017
CTTTAGCTATGATCGGCCCG	CP009273.1	2766935	2769478	2.88617	1.78511
TAGACACGGTTCGTGAGTAG	CP009273.1	406918	409151	0.443515	0.240047
TCGGGCCTCGGGTAGTTGCT	CP009273.1	4330252	4332918	-0.809036	0.116229
TCGGGGTAAGGATGTCGGGA	CP009273.1	2319178	2321327	-0.309878	0.36013
ACGCTTTAGGGGTAGAGAGC	CP009273.1	3349727	3351870	0.970029	1.01868
GCGTACAAGGTGACTCGGCT	CP009273.1	343713	344446	-0.263146	0.524616
CTCCTTATATGAAGGAGTCT	CP009273.1	1682022	1684526	-1.23829	-2.31302
GACGATGGAAGAGGCTGGTA	CP009273.1	598850	601161	-0.490675	-1.98045
GCCAGATTCATTCTCGTGGA	CP009273.1	2727536	2730081	-0.238288	0.494332
AACATACGTGTTTCGCTAGG	CP009273.1	2840005	2842665	0.612136	0.341481
GGGAAGGGTAAAAGGGCGCG	CP009273.1	4058539	4061150	-0.398752	0.748905
CCGGAAAGTTTTGCGACGAG	CP009273.1	96011	98176	0.373442	0.620635
TTGTTTGTTAAAACTTTTGA	CP009273.1	4137492	4139740	0.406232	0.39039
GGGCCGCTCACCTACGAATG	CP009273.1	3597089	3599417	0.28439	-1.37531
TACTTCTTTCTTGGGCCATG	CP009273.1	898821	900708	0.651236	-0.0959244
TAGTGTTAGGAAGTGGTGTA	CP009273.1	3566712	3568667	-3.32075	-1.81052
GATTAGAATTACCTTACCGC	CP009273.1	3409011	3411455	1.13646	0.664387
AGGTATTTAAACAATTTGTG	CP009273.1	166259	167966	-2.971	0.0417242
GGTTATCAACGGGGTAGAGA	CP009273.1	461518	463307	2.84918	0.715547
TTAGGTTGTAAGTGTCGTGA	CP009273.1	2623168	2626179	1.3927	0.381629
AAGTGGCAGAGTCTGGTGCG	CP009273.1	4402857	4404923	0.0311991	-0.731592
GGGGTCGGCGGCCAGGGGAG	CP009273.1	1543206	1545869	1.25914	0.460924
GATTTAGGGAGGTCGTGGCA	CP009273.1	3608362	3610547	-1.28833	-0.597528
GGTTGAGGAGTTCACTCGAC	CP009273.1	2775307	2777564	-0.794681	-1.86942
TTGATGGTCTATGCTCATAT	CP009273.1	1424272	1426402	1.10724	0.698089
TTTTTGTCTTGCGTTATTTA	CP009273.1	473407	476479	-2.49955	-2.25236
CATGGTGTTCGTCTTGGCGG	CP009273.1	2842493	2843983	0.509325	-0.105978
GCGCCAGATTCGCTCGGTCG	CP009273.1	686735	689331	-0.24214	-0.284453
TGTTCCCCTGGTATTCTACA	CP009273.1	569441	571440	-0.489627	0.0206009
AGTGGGTGAGCAGGTTGTAG	CP009273.1	3810309	3812992	0.0649038	1.04906
GGTGTGAGAGCGGCGTCTTC	CP009273.1	78537	81113	-0.752089	0.38617
GCAGGACTCCAAGCGGGGGG	CP009273.1	2735206	2737496	0.687287	-1.24994
GGCTGGCGGGTAGAGGTGTG	CP009273.1	37176	40232	-3.03347	-2.52324
GGCGTGCGTCTATGGACTCT	CP009273.1	87967	90363	-0.511572	-0.0457387
GTCTTGCGTCCAATTTTCGT	CP009273.1	4006413	4009807	-0.58823	-1.24793
AATATGGTGGGTGTGTCAGG	CP009273.1	4410194	4412507	1.51114	-1.20102
ATTCGGGGGCGTGTATCGTC	CP009273.1	953081	955380	-1.03347	0.47676
TGTAGCCGGCCGGCTCCCAC	CP009273.1	593896	596441	-0.0907873	-0.734888
TTTGCAGCTTAATAGTTAGG	CP009273.1	3011019	3012276	0.245354	0.280243
GCTCGCGTATGCGTTGAAAT	CP009273.1	709945	712867	0.123731	0.677028
GGTGCCTGAGAGCTTACATG	CP009273.1	2085054	2087169	-2.99631	-0.983587
GGATGTTTATGGGATTTGTG	CP009273.1	1631175	1634190	4.0039	3.88572
TAAGGTGGATCAGTCTGAGG	CP009273.1	4207937	4211234	-0.0577155	1.56799
TATTCTGAGCCGGATCGCTC	CP009273.1	2916831	2920450	2.99178	1.18008
GGCCTACGATAGCCGGAGGC	CP009273.1	4444951	4447335	7.59468	6.30797
GAGGACACGCCTAGCCCTTC	CP009273.1	3236099	3238577	-1.32075	1.06395
CATGATTGATAGGGAACCAA	CP009273.1	2452980	2453153	0.65653	-0.418205
TTAAGTTTGTATTGGTCCGC	CP009273.1	2668762	2670008	-1.85126	-1.926
ATATGATTTGTCGCTTTGCT	CP009273.1	3596990	3599787	1.42884	2.35411
TTCCCAACCGAATAGTAGTC	CP009273.1	2671089	2673885	1.54801	0.665916
TGTGCGCCGATGTTTTAAGT	CP009273.1	2569174	2572977	-0.163649	-2.23838
TCAGGATTTGGAGCGGATGC	CP009273.1	3292561	3294000	-1.10502	-0.44279
GTTTGACACTCGATAGGCAT	CP009273.1	2428086	2430857	-0.288328	-0.363063
CGTCTTTATTGGACGCCCGA	CP009273.1	3914565	3916496	-1.00881	-2.08354
TAGTCACTGTGCACTTGACT	CP009273.1	2484055	2485167	0.650019	-0.18079
TGTAGTAGGTTGCAGATTAC	CP009273.1	1893064	1895427	-0.349605	-0.391918
CTGAGGTGTCTTGGTTGTTC	CP009273.1	4256277	4259881	-1.41135	-0.37061
TTTATGAGACTTTATTTTTT	CP009273.1	2954868	2957351	-2.10502	-3.17976
TAGGTCGAAGGTTAGCGGTC	CP009273.1	713512	714006	-0.805135	0.683066
GACTTTGTTAAGGCGCGCAT	CP009273.1	2428246	2430204	-2.04564	-0.72806
TTTCAGCTGGCGGCGGGATG	CP009273.1	3582421	3584978	-0.95818	0.77444
CACCACATTCAACGGTGTAA	CP009273.1	487970	490317	-2.08942	-2.74912
ACTTTATACTTTTACCGGGA	CP009273.1	1055536	1059009	0.863114	1.48026
TAGGGGGGGTCATCTGTGAT	CP009273.1	50786	52993	0.496659	2.65896
CATAGCCGTGTGATGTTGTA	CP009273.1	1951035	1953230	0.325613	-1.74912
ATTTCTACTGCAGCCCACCG	CP009273.1	249670	251979	0.350924	-0.930261
GAGCGGCGTTGTCAGTTACA	CP009273.1	2515476	2519586	1.28301	1.06093
GGGTGAATATACGGCTACTC	CP009273.1	398271	401316	7.58812	0.354109
CAGGGGTCGGGCGACTGCGT	CP009273.1	1581609	1584043	1.17048	0.832708
GCGTGCCACGAAGTAGTGCG	CP009273.1	2821270	2823773	-1.09334	-0.846146
GCAGTGGATGGACCGGGAGT	CP009273.1	3027551	3028992	-1.21152	-1.28626
TTGCTTCTATGCTCTATTGG	CP009273.1	4385479	4388019	-2.07207	-1.56184
TGGTCCTTGCTTGCTTTATA	CP009273.1	4444579	4446272	-1.54314	0.841554
TGAAGTCGCCCAACGGAGGT	CP009273.1	1352004	1354837	0.19524	0.0980216
GAATCGCCGCCTATACTCAA	CP009273.1	1087380	1089735	-0.0875107	-0.0963314
TTCTCGAAATCGAATCTACA	CP009273.1	1328749	1332580	-0.543142	-1.61788
AAAAGTTTTAAATGTTCAGA	CP009273.1	4312446	4312613	0.188445	1.04862
TTTGCATGGATGACTTGCGT	CP009273.1	3271715	3274515	1.5105	1.91138
GGGTAGGTACTGTGGGTTGG	CP009273.1	1831565	1834252	1.63034	-0.980447
TAACACCGAGGTTTGGGGGC	CP009273.1	2968572	2971233	4.5207	3.81626
AAGAGAGGGGGGGGCACGGG	CP009273.1	550516	551776	0.601248	-1.47349
CCGGCCAGAAGATGTCGGTC	CP009273.1	2575403	2577049	-0.730769	-1.63558
AACACATCTAGACGCTTGTA	CP009273.1	3115889	3119093	-0.17636	-2.47349
TGTCTGCAAATCAACAAGAT	CP009273.1	2624129	2626640	1.11009	0.562602
TGGGGAATCGTGTACCGTCA	CP009273.1	2054910	2057626	-1.10502	-1.17976
ACAGGCCGGAGCTGGAACCG	CP009273.1	4629826	4630377	-3.00881	-1.76161
GGCTGTGCTCTTATACCGCT	CP009273.1	60827	62754	0.470663	0.881356
CCTAGGATGGTGTGGGTAGT	CP009273.1	1709693	1712908	-0.543142	-0.617877
CGCTGACTAGGGCCCACGTG	CP009273.1	2821323	2823488	0.709487	0.312824
CGGATACTCGGCGGGTGGAA	CP009273.1	1456861	1460209	-1.63349	0.0991313
AACGGCTCGGTTTCCCGGGT	CP009273.1	3830530	3833162	0.754018	0.716277
GTACCCTAGGCTAGCATATA	CP009273.1	638713	641733	-2.36028	-1.62766
GAACATTGCGCTCCTTCGTG	CP009273.1	3862182	3865467	0.537589	-0.0225727
GCCATGAGACAAGGTATGCG	CP009273.1	3116279	3119174	-0.755687	-0.830422
CTCAGGAGCCGATGGGGGTT	CP009273.1	1927562	1930894	-0.4966	-1.57133
GGGAGATTCGGGTTATACCG	CP009273.1	3106836	3109487	-0.794681	0.130584
GTGGGTATCTGGTTTGGAGT	CP009273.1	4111469	4114183	-0.0577155	-0.717413
CAAGTTAGGAGCCTGAAGTT	CP009273.1	3400651	3402875	0.652778	1.73005
GGGTTAACGATGGGGGCGCA	CP009273.1	3631996	3634976	1.13768	-0.352092
AGGTCGTCGTTGGCCCGAGA	CP009273.1	4067099	4070847	4.83056	3.46632
GGTAACCATAGGTAGCCACA	CP009273.1	4563175	4565225	3.90261	1.13398
AACACCACTAGTAAATCCGG	CP009273.1	2061888	2064946	-3.13951	0.429612
CCCTGCTATTTGTACTTAAG	CP009273.1	1375323	1378054	-0.219305	2.9623
TGCTCATTTCACTGGGGTTA	CP009273.1	461949	466233	-0.0577155	-1.13245
GTAGGTTCGGTGTCTCTAAT	CP009273.1	2799974	2803965	0.230265	-0.84447
GGTTCTCGTCAGGGTCATGT	CP009273.1	2538588	2540560	0.738751	0.452512
TGTGCATTGTAATCGGGCAC	CP009273.1	4496078	4498634	-0.0285692	-1.1033
TGTATGCCACCGTTAGTGGC	CP009273.1	3972363	3974682	1.16468	0.452512
CTAGAGGTCAACTAGGAGGT	CP009273.1	4369112	4371904	0.702334	-0.594794
GTAACTGTAACGAGGTGTTC	CP009273.1	2857965	2859685	-0.0088059	-0.276186
AGTGGACGGCGCGTCTTGCT	CP009273.1	3639234	3639566	0.441671	1.07148
GCGAATAGCTTCGTCTAGGG	CP009273.1	2828028	2829804	-0.150825	-2.22556
TACATGCCGATGTAGTTGGT	CP009273.1	2787056	2790026	2.1971	0.122364
ACAACCAGGTACGGGCGTGG	CP009273.1	2352396	2354682	-0.95818	-0.791907
CAACCTATGCATTCGTCTCT	CP009273.1	2243715	2246250	1.62678	2.65514
TTGCTTTTGGCCAAGCCACT	CP009273.1	141286	144052	-1.18057	0.15973
ACCCGGCACATTATAATCCC	CP009273.1	2074823	2077293	2.26421	-1.61788
TGTTCGGCAAAGGGACAAGT	CP009273.1	3171880	3172343	0.49032	-0.946984
TCCCGGAGTGCCGCGTCTGC	CP009273.1	3967093	3968893	0.793893	0.848441
AGACCGGATTGGGTGAGGTG	CP009273.1	884831	887037	0.925796	0.516643
GGCGGGGGTAGCCGGGACTT	CP009273.1	4457370	4459167	-0.405799	-1.15191
ATGGCTACGGATGTTGTACG	CP009273.1	1554505	1557605	-1.70541	-0.45822
GTCGCGTTCCATAAGTTATG	CP009273.1	2866864	2869225	-0.0518746	-1.12661
AGGTTATAAAGTGGGGGCGG	CP009273.1	2501715	2504024	3.94647	2.10306
GTCATTGGTCCAGGGACATT	CP009273.1	2838921	2842588	-0.0143229	-0.150458
TACTAGGGATCGGTGTAGTT	CP009273.1	3017231	3021838	1.26109	1.65428
ATGGGGAAGCGGGGCAGGCG	CP009273.1	1359453	1360986	-0.398752	-0.587144
CAAGCATCGCGCGGCACTTG	CP009273.1	239960	243310	-1.13572	-1.79542
GAAGCTCGGGGTTTCAGGCG	CP009273.1	2409333	2411442	-0.38923	-0.254511
GATGGTTCGGATAAGTTGGC	CP009273.1	3232352	3234458	-1.6168	-0.155481
TTTGTACGCCCTTGAATCGG	CP009273.1	4147631	4150070	1.41308	1.36982
TCCAAGCCTGATGGAGGGCG	CP009273.1	4482596	4482829	-0.263216	0.399015
CGTATCGGTTTGAAGGGACA	CP009273.1	1844780	1847311	1.11878	-0.00034676
GGAGGCTAATAGGTTCGTGG	CP009273.1	3714057	3717240	0.495218	0.360362
CGATCTGGTGCTCTCTGAGG	CP009273.1	3338449	3341405	-0.794681	-2.28445
GAGTCGAGATCCATGTAGGG	CP009273.1	1373627	1375362	0.230265	-0.84447
CGTTGGGGGGCCCAGGCAGT	CP009273.1	1579147	1581171	-1.55891	-0.22556
AGAGGGCTAAATTGACGGGC	CP009273.1	3476042	3477444	-0.517942	-1.88218
AATCGCTCCAACTTATGTTG	CP009273.1	137572	139747	1.04182	3.60072
GCAGTGATGTTTGCCCGTTT	CP009273.1	3789057	3791353	-0.350497	-1.61788
AGGGCCTGTAAGCTAAAGTT	CP009273.1	1270790	1273254	0.647541	-0.749122
GGCTCTGGGGTGGGCGAGCC	CP009273.1	1401855	1404328	-0.780182	-1.04756
GTGGGCTATAGGCGCGAGGC	CP009273.1	1169250	1169673	0.308982	-0.0876804
ATGGAAGGGTTCTCTAGACA	CP009273.1	3662092	3664887	1.31866	-0.189034
CTCTATGTAGTTAGTGTGAT	CP009273.1	796477	799377	0.472206	0.134436
ATGTACTTGTGTCCGGGTAA	CP009273.1	3532900	3536097	-0.58823	-1.926
TGGGTAAGTAGTGTGGGGTT	CP009273.1	2248887	2250581	0.178376	0.435485
GCGGTTTGGCGTTCGATAAG	CP009273.1	997323	1000770	0.673536	-0.0792703
TTTTCTGGATCACGATACGT	CP009273.1	2785038	2786995	-3.10502	0.279676
GACGTAATATTGGGTAGGCT	CP009273.1	392720	395206	0.0547592	-0.435013
TCGCGGGTCTAGAGAGCATC	CP009273.1	4087533	4089738	-1.25935	-1.33408
CTGTGCCCGGAGATACACGG	CP009273.1	3879110	3881920	1.91659	1.04076
TGATCGAACATGAGAGTCTT	CP009273.1	607528	609543	-1.78503	0.947589
TGTGTCGCGTCTATTGGGAG	CP009273.1	1043727	1046720	1.63386	0.795564
GGAGCAAGCTTTCCTGTCGG	CP009273.1	4358438	4360656	1.49554	0.913843
GCTAAGGCAGGGCCGTTTGG	CP009273.1	4343479	4345863	-1.93218	0.76567
CATCGACGGGATACAGGTGG	CP009273.1	4337292	4339762	0.15403	-0.123198
GAGGTTGGTTGACTGCAGAA	CP009273.1	1904166	1906629	-0.674387	1.05823
TGTCATCCGAGGACTTCCCA	CP009273.1	58958	62146	2.08118	1.03747
CCAAGCTAGGTTTGGCCGCG	CP009273.1	1503988	1506952	-0.342445	-0.945874
ATCACAGGGCTAAAGTCAGT	CP009273.1	2263956	2265624	-0.150825	-3.22556
TGTTATGCTGGAAATTTGGC	CP009273.1	1573208	1575884	-0.515397	0.445492
TTACCATGTAGTATGCCCAC	CP009273.1	2600380	2602720	-0.794681	-1.45438
AATAACACACATGCTTAAAT	CP009273.1	4414822	4417667	-2.94524	-0.850051
CAAAGATGACGTTTGTTCCG	CP009273.1	1898018	1900065	2.36918	2.40407
CCGGGATCGGAGAGTTCTAA	CP009273.1	283050	286037	-1.16205	-0.429432
GAGTTACGCTCTGTGGAAAC	CP009273.1	2407478	2410138	-0.86507	-0.480374
CCCTATCGTCACCAGGTAGA	CP009273.1	2775767	2778190	-0.851265	1.77444
AACTTAAATGGCTTAAGGCT	CP009273.1	3296396	3300177	-0.421929	-0.0678202
CATGTGTAGTGCGCTTGCGG	CP009273.1	4597248	4597856	-1.51228	0.432883
GACCTATGTTCGACGCGTTT	CP009273.1	2568711	2570911	-0.216914	-3.29165
ATAAAGTGGTTGAAATGGCG	CP009273.1	3896238	3898293	-1.64268	0.0899421
CGTCAGGGTTAGAATGTCTT	CP009273.1	3824860	3827517	-0.298724	-0.10497
TTGGTCGCCGGTCAGTGGAG	CP009273.1	3391510	3392768	1.89416	1.92905
CCTGTCTAGTTTAGTGTGGA	CP009273.1	514472	518288	-1.43623	1.074
GGTGTGGTGCATTTTGAGGC	CP009273.1	1023009	1026012	3.75607	4.54262
GAGTCTTTGGACAGCCTGTC	CP009273.1	2872533	2874613	0.205319	0.2516
TAAGTTAGAGCGTTCAGAAC	CP009273.1	3990978	3993094	1.28624	1
GCATGTTTACGGGGAGGACT	CP009273.1	4082470	4084932	0.427952	0.316691
TACGGTAGCCTTAATCTGCA	CP009273.1	4014210	4017887	1.25224	1.34743
TTACTAGATATTCACGCGTT	CP009273.1	3784775	3787344	0.148735	1.29639
CATATAGTTGGGGAAGTAGG	CP009273.1	1060782	1062940	-0.516633	-0.724634
AGTCACGTTACGCCGCGTTA	CP009273.1	2124073	2127288	0.860146	-1.17152
ATGGCGCTGTCCATACCATA	CP009273.1	1659522	1662652	2.20427	0.77444
GAGGCACACATCCGACTGGG	CP009273.1	667992	670061	-0.543142	2.18948
GTTGACGTGGTGAACAGGGG	CP009273.1	3121310	3123378	-0.201451	-0.276186
TAATGTGATAGTGGGTAGTA	CP009273.1	695575	698762	-0.610257	-1.68499
CTATAAGGATTTGTGCGAGG	CP009273.1	1996999	2000135	-0.167898	1.00891
GGCCAGATGCAACGTTCAGG	CP009273.1	701438	703806	-2.23829	0.686977
TTACTCTGCTCCCTAACAAT	CP009273.1	1130752	1133328	0.0418202	-0.547488
GTTCGGCTTAAGACACCATC	CP009273.1	3236156	3239332	0.68371	-0.702969
CAGCTGTTAGAACATGTTTC	CP009273.1	2944530	2947203	-0.209719	0.300509
TTAAGACTCGAGTGACGAAG	CP009273.1	1858907	1860630	-0.603684	-0.608029
TAATAGCTGGATCAAACTTC	CP009273.1	396738	398935	-0.503972	-1.57871
CTTATATGGGACAGCAGTGG	CP009273.1	1920246	1921396	-2.62656	-2.11633
AGAGTTAAATCTGAGCGGCC	CP009273.1	3647502	3649741	0.761712	0.660982
TAATGCGGGTCACTTGAACG	CP009273.1	4419778	4421883	1.20707	0.579793
TGGTCGGGTTGTTAGTGGTC	CP009273.1	1550759	1553700	4.31152	0.604515
ATTGTGAACGCCTGGTCGTT	CP009273.1	4231805	4234234	-0.806779	-0.844039
AAGCGATTCAGTGTCGTGAT	CP009273.1	887650	890271	-1.98371	-0.599018
GCTTCGGCGGAGCTCGGCGG	CP009273.1	2777409	2779691	0.0836404	-0.853591
GTGCTCGGGTCGCGAGGGAA	CP009273.1	2970652	2973001	-1.49423	0.394507
TCCTCTACGGGATTGAGAGG	CP009273.1	2840331	2842385	-0.238288	-1.31302
TGTATGCTGGCTGGATTTTT	CP009273.1	2890200	2893114	0.0942876	1.07845
GGGGAACCATGCGGGGGTTA	CP009273.1	3736387	3739609	-0.484726	0.713558
GCCGAAAGCGAACACGCGGG	CP009273.1	3472042	3474862	0.61077	0.442926
TGGCAAGTGATGTTTGTTTG	CP009273.1	3087243	3088649	-1.33782	0.824481
TAGACACGGGCGCGAGTATT	CP009273.1	674228	676746	-2.56022	-0.111389
CCGGTCGAATGACGGTTAGA	CP009273.1	4399297	4400976	3.53883	0.932944
AAGTCCGGGCGCATGGGTCC	CP009273.1	296023	298102	0.182419	1.76304
ATCAACGGACTCTCCGGCTC	CP009273.1	4319583	4322479	0.905759	-2.28445
TCGGGAAAGTGATGGTCGGT	CP009273.1	3922506	3924943	-1.15981	-0.234548
TTTATAGGAGGTTCGGAACA	CP009273.1	2275013	2278308	-0.398752	-0.151559
CCAAGGGTATTACTAGCTAC	CP009273.1	2826324	2829584	0.31465	-0.453423
TGAATAGGGCGGATGTTGAT	CP009273.1	3654385	3658136	-0.404472	-0.978308
CCACGCGTCTGGGCACGGTA	CP009273.1	4491344	4493380	-0.309254	0.200973
ACTCTACTTACTCGTCAATT	CP009273.1	1705360	1709108	2.00118	1.30496
CTCCTACAGTCTCTGGTGGG	CP009273.1	3363047	3366419	0.968163	-0.206107
ACGTCAGGATCTGATGGTTA	CP009273.1	950380	954507	1.91058	-0.0329146
GCCCTCAGGTGAGGTTTATT	CP009273.1	4439441	4441515	-2.76553	-0.670345
TCCTTGGTCAAGGACGGAGC	CP009273.1	4455072	4457931	-0.288328	-1.10003
TAGTACGCTCCGTTCTTTTG	CP009273.1	3944254	3946610	0.264213	0.0374747
GTTCTGCGTTGGAGGGTTAG	CP009273.1	3491206	3492987	-0.181522	-0.173363
TCTGTAAGAGCCTCGAGGGA	CP009273.1	258822	260546	-1.08156	0.544143
CGCAGTGATATGCATTTGAT	CP009273.1	2601286	2602859	-1.30057	1.08412
GTAAACAGATGTCCTTGGTA	CP009273.1	2850590	2852037	-1.16365	-0.00134454
CGCCTGCTAGATATCCCATC	CP009273.1	3659366	3660816	-0.600132	0.834147
GATGCGTTAACAGTAACATC	CP009273.1	204562	208216	-1.10502	1.21256
TTCTACTAATTTAAGTTTTG	CP009273.1	3362929	3365482	-0.672145	-0.38431
CTCAAAGAGGATATCAGCTT	CP009273.1	3396150	3398667	3.58218	-0.00034676
CCACAGTGCGAGTCCGGTAA	CP009273.1	1172667	1176400	2.29898	-3.58311
TTGCTCCTGTGCGCTGGGGC	CP009273.1	1015725	1018194	-1.8568	-0.861148
TCTTTTGTTAAGGTCCGCCT	CP009273.1	57510	60202	0.431135	1.32398
GTTATTAGAGATACCGGGTA	CP009273.1	2929378	2931091	-0.878745	-1.95348
ACACCTATTTAGTTGCATCC	CP009273.1	1023850	1025751	0.466705	-0.608029
ATTAGTTATTGCGTTATTCA	CP009273.1	3559585	3559928	-0.794681	-0.869416
AATGGGGAAGTGAAGGACGC	CP009273.1	3569023	3570640	-1.08494	0.760894
TGACGCTTGCCGTCGCTCAG	CP009273.1	2210456	2212701	-0.878745	-0.95348
TTAACTGCAAGGCTTTTGAG	CP009273.1	1656795	1660071	1.74226	0.873976
ATGTTCCTTTGAAGTTGCTG	CP009273.1	3753260	3755128	-1.41761	0.0926163
GTTAGCTCGAGACGCAGGCT	CP009273.1	901270	903365	8.76804	5.63242
TGGTATCTCCTGGGGCATGT	CP009273.1	1861679	1863581	-2.04564	-2.12038
ATGTGACCTCCGTGATCACA	CP009273.1	633154	636020	-0.674387	-1.74912
TGAAACTGTGGGGGGATGCT	CP009273.1	3043855	3045471	1.29118	0.368448
AGTCAGATGATTGGTCGGGG	CP009273.1	829160	831723	0.0497689	-0.265974
TATAGCTCTTCCATTCCATG	CP009273.1	4121830	4123354	0.42291	1.34818
CGGTTGCATTACTGACAGTC	CP009273.1	1545050	1547583	0.346675	-0.18374
TAGTGCAAAGAGGGCCGACG	CP009273.1	4345765	4347963	0.421314	0.323495
GCCCGCGGGTTATGCCCTCG	CP009273.1	2744703	2748273	-1.28011	-1.35484
GTGTTGGTAGGTACAGGGGA	CP009273.1	2734318	2736391	-1.28011	-3.35484
TTTTAATCTCTGATTGGGAT	CP009273.1	3293809	3295966	-0.57709	0.348176
GGTGTAAATGGGGAGCAGGC	CP009273.1	812467	815277	-1.23829	-0.72806
TCCCGCTGTTGGCCTGAATC	CP009273.1	794021	796636	-0.697018	-1.42383
GGCGATTGATTTGTACGGAT	CP009273.1	2901847	2905038	0.527247	-0.547488
TTGAAAGGTCGTATTGCGAT	CP009273.1	2471459	2474583	-0.953488	-0.6803
TCGTAGCAGGTCATCGGAAC	CP009273.1	3963220	3965194	-0.699822	0.320601
TGGGCTTTTGAAGGCTAACC	CP009273.1	2428661	2431780	-0.878745	-0.95348
GTGGCTCTACAGGGTAAGGA	CP009273.1	497461	499567	-0.472753	-1.54749
TCAGTGCTAATGCACATTGG	CP009273.1	2919048	2921137	-0.210567	-0.124837
GGCGTGTCCACGAAATTGAG	CP009273.1	3690195	3693020	-0.423843	1.00392
TAAAGAAGCTTATGTTTTTT	CP009273.1	1407516	1411101	0.137101	0.27387
GAATCTATGAGTTGTATGCT	CP009273.1	2116943	2117151	2.098	0.66883
CTGTATGTGGCGCGAGTACT	CP009273.1	3454552	3456707	3.76509	0.292613
ACCTGATATTACGGTGTGGC	CP009273.1	3661480	3663684	1.13762	0.526187
TCTAGCGTCGCTGGAGTTAC	CP009273.1	3834930	3835121	-2.08156	-2.1563
GGCGAATATGCGCAAGGTGG	CP009273.1	2182472	2184882	-0.934201	1.40957
CAGGCTCAATTAGCGATTCA	CP009273.1	234272	236368	1.13512	0.362412
TATGAGTGGCTCCTTGACTC	CP009273.1	360455	362695	-0.406326	0.174291
TCGTTCACACAGATGGGCGC	CP009273.1	3591657	3593268	-0.82325	-0.624967
TGTTAAGGCCTGGTCAATGC	CP009273.1	4598338	4600829	-0.175209	0.221362
TCAGCGCCTCTCCAGCAGGT	CP009273.1	113918	116715	7.06162	3.11839
AGCATGCTGTAGATGGTATA	CP009273.1	4346010	4350118	-0.571782	-0.572517
TTCTGTCGATTAGTGGCTGA	CP009273.1	2855124	2857073	0.264213	-0.810522
TTTTCAGAGCTACTACCCTT	CP009273.1	3342416	3344716	-2.49067	0.341481
CGTATGTTAGTCCGGGAGTT	CP009273.1	3468120	3470238	-2.28011	-1.76988
GCTTTAACATAAAGTGGTGT	CP009273.1	4022287	4025164	0.0901832	1.3594
TGTAGGGTCAAGCATGCATC	CP009273.1	1002396	1005069	0.652778	0.452512
GCTGCTCTTCTTTGTAAAAC	CP009273.1	4375810	4379454	0.470663	-0.341037
ATAGTAAAGGGGGCGACGTT	CP009273.1	3548632	3550364	0.959879	0.980301
TGCGAGCTTGGCAGAACGCC	CP009273.1	3219613	3221994	-2.18425	-3.25898
TATGCAAACACCCTGCTACC	CP009273.1	628260	630559	0.438891	-0.42434
CTAAAGAATCATGTAGTAAT	CP009273.1	96004	99458	-1.15082	0.359403
AGATGTATCACTTAACGGAC	CP009273.1	2595704	2599576	0.745746	0.415754
AGAGATGTGGTTGTGAGTAC	CP009273.1	843417	845448	4.47204	-1.69504
GAGGGATTGGCGGGTACCGT	CP009273.1	2838957	2841208	0.210575	-2.32359
GAACACGGGCCCGTAAAAGT	CP009273.1	1367832	1369800	0.984639	1.4108
GGTATCCTTCCTATCTGTTC	CP009273.1	821094	823007	-0.250361	0.77444
AAACATGCACTTGACATGAG	CP009273.1	357579	360762	0.684788	0.860597
CAGGTTTTTCTGTCGTACAC	CP009273.1	1311394	1314905	1.58614	-0.810522
TCCTATCATTGAACCGCTGG	CP009273.1	924813	926271	1.25161	1.21435
CACGCAAGTACGCGGGGTAA	CP009273.1	107342	109825	0.901643	0.189478
CAAGGGTGCTCCTTTGCATG	CP009273.1	840485	844620	1.18621	2.11148
GAAACCGTGCAAAAACTTAA	CP009273.1	3906760	3909532	-0.878745	0.0465198
GTCCTGGTGCCTAGGAATGT	CP009273.1	3069973	3072434	4.89285	0.962753
GAGTGGACACCTGTTTCAAT	CP009273.1	2958458	2960848	-0.132678	-0.52934
AAATAATCGGTGACCGCTCG	CP009273.1	2146827	2149538	1.04182	0.407658
TATCTACATCCGCTGAATAT	CP009273.1	2126283	2127427	-0.32075	-0.0735566
TGTCTTAGCGAAGACTTAGA	CP009273.1	1629910	1632559	2.81238	3.21009
AGTCACCATTTTAAGGGGAG	CP009273.1	4131243	4135064	1.67198	1.30774
TCAGGTAGGAAATAAACGGT	CP009273.1	2301296	2301953	-1.21691	0.795814
TGACGTGTTGGTGATCGGCC	CP009273.1	4533417	4536083	0.0805006	-0.661659
GGGCCCGTCGTGTATTCGTG	CP009273.1	3948202	3951022	0.0942876	0.398064
TATGGTTGCTAGCGGTGTTC	CP009273.1	2084209	2087090	1.02605	-1.16416
GTACATGTTGTCGCGTTCCC	CP009273.1	2477072	2479402	0.672586	0.579704
ACAGGCCCAGTCTTTCGCGC	CP009273.1	3812646	3814244	-1.15082	1.3594
TCTGGTAGGGGCGCGGGTCG	CP009273.1	2890533	2892052	-0.169575	0.529098
AGACTCCATGCATCATGTAC	CP009273.1	1471359	1475391	2.11836	-0.423499
GTACGTAGCCTAGTATCGCC	CP009273.1	3501871	3505176	-2.68998	0.694713
CTTGTGCTCACCCGAGGGGG	CP009273.1	1775036	1777236	-1.23829	-2.31302
GTCACTCCTGTTTGGCCTTC	CP009273.1	428440	432045	1.08519	1.10412
TGGTTTTGAGTTCCTGCGTG	CP009273.1	532030	534082	-0.347222	-1.42196
TAAGTCGGGTATGATAGTTT	CP009273.1	2779925	2783859	2.43086	-0.337769
GTACTATAGCGACCTTTATA	CP009273.1	711842	713583	2.02156	0.473172
CCGATACAATGGTCCTGAAT	CP009273.1	2450933	2454047	0.413076	-0.356804
TGCATAGCATTGAGTGAGGG	CP009273.1	3586420	3588536	1.49977	2.20033
AATGGTAGACTGCAGTGTGC	CP009273.1	613830	616195	1.12335	-1.06686
CGTTACTGCAATATCATCAA	CP009273.1	1454028	1456691	-1.45461	0.930091
GAACGAGCGGCGGGGTCCCA	CP009273.1	573304	576293	0.258758	-0.883091
TTTATTGCGCCGAACGGCTA	CP009273.1	2291977	2294168	0.0093987	0.308122
TCTGGAGTCACGCTGCGCTA	CP009273.1	2693020	2695792	-0.025294	0.373902
CAGCTGAGGTTCTGTTTTCT	CP009273.1	4333461	4336645	0.601248	-0.473487
GGGGCTGATTATTATTCTGG	CP009273.1	3667241	3670239	0.620356	-0.13245
CACGCGGTTCAAAGACAACT	CP009273.1	3882982	3884812	-1.00881	-0.346575
ATACATGTACACTGGGTGAT	CP009273.1	49802	53181	-0.168747	-0.980447
GTACTGACCGAATTGATAGC	CP009273.1	1805882	1809566	2.13297	-0.749122
ATGGTTTCACGAGGTTTAGA	CP009273.1	424660	427460	1.63286	1.22555
GCTCCGTAGTTCCGCCACGG	CP009273.1	4301988	4304199	-0.0673015	-1.00453
GCCGTAAGTGAGATTCAAAG	CP009273.1	3665637	3667998	2.27692	-0.138848
CTACGGAGCCCCTTGAAGGT	CP009273.1	3706609	3708906	1.26982	0.614306
GCGCACCCAGGGTCTTAGAG	CP009273.1	4538553	4540636	-0.905712	0.719993
TATAAATCAGCATGTTCGCG	CP009273.1	3695106	3697015	-0.472753	1.03747
ATCTCCTGATAGATGGGTGA	CP009273.1	2557697	2561186	-0.253636	0.341481
TGGGGCGGTTCGTTCCCCGT	CP009273.1	3120067	3122320	1.75607	0.359403
TGTGCACTTCTTGTGTGACC	CP009273.1	2641890	2644167	0.715319	0.500407
CAGTATCAGCAGTTTGGTTT	CP009273.1	3886991	3890641	-1.93218	-2.00692
ACCTTGTTGTGCTGTCCATG	CP009273.1	1149160	1151476	5.05902	3.86618
TCCAGTGTAGTAATTTCTTC	CP009273.1	2249896	2252140	-0.543142	-1.61788
AAAGCATTTCGTAGGGGTTA	CP009273.1	659432	661228	1.27031	0.101251
TTGTGGGTTAAGCAAGCTTA	CP009273.1	3947686	3951535	0.984105	1.18948
GATTCGTTAGGTGTGACGTG	CP009273.1	4322588	4324602	0.78143	-0.671816
GGAGAACTAGGGGCGGCCAC	CP009273.1	2481889	2484216	-0.247433	0.534468
GGTTAGGAAACGGGGGCGCC	CP009273.1	199135	202257	0.665953	2.09372
TAATGAGGTGCATGTGGGCA	CP009273.1	3288186	3291920	1.39851	0.323779
ACGTACTGCCGGGGTAGTTC	CP009273.1	255562	258038	-1.2312	-0.890896
TGTGCGGTGCGGGCCCTTCG	CP009273.1	3530532	3533170	-1.04261	-1.86942
GATGGGCATAAAGCCTGATG	CP009273.1	2438406	2440989	1.94228	-0.13245
TAAGGTCACGGTCAATAGGA	CP009273.1	3537512	3540280	-2.81853	-2.01879
GTTGGGTAGTTAATTCTTAA	CP009273.1	1250865	1253392	-0.983715	-1.47349
AGTCTTTTGAGGGTGGACTT	CP009273.1	1250048	1252717	-0.565862	-0.553134
CCGGACGCATCGTCACGTAT	CP009273.1	2955857	2958517	-0.674387	-0.749122
TACCGAGGTGGGGGAAACTT	CP009273.1	611211	611879	-0.834521	-0.530745
GTAGGGTAAAGGGGAGTTAG	CP009273.1	3667864	3670616	-0.508377	-0.998149
TTTTGTTGTGCGTGGGTTCG	CP009273.1	3431521	3434466	6.00584	5.34233
AAGATTCTTTTGTTGATTGA	CP009273.1	3431554	3434245	0.67925	1.01955
ATTATAGGATTATGGCACAG	CP009273.1	2503628	2505756	-0.492293	0.7549
GTGTATGTTTCGGCGGGAGA	CP009273.1	60262	63035	2.03248	0.54271
AGCATAGTCGTTCGCGCTCA	CP009273.1	427598	429951	-1.29106	-0.143401
ACTTAACATCGTTGGATGGC	CP009273.1	1081651	1083825	-1.23055	0.343806
GGCCGGTGGGTCCTTTGGAG	CP009273.1	2954062	2956074	0.819428	-0.84027
GGGAGCTTGAGGGGGTCCTC	CP009273.1	3988250	3990983	-0.46874	-0.321082
TTGTGTTCGCCTGCGCGTCG	CP009273.1	3406568	3409592	1.15988	0.769639
TACGCGGCTTGGGCGGTGGT	CP009273.1	878792	881903	-2.67439	-1.74912
GGAGGTCGTACGACAGGCAG	CP009273.1	841942	845498	0.11221	-0.740133
TTTCGTGTCTTCTAGGAGCG	CP009273.1	2749439	2751404	-1.16578	0.768052
TGCAAAGCGTATATTCAAGG	CP009273.1	2393216	2395814	2.11221	-1.54749
ACATGGAGTGGTAGGGCTTC	CP009273.1	14047	17587	-1.91781	-0.0596545
AAGTGGGGGCATGCCTCCCC	CP009273.1	4275706	4277600	-0.745771	0.452512
GACTGCATGGGTAAAGTGCC	CP009273.1	641954	644876	-0.379644	-1.86942
TCCGGAAACAAATGAGGGTA	CP009273.1	4603551	4606852	1.24827	0.967085
GGCTAGCGGGGCTTAACGTC	CP009273.1	2381578	2383324	-1.29242	0.539735
CGCTGGCAGTTGGAAACGTC	CP009273.1	4212392	4215195	-0.973555	-0.0126659
TAAATATGTAATTACGGTCT	CP009273.1	325465	327818	1.86506	1.26215
ATGGGGCACCCAGTGCACTA	CP009273.1	2227589	2230058	-1.03696	1.03515
CTCGTGGCTTTGTGTGTCTA	CP009273.1	761381	764544	2.96465	-1.22556
GTAGTTCGGGCTCAATTGTC	CP009273.1	395789	398579	-0.374689	0.00625597
ACGACGCGCCTTTAGAATAT	CP009273.1	2007015	2010179	0.479941	-2.17976
CAAGTGTTAAAAGGTCCGGG	CP009273.1	2830789	2834434	-0.0577155	-1.86942
GTGAGGGCGTGCGAACGTCT	CP009273.1	752437	755246	-0.905712	-0.980447
GGAGACGCTTGTCGGATCGT	CP009273.1	138513	141229	3.41695	1.83889
GTTGAAGCGGGCTTTAAGAC	CP009273.1	2675223	2677600	-0.714909	-1.60323
AGACGGTTTTTTCGCGGCGG	CP009273.1	2038447	2041012	-0.310023	0.639088
TTATGGCGATATCAATGCAC	CP009273.1	812228	814746	1.13868	0.691978
GAAAAGATATATGTGGTCTT	CP009273.1	1599505	1603011	-0.472753	1.45251
GGCGCATGCGGATTCGCCCT	CP009273.1	4002149	4004966	0.420332	0.503138
TCGGCGCTAGCCATGTGTAG	CP009273.1	2206024	2208225	-0.169684	-0.244419
TTGGCATGTCCTGGCCACCA	CP009273.1	4581758	4584466	0.638027	0.361659
TCGAGGTCTTTCAGGTGCGG	CP009273.1	3554672	3555151	0.0833284	0.535841
TTACCTTGGCTGGCATCAGC	CP009273.1	838100	839660	-0.315732	-0.105064
TGTTCGAGGTGACCAGTAAT	CP009273.1	4192919	4195349	-0.735787	0.189478
GGTAACATGAATGGTCGCAC	CP009273.1	2346349	2349314	0.00787284	-1.06686
TCAGTGCGTGTGGCGTCATG	CP009273.1	2868138	2870653	-0.602785	-0.254309
TTCGGGTGACGGGCCCTGGA	CP009273.1	2755360	2757675	-1.41135	-0.263695
GAAACCGAGGGGGGGCAGCC	CP009273.1	3576250	3578326	-1.25636	-0.184253
GGTACGTGTATTACTGGATA	CP009273.1	1257798	1259081	0.556393	-1.25531
GCCTGGGCGTGTTTGATTAC	CP009273.1	3535101	3537603	1.23215	0.891137
GCAGGGGATAAGAGTTGAGG	CP009273.1	3893870	3896442	0.0883628	-0.156297
TCGCTTCGGGACTCCGTAGC	CP009273.1	3519206	3522222	4.0191	0.77444
AAGTAAAGACGCGCGCTGAT	CP009273.1	1892924	1895534	-0.0894244	-1.42719
GCCTAGACAAGCGCATAGGG	CP009273.1	2590022	2591609	-1.45461	0.862977
TAGTGTGAAAGCCTTACTTG	CP009273.1	4517687	4520434	1.26421	-0.810522
AGTGCCTTGGGAGGCGGGTA	CP009273.1	3571926	3573878	-0.975253	-0.634951
TCTGATCAACTTAGAAGGTC	CP009273.1	547240	549448	-1.09424	-1.01143
CCCAAGGCGGTTATTTTAGC	CP009273.1	440748	443233	-1.05772	-1.13245
GCCGCCTGTCTACGGGTAGG	CP009273.1	4292981	4294670	0.105783	2.8384
TTTCTATGACACGCGGGATA	CP009273.1	4457389	4460072	-1.25935	0.572806
ACAGGACTGGTCTGATTATT	CP009273.1	1068773	1071157	1.52725	0.172404
AGTGATTGTAAGTCTGTTCA	CP009273.1	58622	60417	2.36206	1.88015
CGCGTGTAATTAATAGTGGG	CP009273.1	3217429	3219279	-0.851265	0.0740006
ACTTCGCACGCTCTGGTGTG	CP009273.1	2482705	2485613	1.08944	0.255711
AGGGCTGCCATAAGGATTGG	CP009273.1	148835	152688	1.74279	-0.624731
CCGATTGTCGTGGCACTAGA	CP009273.1	1223540	1224004	0.935431	0.60793
CACTTTATGGTTAAGCTTAC	CP009273.1	3619916	3622755	-1.70541	0.974739
CCGGAATACCTTCCCATCTT	CP009273.1	1115375	1118473	10.618	-1.54749
GTTTTTTAATTGTAATCTGT	CP009273.1	4565876	4568847	1.46671	1.73842
TGGGCATCTATGGTAGGGTC	CP009273.1	3148120	3150665	-1.13268	0.515054
TATTTACTTCAATTATCAGC	CP009273.1	531319	534464	0.910576	0.572806
TCTGATGCGTGTCAGGTTGT	CP009273.1	1250723	1253654	-0.933433	-1.75663
AGTCGGACTGAGGGTATAGG	CP009273.1	1776098	1778037	0.950322	3.24482
GATTTTTGGTTGAAAGATTC	CP009273.1	790887	794003	-0.735787	-0.810522
GTGTGAAATTTTGAGCTGGT	CP009273.1	804094	806981	-1.08942	-0.28969
AAGGGCGCTAGGAAGGGTAG	CP009273.1	1119721	1122775	-0.398752	0.552048
AAGCTGGGTATAAGCTATTC	CP009273.1	3704771	3707833	-1.72068	-1.79542
ACTAGGTGAGTTGTAGGAGA	CP009273.1	1061316	1063564	1.95105	2.66482
CCTGAAATTCGGGTCTAAGT	CP009273.1	2174417	2177074	-0.271119	-0.377563
GGGAGGGTGGCGGCGTCATC	CP009273.1	588966	591647	-0.905712	-1.98045
AGTTTAAATGAGTGTAAGCC	CP009273.1	647956	651847	-1.9409	-2.27867
GTTATTGCCCGTAAGCATGC	CP009273.1	1162928	1165817	-1.36832	-1.77748
CTGGGGGACACACTTGGTCT	CP009273.1	1760318	1761936	1.84918	-0.684991
ACGAGAACGAAGGTGTTCGC	CP009273.1	301315	303876	-0.140771	0.489038
ACTCGCGGCGATGGCCTGTT	CP009273.1	1818788	1821843	1.01123	0.369456
AATTTTAGTTTCTGCGATCT	CP009273.1	3988823	3991777	-0.251285	-0.298539
GGTTGTGGCGGTGCGGGCTA	CP009273.1	3888639	3891526	-2.10502	0.520684
GCTTGGGCGAGGCGAAAGCT	CP009273.1	1997580	2000245	-1.38604	-1.72381
CGAAGCCTTCGTTGTCTTAA	CP009273.1	294487	296525	-0.392798	0.0963684
ATCGGTGGGGTCGGACGCAG	CP009273.1	3999614	4002010	-1.85126	-0.118644
GGCTACTGAACTAGGCGCAG	CP009273.1	1783190	1785274	1.2083	0.899971
TAGTTGGGCATTACATGGGC	CP009273.1	2496720	2499373	-0.505174	0.386924
AGGCCTTCTTAAGGAGTAGT	CP009273.1	1242878	1245012	0.918232	1.29722
CTAGTTGTACCAGCATGACT	CP009273.1	590714	593588	-0.745771	-2.23554
AGTCCCGTTGCCGGTTTTGA	CP009273.1	1445461	1447252	0.135479	-0.297709
ATATACAAGATGTTGAACCA	CP009273.1	2415781	2418377	0.213587	-0.58104
CGCGTTGACACTCAGTGGCT	CP009273.1	1478126	1481383	1.30169	-0.151559
GTCCGTGAGCTGCTAGAACG	CP009273.1	3861522	3863690	2.69377	0.0586303
AAGTATCTGATAATTATTTC	CP009273.1	936127	938516	1.3514	0.861625
CTAACAGGACCATCCATGGA	CP009273.1	1904523	1904815	-0.291058	0.634207
TGAACAGGCCCGCGCATCCT	CP009273.1	1507221	1509500	-2.05772	-1.13245
AGAAAGGTTTTTGGCTAAGT	CP009273.1	1532969	1534935	0.101274	0.502977
TCTTTTCTTGGGTGGATGAA	CP009273.1	4485029	4486189	-1.08156	0.303135
TCAGGAGGTGGAAAGCACGC	CP009273.1	4285203	4288351	3.11343	2.18948
GCTCTGGTTCTGTTAGCTAT	CP009273.1	1961806	1964159	0.581403	1.0661
GTACGGAGGGAAATCTAAAT	CP009273.1	499277	501353	1.80965	1.14995
ATCTTGCGGGGGTGGGTCAG	CP009273.1	1098123	1100860	-0.851265	0.881356
TGTCGACTACCTATCTCGTT	CP009273.1	675296	676477	-1.90571	-1.39548
GTTATACTACCGAGTGTTGG	CP009273.1	1530820	1534669	0.205319	-1.86942
ACAGTATTTGTCATGTATTC	CP009273.1	4382643	4386526	-1.56586	-1.6406
TAGGCGAATCTTTGTGGCGT	CP009273.1	3081854	3084351	0.604553	-1.18639
ACGTGCCGAACGTCAGATCC	CP009273.1	2175754	2178373	-0.626558	-0.379365
CGCACGTTGCCCGTGGTGTG	CP009273.1	4138684	4138924	-0.693857	-0.910611
GGTCCACTGGAGCTTCGTAA	CP009273.1	4345156	4347337	0.849175	1.48071
TGATGGGCGGGAATAAGGGG	CP009273.1	3398542	3401765	4.67409	2.45251
TGAGCCATTTTCAGTCCATT	CP009273.1	2027013	2031337	1.67925	-0.980447
CAATTATCTTCGCGTGGGGT	CP009273.1	3225304	3227508	0.745887	0.993081
CCTGTGGGAATCAGCGTCTT	CP009273.1	2130978	2133171	-2.13572	-2.79542
CTTGGGAACGTGTGACATTT	CP009273.1	1328131	1330860	1.24252	0.956279
CCATTTTATGTACGACTATA	CP009273.1	3318719	3319885	-0.765535	-1.25531
CCTGATAACGGGTTAAAGCC	CP009273.1	3584793	3587064	-0.0577155	-1.13245
ACTACTTGACATTCAACGGT	CP009273.1	3993002	3996087	-0.882629	-1.06428
GTGGCCCGACAGGGAGTGGA	CP009273.1	2244683	2247865	0.0846254	-0.0271036
GAGTATGCCTCTGATTAAGG	CP009273.1	257529	261371	0.596194	1.31501
GTAATTTTAGTCGGGCGCGT	CP009273.1	2431331	2432881	1.71989	1.23012
AATTAGCTGCTTATGGGGTA	CP009273.1	1101557	1103780	1.62678	0.552048
GATTCTATGCCTTGTGCGTG	CP009273.1	943672	945334	0.760027	0.133388
TGGACCACGGTAGACGCGAA	CP009273.1	1107322	1109576	-1.05401	-0.87499
GGAAGAGAGCCTTTTACGAT	CP009273.1	1908754	1908880	-0.95818	0.873976
GTGATATAGGGAAGGTTTGC	CP009273.1	2952565	2954859	-0.878745	0.339302
AGACCCTCGCATTGTGTCAT	CP009273.1	4046552	4048892	-2.32075	-2.39548
TCAGAGGTGTATCGGGTAGA	CP009273.1	3714258	3717441	-0.00587657	0.416888
GCGTGTTGGGCCAAGTATAC	CP009273.1	1067858	1070069	-2.99631	-0.0710498
ATGTACCCGGACTCTCGTGT	CP009273.1	1824373	1826611	-0.824913	-0.343255
TTTAGTAAGGTTGAGTATAA	CP009273.1	1633926	1636361	-0.0170735	0.532683
GGTTGTGTGATCATACGATT	CP009273.1	2756203	2757417	0.518258	0.338341
CGAGCGAGTCGCGTTGCTTT	CP009273.1	4327401	4329626	2.73172	0.275893
TTCGTGTTGTTGGGTAAATT	CP009273.1	1645797	1647888	-0.32075	-0.910058
TAGGTAGGCTTTTTTGTGAC	CP009273.1	3007735	3010156	-1.05772	0.674905
CTGGTAGGTGCTCAGGCGTC	CP009273.1	4436760	4438800	10.0843	7.60071
GGTTTTAGTTCGAGCAGTCG	CP009273.1	3215881	3217632	1.62311	1.52238
AGTGACGGACAGGAGGTTAT	CP009273.1	93064	94794	-1.46371	0.0465198
AATGATTATGCGTCTAACGT	CP009273.1	2558198	2560073	-1.10502	-0.594794
CACGTATTTATGTGTGTATA	CP009273.1	3459475	3463509	0.99217	-0.433062
TCATAGGCAATCTCGCCATG	CP009273.1	2778972	2781775	-1.23829	1.49433
GTCTAGGGTCTAGTCCAGGT	CP009273.1	2798484	2802127	0.148735	1.70959
CGCTTACGGCGAACCTGTCT	CP009273.1	2042265	2044317	-0.508377	0.0018508
GTGCCGCCAGGGGGCCCCGT	CP009273.1	4044722	4046115	-1.57709	0.807607
TACGAGTACTTATTACTAGT	CP009273.1	4076528	4079400	-1.25935	-1.01216
GGTTGAAGATGGTGCTAGTG	CP009273.1	4542198	4545854	0.0418202	0.394096
TTCAACTCCGTAGGGGTGGA	CP009273.1	4257763	4260048	0.43209	0.467779
ACAGTCTGAGCCTCTGTAGC	CP009273.1	1838127	1841669	1.31992	0.593111
CCCGGTCAGTAAGTTGTAAC	CP009273.1	3198530	3201629	1.18866	-0.380838
CATACAGGTTCAAGACGCTG	CP009273.1	1775847	1779797	1.03421	-0.795415
ACTCGCGTAGGGAACGTGCC	CP009273.1	4543671	4545055	-0.713067	0.912638
CCGATACTGATGGCTTGGAT	CP009273.1	2057525	2057774	0.566241	0.870018
GTGAGTTGTTGCCTAGACAT	CP009273.1	3309144	3311683	-0.423843	-2.08354
GGGATACGTAGTGGCATGGT	CP009273.1	1811706	1813475	0.758573	0.736305
AACTCTGTATGGGCTTTTCA	CP009273.1	1119873	1122637	0.228589	3.80059
GGGCCCGGTCTTACAGAGGG	CP009273.1	4459457	4461946	-1.56586	-0.138097
TGGGTAGTGTGCCACTACGA	CP009273.1	3902197	3906054	-0.610257	0.899971
CACTAATTGTTATGCGCTGT	CP009273.1	1696380	1698628	-1.23829	-1.31302
TATTAAGTGGTCCGTGATTA	CP009273.1	2954388	2956273	-1.28011	0.104589
TAGTTGGCCCATCTTCTCGT	CP009273.1	1876904	1880136	0.253324	-0.473487
GCCCGCATGAAAACTGCACA	CP009273.1	3762705	3764765	1.50465	0.903082
GGGTATCTGTCCCTGTCGTG	CP009273.1	1841542	1843248	-1.36028	1.14995
CACGATTTATAATGGGGCCA	CP009273.1	715447	715743	-0.110183	-0.145389
GCGGTAGCGGCCCCAGTGCA	CP009273.1	3240292	3242899	2.90807	-0.810522
TTACCAACTGTTCTTATTTA	CP009273.1	3543836	3548053	1.52725	0.86755
CAAGCCAAAGGTCGATTGGC	CP009273.1	4128402	4130683	2.16328	-0.850051
AGCAAATGCTGGATTGGGTT	CP009273.1	4047212	4049315	0.0456419	0.282109
CCTCTAACATGGCAGCGATT	CP009273.1	2690050	2691726	1.90984	1.04042
CTGTCATAGCATCCCGTCGG	CP009273.1	230086	232101	-0.945241	1.10931
TTATGACCGCTCAGGGATGC	CP009273.1	566599	568882	4.15403	1.60754
TCGAATAGCCCGGGGTTGTG	CP009273.1	2785008	2788541	-0.129021	0.561779
ATTGGATTGCCCAGTGTCGA	CP009273.1	2687672	2691811	4.24971	3.57904
TCTTCGGTCTCATTCAGAGG	CP009273.1	2070614	2072858	-0.398752	2.38449
GGTTGCAGAGCAGCTTACGT	CP009273.1	3493233	3495216	0.840613	-0.234122
GGCTTATGATATGGCACTGC	CP009273.1	58376	61184	1.86348	1.0722
ACGCATTTCTCACGGTCCTG	CP009273.1	1669775	1672697	-0.0860298	-1.46333
TCTTTCGGGCGTCGTCTAGG	CP009273.1	2328171	2332070	-1.00881	-1.08354
CCTCGTAGTCGTGTTATGCG	CP009273.1	660659	662989	-0.436227	0.658963
AAGACATAAAATCTCGTTCC	CP009273.1	4328720	4330311	-1.00881	-2.08354
GTTTGGACCCGGGCCCTGAA	CP009273.1	3774735	3776984	0.148735	-0.925999
GTGTCTCGCAGCTGCGCGCC	CP009273.1	4346403	4348382	0.320796	0.515248
GTATACGCTGAAGATACGTA	CP009273.1	4120207	4121172	1.32561	-1.42719
GGAAAAGGGCTTTTACTTAT	CP009273.1	3917315	3920163	4.15789	0.401333
GGGAGTGGAGATAAGGGAGT	CP009273.1	3367080	3370406	2.93164	1.49433
CACAGGGATAGCCTTGGAGG	CP009273.1	1543462	1545425	1.32561	-0.164159
ATCAAGGTTGCTAAGGTGCC	CP009273.1	4521920	4524196	2.45302	0.752347
TGAGTTCGCGGAAAACCCGG	CP009273.1	1504207	1507106	-0.689984	0.627599
GGCTGCTATGGCGTATAGAG	CP009273.1	2147352	2148723	0.605857	-0.22787
CGGTGGGAAATTTTATTGCT	CP009273.1	2880196	2883447	-1.23829	0.441865
TCACAGGGTGAGCGTAAATG	CP009273.1	1120210	1122218	0.82364	-3.05845
TTGTCCCATAGGGAACTGTG	CP009273.1	3513428	3516376	1.14874	0.395929
GGAGTGTTCACGCTTCCTGG	CP009273.1	1265573	1267005	-1.75816	-2.13245
GCCTGGTCAATACAGCGACT	CP009273.1	3219719	3222497	-0.765535	0.744693
GACCAACTTGTGTAGGGGAG	CP009273.1	4077852	4079783	-0.646236	-2.8909
CGTTCTTGTTCACCCACTTC	CP009273.1	3669169	3672425	0.896481	0.976074
ACGTGGCACCCATTACGCAT	CP009273.1	2437345	2441087	0.647541	0.790037
AATAAAAGGACTAGTGTGGT	CP009273.1	4386617	4388735	-0.18896	0.250878
GAGCTACAGGCGTTTTAGTT	CP009273.1	1649175	1651336	-0.525864	-1.6006
TATCGTTAGTCACCTGTCGC	CP009273.1	2869405	2872820	-0.390291	-1.04999
CCGGTGCCCTACCCAAGGAC	CP009273.1	2674717	2677483	0.578646	3.69768
ATGTGGGACAAGTATGCGCC	CP009273.1	3853173	3855838	1.95936	-1.20284
TTATCCGTTTGAGGCTAGTA	CP009273.1	3234774	3237344	1.04182	-2.03291
ATAGTTATGTAAGTTCTTTC	CP009273.1	1519691	1522035	0.506783	0.0170106
GTGTCAGTGTAAGTTGGAAG	CP009273.1	1778699	1780930	-1.87875	-2.95348
CCCCGATCTTAGACGGATAT	CP009273.1	4370997	4373575	-0.32075	1.63599
GCGGTGTGTACGAGAGACAC	CP009273.1	4511079	4511596	-0.180572	2.73211
GATGTCTATCTAGCATGTCG	CP009273.1	1890341	1892025	-1.78018	-0.395485
TGGGCTCTGTACGAAACGAC	CP009273.1	2859012	2863282	-2.48174	-1.74912
GTGATATTGGTGTGGACGGG	CP009273.1	871511	873607	-1.16205	-0.536347
TAGATCAGTGCCGGGGTCTA	CP009273.1	4493128	4496027	4.13502	3.81971
TTATCGATCGTGAGGGGATG	CP009273.1	422669	425726	0.264213	-2.81052
ACTCACGTACTTGACGGTTG	CP009273.1	63463	66530	-1.15082	-0.00316728
GTCATTGCATCATAAGTTCC	CP009273.1	4378371	4380371	-1.49067	-2.15037
AGAGGCCTTTGGAATTCTTG	CP009273.1	4618926	4621513	-0.255162	-0.84447
GTCAATCTGGCGGCCTGCTG	CP009273.1	1956134	1958092	0.711672	0.258425
ACACACTGGTCATTGGGGGC	CP009273.1	848267	849766	2.41973	0.622003
CTCGCTTTCGAGCTCTGAGG	CP009273.1	1835098	1838162	0.761712	0.00890555
GAGTTCATTCTAGGTAGACT	CP009273.1	543453	543825	-1.32874	0.0819493
AGTGGTCCTTATAAGCTGGC	CP009273.1	3372652	3376457	5.71487	5.34463
GGACGTAAGTGCTTAGTGGT	CP009273.1	217056	219187	-0.150825	0.484934
CACGCGGTGGTTACGGTCCG	CP009273.1	905770	909014	1.33133	0.655141
TGCCTACGCTGAAACCAGAG	CP009273.1	2410257	2412516	-1.00881	-2.08354
CAAAGTAGGTATGGTAATAA	CP009273.1	1701930	1703209	0.496793	-0.0652933
TATGGTTTACGAAAATGGCT	CP009273.1	3857376	3859988	-0.932185	-1.42196
GGACTCGTCTGTTGCCCATA	CP009273.1	4407075	4410820	1.91058	2.15777
CCTCCTGAGGATTTGGTATG	CP009273.1	2210079	2213438	0.552558	0.363652
TTAGTCCATGGGACCCTGAG	CP009273.1	2042084	2045577	0.0271734	-0.854916
TTCGAGTTTAGTGGCGCACC	CP009273.1	3120138	3123077	-0.761322	-1.64341
TTGGCGATCCGAAGAGGCAT	CP009273.1	4352	6687	-1.47275	1.0071
TCGCGTGCACGCGCATTAGT	CP009273.1	833791	836649	0.685199	1.34743
TACAGAGTTTGTAGCGCGAT	CP009273.1	3404765	3407635	-1.24434	-1.54146
GATCTTGGGTAGAGTCAGGC	CP009273.1	2328206	2330266	-0.674387	1.33834
AGTAAGTTGGTATTCTATAA	CP009273.1	4109492	4111747	-1.15082	-1.22556
CTTGAGATGGCCGTCGGTGT	CP009273.1	3531416	3532683	0.0512189	0.604515
TGCACATTAGTATGCGTTGT	CP009273.1	1975088	1977399	-1.79468	-2.86942
ACCACAGGCAACGGCGGACC	CP009273.1	2471824	2473887	-1.64268	-2.71741
GTACGAGCTGTTTGGCGTGT	CP009273.1	2469562	2471742	-1.10316	-1.69247
AACTCTGGGACCGCTGAAAA	CP009273.1	2188310	2190270	-0.610257	0.122364
TCGAGTCGTGTATTTTGCTA	CP009273.1	4175397	4178296	-1.13848	-0.280326
ATAGATTATTAGGGTTGGCT	CP009273.1	25801	28042	-0.360278	0.761384
GTAGCTCAAGTTCGCGAGAC	CP009273.1	3186334	3188447	-0.0657083	0.0294819
ATAGGATATGTCGCGCTGCC	CP009273.1	4150066	4152119	1.15615	0.204275
GTCACAATCCCGGGAATACG	CP009273.1	991952	994208	-1.68879	0.317395
AGTTAGGGGTCGTTGGTAGG	CP009273.1	3509066	3511556	-1.33405	-1.67182
GCCGCGGAGTCCCGCCATTG	CP009273.1	2918454	2921253	-0.0768243	0.111475
CTTACGTCAGTGTTGTAGCC	CP009273.1	3599388	3603346	0.547055	0.74081
AGGCGGGTTGGAAACCGTTG	CP009273.1	3594353	3596706	0.0783461	-0.148392
AGTCGAACAGGGTATGGCGC	CP009273.1	3046972	3048310	0.936638	-0.766128
GTGTTTTGGGGAGTCTCTGC	CP009273.1	3530304	3533030	-0.706472	0.0612521
TGGCGGAGTTACTTCTGTAC	CP009273.1	1807882	1810181	-0.674387	-1.74912
GCGTAGTAGTTCCGATAAGG	CP009273.1	902645	905736	0.520988	0.208093
TTAGTGGTTGCGTGAGCTCG	CP009273.1	835593	836962	-0.0424487	0.249599
ATACTCGGTTCCGAGAGCGT	CP009273.1	4243269	4246731	-2.00881	-2.08354
AGTGGTCCTGTGGACTGCAT	CP009273.1	3404047	3405900	-0.975253	-1.31302
TGGGTATTAGGATACATGCT	CP009273.1	1033135	1035321	-1.50838	-2.58311
CAAAAGGGTTTGCAAACAAG	CP009273.1	27107	30708	-1.32075	1.18948
GGCCTTCCTGGCGCCGGATA	CP009273.1	3214812	3217730	-0.32075	-1.39548
GGGTTCTCAAACTCGACGCG	CP009273.1	1833191	1835912	-3.08746	-0.84027
CGATGTTGGACTTGTCGTGT	CP009273.1	1808100	1811159	-0.0088059	2.00392
GGCGTGGCCAGGATTAAGGG	CP009273.1	3098110	3100662	-0.82325	1.34994
TTGGGGCGTTTCGAGTTACT	CP009273.1	3836294	3838488	-0.531145	0.664974
TCTTGAGTCAGTCGATACAA	CP009273.1	4360941	4362650	-1.2049	-1.12763
GGAGGATCGTGTGCGGGCGC	CP009273.1	1501709	1503892	0.130357	1.22555
GACTAAGTAGACGAGAGTAT	CP009273.1	1157222	1159428	-0.543142	-0.617877
CGCATTTATATCTATCTGCC	CP009273.1	47248	49712	0.592445	0.630605
CGCGGCAGCCAAGCCGAGTA	CP009273.1	591227	593883	0.0265827	-0.118054
GCGATAGGGGGCGAAGTAAT	CP009273.1	1132262	1134396	-0.851265	-0.118644
ATCTGTGAGGTAAGGATGGG	CP009273.1	3440027	3441255	1.35732	-1.71741
TTGTTGGTTGGCAAGGTTCA	CP009273.1	1654041	1657985	2.1711	-0.22556
GCTGGGCGTGTACTGTTGTA	CP009273.1	3071238	3074284	0.474136	1.52868
ATCTGCGTATGAGCCTTCTG	CP009273.1	2428636	2432167	0.0765856	-0.190794
GCCCAATGACACCCGCGGGA	CP009273.1	1255324	1255908	0.580142	2.4836
GTCGGGGGGCTTAGATGGTG	CP009273.1	575700	577967	1.32561	-0.164159
TGGGTTGGGACGAGCTGCAA	CP009273.1	2889692	2893120	1.16583	0.862736
GATGAGAACTGCAAGTTCTA	CP009273.1	1768428	1771207	1.55639	-1.03291
CAGGTTGTCTCTGACCTGTG	CP009273.1	3255477	3257095	-0.0390998	-0.259685
CTAAAGCGCAAAGGTAAGTG	CP009273.1	2291882	2294070	-2.25935	-2.33408
GGCTACAGGCTTCTTTCTCC	CP009273.1	3681149	3684180	-0.332155	-1.40689
GGTGTAACAATGCGGGCTCA	CP009273.1	3450957	3453639	0.444421	1.03954
TGGGTAGCGGAATAGTGGGT	CP009273.1	2157912	2161012	-0.543142	-0.0329146
ATCCTGATTACTGCGCCGTA	CP009273.1	948949	951395	-0.523379	1.32245
CTTCTTGTGAATCTATCGGT	CP009273.1	348508	352901	2.26421	-0.0329146
GGCGTATTACGCAGCGTTGT	CP009273.1	741905	744802	0.454491	0.914092
TGCGGGATGCCACAAGGAGA	CP009273.1	4073316	4075318	1.50522	-0.462599
GGCCGTGCTCTAGGGTACTT	CP009273.1	1593956	1597186	-0.945241	0.439456
TGAGTGCGGGCCGTAAGACT	CP009273.1	1019480	1021844	-0.0768243	0.170369
GTGAGATCTCCTGGGACCGG	CP009273.1	3555697	3558078	-0.846633	-1.92137
TGGAAATGCCATATATTTGT	CP009273.1	826323	828251	-1.05772	-2.13245
GCACTTGTCTGCCTGTTCCG	CP009273.1	1373346	1375286	-0.900847	-0.390619
CCCGCTGTGCGGCAGTGTCT	CP009273.1	1434668	1436989	0.527247	0.715547
GCTGTGGGAAGGCTCGAGGT	CP009273.1	457790	460578	-1.23829	-0.313023
ATGGAGTTTGTCGTATTTCT	CP009273.1	134838	137041	0.61785	1.08564
GCTATTCTCTTAGGTATATA	CP009273.1	2229357	2232474	0.169264	0.746606
GTGTTGAGAAGGCGGTCGGT	CP009273.1	682972	685700	0.34138	0.747772
TGGGATGCTCCAGCGGACAA	CP009273.1	4003295	4006149	-0.836052	0.121635
GCCTTGGCGAGGTTTCAGTA	CP009273.1	1741221	1743841	-0.033468	0.97926
AGTTATATAGAGCCCAAGGG	CP009273.1	2113375	2116038	0.917762	-0.379365
CAAGGGGTCGTGCGCCGAAT	CP009273.1	4142952	4145295	-0.735787	-0.395485
TAATCTGTTTTTGTCTGAGG	CP009273.1	913972	916951	-0.147214	-0.0329146
TTGTGGTCAAACTGTTAGTG	CP009273.1	1835293	1837077	0.130357	0.37755
TGGGTTTATTTTATCTTTTA	CP009273.1	1580931	1584127	1.38974	-1.68499
CATGGGGTATTGAGCTATAA	CP009273.1	851932	854908	0.0418202	-1.03291
AAAGCTAATTGGGTATGTCC	CP009273.1	4548034	4551149	0.329539	0.299198
CTAGTTTGTTTCATCGGTAT	CP009273.1	1122031	1125414	2.57909	3.14481
TGGAGTGCGTCATTAAAATC	CP009273.1	4240605	4243605	0.148735	1.31686
CAAAGGTTGTCGTCTCGATA	CP009273.1	2696031	2698042	-0.851265	-2.926
AGGTTGCTGAGTTACCTTAG	CP009273.1	1696203	1697930	-0.785031	-1.85977
TAATGATTTACAGTCGCCTA	CP009273.1	252149	254441	2.43862	2.99876
GGAGTGGTATGTGGGGGGTT	CP009273.1	3806316	3809346	3.57003	-2.46489
ACTAGATGCAAAGGTCTCAG	CP009273.1	4519422	4521341	-0.150825	-1.22556
GAAATTCTTAGGGGGTAGTT	CP009273.1	3222904	3226164	-0.610257	-2.00692
TTAGGTAACAACATCATTTT	CP009273.1	540712	542544	0.705537	0.893836
TGCTACGCTCTTGGCTCGTG	CP009273.1	1783491	1786493	0.436099	0.329655
GCGCCATGCTGCATAGTTAT	CP009273.1	864776	867713	-0.099841	0.114931
GGAGACGCGGGTGATTGGCA	CP009273.1	1409451	1411338	-0.585056	-0.560255
GGAGGGTTGGTGAACCAGCT	CP009273.1	986554	989645	1.18329	1.33886
GTCTGAAGTCGGCGTGTTTG	CP009273.1	2401073	2404467	-0.17019	0.996833
GGGGGGAGCCGTTCCGCGGT	CP009273.1	3068025	3071003	-0.610257	-0.684991
GATACGTCCCGTCACATGGT	CP009273.1	1674178	1677108	1.30485	0.23012
CCGTGACACGCGGCTGGGGG	CP009273.1	716771	718785	1.08694	0.303968
ATACGGGCAAGGCCGGCTTC	CP009273.1	3953149	3955888	1.02029	0.221187
TTGGTGTGCAGGTCCGGTGC	CP009273.1	4496030	4500303	0.00117819	-1.07356
GCATACATTTGGGCTAACGA	CP009273.1	2683595	2685222	3.19382	3.48832
CTGTAGCCCAGGATGGTCTG	CP009273.1	810034	813600	3.04335	2.29268
CTCCGGCAAGATTCTCCCCG	CP009273.1	3154695	3156666	-0.851265	-0.925999
TGGATGGGAGTGTTATGCAT	CP009273.1	1265856	1268157	1.0561	1.21085
GGCAGACCGTACCAAACCCT	CP009273.1	4410692	4412927	1.03497	-2.94666
CGGGGGGGAATTTACCTGTA	CP009273.1	3034020	3036268	0.454112	-0.942551
CCGCTATTGTAGTTGGGGGC	CP009273.1	1242190	1246167	4.22239	-0.561294
ACGTATGCCGGCTCTGGTTG	CP009273.1	2903387	2905550	0.171881	2.45833
GAATCGCGACATGCTAGCAC	CP009273.1	3396162	3398378	-1.05772	-2.13245
AGGATTTTCTGTGCGGTAGC	CP009273.1	3108581	3110703	1.4728	0.0195528
AAGAGGCTAGTGCGCTCCGT	CP009273.1	3348000	3349888	-1.49067	1.47898
CCAGAGAGGTTTCAAAAGGG	CP009273.1	284208	287716	0.66665	0.0719082
TTCGTGACCAGAGGCGATGG	CP009273.1	3435578	3437955	-2.34065	-0.415384
AAATTCATAATGCGGTGGCT	CP009273.1	3679641	3681784	0.507707	3.89538
TCGGGGAGGGCGCTGTTCCT	CP009273.1	4326149	4328439	0.491623	1.00185
CCGAGTCGCGAAGGGAAGTT	CP009273.1	301802	303582	-0.0916628	0.807607
CTTCGAGGAGAGTAAGGGTT	CP009273.1	3435944	3438073	-0.623313	-1.79758
GGGGGTGGCGTCAGCTGGCA	CP009273.1	3606806	3610039	1.38974	2.31501
TACGCGGGAGTCTGGGGGCC	CP009273.1	4447848	4450267	5.00611	-0.656194
GTCCCGTTCGTCTCAATTAT	CP009273.1	4591414	4593595	1.13382	0.604515
GCTCGTATATACGTGTACTC	CP009273.1	1680740	1683752	-1.54314	-0.295949
TTGATTGACGAATGGTTGTG	CP009273.1	2046533	2048569	-0.326267	-0.426093
TGGTTGGTCTATAAGCCGGC	CP009273.1	2906435	2909735	1.64987	3.85367
CTAGAGGGGAACCAACGCGC	CP009273.1	3364765	3367145	-2.05772	-0.547488
CGGAGCCGTAAACCATGAGC	CP009273.1	2854913	2855726	-1.39875	-2.47349
GGGTGGTTATAGCCTGTCGC	CP009273.1	3847951	3849923	-0.869643	0.792588
AGGGTTAAAGAGTGGGTGTG	CP009273.1	413772	416787	2.575	1.0282
CAGCGCCTACTGATTGCGTG	CP009273.1	2115781	2118761	0.665575	-0.112178
GAGCCTATTTGCAGCGGGGT	CP009273.1	4240785	4245861	-0.610257	-1.00692
ATACGGCGCTGTCCTCGCGA	CP009273.1	4461491	4464056	0.121255	0.0465198
AGTATAAGGTGGAGTATGCG	CP009273.1	2537684	2541246	-0.770434	-0.938278
TAAAGCGGCGGCCGGTAGCT	CP009273.1	2027823	2030454	0.527247	2.84483
TGAGGGGGGTCTCGATGGTT	CP009273.1	860176	863166	0.416216	-0.173092
TTTTATTAGACTGAGCGGTT	CP009273.1	1144590	1146189	-1.80904	0.639791
ATGTCTTGATGTGTCATTGT	CP009273.1	797689	799973	-0.328743	0.0294819
TTTCCAGTTTGGCAGGTGTA	CP009273.1	3879376	3881177	0.258995	0.936823
GTCAGATAAATTGCTCGTCT	CP009273.1	2402889	2406256	-1.33405	-3.99374
TTAGTGTCTTGGCACATTCG	CP009273.1	2798935	2801955	-0.281899	0.289729
GAGGCCTGGGTCTGCCTTAG	CP009273.1	1126353	1128818	0.27225	0.018545
ATCGTGTAAGCGCAGAATTA	CP009273.1	2593604	2596278	-0.631952	-2.29165
TAGGCCTCCAATTTTGCCCC	CP009273.1	1408754	1409014	0.178637	-1.34356
TCTCTTCGGGCGTACCGGTT	CP009273.1	3871825	3875042	1.92318	0.819295
GATCATAGTATGTAGGAATC	CP009273.1	1320634	1323888	0.0765856	1.00185
CGGACTGAGGGTATGTGTTC	CP009273.1	1323343	1324703	1.75625	1.50868
GCTAGCGAAAGCATCACCTT	CP009273.1	3125122	3127436	-0.709792	-0.343954
ACAGATATCGGTACGAAGTA	CP009273.1	3264863	3267940	2.31312	-0.0835407
GCGGAGCCTGGCAGCCGGAC	CP009273.1	4610550	4612623	0.277633	0.840328
TTAAATGAGGAAAAGTGCCG	CP009273.1	3538641	3541677	-0.57709	-0.651824
ATCCGGGCGATATGGATGGG	CP009273.1	3715263	3718073	3.76292	-0.126024
GTCAGGGGGGTTCATAGCTT	CP009273.1	4456451	4458813	0.491623	-0.775757
GGGTTTAGGCCGCTGGGCGG	CP009273.1	1065934	1069956	0.634162	-1.66297
GGAGGTGGCCGCGTCGGGTG	CP009273.1	1619684	1622962	-1.05772	0.735446
GGTTTGGGCAATCTGCCGGG	CP009273.1	2412544	2415158	1.66155	0.586813
GTCGATACTAACCCAGCGTT	CP009273.1	676865	679816	0.946354	0.245434
TCGGTGATACAGAGGTTTAG	CP009273.1	3691567	3694376	0.00787284	0.62616
GGTACGTCGCTCACGGCTCA	CP009273.1	3962155	3965896	5.55738	4.64372
TTGGTGCTAGATACCGCTTT	CP009273.1	1501204	1503413	0.487407	0.95864
TCGGACTCTTGTTACGGCTT	CP009273.1	3427565	3429788	0.67925	-1.39548
TGGCGGGGACCATGCGGTCT	CP009273.1	249228	251602	0.43292	0.718587
AGCGGGGCATGTGGGGAGCC	CP009273.1	1559055	1560838	1.49639	0.884623
TGTTGACAGGCATTGGTGGG	CP009273.1	1668722	1671647	-0.118916	0.291776
GCTTCAGCTAGTAGCGAAAG	CP009273.1	2822896	2825342	-1.60086	-0.313023
TCGACACGGAAGTAGCGGGG	CP009273.1	3236886	3238500	0.948711	-0.86299
AGCAATCGAATGTCATTTTA	CP009273.1	2749812	2752028	-1.99003	0.105162
GCGAACGCAGGGTACTACAG	CP009273.1	3654423	3656688	-0.0972439	0.265427
AGAAATTACCGTATTAGTTA	CP009273.1	2956292	2959609	0.148735	-1.926
CTCTTGGAGTTGGGGCGTTT	CP009273.1	3082849	3084618	-0.00168146	-0.754488
CCAACGTGTTATGACCCGAG	CP009273.1	2412157	2414651	-1.23829	-0.143098
ACTGTGAGGGCTTACTTAAT	CP009273.1	1878244	1881277	-3.93218	-0.199564
ACACATAGGGTGGCCGTGCG	CP009273.1	3430101	3433586	0.213587	0.501422
GCTGAGGGCTGTAAATCCCA	CP009273.1	3544215	3546295	1.06068	0.333868
CCGGGCGGCCTTTGGAATGT	CP009273.1	1580791	1583714	0.545022	0.750395
AGAGCGCAGCCTTTACACTC	CP009273.1	843536	845502	-0.180572	-0.518341
ACTGCATAAAACGTCCCCCT	CP009273.1	846531	849468	-1.00881	-1.08354
GTAGGATTCAAGGGATTGAC	CP009273.1	874287	876243	-0.305254	-0.525839
ATAAGACTGTTCAGGCTTCC	CP009273.1	62845	65449	0.18621	0.111475
ATAAAACTTACACTATATTG	CP009273.1	2762662	2764531	-2.59377	-1.08354
AACGCTATGGAGCGTCGGAT	CP009273.1	3582970	3586651	-0.0236537	-0.332854
GATGCTAGTGCACCTTGCTT	CP009273.1	2816162	2818029	4.86951	3.06486
AGTGGTCCGTTAGTGTTGGT	CP009273.1	136727	139587	1.42399	1.52434
AGAAGGTACTTCCTTGTGTG	CP009273.1	2669613	2672859	-1.30057	-0.205382
GTCATCTCAAATATATAAGC	CP009273.1	3721872	3724766	1.2153	1.08994
GTGCAGGAGGTAGATTGGGC	CP009273.1	3075597	3078611	0.937712	0.718587
CGCCGCTAGGGAGTAGCGTC	CP009273.1	2647936	2650570	-0.116297	-0.446289
CTGGTGCGTAAACAAGATCA	CP009273.1	611972	613168	-0.0218385	0.753531
GTGTCGTGGTCATTGAATAG	CP009273.1	3904602	3907527	-0.610257	2.2219
CCCGCAGGTAGAGGGGGAAG	CP009273.1	3216945	3219611	-0.0972439	-0.0565014
AGGGACGACTTTGCGCGTAC	CP009273.1	2582140	2582314	-0.519047	0.970119
CTGTAGTTGGGGATGATTGT	CP009273.1	1652666	1654903	-1.61026	-1.68499
GTTCTACTAGGTAGTGTTGT	CP009273.1	3137492	3140231	-0.231198	-1.8909
GATAGGTGAGCCTAGATAGT	CP009273.1	3489422	3491737	0.873423	-0.52324
TATTGGAGCGGCTGTGGGTC	CP009273.1	2384491	2387174	1.97471	-0.22556
TGTCGGGCCGCAATATAACT	CP009273.1	1089458	1090992	0.410063	0.25938
TGCTCACTTGGCTAGTTGTT	CP009273.1	3283508	3285623	0.919564	-0.110082
GTTTCAATTTGCACGATAGG	CP009273.1	4089932	4091909	-0.649076	-0.238384
TGTACCGGTATATACCCGAC	CP009273.1	1552605	1555000	10.3129	8.52683
CAGCGTGACACGCAGTGCAG	CP009273.1	2084080	2085984	0.482058	-0.528546
TGTGTTGGTGAATGAGGCTG	CP009273.1	4569471	4571925	0.96782	-2.35484
AGTATAATTTAAATGGCTTT	CP009273.1	3781676	3784118	-0.775316	-0.113085
CGGGAGGCTGTAAGGTTTCG	CP009273.1	427722	430309	-0.817581	-0.307354
TACGAAGTCCAGGTCATATG	CP009273.1	4076151	4079220	-0.832649	-1.90738
AGCGCCATTGGTCAGAAGCC	CP009273.1	4177007	4179429	-0.186449	-0.413187
TACCGTGAGGAGACCGGCCG	CP009273.1	2127350	2129441	1.35979	0.906544
CGGAATCGGCTCTTAGTGAG	CP009273.1	2936647	2939704	-1.19522	-2.26995
CTAGGTAGTTACGTGCCCTA	CP009273.1	2704025	2705842	1.55256	-0.0457387
ACTTTGGAGGCACCTCCTTG	CP009273.1	2402802	2404967	3.86247	-0.173092
CGGCCCGGTTAGTTGCCTGG	CP009273.1	681127	684529	-0.150825	-1.22556
TTTCATGTACTTTATTTCGC	CP009273.1	626100	630085	0.134014	-0.599684
TTGCTATACGCGCCGGGTGT	CP009273.1	3777352	3778459	4.51903	2.83857
ATGAAACCATTAATTAGTGT	CP009273.1	1728031	1730667	-1.34065	-1.41538
AAGTTCTCAACTGGGGTATG	CP009273.1	2374264	2376907	0.67925	0.41187
TGTGTTGAAGAGGGGGATCT	CP009273.1	1758609	1760940	0.105014	0.293314
TAGGACTGCCCAATGTGTAT	CP009273.1	1963828	1967480	6.7401	-1.3271
TGCTAGGTTCAGATGCATTC	CP009273.1	1512774	1515903	1.32345	-1.14983
ATTTCACCGTAAATCTCGCG	CP009273.1	890038	892302	0.224684	-1.43501
CATTGTAGCGCGCTGAGAGA	CP009273.1	3744340	3747158	2.98483	1.32513
CAAGCGTCTGCTGCATAGGG	CP009273.1	1849113	1851071	-0.30463	-1.11633
ATCTAAATACCGGAGGTCAA	CP009273.1	3870625	3871124	-1.00881	3.53117
AGGGAAGATGGTCCTGCGAG	CP009273.1	1049059	1051501	0.375244	-0.062061
AAGGGGTAAAGTTTGATTGG	CP009273.1	3976565	3979241	-1.62656	0.298707
TGAGGCGCGCGAGGGGGTTG	CP009273.1	4345789	4348316	0.136977	0.899971
TGGTTCGAGAGGGCATTGGC	CP009273.1	1960320	1963483	0.277633	-0.0601361
ATCTGGGCTGGTGGCAAGGC	CP009273.1	3516551	3518819	0.201928	0.993927
TGTAACCTCGGCTAGAGGAA	CP009273.1	2678689	2681773	-0.335249	0.885472
GGTCTGGGTGAGAGAGTGGC	CP009273.1	974958	977826	-2.19522	-0.684991
GTCCCGGTTATCGTGAGTGG	CP009273.1	2979461	2982838	1.67285	0.939154
TGGAGTTGGCCCAAGTGGCG	CP009273.1	2768884	2771135	0.945765	1.61493
TGTTACTGCGCAAGGTGCGG	CP009273.1	4151162	4154087	-1.76553	0.445133
GACAGTAATTTGTATGGTAA	CP009273.1	3979499	3982347	6.05081	4.5186
CAGGGGCTATATCGGGGTGG	CP009273.1	537918	540511	0.651874	-0.151559
TATCCGCTTAAGGTTATCCG	CP009273.1	1271941	1274653	4.23212	1.89612
CGGTACAGAGATGGTAGTGT	CP009273.1	3857309	3860212	2.74534	-1.07356
CCAAAATGCGAGGCAAAGGT	CP009273.1	3833922	3837205	0.267148	-1.03586
TCCGCTGAATAACTTCGGTA	CP009273.1	4217000	4218748	3.21627	0.344028
TTTAAGCTTCCAATACTACA	CP009273.1	885461	888139	-0.74776	-0.500567
GCATTGCATTCGAGATGGGC	CP009273.1	756557	759922	-0.238288	-1.89799
GTGTCGTCCATACTACTCGT	CP009273.1	2753143	2755191	0.37969	1.81397
TCTGGGGTACACGGTTATTT	CP009273.1	3838735	3840687	0.977499	1.21854
ATTCGAGAGGACTGCCGGAT	CP009273.1	3497374	3500131	2.57787	1.23012
TGGGGGGCTGGCAGTGTCGT	CP009273.1	2705210	2707457	1.84918	-0.991094
[truncated: 13,640 more rows]

## Sheet: ku1
barcode	contig_id	pos_from	pos_to	set3_IT019_ku1_3.906_atc	set3_IT024_ku1_3.906_atc
GATGTTGCAGCCAGACCTGA	CP009273.1	711570	713968	0.569035	0.0848889
GGGGTGCCAGTCGTTGTGAT	CP009273.1	1700528	1703659	-0.858246	-1.02046
AGAAACACAGCGTTTAGGAC	CP009273.1	1921971	1923952	-0.549801	-0.0339473
TACGAGTGTGTCAGGGTGTG	CP009273.1	1571067	1573356	0.150457	-0.245462
TCAACGATAGTAAGTGCTCT	CP009273.1	278882	281421	1.34041	1.2713
TTTATTTTTGACATATCTTG	CP009273.1	1319350	1321695	-0.596024	-0.0801703
GGGTCACGGTGCGCAGGTGG	CP009273.1	1831046	1832745	0.23096	0.524421
CGCGGCGCAGGGACTTGGGC	CP009273.1	1945936	1948182	-0.233201	-1.00685
CCAGGGTGTTGGGCGGAGAA	CP009273.1	1330587	1333189	0.443504	-0.040642
TATGGTATTTATGGAATTAT	CP009273.1	685137	687252	-0.0159275	-1.08504
GACACCGAATTGCGTTGCGT	CP009273.1	3822379	3825079	-0.878424	0.0524674
ACTGGGTGGGCGTACAGGGT	CP009273.1	1559543	1562659	0.394261	-0.0898855
TTGGTTATAAGGCGCATTCA	CP009273.1	3347816	3350658	0.460782	-0.023364
CACAAAGGGTAAGAGGTCCC	CP009273.1	4598527	4602201	-0.105389	0.410465
AACTGCGCTGTAACCCGGGT	CP009273.1	2492844	2495714	1.20744	1.72329
AGGAATTTAGGCGCTTTACG	CP009273.1	465739	468338	-0.589286	-0.124058
TTTGGTCATCCGGGACCTTG	CP009273.1	4578669	4580710	-0.885158	0.137656
AGGACTGACGGGGCTTGTAG	CP009273.1	2570225	2572199	0.132302	0.0631938
GATACGCCCGGGTTTGTGGA	CP009273.1	1498436	1503601	-0.218255	0.763262
GTGACGCTTGGTACGGTCCC	CP009273.1	3090524	3093273	0.563982	-0.402557
TGGGTGTGCTGTTGCACACT	CP009273.1	4190109	4193211	-0.418216	0.00142208
GGCAACGTTCCACCTATTGT	CP009273.1	499163	502072	-0.139402	-0.516633
GTCGTAAATACAGCCATTGC	CP009273.1	2494304	2497122	0.365502	-0.118644
AAAGGCTAGTTCTAGTAACA	CP009273.1	94041	96419	0.426122	-0.379952
GCGGTCGTGCGAGGTTGGCC	CP009273.1	3907596	3910040	-0.32615	-0.00294128
CCTTGCGCGGGCAGGGCCTG	CP009273.1	2210058	2213371	0.179249	-0.200199
CACTGTCAACGGGCGCCTTG	CP009273.1	2584336	2586548	0.148962	0.423808
CGTGCCGGCAGTGGAATAGT	CP009273.1	2842607	2844571	-0.515854	0.415037
GATCCAATCGAGATTCTTCA	CP009273.1	2778102	2780308	-0.0185203	0.416033
GCAACATGGACGTCTACCCT	CP009273.1	3928671	3931269	-0.801608	-0.870717
GTTGAAGTTTTGGGGGCGAT	CP009273.1	4625894	4628944	-0.530617	-0.266302
TGGGGGGGGGTTTATTTGCC	CP009273.1	3798058	3799678	0.333321	0.363748
GACACGGGGCAGACTACGGG	CP009273.1	3523321	3525129	0.118018	-0.31366
TAAGGTGGACGCTAGTGGTG	CP009273.1	97768	100138	0.221112	-0.040642
TGCTGGTCACGGCCTTCGCG	CP009273.1	3045288	3047421	-0.363851	0.152003
GAATCATGCATGAAAGCGGC	CP009273.1	4053443	4055566	-0.878424	0.63743
TTGTGTGCTCTCCAGCTGCG	CP009273.1	141430	144315	-0.870387	-0.0326047
ATAATATCATTTATGCATGG	CP009273.1	4502317	4504909	-0.474034	0.0418202
TTGTGGTGTATCGGGCATAG	CP009273.1	629858	632386	-0.358833	-0.521051
ATTTTTAACGTTATCTGGAG	CP009273.1	598883	601171	-0.556496	-0.040642
AATAATCGTATGGTTATTAT	CP009273.1	1679601	1680839	-0.536318	-1.02046
TTATTCATGCGGTTAGGTAG	CP009273.1	4056045	4058472	-0.585065	-0.253636
CGTAATTGAGGGAGCGGCTG	CP009273.1	3583690	3585888	-0.951355	-0.213109
TGTGTACTGTTTAGGGCGTT	CP009273.1	3407223	3409111	-0.150451	0.0528122
TAGCGTCTATTTGGGCTAGC	CP009273.1	4513431	4516349	0.877055	0.0167603
GTCTCGCTCGTATGGGCTTT	CP009273.1	1780684	1783005	0.2867	-0.296982
CCCACCGTGCCGGCTTAAAG	CP009273.1	4545344	4550306	0.598479	-0.148702
CAAACACTGATATGCCTTGT	CP009273.1	2874539	2877168	-0.191777	0.324077
GCGGCCAGAGGGATGCGTGG	CP009273.1	4387947	4389431	-0.340767	-0.632268
GTTTATGCGCCGTAACCGCG	CP009273.1	4171283	4173717	-0.172446	-0.157021
CTAAACATGAAGAACTGGGT	CP009273.1	4585239	4587527	0.343438	0.204656
GAAAGAGGGTTGGATGTTGT	CP009273.1	3977741	3979989	0.723363	4.94447
TATTTTGCTGAGCGGTGAAT	CP009273.1	4468118	4470639	6.95127	7.57888
ATGGCGGTGCCCCCATGATT	CP009273.1	4551185	4553115	-0.123536	0.129283
ACCGGTCTTAATGGTGGGCG	CP009273.1	3346546	3348863	0.331859	0.186129
TTGAACCCACTGCTCGTCTT	CP009273.1	3074730	3075684	-0.42549	-0.209196
AAAGTCTGAGGGGGCCGTCA	CP009273.1	225914	229501	-0.39914	-0.942179
AAAAGGGGTGCATAGTTTTC	CP009273.1	2993556	2995348	0.806074	-1
GTCACTGGAAAATTCTGGCT	CP009273.1	667233	669689	-0.252185	0.263669
GCATAGCCTAGCCCGTTGTG	CP009273.1	3622796	3624209	0.0541256	-0.13046
TTAGGTACGGTGCAAGCGTA	CP009273.1	3747405	3749208	-0.616671	0.0797547
TTTCCCGCTTGGTTGTTATT	CP009273.1	2876553	2879145	-1.24455	-0.728698
TATAGGCCTCTCTTATGGTA	CP009273.1	1681994	1684704	0.170133	-0.168162
TGACACTTTCAATCTGTTGT	CP009273.1	510384	513302	-0.270416	-0.182799
CGCTAGTCGAGCATTAATTT	CP009273.1	3073017	3074959	0.583682	1.09954
ACGTGAGGTGATGAATCGTT	CP009273.1	4150204	4153803	1.22111	1.58496
GAGGTCAATGTGGTGGCGCG	CP009273.1	91824	94213	-0.375125	1.36312
TCATGGTGCCCGCTCATATA	CP009273.1	3628498	3631181	0.487898	-0.870717
TGGTAAGATAGGTTTTGTCC	CP009273.1	3540425	3543234	0.67483	0.927649
GCATAGGCCCTTGGCGGGGT	CP009273.1	118829	119443	-0.193926	-0.678072
ATGTTATGCCGTTTGCTGTG	CP009273.1	2548416	2549797	0.357089	-1.29698
TCTTCGGTGGGTGGGGTTAC	CP009273.1	1949136	1950980	8.26046	0.683027
CTTGTCGACGTCCCCTGGGC	CP009273.1	3572961	3573958	0.651497	-1.41761
TTTGTCGCGGGCCGGGGCAC	CP009273.1	4299411	4301844	-0.277342	-0.124058
CCGAGTATCTTGGCGGTTTT	CP009273.1	3695807	3698753	0.204776	0.366993
CGTAATCCGGCGGCGGTTAC	CP009273.1	824085	825875	0.195038	0.1105
AGTCGGTTGAGTCGGTAAGT	CP009273.1	4141117	4144561	-0.293461	1.22239
AGACCAAAGTGCGTAGTGCA	CP009273.1	3572077	3574188	-1.059	-0.543142
AGTCCAGAGGTTATGGACTG	CP009273.1	3958261	3961378	-0.75813	-0.827238
TCCAAGTTGCACGGAGTGAT	CP009273.1	3400597	3402639	-0.262151	0.415454
AAATTACCGGTGGTGAGTAG	CP009273.1	4395785	4398438	0.139498	0.0703893
GACACCGGCGGGTACGTGGG	CP009273.1	2519060	2522300	0.945051	-0.931413
ATTGGTTTGCACTTAGGTTC	CP009273.1	3482276	3484648	0.112177	-0.174029
ATGGAGGCGCGCAGGCATAT	CP009273.1	442598	445519	0.0387664	-0.481004
CTTTGGAAAATTGTGCAGTT	CP009273.1	2790311	2792290	6.86501	7.24119
CTCTCTAGAAACGGTGTGAA	CP009273.1	2487338	2489462	-0.720472	0.21042
GCAGCGAGTCGCAGCGGCCT	CP009273.1	750368	753001	0.475926	0.347923
CGATCGCTCGGACGGGCGAT	CP009273.1	3990360	3992815	0.0555785	-0.398194
AGTCCGCTGAGGGAGGGGTG	CP009273.1	4218822	4220944	-0.348097	0.167757
GCAAGTATCCAATCAGTTTT	CP009273.1	3166436	3169251	0.153998	-1.55254
TCTAAATATCAGGGGCCCTG	CP009273.1	4076406	4079368	-1.45266	-0.936806
TTGATATTTAACCCCCCGTC	CP009273.1	452517	452855	-0.147383	-0.342023
ATTTTCTCAGTGCCGGACAA	CP009273.1	3768276	3770639	-0.463386	0.13993
CTCTTAGGGGGGCGAGAGGT	CP009273.1	4586946	4589434	-1.40894	0.106915
ATAAACTGTAGCCAACGAAT	CP009273.1	1080719	1085002	0.221112	-0.263034
CTCGTTAGATTTCCAAAAGT	CP009273.1	3715400	3718353	-0.0525944	-0.321012
TCCCGGTATCGTTGATTCTG	CP009273.1	711872	714970	-0.262765	0.253089
TAATCCGACCCCTGCGAAAC	CP009273.1	4515795	4520208	-0.601584	0.566347
ACGAAATAGGACGTGTCAGG	CP009273.1	851850	854204	0.0853937	-0.299217
TTATTCAGCCTGGTTATCCC	CP009273.1	2115127	2117820	0.0829144	-0.571157
ATGGTGATCCCAACGCTGTG	CP009273.1	965969	968387	-0.0962291	-0.165338
ATATAGCTGGCGGTCCTCAC	CP009273.1	416183	418451	0.0527142	0.706072
GCAAGTGTGATCCAGTCCTG	CP009273.1	1317152	1319792	-0.0251713	0.490683
CAGTGGGAGTTGGGTTATTC	CP009273.1	3040960	3043438	-0.262004	-0.24865
GCTCGGGTCGGCTGGCAGTG	CP009273.1	343880	346543	0.170486	0.271302
GAAGGACGCGGGGTAGGTTC	CP009273.1	742432	744791	-0.641781	-0.302805
TGAACACCCCTCCTCTGGAA	CP009273.1	2764133	2766594	0.974829	0.616213
TTAGTTGAGGACAGTGTCTG	CP009273.1	3644704	3647472	0.435237	0.341037
AAACCCCCAGTCATCACTGA	CP009273.1	530705	532641	-0.665794	-0.412975
TGGTCTGTTGTTTTTTCGGT	CP009273.1	861641	863998	-0.154755	-0.223864
AGGGGTCGAGAGCATGAAGC	CP009273.1	2327325	2329052	-0.13323	-0.458903
GTATAGAAAGTGGAGTAGAA	CP009273.1	1547451	1549535	0.255877	0.771731
ATCCTGAGTGGAGCGCAGGA	CP009273.1	1490934	1493599	6.39349	-0.292782
GAATCGCTAAGTGAGGGCCT	CP009273.1	1546460	1548998	-0.252185	0.650692
GTTACTCCCCCCTTTCGGAC	CP009273.1	752900	755697	0.380768	-1.42531
ATCGCTTGGCGGCGTGTATA	CP009273.1	216196	219091	-1.13253	0.120294
TAGTTCGCGCCTTCAGAGTT	CP009273.1	3441215	3443550	1.02847	-0.040642
AGTACCATGCCTGTTTGTTT	CP009273.1	1641835	1645084	0.0424058	0.381382
TCCCATATCGGCAAAGCGTG	CP009273.1	209820	211703	1.08987	-0.131245
TGCAAAATTTGTTTTGGTCC	CP009273.1	649087	651290	0.484146	0
CACAATGTTTGTTCGATGGA	CP009273.1	458324	460618	-0.286157	-0.355265
ACGGGGGTTGTTCCAGAGCT	CP009273.1	3889002	3891492	0.252363	0.353179
TAAGGTTCAGTCGCTTATGG	CP009273.1	273172	275970	-0.030427	0.378512
ATGTGTCGTTCGTACACTGT	CP009273.1	532704	535352	0.116775	-0.104337
TTAAATCATCAACCCTCCAG	CP009273.1	1221242	1223329	-0.0485364	-0.195648
TAGGGTTCCGGATTACGCAA	CP009273.1	1996665	1999136	-0.030427	-0.514573
AATTTCCATGGGTAGCTGCG	CP009273.1	2652989	2655641	0.0140293	-0.421207
TCCCGGTTGGGTTATCCTAT	CP009273.1	1489517	1491570	0.791427	-0.500074
GGATGAGATTTGATCCGTTC	CP009273.1	470196	472065	0.904478	0.304855
CTTAGTTAGTTTCGGCTAGG	CP009273.1	4438174	4438367	-0.503435	0.497846
ACGACCCGTGTGACGATCAC	CP009273.1	3253730	3256030	-1.46694	-1.95109
CTTTAAGACGTCTGGATCCG	CP009273.1	3327213	3328305	0.712098	0.112475
TAAGAGCATTTGGTTGGTGG	CP009273.1	138771	140116	0.715728	-0.353381
ACAATGTAGCGGCCTATGCA	CP009273.1	4430923	4434383	-1.94881	-1.43296
ACTCTATAGGCCTGATAGGT	CP009273.1	1379906	1382962	-1.87842	-0.777608
AAGCGCGCTGGTTGTGAGTA	CP009273.1	417318	420070	0.383695	0.314586
ACGTGAGCTGACGACGACAG	CP009273.1	3634254	3636320	0.427563	-0.893085
GATATTGGCGTGGACGAGTG	CP009273.1	1017578	1019312	0.176024	1.10692
ACATGTCAATGACGTCTTTT	CP009273.1	151021	154010	-0.0317184	-0.334026
ATTGAGTTCTAAGTGGCCTG	CP009273.1	2187918	2190086	0.78561	0.979536
GACGGTACGCTCATGCTGGT	CP009273.1	551526	554034	1.50909	0.802554
GTCGTGCTGTTTTTACTAGG	CP009273.1	2197980	2200029	-0.356197	0.574694
GAAGCACTTAGCGACCGACA	CP009273.1	3460477	3462970	-0.531229	-1.01538
GGTTTGGCATGTGTTGTTGT	CP009273.1	2499329	2501914	-0.202371	-0.51879
GGAGGGGTTGCGGAGGGTTT	CP009273.1	3841484	3844449	-0.320573	-0.443453
GTGGGGTCGCGTTGCCTGAG	CP009273.1	3943734	3945876	-0.565058	0.0503317
TCTCAGCGTAAGCGAGTCGT	CP009273.1	2356455	2360661	-0.759125	-0.243271
GTTAGGTATTGGTCGCCAGA	CP009273.1	405108	407755	0.990037	-0.120294
TGATGGCTCGGATGATTTGA	CP009273.1	1399013	1402399	1.59106	-0.893085
AGTGTTTTCACGTTGCATCG	CP009273.1	3609739	3611182	0.190457	0.121349
AGCAGGATTGTAGATGGCGG	CP009273.1	2402013	2404133	-0.080269	-0.286881
GACGCATGTGTGCCTGAAGT	CP009273.1	3565597	3568037	0.02305	-0.543558
GCGCTTTACATCCTCAAGCG	CP009273.1	2975088	2976863	-0.293461	0.63743
GGTGTTCCGGTGTCGGCAGT	CP009273.1	1263904	1266498	-0.471	-1.06206
GAAGAACTAGCACGGCATGA	CP009273.1	2684166	2686461	1.88527	2.40113
TTATAATCTGGGATGGGCCT	CP009273.1	149959	152913	-0.00128069	-0.485427
TCTCGTGCATGATCTTGGAT	CP009273.1	71702	74117	-0.150336	0.365517
ATAATGTGTTTGTGCTTTAG	CP009273.1	2007217	2009154	0.109001	-0.332076
TGAAATTTCGCGAGTCACGA	CP009273.1	2967995	2970089	0.443504	0.959358
TGCAAGGTATGCGGGTATGC	CP009273.1	244385	246915	0.200406	-0.698778
ACTAGTTGGACGGTAAAAAC	CP009273.1	3100298	3102961	0.959086	0.76197
GCTGTTTATACGCGACATTT	CP009273.1	4244715	4248009	1.06911	0
CGCTCGCAACTCTGGGAGAT	CP009273.1	444180	446538	-0.0344014	-0.676089
GAAGAACCGGAGGCGGTGGC	CP009273.1	672228	674933	-0.204194	0.449163
CATAAATATAAGGCTGGTTA	CP009273.1	999121	1001680	-0.408939	0.106915
TGGGAGCCTGCCTGAGGTCA	CP009273.1	1792986	1794437	0.755448	0.785875
CGCGAGGATCGGCCGGCAGT	CP009273.1	1309706	1312487	-0.164178	0.544321
GCGGCTCCGTAACGAGCTAA	CP009273.1	1224953	1227167	0.431035	0.268817
GTCGGTACGCACGGCGGGGG	CP009273.1	4414805	4416269	-0.532248	0.24664
TAAGGGGCGATTGTCCTCGC	CP009273.1	186079	188847	0.706539	0.222392
ACTGACTTAGTGTTTGATGA	CP009273.1	337091	340467	-0.490441	-0.55955
AGTGCGGTGGGCTAGCAAGG	CP009273.1	3327771	3329778	0.213952	0.218305
TGGATATTGTCTGCTTTTTC	CP009273.1	1537961	1540989	0.372421	0.428843
TCATTGGGCGTACCTATTGG	CP009273.1	113639	116583	0.107397	-0.0872424
CATGGCGGATGTTGGGGTTT	CP009273.1	3562465	3564881	0.0977293	-0.164024
GAGCTAATTGGTACGTTTTG	CP009273.1	1018737	1020858	1.06397	0.695296
TTATCATCAATCGCACATCA	CP009273.1	4238906	4240935	0.787561	0.664209
AACGCGCAGATGACTGGTGG	CP009273.1	1067447	1069529	-0.104247	-0.418468
TGGTTGGCTCAAATGCGTTC	CP009273.1	482590	485616	-0.219461	-0.288569
AGGAGGCTCATGAGCCTGGA	CP009273.1	1725314	1727733	-0.391572	-0.723715
CAATCGCTCTTTGCAAAGGA	CP009273.1	1477694	1480587	0.239549	-0.151488
TTCTGGGGGTGCATACCTAC	CP009273.1	4120871	4123454	-0.0486096	0.0638886
AGGTTAAGTCTAGAGGACCG	CP009273.1	1694651	1698709	0.0360003	0.359209
GGGCGTAAAAGTCAGGATGT	CP009273.1	1599659	1602833	0.242407	-0.620251
GTAGTAGGCAAGTGCGTTAC	CP009273.1	2852602	2855207	-0.474034	1.04182
TAAACAGGTGTTTTAGAGGA	CP009273.1	1374130	1377272	-0.0506521	0.587192
ACGCGTGTTCTGGGAGAATT	CP009273.1	374388	375968	-0.620626	0.605721
GGCCTACATGGCGCGTAACC	CP009273.1	2110668	2113107	0.461426	1.12928
CTTGGGCACAGGTTGGGCAT	CP009273.1	3526420	3528836	-0.919066	-0.625604
GAGCCCCATGTGTTCCTCCC	CP009273.1	2506621	2511203	1.04864	0.886426
TAACATGAGTTGAGCGGCTC	CP009273.1	4621980	4624949	-0.340767	-0.31034
AGGCGTGGGAGACGCGTTGG	CP009273.1	812126	814474	-0.136573	-0.0357569
AGTATTGTTGAGGAGCCCGG	CP009273.1	2360684	2362739	1.01352	0.52937
TACTATCGGTTAAAGGACCA	CP009273.1	4295330	4298170	0.0997532	-0.067004
GCTTGCGTGTTTCAGGGTGG	CP009273.1	1040208	1044150	-0.322031	-0.128105
GAGGTGGGGCGGTATTACGT	CP009273.1	4171699	4174197	-0.410106	0.381382
CGACTAGCGCCATTCACGAG	CP009273.1	4228833	4231524	-0.310724	0.283133
GTTGGGCTGAAAGTGACAGT	CP009273.1	3338820	3341215	0.699159	1.32193
GAATTTTTAGTCTAACGCTC	CP009273.1	2756410	2759043	-0.178385	-0.177104
GTAGCGGATGCTTTAAGTTC	CP009273.1	3361546	3364953	1.12837	0.920737
GTGGCGGTGCCGGCGGGCTG	CP009273.1	3585190	3587844	-0.278588	-0.293249
GGCCCACGAAGGTACTTTGC	CP009273.1	3031792	3033810	0.346643	-1.1375
GGCACCCCTCATGTGGTTAC	CP009273.1	3746007	3748990	0.912989	-0.893085
TCTGACCATGCATGCATTGG	CP009273.1	675652	679049	0.0978545	0.308854
GCGGGGGCTCATAACTAGTA	CP009273.1	3551318	3553937	0.585523	-0.31366
CGCTCTGAAGCGTTATGTAT	CP009273.1	2535796	2538358	0.506514	0.260528
GCGTACTAGCCTGCATGAGC	CP009273.1	922513	924906	-0.558098	0.14679
CAGGAAAATTAAGGGCCGTC	CP009273.1	3749913	3752822	-0.386571	1.71425
TTGGGTTGTTGAGGGGTTGA	CP009273.1	1080082	1083036	-0.229331	-0.237039
TAGATGTAGTCTTATGCTCC	CP009273.1	1275663	1279322	0.315749	1.24664
CATACACAAGGAGTCCGATA	CP009273.1	3473254	3475340	-0.0763458	-0.307726
ATACGTTTACCAGGGTTGCT	CP009273.1	1457444	1460209	-0.260684	-0.80896
GGTGACATTTGTGCGTTGAG	CP009273.1	453234	455768	0.0709019	0.0631938
ATCGCCTACCGCTGTCGCCT	CP009273.1	2602738	2604739	-0.039278	-0.901936
TCGTTGTAGCATATAAACTG	CP009273.1	839540	842117	0.0678968	0.955719
GTTCCTATGGGTCGATGGGG	CP009273.1	2170500	2172715	0.263718	0.194609
TAATGGATAGGCCAGGTTTT	CP009273.1	2285078	2287301	-0.496995	-0.440573
TAAGCGTAATAGTCTCAATT	CP009273.1	2557411	2560296	-0.0683949	-0.137504
CGTCTGATAATCGGTTCCCA	CP009273.1	3590187	3592382	0.453558	-0.0305883
GTTGTGACTCAAACTGACCC	CP009273.1	1323890	1326146	5.2634	0.228679
TCAAGTAGTATTATTTAGGA	CP009273.1	1031685	1034363	-0.0724623	0.00729249
CGGAATTGCTGTTTAGCGAG	CP009273.1	1951712	1953860	0.613429	2.12928
TTGAGGCGTAGTGGGTTAGT	CP009273.1	428973	430920	0.0836082	-0.722466
AATGTTAGTTCGCAAGAACG	CP009273.1	3007449	3011758	-1.25694	-0.741082
GGAAGGTGAAGATGGTTTCA	CP009273.1	4213045	4214912	0.197687	0.883466
ATTGAGTTAGGTTGACATAG	CP009273.1	2301589	2303817	-0.812836	0.439984
GGGGGACAAAAGAGATCTTC	CP009273.1	2787887	2788763	1.05271	0.24664
AGCGTATCGTTGTGACAGGG	CP009273.1	4490681	4493384	-0.247865	0.448562
TAACTTCTATGGGTGGCTAC	CP009273.1	992830	994694	0.000683499	-0.689914
AGCGCACGCTTCACAGCGAT	CP009273.1	3209375	3211456	-1.19393	0.321928
GCGTTGAGCGGGAATGTCGT	CP009273.1	2269706	2272463	0.981161	0.175087
ATGTCTCTTAGTTCTTAGGT	CP009273.1	4527787	4529371	-0.474034	0.0418202
GTGCGTAGTACGACGGCCGA	CP009273.1	1609155	1611628	0.0898672	-0.586924
GCGGTATGATGGCTTGGGGT	CP009273.1	714872	717124	0.150029	0.479469
GCAGGGGCACAGGCCTTGTG	CP009273.1	2663850	2666800	-0.302739	-0.512263
AAGTTGTGCCAGGTCTTTGG	CP009273.1	4420725	4422705	0.258586	0.658963
ATGGAGCTCGGATTATCGCT	CP009273.1	4376263	4378353	0.188408	-0.350186
TTTGAAGCAAAGGTATGCTT	CP009273.1	779947	782212	-0.181507	0.0124193
ATAATGGGAGTTCCGTATAC	CP009273.1	2768382	2771229	0.52032	0.129283
AGGCGATACTCTAAAGGCCT	CP009273.1	4537600	4540096	0.314638	-0.169509
TCGTTTGCAACGGGCCTGCT	CP009273.1	3342538	3346706	-0.569263	-0.697265
TTAAATCTTATTTGGAAGTA	CP009273.1	3738623	3740642	1.2915	0.222392
CTTTGCGGGTGGTGCCGCTC	CP009273.1	371563	373340	0.295514	-0.551202
TGTGGCAACTGTTTGTTTTT	CP009273.1	3893003	3895101	1.31226	0.0207586
AGAAAATCTGGCAATGGTGC	CP009273.1	4292434	4294596	-0.724193	-0.886411
TTGGGTCATGCTAGGAGCCG	CP009273.1	4176170	4179295	-0.235478	0.142872
AACTAGGGTAGCTTTCGCTA	CP009273.1	1504236	1507817	0.455	0.485427
GTCTTGGGTGAGTTTCGGTG	CP009273.1	4005497	4008101	-0.192207	-0.335316
TAAGCGATGCAGTTTGTTAA	CP009273.1	2182490	2184938	-0.105389	0.410465
GATTCGGAAACGCTACGGTG	CP009273.1	96560	99410	-0.369564	-1.04636
CAGATTTTGCAAGGCGTGAG	CP009273.1	758616	760942	-1.33786	-1.01465
CAATGGACGTTTAGGACTTT	CP009273.1	1352034	1352525	-1.14527	-1.43677
GGGTGGTACTGCGGCTCAGG	CP009273.1	1207471	1210297	0.291501	-0.192645
GTAATTTGTGTTGGTTGCGG	CP009273.1	1249798	1252280	-0.291274	0.22458
AAAGGGCTGGAAATTCGAGG	CP009273.1	333126	335577	-0.133805	0.0558209
TTGGAGGTTGTACTTACCGG	CP009273.1	4511833	4514822	0.109001	-0.0976108
GGTTCCTCGCGTTACTAGGT	CP009273.1	4573268	4576301	0.591061	0.428843
GTCACGAAGCTTTTTTATTG	CP009273.1	1327611	1329388	-0.394065	-0.878212
GCATTATGTTACTGCCATTT	CP009273.1	3923795	3926055	-0.80536	0
TGGGATCTGAGGTTTCTGAG	CP009273.1	4068977	4071357	-0.401946	-0.314936
GGTTGCACTAACTTCAGAGC	CP009273.1	647775	650124	-0.490908	-0.296982
GAATCTTGGCGTCTCGTTTT	CP009273.1	4060939	4064122	0.331394	0.709744
CAAAACTAGTTGTTCGAGTT	CP009273.1	3749770	3753658	-1.26921	1.56857
GGGTTGTTAGTGATAGTGTT	CP009273.1	3492221	3494150	-0.331429	-0.552541
AAAGCCGCGTTTAGATGCCC	CP009273.1	3282145	3283940	-0.167931	-1.65208
CTGTACGGTACCCCGGGGGC	CP009273.1	3105790	3108453	0.422967	-0.430413
CGGGATGGGCACCAAAGAGG	CP009273.1	1732904	1734966	0.0632321	-0.643306
GGGCTGAATCGTTAAATCTT	CP009273.1	4565468	4568620	-0.23832	0.447459
TTTGACCTGTTTTGGGGCGC	CP009273.1	203402	203561	0.589045	-2.35453
GATTATGAGTTTTGTTGGAG	CP009273.1	1006752	1009381	0.398634	0.411987
TGGAGTGCGTGGAGCTTTCT	CP009273.1	4020555	4022849	-0.371219	3.72084
TAGGTGTGTGGGGTTTCCCA	CP009273.1	3493969	3495438	0.892952	0.756729
CAGGAGTTATAGTCGTGAGT	CP009273.1	3459533	3461814	0.755448	0.271302
TAGCTTTAACCTGGTATTGC	CP009273.1	63188	66809	1.00857	0.261387
CGTAGTGGGGAGCTCGTGGG	CP009273.1	3100337	3103155	0.328027	-0.156119
AGTAGAGCCTTTGCGTACTG	CP009273.1	3126298	3128195	-0.20675	-0.105933
CTACTTATTAATGCTCAAGG	CP009273.1	3208840	3211794	0.262932	-0.543142
ACTTACTGGTGGTGCCGCGG	CP009273.1	792378	795988	-0.951355	-0.0204641
TATTTTGGCCGCGTACCGAT	CP009273.1	895770	898733	0.0554337	-1.01367
CTCACGTGCCGGTGAGATCG	CP009273.1	4310151	4313455	-0.467388	-0.559217
GTTGATATTTTACCTAGGCC	CP009273.1	279329	281754	0.140941	0.91983
AATGAGTCTGTGGACGCTCG	CP009273.1	1075084	1077344	-0.162398	-0.502154
CTACTAATGATAGTAATATC	CP009273.1	2061133	2064309	-0.0737382	1.80469
AGCGCGCGTAGGTCGTCTTC	CP009273.1	1505566	1507964	2.40398	-0.0801703
GTGGTTCAGGGAGCAGAGTT	CP009273.1	2750286	2752347	-0.574874	-0.75946
CATTGTGTAGCGTTAGTAGG	CP009273.1	1753800	1756545	0.0351613	-2.03395
GGGGCGTAGCGATATCACGA	CP009273.1	4375854	4378967	-0.262004	-0.24865
CTGACCCGTTCAGGCCCAGC	CP009273.1	4396307	4399302	-0.0159275	-0.29844
AAGCGAAGCGGCCTTTCGAT	CP009273.1	3007647	3008652	0.255877	0.579086
CAAGTGGCGCCGTTCACAGC	CP009273.1	1847818	1851344	0.363451	0.129283
GCAGTACCGCCGTGACTGAT	CP009273.1	2114080	2116173	-0.167931	0.570316
CTACTGATCGTAGTACCCGC	CP009273.1	4621258	4622690	0.377231	0.192645
TTGGAATGCTTGCGTGGATG	CP009273.1	3427758	3430431	-0.26104	0.254814
ACGAGCAAGGCCGTAGTTTC	CP009273.1	1575826	1578501	1.19927	1.42094
GCAAACGATGTGTCGTGGGC	CP009273.1	3082210	3084278	-0.152748	-0.0374324
CTATCGGCTTAGTAGTCTGT	CP009273.1	1208772	1210748	-0.444354	-0.821585
ACCGTGGGCGGGACAGTCGG	CP009273.1	2085517	2087803	0.516568	-2.1375
AGTGGCGTTATCGTGTGCAG	CP009273.1	1135615	1136134	0.161488	-0.102877
TATTCCAGGCATGGGGGGTC	CP009273.1	1822043	1824854	-0.366139	-1.36486
AGGGAGCCCACATATTTAGT	CP009273.1	2933950	2937106	0.354695	-1.93681
GGTGACTGGATTTCATCGAT	CP009273.1	2970065	2972571	0.58486	-0.0837107
TATTGACACAGCTATTTCAC	CP009273.1	3356210	3358727	-0.686923	0.018755
TCGTTTGGGTCTGGACTAAG	CP009273.1	45396	47492	0.84084	0.771731
GTCCTGATAGCCGAACGTAA	CP009273.1	1241319	1244024	-0.578191	-0.521769
TGGCCCGGTTTAAGATGTTT	CP009273.1	80846	83253	-0.596024	0.160838
GATCAGGGCTTATGTATACA	CP009273.1	3193931	3197106	4.23728	4.22091
CGGGTGCGAGCGGTTTGTTG	CP009273.1	2258138	2260797	0.19389	-1.61218
AATTTTCTAACTTATCTCGC	CP009273.1	1278603	1279060	0.966182	-0.283499
CGTCTGAAGTTTTGCGCTGC	CP009273.1	3840600	3842319	-0.371464	4.53261
TGCGCGCCGAGAACCACTCA	CP009273.1	4307240	4310343	0.0829144	-0.986194
GATGCGTTAGAGGGGGTCCC	CP009273.1	1015690	1017612	-0.00128069	0.192645
AATGGGTGTGTGGTGTCACA	CP009273.1	550745	552950	-0.184527	-0.32075
GCGGGGGTTCGGGCTTGCGG	CP009273.1	3227156	3230029	-0.244552	0.145771
CCCCCGGTTGGCCCGAGGGG	CP009273.1	1215596	1219531	4.65693	5.73374
TAACGGGTTGTGAGTCATTC	CP009273.1	3262151	3263221	0.382611	0.190069
GAGTAATTATTGCGTCGAGC	CP009273.1	1422989	1426446	0.382013	-0.0636586
TGCGTAGGACCTATGAGCAG	CP009273.1	3941493	3943905	0.110626	-0.180875
ACAGTTGGCTTGTTGTCGAA	CP009273.1	4541721	4543973	0.138468	-0.037556
GTCTGGAAAATAAACCCCCT	CP009273.1	3150623	3153478	0.534478	0.535759
TGGATTGGGTTTTGTAAACA	CP009273.1	2470241	2473598	0.563581	0.249359
CGAGGTATATCGCCTCTTAA	CP009273.1	3302830	3304491	-0.351893	-0.0875783
GTTTATCGGCCATAGTGCTT	CP009273.1	3006113	3008889	-1.01106	-0.495208
GGTGGGGGATTGGTGGGAAA	CP009273.1	2574733	2576768	-0.030427	0.807355
TAACGCGCTATTGTGTGCGG	CP009273.1	4142679	4145284	2.83764	1.63103
TGGGGCGATAGACCAGTGTG	CP009273.1	4600702	4602868	0.291501	0.0703893
CCATAGGTTTTGGGGTCGTC	CP009273.1	3117839	3120270	0.287	-0.141293
TTTATCCTGACATTGAGATC	CP009273.1	1384811	1387850	1.07031	-0.511866
GTGGGTGAGAAGGGAGTTCG	CP009273.1	2724909	2727625	-0.696426	0.934905
CCTGGTACGCCGGGCCCTTG	CP009273.1	3294066	3297665	-0.327342	-0.63681
CGCCTTAATTGCAATTCCAC	CP009273.1	149674	152545	-0.0615655	-0.420181
ACTGTTGGTTATGCTGGCAA	CP009273.1	4295391	4297305	-0.412026	0.139897
GGTGCCTATTCTCGATGCGT	CP009273.1	4208529	4211416	0.446369	0.402796
TTGCAAAGTGTCCCGTCCGT	CP009273.1	4403023	4406054	1.73757	1.81431
TTTATGGCTTTAGGCCGTCA	CP009273.1	672403	676127	-0.629745	-1.11389
TGTACATTTTGGATGAAGTT	CP009273.1	3141678	3143935	1.39104	0.321928
TCCCGCGTAAGATAAAGTTG	CP009273.1	3111282	3113289	-0.0528334	0.187386
ATTACAGTCCATTGGGCCCT	CP009273.1	767961	768189	0.156791	3.237
AGGTTTCGTCACCCTTCTAC	CP009273.1	80042	82975	-0.938488	-0.698269
CATATTGCCTGCCTTGAGCA	CP009273.1	1632929	1635115	0.539082	-1.6455
TGCAACCGGTTGTAAGCGTT	CP009273.1	2003340	2006293	-0.41842	0.0974342
AATGCTATGATCTTGCGGCG	CP009273.1	3961876	3963744	1.78722	-0.320368
CTATACTTTAGTCACGCAAG	CP009273.1	3527561	3529953	-1.15328	-1.30485
TGTATGATGGTCTACGACAT	CP009273.1	3867733	3870469	-0.0368248	0.116459
CTGGGGTATGGGGCGCAGAA	CP009273.1	1771488	1774882	-0.474034	-0.0956833
TGTTTAGCAGGACAGGTCCC	CP009273.1	3007450	3009785	-0.235194	0.672977
TTGAGTAAATCTGGTCATTG	CP009273.1	166176	167070	0.73896	-0.0346927
CAATACTACCCTTTCATAAG	CP009273.1	1961715	1964036	-0.764091	0.403839
GCCTTCATTGGGAGGGGGTC	CP009273.1	613550	615602	-0.154755	-0.695485
GTGTCGGGCTCCAACTGTAT	CP009273.1	1440814	1443406	-0.0159275	0.265461
GGGACGGACTTCCCTGGTCT	CP009273.1	3153704	3156712	0.0322816	-0.24406
AGCATGTCAGTGGGCGCACG	CP009273.1	1134246	1136915	-1.14279	-1.48944
GACGGTAGCGAAGCCATTTT	CP009273.1	1695858	1697842	0.0579104	-0.185228
TTTACCGGCGGCCACGCGTT	CP009273.1	3673949	3676324	0.0691086	0.321928
CGTCGTTTGATGTTGGGCGG	CP009273.1	3149109	3151636	0.0385203	0.347923
TTGGGTTAGGGCGTGGAAGG	CP009273.1	3581753	3583904	0.119112	0.741881
GACTTGTTGTTGCTTGAAAT	CP009273.1	3679124	3681116	-0.380547	0.687848
CTGTTCTGATCTATGCTGGA	CP009273.1	2906332	2908463	0.365502	-1.11864
CGGGTGTGGCTGCCCGTTGT	CP009273.1	3010220	3013102	-0.255173	-0.739319
ACAAGGGGGGGGAGGAAGCT	CP009273.1	37181	38797	0.150722	0.80408
TGAATCCGTGCGTTGTCTTT	CP009273.1	4141724	4143857	-0.949903	0.665486
GCTGTGGTCGTAATATGCTA	CP009273.1	1969895	1971786	0.348726	0.0869722
GGAAGGACGCTTTATGCATT	CP009273.1	928411	929332	-0.289895	-0.207
TGCTAAATTTGGGGGACTAT	CP009273.1	2762241	2765198	0.413447	0.644847
CTTCATACGACTGCTATCTT	CP009273.1	2125330	2127428	-1.12804	-0.0272215
GCGGAAGAGGCGTGGCTGCT	CP009273.1	795038	799704	0.102467	-0.118644
CTTTGTGTTTCTCTCGGCGC	CP009273.1	2245165	2247341	1.06911	0
TCCTTAGGGTATCGCCGGAA	CP009273.1	316559	318712	-0.167438	-0.0756751
CCGTTGAATCCGCTGAGGAG	CP009273.1	1894257	1894637	-0.118375	0.268196
CACGGAGGCCGGTCGCTTTA	CP009273.1	4346886	4349077	0.664413	0.0103419
TGGACTGCACACGCTTGAGG	CP009273.1	505196	506747	-0.081451	-0.302563
TGTAACCGTGGGTCCGGCGC	CP009273.1	3526136	3527862	-0.329085	-0.813231
CTAATTGTACAGAGGTGTGT	CP009273.1	4222166	4225316	0.27495	-0.587708
ACCCCCAATATAGATTGCCC	CP009273.1	2339242	2341351	0.635059	-0.0714794
ATCGTTAAGTTCTATGGCCA	CP009273.1	592422	593070	0.342325	0.157739
GATAGTCTAGGGACGGGGGA	CP009273.1	4165275	4167619	-0.110145	-0.117853
CGGGTACGCAGGCAGTTTCC	CP009273.1	3907062	3907629	-0.157693	0.0462164
TGTGCAGGATTATTGGTTTT	CP009273.1	1945709	1948008	0.172613	0.21042
ACGGTTTCGAGGAACATGGG	CP009273.1	1071304	1073496	-0.343585	-0.872125
GCCTTGGCGGGTTAGGGAGG	CP009273.1	2189474	2192273	-0.112396	-0.489627
GGTAACATGGTTGGGGTAAC	CP009273.1	943615	945963	-0.284691	-0.228269
GGAGGAAAGGGTTGGGCTAG	CP009273.1	174877	176333	-0.0761131	0.0861038
AATCGAGGGTGGTCGGGTGA	CP009273.1	4396823	4399346	-0.386571	0.129283
GCGCCGGTCCGGAAGGGGGC	CP009273.1	1093456	1095996	-0.51389	-0.805391
ACCGGGTCGGTGATCTTCTA	CP009273.1	2671054	2673554	-0.928829	0.435022
TGTAGCCCAGTCACGGACTA	CP009273.1	1325539	1327413	0.105001	-0.116111
GTCGAGTAGTGGGCTGTGGC	CP009273.1	2190041	2193985	-0.0980658	-0.90414
CTTATTTAGCTTTGCGCGTG	CP009273.1	756312	756791	-0.0679017	0.266114
TACAGCTTTTTTCATGGCTA	CP009273.1	1305088	1308123	3.12758	3.17666
GAGCTTGCGCGACTTGCTGG	CP009273.1	2766454	2769462	-0.36023	-0.0923041
ACTAGAGCTTTGCGTATGAT	CP009273.1	3342528	3345895	-1.00716	-2.22827
TTAGCGTTTCGGGCTTGTGA	CP009273.1	1532469	1534694	-0.2453	-0.199766
GGCGATCGTGTATAAGGCTC	CP009273.1	1733251	1736580	0.0620192	-0.164631
TTAACATGTTGCGGGGTTCC	CP009273.1	1558132	1560814	-0.846002	-0.915111
GTGCATGTTAAAGTGAGCGC	CP009273.1	3743294	3745446	-0.0221594	0.112604
ACGTACGTGCCGTATAGTCC	CP009273.1	1944534	1947143	-1.09623	-1.16534
AAAAGGGCGTGACCCGCAGT	CP009273.1	2191135	2191319	0.265966	-0.118644
GGCTGAACCTCTTGTTGGGG	CP009273.1	2252968	2256357	-0.414477	0.423305
CTACTGTCATGCTTACTCAT	CP009273.1	2918737	2920509	0.204624	0.949959
GGCGATGGCAGGCACGTCTG	CP009273.1	4079775	4082136	-0.0700972	-0.20632
GGTGGATCGGGGGAACCGAT	CP009273.1	1214331	1216696	0.190415	0
CCGGCAGATGGGGATTTCTG	CP009273.1	3608637	3610388	1.35039	1.86625
GCAGTCGCATTTACGGGCAG	CP009273.1	3082489	3084492	-0.453793	1.02359
TTGATATCGGATTGTTATCT	CP009273.1	1411504	1412274	1.65923	2.57039
GTCGCGTGTCAAGTCGTCTT	CP009273.1	3381428	3381610	0.423605	0.202493
ACCGCGTGTGGTGCGCGAGA	CP009273.1	4044633	4046639	0.121576	-0.36257
TCGCGTCGGAAGTCTTCGAG	CP009273.1	3410497	3412221	-0.237427	0.056034
GGGATGCGGCTGATATAGTT	CP009273.1	1271191	1273590	-0.030427	0.0197633
GTGTCCACTCAAGTGTGCTC	CP009273.1	3966340	3968289	-1.03043	-0.514573
AAAAGTGGGTGTATCTAGTA	CP009273.1	4111955	4114797	0.132302	-0.936806
ACAGACTAGCTATGATCGAA	CP009273.1	3944960	3947331	0.160917	-0.401232
GGCGGGGCATCGCTGGTGAC	CP009273.1	3828967	3831227	0.310223	0.0830493
AAGAGGTATTCCTCGCGTCT	CP009273.1	1946432	1948552	-0.533412	-0.502985
AGGGATGCCGTGGTGCTATC	CP009273.1	1564764	1567459	-0.508967	-0.578076
CGCGTAGCGTGTCCTGGCTC	CP009273.1	601291	603445	-1.04121	-0.940391
TCGAAGTAGCCCTCGCACGG	CP009273.1	3752567	3752755	-0.0110617	-0.452139
AGATGCAGGATCTGGCAACT	CP009273.1	1155728	1158027	0.0898672	-1.39428
TCCAGTTAGGTAGCTTGCAT	CP009273.1	182081	185495	-0.607122	-0.898623
TACTGCGAAGTGACCGGCGG	CP009273.1	4124755	4128620	1.1395	6.33092
GCGTGTGTACGTTTTTGTCA	CP009273.1	630262	633150	-0.0556293	-0.0414353
TTCCGGACTGCAAGTACTCA	CP009273.1	2824319	2825912	1.07286	-1.87072
GAATCGGTTCAGCCCATAAA	CP009273.1	6384	8219	0.0366129	0.430476
CTGGCCACGACAAGAGGTCT	CP009273.1	3771417	3773583	-0.0476363	-0.853711
CTATACTGTTTAACATCACC	CP009273.1	4561489	4564884	0.401193	0.569124
TCGGCTTGCCCAGAGCTGCC	CP009273.1	3487921	3490381	-0.812836	0.818495
CTTTGCACCAATACAACGCG	CP009273.1	3830173	3831782	-0.556496	-0.040642
GACCAGGGAAGTTAGACGTG	CP009273.1	3540779	3543821	0.360274	-0.0749621
CAGCCTTGAACGTTGCGCGG	CP009273.1	3943844	3946284	-0.303047	0.645766
GCGTGTAGGGACATAACAGA	CP009273.1	1094440	1097211	-0.00128069	1.32193
CCAGCTTGTTTGGTGTAGGG	CP009273.1	626979	629786	-0.533412	0.290564
GTAGCTTTCTAGACGGTTAT	CP009273.1	492316	494956	0.0113931	-2.28011
CTCCGGTGTATCAGCGGCGC	CP009273.1	4466396	4470065	4.67902	6.17875
GAGAAGCGGCTGGATGGCGA	CP009273.1	3262020	3264167	0.585555	3.98419
GATACTCAATGACAGTGGCG	CP009273.1	4058893	4060621	0.248488	-0.396123
GTCTACAGGATGACAGATGT	CP009273.1	442428	444645	0.706539	2.22239
CTGTTAGAATATTCGCGGTT	CP009273.1	2920623	2920897	-0.851457	-0.598637
GACATGCTAGGTGGGTCTCT	CP009273.1	2682376	2684190	-0.138312	-0.0660646
TGAATCTGGACTTAGCTGGA	CP009273.1	651117	654519	-0.309403	-0.378512
GAAGGGTGTGGTTTATTAGT	CP009273.1	1325584	1327998	1.05884	-0.425306
TTCCGTGGCAACGAGCTGAG	CP009273.1	4325417	4328965	0.0974444	0.0456137
TTGGATAATATTCTGTTGCC	CP009273.1	1698373	1699421	-0.697638	-0.91875
CTGGGTCACGTTAGGGGACT	CP009273.1	845131	847192	0.24129	0.342106
GTTATATGTATGCGTTGTCG	CP009273.1	350247	352746	-1.29346	0.807355
TTCGGGTAGGCTGTGGCCCC	CP009273.1	4468324	4470541	-0.120359	0.0444204
AGGGTGCTCCACAGCCGCTC	CP009273.1	2752007	2755636	0.23792	-0.368217
TGGCCAGGGTATGACATAGG	CP009273.1	1188709	1191167	-0.430965	0.0848889
GCAGGTTTATGGGGATAGGG	CP009273.1	3164035	3165916	0.435092	0.832301
GTACTGTAGGCGTAATGTAT	CP009273.1	156966	159753	-0.499271	1.21822
CCTGCTGCTCATCGCTTTCA	CP009273.1	385454	388586	-0.540376	-1.34645
GAGGGCTTGAGCCGCAAGTA	CP009273.1	1211272	1214124	0.619884	0.135738
GACGATTTGCTTATGGCTAT	CP009273.1	281815	284454	0.00139841	-0.24174
GGATAATACTGGTCATGTTT	CP009273.1	3694261	3696565	-0.062421	0.0814641
AGCCATCTTGATCAGCCTTA	CP009273.1	1068147	1071684	-0.0445128	5.04492
CACTTATGTTAATTAATAAC	CP009273.1	2060945	2064574	1.18716	0.287981
AGTGAATTAAGGCGTCGTTT	CP009273.1	2381699	2384937	0.140319	-0.112822
GGCAGCCAAAGAGCGGCTGA	CP009273.1	1669118	1671442	0.0638459	-0.146125
TGTATTAATCGTTAAGTATG	CP009273.1	4214968	4218202	-0.148216	0.503293
GAATGGGGCTGATATGAATG	CP009273.1	4391129	4392722	-0.00128069	0.251539
CGGTTTAATACTTGCATGAG	CP009273.1	3571329	3573783	-2.04478	0.471072
TGGTCTTTGGGCACATGTGT	CP009273.1	3000710	3002408	0.13976	-0.0813514
CTCTCCTTATGACGCGGTGA	CP009273.1	370021	372693	1.23492	-0.571157
TGATCAGATTGATTGTCCGA	CP009273.1	1871405	1874634	-0.556496	0.696324
AGAAGATCCCGCGGGAGCAA	CP009273.1	1123819	1126396	-0.161358	0.939458
TTACGACTACAGCGGGTAAT	CP009273.1	3156110	3159087	-0.886417	-0.7856
CGTCCCGATGAGAGGCGTGT	CP009273.1	1039389	1041567	-0.450474	0.314408
AGGAAATTGTGGTAATTTGC	CP009273.1	2381444	2384910	-0.224953	-0.258656
CGTGGTCGTGTGTTAGTCCA	CP009273.1	4487014	4489580	-0.198213	-0.441351
AGGTTGGTTGGATGGGGGTC	CP009273.1	876397	878201	2.4729	3.07201
ACGGTGGCCTGTGCGCGCCC	CP009273.1	4382726	4386868	0.499935	-0.376529
TACATGCAGTAATATATGGT	CP009273.1	2209198	2210847	0.0139671	0.129283
CTCCTGCACTGTATGCGTCA	CP009273.1	4329755	4332468	0.195239	0.795157
ATGATTTACTGCAGGCGTAG	CP009273.1	1148378	1150437	0.468106	-0.369677
GGTAAACGTGGGCGTATTGG	CP009273.1	246098	248604	-0.0356637	0.927649
GCTAGTTTATATTGCGTGCT	CP009273.1	3086912	3088948	-0.440044	-0.464759
GGAAAGGAGTGCAACCTAGT	CP009273.1	3399504	3401839	0.504905	-0.979241
TGTATGTGTAAATGGTGGAC	CP009273.1	3848877	3850623	-0.529529	-0.598637
AGCTGCGGGGGATGATAGGT	CP009273.1	3139506	3142014	-0.726421	0.789433
GCTCATAAGGTCCTATGCAT	CP009273.1	949788	952615	-0.435814	-0.767957
CTTGGAGTGGTTAGCGTAGT	CP009273.1	1297472	1300060	-0.328183	-0.120451
TCACGGTTGGGTTCGTCTTC	CP009273.1	1652785	1655605	-0.915824	0.310523
GTTGGTTATTGCGTTAAGTA	CP009273.1	3146691	3149611	-1.40894	1.69188
AAGGAAAAGTTAACCTCGGT	CP009273.1	1063088	1066803	3.45296	-0.533682
ATGTTCCTTCAGTCCGACAG	CP009273.1	1744836	1747061	-0.701546	-0.30117
TGTCCGTTTATAGCGGAACA	CP009273.1	98796	100706	-0.0621359	-0.394279
ATGGGGCTACGCGTAGGTGA	CP009273.1	3607923	3612144	0.465715	-0.880927
TGCATCCGATTTGTATGAAA	CP009273.1	1316476	1318455	0.0457446	-0.660794
CCTATGAAGAACCAACTTAA	CP009273.1	41153	44273	-0.689134	0.777811
GGTTTACAGCCTAATTCTCG	CP009273.1	2900207	2903079	0.0898672	-0.394279
TCTCGCCTTCCCATCCGTAA	CP009273.1	1813698	1817485	-2.34077	-1.82491
CAGTAAGGCTTACGCAACTC	CP009273.1	2299939	2302637	0.258586	0.828888
ATGTCAGTACTCGTCGTCCA	CP009273.1	3219346	3222275	3.72216	-0.110713
CTGCGACTGGTTAAGGAGGA	CP009273.1	4208236	4210837	0.306503	0.356694
GAATACGGCTGGCTCAGGTT	CP009273.1	4367171	4371261	0.242971	-0.167174
GCAGATACTAGATAGGCCGC	CP009273.1	4431752	4433965	-1.12534	0.238512
ATGCACCTCCGCAATGTTAA	CP009273.1	4296239	4298040	0.112031	0.142458
GATTTGAGGTGTGGGCTCCT	CP009273.1	1206929	1209477	-0.740714	-1.17906
TACCATGCCGAGAGGGGGGT	CP009273.1	2064219	2066264	0.0284667	0.544321
TAGGGGCTACAGCGATCGTT	CP009273.1	4236575	4238668	-0.038101	-0.259213
GACTGTTGCTGGCCCCTGGC	CP009273.1	2104238	2107142	0.509892	0.388315
AACATTGGTACAGGGGCGTA	CP009273.1	838046	840441	-0.0533274	-0.122436
AGTTAGTGGCGGGAATCGGT	CP009273.1	1535888	1538301	-0.910133	-0.394279
ATTTAGTAGGTTGATTTGGA	CP009273.1	3112419	3115153	0.759978	0.138328
GAAGTCGTGCCCAGGGGGTA	CP009273.1	1911080	1913515	0.755448	-0.728698
GCATGGTAGGACCTTAATAG	CP009273.1	3620176	3622693	1.05271	0.24664
GCAATCCTAGGGTCCGCGAC	CP009273.1	4435214	4437882	0.977841	-0.31366
GTATTGATTCGGGTTATTTA	CP009273.1	88127	90735	-0.340767	-0.0473057
GCCGTAGGCATCTAATCTCG	CP009273.1	4037741	4039876	-0.0637032	0.189116
GTGGGGTGTTACGGGCTGTT	CP009273.1	561023	564104	-0.321118	-0.0315398
CGCGTAATGAGTTCTCGTGG	CP009273.1	2328018	2330791	-0.253104	-0.507768
GTGGCCTGCAAAGGGTCGCA	CP009273.1	4117889	4121218	0.140013	-0.344133
AGCGAGTCAGCAGGGCTTCT	CP009273.1	4406733	4408806	-0.0856227	-0.247841
AAACAGCGTATTAATGGCGA	CP009273.1	3534383	3536789	-0.386571	1.71425
ATAGAGTTTCCGGGATGCAG	CP009273.1	2591098	2593772	-0.926922	0.280809
AGGGTTAGGCTTTAGGCCGG	CP009273.1	2422123	2424111	-0.547883	-1.03203
CTCATATTTGGACGCGAAGC	CP009273.1	1208778	1209473	-1.16443	-0.163148
ATAGTTGGGGGTATGGCGGC	CP009273.1	2135983	2138821	-0.0551335	0.286691
TATGATGAAAAATGTCGTAC	CP009273.1	1770585	1773648	0.768857	0.0970842
TTGGGTGCTTTGCCCGTGGT	CP009273.1	3680921	3681569	-0.306518	0.0718327
ACGGGCGGCGGTATGTTTTG	CP009273.1	3941517	3944897	0.0898672	-0.394279
GCTGAACAAGACGCGCTGTA	CP009273.1	3155797	3158530	-0.504028	0.374396
TGGACCGTCGAAGAATTACC	CP009273.1	3603755	3606568	0.0588403	-2.42531
TTGTGTGAGTCCGATAGACA	CP009273.1	38756	41159	-1.40894	0.691878
ATTTTGCCTTGCTCCAGACA	CP009273.1	3849915	3852632	-0.173167	-1.39428
AATTTACTGCCCAAGTTAAT	CP009273.1	292544	296668	1.12158	-0.36257
CGTTGAACTTACCTGGATTG	CP009273.1	4555771	4559153	0.613429	1.12928
TGAGCATACGACGACCCAGT	CP009273.1	211269	213127	0.501692	0.317106
TCAGGACCCGTCGACGCGTC	CP009273.1	1109062	1111188	-0.0603426	0.0173901
ACCAATAAGTTTCCGCTGTA	CP009273.1	4144439	4148188	-0.193926	-0.777608
CTATTGCTGGAGGCGTTAGT	CP009273.1	1183248	1186516	-1.13903	-2.49764
ATCATCTCTAATTGAGTTGG	CP009273.1	3463432	3464705	-0.114491	0.138328
GCGTGGATGGTTTACGTTCT	CP009273.1	4362583	4365846	0.221112	0.736966
GGTTACCAAACTAGTAGGGG	CP009273.1	3941507	3945338	-0.671973	-0.741082
GCCGTGCGATTTGAAGAGTC	CP009273.1	3627490	3629463	0.520983	0.534336
GCTATTGCTACTTAACGTTC	CP009273.1	4477294	4480812	0.2175	0.0703893
AAGAATGACGGGTCAGCCCG	CP009273.1	756315	758797	0.156981	-0.327165
AGCAAACACTCGTTAGGGAC	CP009273.1	4361161	4363349	-1.21946	0.296393
AACGGGTGGGTTTGGGGTGC	CP009273.1	1658010	1660254	-0.0879669	-0.0377767
CTTTTGGCTTGCGCGGTGCG	CP009273.1	1880389	1883782	2.16597	2.44946
GCATTGCTTAGGGGAGGGAA	CP009273.1	2217144	2220932	0.525966	1.04182
TGTGACGCATACATATACTG	CP009273.1	1300450	1304043	1.43236	1.88536
GTTCTCTCTATTATTTGATT	CP009273.1	4285801	4288839	1.533	0.900464
TAAGCCACCGTCAAGTGTAA	CP009273.1	851276	855025	0.491033	0.591849
TAAAATTTCGCATGATCTCT	CP009273.1	3899251	3901397	0.755448	1.85626
CCTGATGTTCGACTGTTTGG	CP009273.1	80947	84696	-1.34077	1.49701
ACATATTTATCGTGCGCTGT	CP009273.1	2940814	2942410	0.586629	-0.634483
GATGTCTGTCTTGTTTTGCA	CP009273.1	39627	41749	0.30509	0.142872
CTACTGGAGGACCGGGTGGG	CP009273.1	952171	954144	-0.31257	0.68871
GCCGTAGGGTCGCCGCTACC	CP009273.1	3811364	3814096	0.888536	1.23447
TTGTTAGTCTTTGCTCCCTT	CP009273.1	2836515	2838050	2.20213	5.17692
ACTTTGCATACGAGGGATTA	CP009273.1	3061363	3064369	-0.487371	0.00294728
TACCGAGCCAAGAGCAACTG	CP009273.1	3900366	3900542	0.409003	-0.341037
GACAGATGCACGGACAGAAG	CP009273.1	2730011	2732091	-0.971533	0.766713
GGCTTAAGGGTGGTCCCCTG	CP009273.1	2201940	2206185	0.201616	0.232043
GGTACGGAATGTTGCGTGTA	CP009273.1	2830700	2832869	0.839433	0.296393
TGGTAAGGCTGTGCGTGCTC	CP009273.1	510204	512063	0.0555938	0.447459
GGGTAACGCTTGTCGTGGTT	CP009273.1	2483589	2486178	0.480226	0.276188
GGTTGGGGAATAACTTCTGT	CP009273.1	2781706	2784984	-0.00128069	0.251539
GCTCAGGTTTTAATGCGTAA	CP009273.1	3811035	3813909	-0.130732	-0.351844
TGCGACACGGCCGGTTTGGG	CP009273.1	3561212	3563819	-0.141458	0.959358
GCTAGTAATGATTTCGCCCG	CP009273.1	751381	753885	-0.196588	0.046247
AGGCGGCCAATGGGTTTCAT	CP009273.1	1669728	1672157	-0.556496	-0.625604
GCAGGGCGTGTTGCGGGGTG	CP009273.1	4185336	4187735	0.409184	0.410465
ACCCGCTGGTTCTTATCGTT	CP009273.1	3232611	3235210	0.506338	0.0802943
GCGGCGAAGTTGACCCAAGT	CP009273.1	3215346	3217014	-0.45266	0.648156
TGAGATGGCGATCTCTGTTC	CP009273.1	64093	66606	0.491439	1.00729
GGCGGCACGGCGTGTGGTGA	CP009273.1	3272210	3275866	0.493135	0.544321
CTGGGAGAGAAACGCGTGGA	CP009273.1	3188581	3191921	0.354157	-0.129989
TAGAGGGGGTCGTCCGGTGC	CP009273.1	3572065	3574009	-0.334103	-0.377677
GATCTGGCGGTATTTCGGCT	CP009273.1	4509990	4511998	-0.382055	-0.603167
ATTTTTATTACGTGTTTACA	CP009273.1	2857871	2858758	-0.210999	-1.28011
TCATGATCGCCATTGTCAAC	CP009273.1	88865	91258	1.17019	1.89755
TTGTGCGAAAGATCGTGTCT	CP009273.1	86558	88061	0.105923	0.125819
AGTCAAAAGCTAGACGTTCA	CP009273.1	2427201	2430157	1.47957	0.410465
CAGTGTCGGCAACATTGTTC	CP009273.1	670464	672713	0.357089	0.287981
GATGTGCTGGTTCGTATACT	CP009273.1	3544758	3547241	0.0135163	-0.47063
TGGGCTCGGGAGTGGTTTAA	CP009273.1	292120	293908	-0.225404	0.0103419
GTTCATTCTATTAGTAGCAA	CP009273.1	2850677	2852682	-0.225775	-0.709921
GCATGTTGGCGGTTTTCGCT	CP009273.1	4586090	4588654	0.54018	0.718999
GTAACGAAGAAGCGCTCTAC	CP009273.1	4599329	4601644	-0.266277	-0.306816
CTTGGGATGGTTCGTCCCGA	CP009273.1	4055409	4057305	0.120344	-0.47928
CTAAGGTTATAGTACTTTCT	CP009273.1	3595985	3598479	0.194477	-0.112792
AGTGTGTCTACTTGTTGGTG	CP009273.1	3168363	3171145	4.46949	4.78253
GTCAGCGCGTGTAGAGTCGG	CP009273.1	2488130	2490363	-0.398284	-0.499102
ACATAATAGTGCGACTGGTC	CP009273.1	4374149	4376077	-0.324386	0.393102
CTGGTTACGAACAGGGGGGT	CP009273.1	4125606	4127853	-0.823976	0.106915
CTGGAATTGATGGAGTTAAA	CP009273.1	3698177	3701048	-0.401521	0.751763
ATAAACGTGCAGGTTGCACA	CP009273.1	7393	7605	1.75761	-0.665133
ATAGTGGAGGGTGGTCCGGT	CP009273.1	3896760	3899408	-0.396339	-0.0821186
TTAGTTTCTCGTTCGGTTTG	CP009273.1	1846129	1849849	-0.741775	0.0371132
CAGTCGCCCCATAGCGGACG	CP009273.1	3581001	3583454	0.298387	0.00688639
GGGGGCGAATAACGAGCGTG	CP009273.1	361580	363506	-0.101961	0.0383838
TCGGCGGAGTCATGCAGCTA	CP009273.1	4291500	4294442	-0.169678	-0.0163944
CTACTCCAACTCTCCGCTTG	CP009273.1	837250	839063	-1.00128	-0.0703893
AAATGCTTTAGACCGTCAGT	CP009273.1	1167374	1171118	0.755448	1.85626
CAAAACGGGAGTACGGGGGG	CP009273.1	901128	904041	0.135382	-0.571157
CTCTGGTGGAGCGGGCTTGA	CP009273.1	265954	268488	-0.193926	-1.26303
GGGTAGCATTTGCGATCGGG	CP009273.1	3286199	3288470	0.613429	0.281286
GGGTGCGTGCTGGAGGGTGC	CP009273.1	3212208	3214083	0.00927309	-0.474873
GAGAGAGTTCCTCTGTTACT	CP009273.1	2725101	2727660	0.240875	0.756729
TCTTGATGTTGAGACCTCCT	CP009273.1	1113809	1116522	-0.673609	-0.602895
GCTGCGGTGGATGCGGGTGT	CP009273.1	4576634	4578792	-0.156645	0.721779
AGATGTGCCCACTTGCAACT	CP009273.1	4553213	4558270	-0.906207	-0.582998
GCCATGTCGGTGTTGTGACA	CP009273.1	922100	924309	0.14466	-0.446402
CGCTGTTAGATCTTTATGTG	CP009273.1	1641969	1643903	-0.273284	-0.717901
AGAGCTAATGTGACCTACGC	CP009273.1	3221758	3224294	0.098856	-0.607683
ACTAGTAATACCGTAGGTCG	CP009273.1	1538923	1540870	0.304199	0.114958
GGGGCAGTTATATGTCCAAG	CP009273.1	1792696	1794790	-1.24455	-0.728698
ATACGGTTCCTGGATGGATA	CP009273.1	2107864	2110775	-0.219461	0.103748
GGAACGGGTTTCACCGGAAA	CP009273.1	3384810	3388247	0.368425	-0.231198
TCATGTTTTATGACAGGAAT	CP009273.1	3638528	3640474	0.277146	0.278426
CTTGTAGCGTGCACATCGTA	CP009273.1	2968329	2970282	-0.910133	1.19068
TTAAGCATAATTTGCAATCT	CP009273.1	2314825	2317469	-0.109037	0.669851
CCGCACTCGGGTTGGCTACT	CP009273.1	3930816	3933211	8.14452	5.46474
TAAGGCGGCCGCGGCGCAGA	CP009273.1	4605693	4607734	6.1906	-0.62894
AAGACCCGGGTCTACATCGG	CP009273.1	1213819	1216660	-0.232165	-0.465249
GGTGCGTAGTCCACTGGTTG	CP009273.1	2814784	2817650	2.1363	2.65215
TACCCTTCGGATAAACGTTG	CP009273.1	1362761	1365209	-0.144794	-0.169509
GGGGTGTTTAAGGGACGGTA	CP009273.1	1604595	1606942	0.191965	-0.514573
TGTATGAGTACGCTTGTCAA	CP009273.1	1759965	1762080	-0.871998	-0.678072
CTGTTCATCTTTTGTTGGAG	CP009273.1	989031	991360	-0.537983	-0.0825013
TGCCTGGGCCTGTCTGTCGC	CP009273.1	2622456	2626848	-0.290514	-0.435174
GAAGTCGATTTCTGTGGCTC	CP009273.1	825565	829448	0.981161	0.760049
ACGTCATCTTTTGAGCCTGA	CP009273.1	3033503	3035959	0.0629389	-0.868666
AAAGGCAAACTGATGTGTGA	CP009273.1	1705234	1707947	0.0085671	0.524421
TTGTTTACCACACCTTGTGG	CP009273.1	4523036	4526886	-0.348503	0.0848889
ATGAAATCCTCTACAATAGT	CP009273.1	756195	760331	-0.309403	0.428843
GCGGTCTGAGTTGGGGCGGG	CP009273.1	4205915	4208126	-0.291369	0.224485
ATCAGGCGAAGTCGATAGCT	CP009273.1	4621190	4624294	0.149148	0.369546
CCCAGCAAACAAAGGAGTGG	CP009273.1	2044733	2047108	-1.51585	1.32193
TGGTAGGCTCTGTGTTTACT	CP009273.1	35142	37417	-0.176648	0.339206
TGGCGGGTAGTAGCCCGTCG	CP009273.1	3953730	3956017	-0.035228	-0.782409
CACGGGTAGGCTCGTGGTAG	CP009273.1	858538	858739	-0.329987	-0.470179
AAGAATTAAATCATGTCAGA	CP009273.1	4400552	4403229	-2.12354	0.392317
GTAGGTGAAATCAGGCGAGG	CP009273.1	3254002	3256705	0.113583	-0.370563
GAATTTCTGGCGACTTGATC	CP009273.1	4377777	4380043	0.27556	-0.793549
GGGTCATCACCTCTAACGGT	CP009273.1	656980	658902	0.00199444	0.517848
TACGCTGGGAGTGGGCTGAT	CP009273.1	84298	86514	1.61559	1.74774
TAAATTTGCGTTAGACCGCG	CP009273.1	1093701	1096378	-0.0870106	0.428843
CTACGGGACTTCAATAACGT	CP009273.1	137043	140678	0.506514	1.02237
GGCGGGTTGACTTCAGGACA	CP009273.1	3294955	3297764	-0.473452	4.09575
CACTGCGCCTCACGATAAAT	CP009273.1	995636	997699	0.0495283	0.0418202
GTTTAACTGTTCCGTAGAAC	CP009273.1	2451261	2453502	0.334515	-0.149631
TGTCTGACAATTTTATTGGA	CP009273.1	3003799	3005479	-0.812836	1.70302
CCTATTGGAATCTTTGGGAC	CP009273.1	2752439	2754984	0.205925	0.359209
ACAGTTAAAGATTGAGTGGT	CP009273.1	3702928	3705883	-0.801608	0.299208
GGTAGTTCGAACGCATTCTT	CP009273.1	889620	891836	0.143109	-0.703607
CTTGGATTTAAGATGTGTGT	CP009273.1	2994276	2997998	-0.637946	-0.259595
GGGGCCTCCGGGTACGTCAG	CP009273.1	3835016	3837317	0.33098	0.0372648
CGCCGTCGTGCCGGGGCAGA	CP009273.1	152827	155283	-0.130026	0.0698006
AGCTGACGGGGTTGCCGCCG	CP009273.1	2707786	2709835	-0.0715142	-0.140623
TACCGCGTAGGTTGGAGCAT	CP009273.1	3025282	3027582	-0.714498	-1.78361
GTTTTGATGCGCTTCGTGGG	CP009273.1	2859852	2862086	-0.749742	-0.555816
TATGTGGAGGTTAAGTTGTT	CP009273.1	2479654	2482715	-0.0986453	-0.130279
AATTCCCCACCTGCAGATCA	CP009273.1	1963621	1966193	0.955218	0.640997
TGTTCGGGCGCCTGCTCCGA	CP009273.1	4427709	4430931	-0.369564	-0.531782
TTGTGTCTTTGTGTATGAAC	CP009273.1	4302461	4306006	-1.14146	-0.625604
CCAGTGAGACGTGCTCGGCC	CP009273.1	821409	823413	-0.207378	-0.0676722
TCGGTTAGATTGCCGGAGGG	CP009273.1	866226	868847	-1.40003	-0.398752
GATAGAGGAGCACAAACAGG	CP009273.1	242043	242313	0.350395	0.544321
TTTGATTCGAATCGGGGGGC	CP009273.1	2377414	2380751	-0.0915026	0.302361
TCGCCCGGGTGGCCGCGTGG	CP009273.1	815371	817525	0.295751	-0.012824
AGGAGTCTAATGTTACGCGC	CP009273.1	1035734	1038434	-0.265778	-0.652077
TTTGGTGACCGGCTCCAGAT	CP009273.1	3910515	3913024	-0.198213	-0.682359
ACCTGTGGGAGACAAGGTCG	CP009273.1	2942723	2944621	-0.164588	0.242331
GGAGGTTTGAAGATCTTAAG	CP009273.1	935499	938632	-0.801608	-0.548789
TGTGATCCCTCCGCTGTTTG	CP009273.1	1236016	1238673	-0.637946	-0.122092
ACGTTTTCTCGCGGGGTTTG	CP009273.1	2197288	2200743	0.101865	0.132292
CTTTTCGGTCATGATCCATT	CP009273.1	3364871	3366690	0.368669	-0.115477
TGAATAGGTCGACCTAGTTC	CP009273.1	3667365	3669800	-0.889071	-0.636252
GTGGCCCGCTTCCGAGCTTA	CP009273.1	2833323	2835386	0.443504	1.54432
CGCGAAGCAGTCCGTTGCGA	CP009273.1	4296494	4298916	0.186614	0.386441
TTATGTCGCGGGGCGGTTGC	CP009273.1	3834738	3836996	-0.0495359	-1.11864
GCTTCTGTCGGGGAGGTTAC	CP009273.1	2925004	2926765	-0.0870106	-1.89308
TTCGTCGGCGTGGATTGTTG	CP009273.1	513414	516029	-0.403998	0.111856
GTACGGAAATTGGTTGTAGC	CP009273.1	1029127	1032378	-0.201483	-0.16823
CCAATTCGTTGTGTGGGCCT	CP009273.1	1135715	1138479	-3.35811	-0.520332
CACCAGTGGTATACGTGTAT	CP009273.1	2132918	2135210	0.969573	0.485427
CCCCGTCGTTTGAGGGGTCA	CP009273.1	2868100	2870503	-0.390486	-0.813231
TATGCGGATAGCGCCGGGGC	CP009273.1	3943475	3945668	0.613429	-0.0931094
TGGAGGCCTAGCGTCTTCAA	CP009273.1	1463470	1466749	-0.33653	0.304855
TGAATTCGACGACGTGACGC	CP009273.1	280341	283712	-0.386571	0.0138058
TCCACTGATTCTCTACAAAT	CP009273.1	1014817	1015394	1.68743	-0.118644
GAATCGGGGCGAGGAATAAG	CP009273.1	2488777	2491563	-0.155958	-0.0995357
AATCTTGATAGTAACTTTGC	CP009273.1	3163908	3167284	6.61538	-1.4021
TGGGCATCTAAGCACGGGTC	CP009273.1	3242282	3244195	-0.0849072	-0.484164
TAACTACTGAGTTCTCGATG	CP009273.1	4123239	4125560	0.59353	0.746813
ATTGCGTTGGTATCCGGATT	CP009273.1	2864260	2866715	0.231823	0.289995
GTGGGCGTAGTCGACCGGAA	CP009273.1	2938177	2939952	-0.435123	0.0103419
TTTTGACTGGAGTTGTTTTG	CP009273.1	1994147	1998278	-0.071069	-0.36257
TCGGTCACTGGCGCGCGCGT	CP009273.1	496501	500780	2.25979	3.06515
ACCCACAATCTGAGCTTCTT	CP009273.1	3852852	3855347	-0.00862266	-1.17084
TGGATAGTATCGTTCGTTGT	CP009273.1	2832246	2834018	0.181583	-0.0801703
GGTTCGTATCATATGCGGGT	CP009273.1	3968381	3970525	-0.465522	0.313366
CAATCAGATTTTGACAGGAG	CP009273.1	4016960	4018743	0.602202	-1.88194
TTTGTACCGTGCCTTGCCTG	CP009273.1	3079615	3082299	-0.0188391	-0.502985
GTTTGGCGTCCGGTTCGGTA	CP009273.1	4617772	4620933	-0.671973	0.165809
AGGGCCTGCCGTGGTTTTCT	CP009273.1	1296231	1299961	0.293624	0.422455
GCATGAAAGCGTGCTGAAGA	CP009273.1	3652628	3654742	-0.333819	0.299871
GAGCGTGGGATGCACTTGGC	CP009273.1	2543220	2545948	-0.279248	-0.265894
GTAGGTAGGAAAGCCCGTGG	CP009273.1	2290711	2293183	0.782487	2.37401
CTCCGGGGTTTCGCCAATTT	CP009273.1	824247	827713	-0.568235	-0.139844
ACATTGAAGGGTGGAAGCCC	CP009273.1	158500	160957	-0.857877	0.368471
GCGTCCTGTCACGATGGGAC	CP009273.1	2893105	2895644	0.226027	-0.191005
AAAGACATCATATCACGTTT	CP009273.1	3139469	3141853	-1.03043	0.485427
GATCTTGCGCTTAAATTATA	CP009273.1	3352214	3353074	0.0829144	0.0918083
GGTCGTTAGGAGCACTATGG	CP009273.1	2995861	2997880	-0.193926	0.321928
TGGAGAGGGCCCGGCGCCGG	CP009273.1	2618976	2620738	0.319246	-0.235289
GTTATCCCACGATCTATACG	CP009273.1	3358539	3360971	-0.275083	-0.040642
TGGAGCATAGTTTGAGAGGG	CP009273.1	4361582	4364386	0.525966	1.77879
ACGGGTGCTGGATAAACGGC	CP009273.1	4296371	4298714	0.282784	0.0761717
CTCACGGCATGTTTTAGTAC	CP009273.1	2445304	2448535	-0.591819	-0.21569
TTGGAGTTTCATTACACCCT	CP009273.1	4256135	4258828	0.129912	-0.0647276
TTTGTAAACGCGTATTAGCT	CP009273.1	2339790	2342871	-0.975285	-0.652077
TGAAACGGTAGTAAAGCGTC	CP009273.1	4002314	4006112	1.46143	-0.192645
CCGCAGTCGTGTGGGTGTGC	CP009273.1	1055244	1057441	0.358288	5.38872
CGTTATACAGGTGGACAAGT	CP009273.1	553752	555912	-1.00128	1.8365
ATGTGCGTTAGGTAGCCTTA	CP009273.1	2421730	2424467	0.823352	2.84171
TTATGACAAGTTATTTTGTT	CP009273.1	1911573	1915060	0.328027	-0.156119
CGTCGATGGGACAGTGTCTA	CP009273.1	2094745	2096771	0.497952	-0.571157
TAGACCTTGTATGCGCCTGG	CP009273.1	3337334	3339909	0.535088	0.331049
TCTTTAGAGCGCTTTTAAGC	CP009273.1	1245163	1246488	-0.466944	0.633872
CTAAGCGTGGCATAGTTCGT	CP009273.1	2363988	2367753	-1.9049	-1.38904
TGGCGGCTGACCACGTCAGT	CP009273.1	2381421	2384722	-1.11902	-0.18813
GGGATCCCTGTCCAAATGGT	CP009273.1	3092485	3094954	0.308918	0.135112
TGGCTTGATTGGGAAGCATT	CP009273.1	4117926	4120227	0.910679	-0.251539
TAGTAGTGGTTTCACAGGTG	CP009273.1	1941742	1944378	-0.1574	0.206451
TTCGGTGCTAGTCGAGTGTC	CP009273.1	1553879	1555860	0.580006	0.903215
GAATATTGGTCCTGTGAATC	CP009273.1	3530394	3531686	0.0947004	0.106512
TACACAGATTGTGCTTGGGA	CP009273.1	599152	601171	-0.174951	-0.579244
GATCGGGTGAGTGGTATTGC	CP009273.1	1176897	1179431	-1.11449	-0.598637
TATCTTATCGCCGCCTTAAG	CP009273.1	4443565	4445299	0.365502	2.20328
GAAATAATCGCTTAAGCCCA	CP009273.1	877724	879689	1.08987	0.605721
GCCCAGCACATACGATTCAC	CP009273.1	1959065	1961459	0.0284667	0.544321
TGAAATCAAGTCAAAGGAGC	CP009273.1	2550916	2554244	1.27204	0.148484
AGGCGGGCAACGCATTACTC	CP009273.1	4442054	4444156	0.18869	0.0524674
CGTGTACCCCGGGGCTCCGG	CP009273.1	3691117	3694599	-0.277342	0.975478
ACTCGTTCTGGGTGGCGTAA	CP009273.1	4477420	4480232	-0.00520106	-0.811275
AAAAGTAAGGCAGTGCGGAT	CP009273.1	1113691	1116176	-1.03382	-0.798072
GTGTAGATGCGGCGTCGGGG	CP009273.1	4329573	4334036	-0.283302	0.569587
AAAGTATCTATCTGGGCAGT	CP009273.1	865958	868042	0.243445	0.127031
TGGAGATAGTGTGGGGGGGG	CP009273.1	746261	749308	-0.089928	-0.0146468
TAAGCCGTGTCTCGTTGATA	CP009273.1	2486450	2488548	-0.356197	-1.42531
CATTAACACCATTCGGTCTT	CP009273.1	4014424	4018216	0.319515	0.719892
AACGATTATAGGTACTCTTT	CP009273.1	3119180	3121782	0.0435735	0.168237
TGATGGGCTTAGGTCCCAAA	CP009273.1	3345906	3348186	0.214685	0.315502
GTTGATGTAAAAGAATGGCG	CP009273.1	3189965	3191953	-0.0400131	-1.10912
TCCTTGCTTGGTCTTTTGTC	CP009273.1	1602107	1603532	-0.226347	-0.0824622
GGTTCGAAGTTGAGTCAAGT	CP009273.1	3883598	3886818	-0.189234	0.0371132
TATTGGCCGGGGAAAAGGGT	CP009273.1	721974	725108	0.356041	-2.1281
TGATAAGTTCAAAGGGCGGA	CP009273.1	3027504	3027747	0.560318	0.169281
TTTCAGGTGTGTTCCAAGAA	CP009273.1	1487000	1490206	1.154	2.66985
TTTAGCTTTTACGGCAATGC	CP009273.1	3222202	3222590	0.671981	-2.2716
GCGCTAGAGTTTAGCCAAGG	CP009273.1	3087671	3087984	0.484146	0
AGAGTGAGCGGGATAGTGGG	CP009273.1	2494534	2496836	-0.0463419	-0.296023
CGCTCTTTGTCAGCAGCTAT	CP009273.1	1766287	1768448	-0.39471	-0.229042
ATTTACTCTGGGCCGGGACA	CP009273.1	2606084	2609359	1.9854	1.84918
TTTATTGGCGGGTGCCGGGC	CP009273.1	170717	172677	-1.67197	-0.156119
GCACGGGTTAGGGTGTATGT	CP009273.1	541746	543926	-0.38452	-0.627658
GGACGGTTGAGGAGGCGGTG	CP009273.1	1053840	1057540	-0.193926	-0.678072
AAACATGGTCCCTCGCTGCA	CP009273.1	3737982	3740040	-0.267926	-0.29956
ATAACAGTAAGGTTGTTCGT	CP009273.1	4461673	4464310	0.21095	-0.273196
AGCTACTACGATTCTTCTGA	CP009273.1	114025	116749	3.85262	4.29206
GTTCACGGGACATTTTTGTG	CP009273.1	2576793	2578836	-0.144794	-0.0439777
TAGGCGCGGCACTAGGAGTG	CP009273.1	3681915	3683900	3.39238	0.0516456
GGTTTCAGCCCGTCTGTATG	CP009273.1	4612255	4615571	0.442678	0.698469
TATATTTCGAGGTCATGGGT	CP009273.1	2784909	2788155	0.221112	-0.263034
AGGTCTTGGAGGAGAATGTG	CP009273.1	2346638	2349122	-0.279622	-0.450269
TGCTGTTGAGGTGTAGCTCA	CP009273.1	1679460	1681513	0.168119	0.0465426
GCCCGCCCGAACATCGGAGG	CP009273.1	3386361	3388795	-0.721555	-0.0801703
CCGGGGTGGTGCATCGTGGG	CP009273.1	319138	321183	-0.165013	0.296393
TTAGTCGGAAGCTTGCCGCG	CP009273.1	2408557	2411768	0.497952	-0.571157
AATTGGAACCCGGGATGGTT	CP009273.1	4193299	4195808	0.806074	0.906891
CTCGGGACTGACGCTACTTT	CP009273.1	2996136	2999409	-0.878424	-1.09954
CTTTGCCGCATGACGAGTGT	CP009273.1	462318	465075	-0.363851	1.23947
CAGAGTAGCGACGCCCGTAT	CP009273.1	869981	871961	-0.710137	2.54596
ACTGTGCAAAACGGCACTCC	CP009273.1	3073524	3076421	-0.314816	-0.587459
GTGCTGCACTGGTCGTGGCC	CP009273.1	2537659	2540215	0.745121	-0.0760601
TCGGGGTTAGTCTTAGCAGG	CP009273.1	460550	462386	-0.165092	-0.130771
TTATAGCAACTATTTGCGAA	CP009273.1	854687	856805	0.525966	-0.95818
CTCTGGTGTGTTACCATGGC	CP009273.1	1686873	1688674	1.03211	0.0885367
GAAACAGGTAGGGCGTGTGG	CP009273.1	1120072	1123326	-0.193926	1.90689
GTAGTTCTCTAGCGATAAAA	CP009273.1	2664981	2665275	-0.809103	-0.0037424
CCAAGGGTGGGACGATCGAT	CP009273.1	149509	152166	-0.217158	1.2987
AATGGGGGTGGGCGTGGTTA	CP009273.1	4440939	4443477	-0.960218	2.17035
TCGTTTCCGGCAACATGCTA	CP009273.1	1695561	1697538	-0.248165	-0.304218
GGTGTAGGCGTGCTCGGGGC	CP009273.1	1018896	1021460	-0.330388	1.87352
GGGGGCTCCAGCGTGCATCA	CP009273.1	2517198	2520560	0.340411	0.271302
GGTCGTTACTACGTATTTTT	CP009273.1	3631435	3633248	1.26293	-0.543142
TAAGAGTGTTGATGAGGCCC	CP009273.1	597239	599645	0.31496	0.783508
CCCATTTTTGCGCTGGAGGC	CP009273.1	2858841	2861232	0.0473447	-0.425306
TCCTGTGCGGGGATTAGTTT	CP009273.1	991302	993527	-0.100644	-0.0762659
CGGAATTCTATAGCTGGGGG	CP009273.1	2133062	2135738	-0.162675	0.393821
CATAAGGATTTTTGCTGTCC	CP009273.1	660273	662219	-0.717488	-0.616671
GGGTTACTTTCGTAACCTTG	CP009273.1	4376293	4378620	-0.370379	-1.33995
GGGAATTACGTTGGGGGACA	CP009273.1	3609476	3611928	-0.498962	-0.037556
TTGCTTAGTACGGCGGTGTA	CP009273.1	3077010	3079201	0.204586	-0.0638316
TGAGAGGTTGCTCTGGTGAT	CP009273.1	929867	930261	1.77693	-0.514573
GGTAGGGAGGCCGGGAGGCT	CP009273.1	1309650	1312125	0.31226	-0.564204
TTATAAGTACATCTGGGGTA	CP009273.1	2379429	2383533	-0.128252	-0.782323
AATATCACGGAAGCTTTTAA	CP009273.1	986413	988640	1.16717	1.3611
TCCCGGTCCAATGTGCGGTT	CP009273.1	1243489	1245496	0.277146	0.471072
AGTACCACGCATTACCAGCC	CP009273.1	541178	543620	-0.282735	0.0631938
GTTGTCCTCCCAATACTGCT	CP009273.1	533738	536243	-0.910133	-0.394279
GGTGGTAATAGGCGTACGTG	CP009273.1	1541357	1544086	-0.26104	-2.33015
ATTTCTGCGGAGGGTGGTGG	CP009273.1	2822869	2824782	0.359488	0.273101
CGTGTGTTAAAAAAGTTCTT	CP009273.1	3028980	3031105	0.0105447	0.319948
AGCGCGCCCAGGCAGTTGAA	CP009273.1	665825	668157	-0.751143	0.902214
AACATCTAGCTACACGATTG	CP009273.1	935452	937475	-1.16793	1.66985
GTCGAGATCGGATGGGAAAT	CP009273.1	3283516	3286642	-0.119287	-0.105933
GGACGACGATGACGTGCGTT	CP009273.1	3091238	3093321	0.122885	-0.0217745
TTGTTGCAGCCGGGTCTGGC	CP009273.1	4136761	4139540	0.0527142	-0.101283
TAGCCTCGTGGTCAGTGACT	CP009273.1	2548085	2551634	-0.167181	-0.458682
TTAGTGACGGCGTGAGGCGT	CP009273.1	2132326	2134148	0.0951038	0.347923
TAATGTTTCAGCAGGGATGG	CP009273.1	3849110	3851843	-0.00128069	2.32193
GACGTGTATTGTTGCTCTGT	CP009273.1	3830884	3833764	0.581008	-0.36257
TCTCGTGCGCGGGTTAAGGT	CP009273.1	3086128	3086307	1.57781	1.77173
TTATTAGTACGTAAGGGAAC	CP009273.1	3584656	3586854	-1.39556	-0.201634
GGCTGTCCAATAGGTATTGG	CP009273.1	2883053	2886406	0.250859	0.544321
ACTCCGAATAGCTAGGCTTC	CP009273.1	676506	680207	-0.0830417	-1.37454
GGCTCCGAGGTGGGGAATGT	CP009273.1	648269	650681	-1.19393	0.584963
TGTCACTCCAGGAGGACCGA	CP009273.1	162337	165082	-0.527583	-0.497156
ATTTAGTAGCTGGGCTTGCT	CP009273.1	4218548	4220690	0.480163	0.626783
CTGTTTTTTGGTCTTATCTA	CP009273.1	801047	805252	-0.141458	0.374396
CGAGTTTAAATTCTGGCGGC	CP009273.1	3348965	3351596	0.266264	0.739049
GGTACAATAGAAACAAGTGC	CP009273.1	2452173	2455061	-1.12053	-0.315167
AGATCAAACGGTACGAGGGC	CP009273.1	2841154	2843225	-0.00991444	-0.155259
CACATCATACCTTGTTTAAT	CP009273.1	4260495	4263139	-0.264716	-0.409375
TGGCGGTCTGGGGCTGGCAG	CP009273.1	2305590	2308070	3.51801	3.82646
TGGACTTATGATGGAGCACA	CP009273.1	3604621	3604962	0.271602	0.305586
GGCAGGGCGAAATTAACACC	CP009273.1	2300777	2302668	-0.484603	0.353179
CATAAATCTTGCCAGAGTGG	CP009273.1	938456	940246	-0.21836	-0.418713
CTTCAGGGTGCGCCAAGATA	CP009273.1	4266292	4268313	0.887325	0.888605
AGGTTGGTGGGCTCGATTCC	CP009273.1	4319794	4322548	0.359559	0.41244
GGCCAATAATCATGGGGGGA	CP009273.1	3969512	3971669	-0.402711	6.90026
GGTCCGTGCCGTTAATCCAT	CP009273.1	2760128	2762812	0.00736254	0.394483
CGGCCGAGTTAGTTTCTTAA	CP009273.1	1073304	1076477	1.154	-0.652077
ACCAGGACGTCGGGTGGGGT	CP009273.1	2685706	2687948	-0.165648	0.4705
GCGGCGGTGCGTAGTAGCAA	CP009273.1	4504140	4506817	-0.474034	1.04182
TATCGTCGTGCATGTCGACA	CP009273.1	3223724	3225062	0.749931	1.09586
TATCTTGAGCATCCCACTTA	CP009273.1	32171	35034	1.39104	-0.678072
TTTAGTTTGGAGCTGGGCGT	CP009273.1	3143477	3146602	1.51657	-1.1375
GCAGGTTTCTACAGCGGTGG	CP009273.1	664262	666058	-0.436782	-1.02046
TTGTAAGGTCGTAGGGGCCA	CP009273.1	4444479	4447059	3.90779	2.8769
CGCGGTCCTTACTGCTTAGG	CP009273.1	3128391	3130637	-0.422994	0.21839
TTGGGATTTGATTGGTCAAT	CP009273.1	2599891	2602961	1.7259	4.00729
ATGCCTAATGGACATGTGGG	CP009273.1	4551072	4552528	-0.910133	0.605721
CACATGCGTGAAGGATGGCG	CP009273.1	2617713	2620868	0.0230122	0.249359
TTTTCCATGAAGGCGTTGAC	CP009273.1	2676428	2678226	0.153998	-0.137504
GTACGTTGTAGCATGAGGTG	CP009273.1	3295906	3298214	0.659233	0.175087
AGCTGCCACATGGTTCGTGG	CP009273.1	967405	970623	-0.356197	-0.425306
TATTCACCTTGAGCGTTGGT	CP009273.1	3493447	3496076	-0.509953	-0.101015
AGTGATCCACGGCCATCCTG	CP009273.1	3006890	3009505	0.464927	-0.386002
TTATTTTGCCCTGTGGGCCG	CP009273.1	2912978	2917335	0.0113931	0.0418202
TGCGCGGTGAGTATTCCACT	CP009273.1	1222454	1224540	-0.0835384	0.132755
GGGCGAAGGGGTGAGTGTGG	CP009273.1	3120165	3122491	-0.499678	0.273334
ATTCCCGTTTTGTAGATTCC	CP009273.1	935227	937376	0.365502	-1.11864
CGCAGGAGGTAGCGGCGGGC	CP009273.1	4511106	4513912	0.106324	0.799056
TGTGTAGGTGTATTCGGTGT	CP009273.1	23733	26711	0.16734	-0.576192
AGTCGTGAGAAGCTCGTACG	CP009273.1	3748672	3752610	-0.335115	-0.163216
GGACCAGCGGGTGCTGAGCG	CP009273.1	3338332	3341177	0.545685	0.448562
ATTGTCGTCTTATACGGAAC	CP009273.1	1999041	2001932	0.0898672	2.34269
ATTGTGTGTGATCGAGATGT	CP009273.1	3083393	3085288	0.0385203	0.139337
CCGAGTCATGTTGGTATAAA	CP009273.1	4584369	4587810	0.33079	0.45298
TGAGAATACGCTTATGCGGT	CP009273.1	839365	841637	0.497952	1.01381
TCGGCGGCTGTGCTCTGGTT	CP009273.1	1890599	1893777	1.0551	-0.201634
CTCCCGTTGATTCGTTCCTA	CP009273.1	1052768	1055333	-0.688321	-0.535037
TTATAAGCCATTAGCACTGT	CP009273.1	1358452	1362093	0.560318	-1.24576
CATCCGCCTTGGGCGAACTG	CP009273.1	4284762	4286893	-0.166181	0.19767
AGTTAATGGGTTTGGCAGGG	CP009273.1	2458237	2461326	-0.20675	-1.10593
ACGTCGTGTTACGGGGAACG	CP009273.1	3457194	3457662	-0.407314	-1.00108
GTGCTGCTGTCGTCTGTTGT	CP009273.1	332691	336652	-0.462922	-0.148702
TTTGTTGGAATGTTTTGCAC	CP009273.1	4233470	4234788	1.40831	0.339206
AGTTGATAATGGGAGCGTGT	CP009273.1	2021639	2023596	0.147287	0.23572
CTCAAATTAAACGTGTCCGA	CP009273.1	2021810	2024593	0.116727	-1.08989
AGTGCAATATTTCGTGCTGT	CP009273.1	69906	71088	0.280446	-0.582212
AGGTATACCAAGGATAGTGT	CP009273.1	383917	385984	0.525966	0.0418202
TTAGCGGGGCCCCGTGACGG	CP009273.1	4186302	4189837	1.24087	1.2713
CCATGGCCGATTTGTACATC	CP009273.1	2386368	2390382	-0.502048	-0.571157
TTATGGCCCCTTTCTGCTTT	CP009273.1	3801423	3803701	0.443504	-0.233287
TTATTATCTGTTGACGTATG	CP009273.1	73153	75768	-0.0342691	-1.10338
TTGATGACTGGGTGTGGGCC	CP009273.1	3813672	3816608	-0.141458	-0.847997
AATTTTCAGGCATCACGATG	CP009273.1	1557998	1562188	0.365502	-0.381679
GTAAGAGAGGCGGATGTTGC	CP009273.1	1548784	1550782	-0.935007	-0.741082
CCGTTCCCTCTCCACGGACC	CP009273.1	2886029	2889578	-0.52173	-0.491303
GGTTACGTTAGGCCGCGGCC	CP009273.1	1296826	1299519	0.733011	1.11136
CGAGCCGTATAGCTTTCAGG	CP009273.1	464907	467340	0.365502	-1.44057
CGAAACCCGGGTCCCTTATG	CP009273.1	2154510	2158059	-0.665794	-1.14994
TAGTCGGCAAATATGGAGCG	CP009273.1	4502954	4505922	-0.300657	0.478231
CATGTACGGGTTGCTGAATG	CP009273.1	2954575	2958092	0.460477	1.58638
ACTTGTTGGGCTATCGGGGA	CP009273.1	4087900	4089820	0.403976	-0.0801703
CGCTGGTTAAGTTTAGGGGA	CP009273.1	1309006	1311150	-0.31235	0.203504
CCGGATTCTGTTAGCAGCCT	CP009273.1	2020504	2022571	0.179198	0.209625
GTTCGGTCGGAGGGGTGTTA	CP009273.1	3544039	3548460	-0.526122	0.574694
AAAAACGTTAGCGTTTGTTG	CP009273.1	1246794	1250346	-0.430965	-0.915111
ACACGCAGTGAATCACCCTG	CP009273.1	3216636	3220042	-0.391072	-0.0272215
CCGGATGGCAAGCGGAGAGT	CP009273.1	3847223	3850688	0.0829144	0.0138058
TGAAGGCTCAGAGGCTCACA	CP009273.1	1307658	1310054	-1.19393	0.906891
TCGTTTAGGTGGATCCGAAT	CP009273.1	1130688	1133928	-0.377526	-1.1836
TTGGAACTCTGTGGAGCTCC	CP009273.1	3504476	3506098	-2.47403	0.0418202
TGGCACTGTACCAGGGACAG	CP009273.1	379855	383628	-0.217513	-0.594744
TTATTCGGTGAGGAGGGTAG	CP009273.1	1153786	1155689	0.240875	-0.0506261
GGGTTTTCTTCTGACAGTAT	CP009273.1	2001301	2004281	-1.5764	1.74681
CCTTCAATTGTAGGGCTCGT	CP009273.1	1506161	1508876	-0.201712	0.0246357
AGCTGCCTGCTAGTTCAGGT	CP009273.1	2095025	2096849	1.87267	2.73937
GTGAGTCCTACGTCAGCAAT	CP009273.1	977796	980938	-0.328303	-0.397412
CTTACCTGACGGGGGGAGCG	CP009273.1	2509354	2511788	1.46659	0.175087
GGTAGTATAGTAAATTGGTA	CP009273.1	4240158	4244327	0.153998	1.66985
TGTGATGCGGGGCTCGTGGT	CP009273.1	4285353	4288785	1.67657	1.66495
TCTCATTTGGGCGAGGAACA	CP009273.1	3932497	3934592	-0.225775	-0.124958
TGCAAAGGGTTACGGTCTTG	CP009273.1	4231784	4234907	-0.0870106	0.321928
CCTTACATCAGAGTGTGTAC	CP009273.1	1873196	1875720	0.295751	-0.349859
CATAGGTGCCCGGTTTTCGA	CP009273.1	170410	172654	-0.484603	0.201176
TCTGTGGTCACGTCGGAGAC	CP009273.1	2295768	2297654	0.820871	1.11433
TGTAATAGCATATGTCTGGT	CP009273.1	3666812	3668812	0.181186	0.247236
CTTACCACGTAGGAAAAAAG	CP009273.1	2622891	2625643	0.569035	0.0848889
TTGACCTTTGGTTGCGTGAA	CP009273.1	794494	796718	-0.430965	1.08489
TCCACTCAGAGGGGTGTTTA	CP009273.1	2313550	2315761	0.608428	0.124282
AGGAAGATGGTAGGCGAGCT	CP009273.1	2778528	2780798	-0.0227121	0.673714
ATTGAATCGTCAAGGTGGTA	CP009273.1	2085963	2087682	-0.0870106	1.42884
GGGGGAAGAGCTGGGCCGTT	CP009273.1	2597215	2599740	-0.0455339	-0.318176
AAGTGGCGTTCCGCGTAGGG	CP009273.1	4079134	4082082	-0.193926	0.321928
CGTTGGCGTTGTGCATTGCG	CP009273.1	3642511	3644613	-0.0830007	0.0808678
ATCTGAAGAATGTCCACGTC	CP009273.1	4288442	4290790	1.2025	0.258918
TGTCTGTGAGCTGATGGCTA	CP009273.1	2764074	2766109	0.240875	-0.728698
TTTCGGATATTGGCGTGCTG	CP009273.1	1716537	1718672	0.121576	-0.947533
ATTATCATCTTCACTGGGTC	CP009273.1	1595329	1595566	4.16471	-0.468262
GGCCACCAAAGCGTGTCTGG	CP009273.1	4302011	4303312	-0.94116	-0.617951
CGGCGACTTCACTGAGCGGA	CP009273.1	2078936	2081640	0.941004	3.31484
AAAGCGATAGGCTCACACAA	CP009273.1	465784	468520	3.2842	0.70156
ACTTTGTGGCCAAAGGGGAA	CP009273.1	2477664	2480378	-0.114491	-0.0136749
GACGCGGGTGGGGGTGCGGA	CP009273.1	4580615	4583262	0.976888	-0.0922208
GAGGAACCGTGAGGATAGGT	CP009273.1	2561690	2562020	-0.340767	-0.187483
CCGGTATCTTGAATATTCAT	CP009273.1	4243964	4247608	-2.51585	0
AGATATTGAGTTGTCGTAGG	CP009273.1	177795	180640	0.866195	-0.425306
ACCTGCCAGGAAGTGGTTCG	CP009273.1	2910870	2913171	-0.114491	-0.139206
ATTATGTTCTGAGTAAGAGG	CP009273.1	1052099	1054609	1.4435	1.3744
CAGATGCGCTTTTCCGGGTA	CP009273.1	3225266	3228344	0.54304	0.321928
CTCGTTCCAAATATCGTGGG	CP009273.1	801816	804110	-0.0376225	0.648156
TTGTGGAGCGAGATGCACGA	CP009273.1	536818	538997	-0.123536	2.29044
TTCTCCTGTTCCGTCGCATA	CP009273.1	4562556	4564300	-0.974869	-0.169509
CTGCGACCACTGGTGCTCGG	CP009273.1	1892124	1896341	-2.26921	0.568568
TGGTTAGTCAGAGCTGTGTT	CP009273.1	3153398	3155421	0.280721	-1.20342
TTCCTTTGGGGAGTGTGCTA	CP009273.1	4122902	4125759	-0.691221	-0.175367
ACTTTATGTTGTCACGGAAA	CP009273.1	3818595	3820830	-0.569793	0.361099
AGACCATGTGTATCCCGTAT	CP009273.1	2001501	2004285	-0.081451	-0.302563
AGACGTCTGAGACCTGTATC	CP009273.1	1948959	1952752	-1.29346	-0.777608
ATTATAAACAGGTTATTATA	CP009273.1	3031189	3033577	-0.340767	-0.0879477
GTTAATGCGCTGGGGGGCGC	CP009273.1	2546530	2546681	-0.976534	-0.723715
CTCTAGGCAGATCATACACG	CP009273.1	1054350	1056704	-0.404856	-0.333787
AGAGTCGGTACAGATTGCTT	CP009273.1	949103	951197	-0.230268	-0.0623371
GAAATAAAAAGATAGCGCCA	CP009273.1	4114569	4116498	0.484822	-0.286205
AAACGTGGTCCGTTGTAGGC	CP009273.1	3601621	3604800	1.26144	1.21587
GGTGACAAGGGTAATTTCCC	CP009273.1	3978829	3981102	0.90048	1.49577
TTAGTATATCGCCCAATCGG	CP009273.1	1019552	1023317	0.0339418	0.260289
GACCGGGTTATGCACGCTAA	CP009273.1	11768	13702	1.75545	0.271302
TGGGATTAGCAATGTTATGC	CP009273.1	149705	151914	0.551333	0.119654
ATAACGCAAGCATTGCTGAG	CP009273.1	350663	353189	-0.031869	-0.378512
ATGAAGCGTGTACCCGTGGT	CP009273.1	2416387	2419566	-1.1333	-0.0535495
AACTTGACGTAGTAGCCTTT	CP009273.1	1545515	1548191	0.426551	0.245797
ATTGATTCCGGATCTTCATT	CP009273.1	4254867	4257380	-0.647098	-0.716207
TGCCGGTTTGGGACTAATCT	CP009273.1	1977941	1980261	0.501921	-0.204618
AATGCGATAAGGCCGGACTG	CP009273.1	4069530	4072104	1.04574	-1.24576
TTATTTCACTGGAACAGGTA	CP009273.1	141752	143719	0.139265	-0.0511496
TGAAGGGGGCCGACCGTGGT	CP009273.1	1843767	1846311	-0.430965	-0.652077
GAATGGGGGTAGACGAGTTT	CP009273.1	3618950	3621681	-0.329987	-0.344648
GGTCCCTAAACTCTGGTTTC	CP009273.1	2509779	2512296	-1.2404	-0.502154
TCAAAGTTTGGTAAAGCCCC	CP009273.1	1778998	1781715	-0.462564	-0.94671
GAGCTGTGCTCGGATTCTTA	CP009273.1	4439989	4440684	-0.081234	1.01332
ACCCTTACGTGTGTCTGTCC	CP009273.1	3321478	3324259	-1.31731	0.783508
CACGAGTATGACTATACCGG	CP009273.1	1513169	1514902	4.59646	-1.28857
TTCACTTTGGATAGGGTGGC	CP009273.1	1073232	1074659	-0.386571	1.12928
TGTATTTTATTAACCAGAAC	CP009273.1	3989074	3990671	2.24613	0.0866744
CCGGGGCTACGTCTCCAAGT	CP009273.1	113388	115574	0.887985	0.266336
GGAGTTACAGTTTCCTAGTT	CP009273.1	3582309	3583927	4.37736	0.986325
AGTCTGGCCTAAAGGATAAC	CP009273.1	643971	647073	-0.0289715	0.0183294
GGTAGCGCCGTCTCACGTTA	CP009273.1	1998543	2001533	-0.197601	-0.459355
CATGGCATCGAGGGGGTCGC	CP009273.1	4104947	4106560	-0.0251713	-0.231783
GCTAACTATGCCTCCCGGGA	CP009273.1	4059325	4061867	-0.386571	0.129283
CCTTACTTTCAGCCTTGAGT	CP009273.1	379118	381469	0.306451	-0.0771679
CTTTAGCTATGATCGGCCCG	CP009273.1	2766935	2769478	2.6466	1.28798
TAGACACGGTTCGTGAGTAG	CP009273.1	406918	409151	-0.193926	-0.0931094
ATTTAACTACTTTTTTGGCA	CP009273.1	4057500	4059731	0.586006	0.549048
TCGGGCCTCGGGTAGTTGCT	CP009273.1	4330252	4332918	-1.7353	-1.21945
TCGGGGTAAGGATGTCGGGA	CP009273.1	2319178	2321327	-0.293461	-0.36257
ACGCTTTAGGGGTAGAGAGC	CP009273.1	3349727	3351870	-0.327129	-0.588883
TGCGGAGCTGAGGGCCGCTC	CP009273.1	4132680	4134039	-0.436914	-0.210567
GCGTACAAGGTGACTCGGCT	CP009273.1	343713	344446	0.46553	-2.47805
CTCCTTATATGAAGGAGTCT	CP009273.1	1682022	1684526	1.57781	2.35669
TCTTTTGTAGTCGCCTAGGG	CP009273.1	1512524	1515086	-0.207601	-0.0961371
GGTGCCTGTAGGTCGGGTCC	CP009273.1	3288765	3290874	0.306001	0.499926
GACGATGGAAGAGGCTGGTA	CP009273.1	598850	601161	-1.12996	-0.421464
AACATACGTGTTTCGCTAGG	CP009273.1	2840005	2842665	-0.215841	-0.507342
GGGAAGGGTAAAAGGGCGCG	CP009273.1	4058539	4061150	-0.956426	0.0448542
CCGGAAAGTTTTGCGACGAG	CP009273.1	96011	98176	0.0661287	0.14141
ATCGGGGTGGAACTCTGCCT	CP009273.1	1679253	1681758	0.137696	0.65355
AGTGGATACGTGATTACTCG	CP009273.1	928718	931714	-0.52466	7.70789
TACTTCTTTCTTGGGCCATG	CP009273.1	898821	900708	-0.132269	-0.575773
GATTAGAATTACCTTACCGC	CP009273.1	3409011	3411455	0.619076	-0.0577155
AGGTATTTAAACAATTTGTG	CP009273.1	166259	167966	0.0370798	0.0675068
GGTTATCAACGGGGTAGAGA	CP009273.1	461518	463307	0.380273	0.696818
AATTGTGAGATGGGTGGCTG	CP009273.1	212038	214493	-0.293461	0.222392
AAGTGGCAGAGTCTGGTGCG	CP009273.1	4402857	4404923	0.424768	-1.14684
GGGGTCGGCGGCCAGGGGAG	CP009273.1	1543206	1545869	-0.293461	0.109182
GGTTGAGGAGTTCACTCGAC	CP009273.1	2775307	2777564	0.23839	-0.830719
TTTTTGTCTTGCGTTATTTA	CP009273.1	473407	476479	-0.791712	-1.27586
TATTTTAATATTTGCTCTCC	CP009273.1	2043773	2046643	0.0838097	0.400355
GCGCCAGATTCGCTCGGTCG	CP009273.1	686735	689331	-0.629427	-1.4355
TGTTCCCCTGGTATTCTACA	CP009273.1	569441	571440	-0.373249	-0.552541
AGTGGGTGAGCAGGTTGTAG	CP009273.1	3810309	3812992	0.361646	-0.304704
GTTGCGCGGACGCCCGATAT	CP009273.1	3062880	3066373	-0.340767	0.760049
GCAGGACTCCAAGCGGGGGG	CP009273.1	2735206	2737496	0.348347	-0.787876
GGCTGGCGGGTAGAGGTGTG	CP009273.1	37176	40232	0.331859	0.159657
GGCGTGCGTCTATGGACTCT	CP009273.1	87967	90363	0.316812	0.00954377
AATATGGTGGGTGTGTCAGG	CP009273.1	4410194	4412507	-0.292571	0.0458246
ATTCGGGGGCGTGTATCGTC	CP009273.1	953081	955380	-0.01301	0.573233
TCTATTGGGTAGGTGGTGAG	CP009273.1	4407291	4410007	0.636149	0.736966
GCTCGCGTATGCGTTGAAAT	CP009273.1	709945	712867	-0.0113363	0.706446
GGATGTTTATGGGATTTGTG	CP009273.1	1631175	1634190	1.69841	1.54107
GTTACACAGTCCGGTTAAGG	CP009273.1	3694074	3697034	-0.96148	-1.03059
GAGGACACGCCTAGCCCTTC	CP009273.1	3236099	3238577	0.666759	-0.312152
TTAAGTTTGTATTGGTCCGC	CP009273.1	2668762	2670008	0.18477	0.147025
TGTGCGCCGATGTTTTAAGT	CP009273.1	2569174	2572977	-0.956426	-0.440573
GTTTGACACTCGATAGGCAT	CP009273.1	2428086	2430857	0.456925	-0.612184
CGTCTTTATTGGACGCCCGA	CP009273.1	3914565	3916496	-0.582968	-1.65208
TAGTCACTGTGCACTTGACT	CP009273.1	2484055	2485167	-0.45266	1.06319
CTGAGGTGTCTTGGTTGTTC	CP009273.1	4256277	4259881	-0.173167	0.342687
ACGTTCGGAGGAGGGACCCA	CP009273.1	3706593	3708814	0.39818	-0.47063
AGACTCTTAACGGGTGCGTA	CP009273.1	3036696	3038912	0.643803	-0.103378
TAGGTCGAAGGTTAGCGGTC	CP009273.1	713512	714006	-0.0736315	-0.0317089
TTTCAGCTGGCGGCGGGATG	CP009273.1	3582421	3584978	0.449683	-0.412975
CACCACATTCAACGGTGTAA	CP009273.1	487970	490317	-0.141458	0.374396
AGGAGCCCCGGACGGTGGTT	CP009273.1	718085	720316	0.0863076	-0.15683
TAGGGGGGGTCATCTGTGAT	CP009273.1	50786	52993	0.187164	-0.296982
CATAGCCGTGTGATGTTGTA	CP009273.1	1951035	1953230	-1.03043	-1.09954
ATTTCTACTGCAGCCCACCG	CP009273.1	249670	251979	0.762877	-0.575419
GAGCGGCGTTGTCAGTTACA	CP009273.1	2515476	2519586	-0.556496	1.76671
CCCAGGGTCCGACTCGCCAC	CP009273.1	2889222	2891447	-0.193926	0.321928
CAGGGGTCGGGCGACTGCGT	CP009273.1	1581609	1584043	-1.04478	0.056034
GGGACGTCGAATATCGTGGC	CP009273.1	1093864	1096199	-0.0589962	0.13493
GCAGTGGATGGACCGGGAGT	CP009273.1	3027551	3028992	-0.217456	-0.0261278
GGTAGCGGAACCTAGGTCTC	CP009273.1	2683974	2686057	1.28365	-0.0749621
GATGTAATGTCTACTGTAAA	CP009273.1	4361404	4364420	0.781306	0.340229
TGGTCCTTGCTTGCTTTATA	CP009273.1	4444579	4446272	0.654071	0
TGAAGTCGCCCAACGGAGGT	CP009273.1	1352004	1354837	0.534071	0.905535
TTGCTTTGTGTAACTTGTCC	CP009273.1	1743122	1745307	0.145824	0.625152
TTCTCGAAATCGAATCTACA	CP009273.1	1328749	1332580	0.183441	-0.148702
AAAAGTTTTAAATGTTCAGA	CP009273.1	4312446	4312613	-1.94116	-1.42531
TTTGCATGGATGACTTGCGT	CP009273.1	3271715	3274515	1.17286	0.881356
AACGTGAAAGTCGTACAGTT	CP009273.1	1005404	1007610	-0.114491	-0.920566
AAGAGAGGGGGGGGCACGGG	CP009273.1	550516	551776	0.0853937	-0.118644
TGTTAGCTACTGCTGATCAA	CP009273.1	3884245	3884631	1.54847	1.27583
GTGCGTTTAATGTGGAAGCG	CP009273.1	2387181	2389900	-0.402265	-0.0384139
TGTCTGCAAATCAACAAGAT	CP009273.1	2624129	2626640	-0.0554558	0.0453605
AAGTAAGCCGCGTGTGTTAA	CP009273.1	1357527	1359448	0.79325	0.894067
ACAGGCCGGAGCTGGAACCG	CP009273.1	4629826	4630377	-0.0813948	-0.194898
GGCTGTGCTCTTATACCGCT	CP009273.1	60827	62754	-0.141458	-1.21057
CCTAGGATGGTGTGGGTAGT	CP009273.1	1709693	1712908	-0.178385	-0.984459
CGCTGACTAGGGCCCACGTG	CP009273.1	2821323	2823488	0.207437	-0.598637
CGGATACTCGGCGGGTGGAA	CP009273.1	1456861	1460209	-0.00268204	-0.178706
GTGGGAGGGGCCAGCGTGGT	CP009273.1	788541	791437	0.309648	-1.1745
AACGGCTCGGTTTCCCGGGT	CP009273.1	3830530	3833162	-0.28918	-0.220786
GAACATTGCGCTCCTTCGTG	CP009273.1	3862182	3865467	-0.419738	-0.629709
GCCATGAGACAAGGTATGCG	CP009273.1	3116279	3119174	4.52266	3.12155
GGGAGATTCGGGTTATACCG	CP009273.1	3106836	3109487	-1.10398	-0.58813
CAAGTTAGGAGCCTGAAGTT	CP009273.1	3400651	3402875	0.74773	-0.527829
AGGTTAGTATCGTGGTCTTA	CP009273.1	954795	957245	0.132302	0.0631938
GGTAACCATAGGTAGCCACA	CP009273.1	4563175	4565225	-2.10767	-0.00685367
CCCTGCTATTTGTACTTAAG	CP009273.1	1375323	1378054	0.198392	0.588715
TGCTCATTTCACTGGGGTTA	CP009273.1	461949	466233	0.252682	1.3091
GGTTCTCGTCAGGGTCATGT	CP009273.1	2538588	2540560	-1.45266	0.0631938
TTTACCCAGGTGATTCAGAT	CP009273.1	2606158	2609313	0.553382	0.359492
CTAGAGGTCAACTAGGAGGT	CP009273.1	4369112	4371904	-0.00548068	0.16245
GTAACTGTAACGAGGTGTTC	CP009273.1	2857965	2859685	-0.293461	1.80735
AGTGGACGGCGCGTCTTGCT	CP009273.1	3639234	3639566	0.659233	0.590124
TACATGCCGATGTAGTTGGT	CP009273.1	2787056	2790026	-0.119925	-0.925999
ACAACCAGGTACGGGCGTGG	CP009273.1	2352396	2354682	-0.441853	-0.510962
TTGCTTTTGGCCAAGCCACT	CP009273.1	141286	144052	0.110929	0.0418202
TGAATTGCGCTTTCGCGTTC	CP009273.1	3298746	3300516	-0.320683	-0.152752
TGTTCGGCAAAGGGACAAGT	CP009273.1	3171880	3172343	-0.248692	0.141631
TCCCGGAGTGCCGCGTCTGC	CP009273.1	3967093	3968893	0.315749	1.24664
TGGATCGCTTCTCCATAGGA	CP009273.1	4124904	4126620	0.385545	0.481684
GGCGGGGGTAGCCGGGACTT	CP009273.1	4457370	4459167	0.153998	-0.652077
ATGGCTACGGATGTTGTACG	CP009273.1	1554505	1557605	0.475926	0.254814
GTCGCGTTCCATAAGTTATG	CP009273.1	2866864	2869225	-0.0226298	0.0951397
CTAACTAGTAGCTAGGTCGT	CP009273.1	3571108	3573314	-0.690352	0.410465
GTCATTGGTCCAGGGACATT	CP009273.1	2838921	2842588	0.29788	0.813734
ATGGGGAAGCGGGGCAGGCG	CP009273.1	1359453	1360986	-0.894365	0.206451
CTAGGTTAAGGAATCACACT	CP009273.1	186204	189685	-0.167931	-1.65208
TGGTCTTCAAAGAGTGTATT	CP009273.1	3549074	3549301	0.780539	0.881356
TTTGTACGCCCTTGAATCGG	CP009273.1	4147631	4150070	-0.959461	0.693897
TCCAAGCCTGATGGAGGGCG	CP009273.1	4482596	4482829	0.00609884	0.329308
CGTATCGGTTTGAAGGGACA	CP009273.1	1844780	1847311	-0.515854	0.222392
GGAGGCTAATAGGTTCGTGG	CP009273.1	3714057	3717240	0.300183	0.564498
GAGTCGAGATCCATGTAGGG	CP009273.1	1373627	1375362	0.0742703	-0.409876
AGAGGGCTAAATTGACGGGC	CP009273.1	3476042	3477444	-0.515854	0.415037
AATCGCTCCAACTTATGTTG	CP009273.1	137572	139747	0.430207	0.897152
GGCTCTGGGGTGGGCGAGCC	CP009273.1	1401855	1404328	-0.846002	-0.330149
GTGGGCTATAGGCGCGAGGC	CP009273.1	1169250	1169673	0.153998	-0.417611
ACCTGGTGTATATACATGGG	CP009273.1	1202297	1205051	-0.209897	-0.468976
CTCTATGTAGTTAGTGTGAT	CP009273.1	796477	799377	-0.395933	-0.143113
TGGGTAAGTAGTGTGGGGTT	CP009273.1	2248887	2250581	-0.193926	-0.678072
TAAAGGGGCCAGGGTTCGTA	CP009273.1	527970	531129	0.33933	-1.34645
TTTTCTGGATCACGATACGT	CP009273.1	2785038	2786995	-0.665794	-0.412975
AGTCAGTGCCGTGCGCGCGT	CP009273.1	3589696	3593317	-0.741722	-0.193446
GACGTAATATTGGGTAGGCT	CP009273.1	392720	395206	-1.06551	-0.665133
ACGTTGCCCTCTAGAAGTTT	CP009273.1	3377281	3379839	2.67483	2.09757
AATGTCCTAATGGCCTGCAT	CP009273.1	3870771	3872062	0.340411	-0.143735
CTGTGCCCGGAGATACACGG	CP009273.1	3879110	3881920	1.4869	0.417788
TGTGTCGCGTCTATTGGGAG	CP009273.1	1043727	1046720	0.438155	-0.0353125
GGAGCAAGCTTTCCTGTCGG	CP009273.1	4358438	4360656	0.846263	-0.75336
CATCGACGGGATACAGGTGG	CP009273.1	4337292	4339762	-0.319126	-1.50371
GGAGTTGGTTGTCGAGGTCT	CP009273.1	172586	176472	0.016494	-0.204618
GAGGTTGGTTGACTGCAGAA	CP009273.1	1904166	1906629	-0.643959	0.0942876
ATCACAGGGCTAAAGTCAGT	CP009273.1	2263956	2265624	0.466588	0.26255
CTCTTACGAGCGGTGCGAGG	CP009273.1	136981	141542	0.0588403	-0.0102683
TGTTATGCTGGAAATTTGGC	CP009273.1	1573208	1575884	0.118664	-0.124474
TTACCATGTAGTATGCCCAC	CP009273.1	2600380	2602720	-0.0468215	0.831602
AATAACACACATGCTTAAAT	CP009273.1	4414822	4417667	0.485939	-0.199841
TATGGGTAGGAAAGTGTGTG	CP009273.1	1328969	1330873	0.153998	0.184425
ACTAGGGGTGCTGGGTGTAT	CP009273.1	187905	190043	-0.647098	-1.71621
CCCTATCGTCACCAGGTAGA	CP009273.1	2775767	2778190	-0.741607	-0.573677
GACCTATGTTCGACGCGTTT	CP009273.1	2568711	2570911	-0.0175457	-0.671617
ATAAAGTGGTTGAAATGGCG	CP009273.1	3896238	3898293	0.806074	-0.455679
CGTCAGGGTTAGAATGTCTT	CP009273.1	3824860	3827517	3.4401	0.259344
CCTGTCTAGTTTAGTGTGGA	CP009273.1	514472	518288	-0.457202	-0.0467012
GGTGTGGTGCATTTTGAGGC	CP009273.1	1023009	1026012	1.07391	0.555816
GAGTCTTTGGACAGCCTGTC	CP009273.1	2872533	2874613	-0.0287534	-0.533961
TAAGTTAGAGCGTTCAGAAC	CP009273.1	3990978	3993094	0.432099	0.140598
GCATGTTTACGGGGAGGACT	CP009273.1	4082470	4084932	-0.0400131	-0.261125
TAAGAGTTGAGGGTCCCTAG	CP009273.1	4330345	4332141	-0.308412	0.207442
TACGGTAGCCTTAATCTGCA	CP009273.1	4014210	4017887	-0.0679962	-0.199841
CATATAGTTGGGGAAGTAGG	CP009273.1	1060782	1062940	0.0370798	-0.0844963
AGTCACGTTACGCCGCGTTA	CP009273.1	2124073	2127288	0.463682	-0.0204641
GAGAAATGCGGGAGCTGAAG	CP009273.1	2971614	2975403	-0.61539	-0.0995357
ATGGCGCTGTCCATACCATA	CP009273.1	1659522	1662652	0.353343	0.309388
GGTCACGTAAGTAATAACTA	CP009273.1	4269552	4273460	-0.277342	0.238512
GTTGACGTGGTGAACAGGGG	CP009273.1	3121310	3123378	0.613429	1.12928
CTATAAGGATTTGTGCGAGG	CP009273.1	1996999	2000135	-0.626483	-0.271094
GGCCAGATGCAACGTTCAGG	CP009273.1	701438	703806	1.76543	1.52326
GTTCGGCTTAAGACACCATC	CP009273.1	3236156	3239332	-0.244552	-0.31366
TTACAAAGGACCAGCCCACG	CP009273.1	1587945	1590006	-0.471202	-0.862239
TAATGCGGGTCACTTGAACG	CP009273.1	4419778	4421883	-0.20675	-0.368968
TGGTCGGGTTGTTAGTGGTC	CP009273.1	1550759	1553700	0.302766	-0.0293772
ATTGTGAACGCCTGGTCGTT	CP009273.1	4231805	4234234	-0.298262	-0.934412
ATGGGATATAGCAGACGTTC	CP009273.1	3000429	3002608	0.99163	0.349942
GTGCTCGGGTCGCGAGGGAA	CP009273.1	2970652	2973001	-0.269214	-0.151909
GGGGAACCATGCGGGGGTTA	CP009273.1	3736387	3739609	-0.699454	-2.1836
GCCGAAAGCGAACACGCGGG	CP009273.1	3472042	3474862	-0.0573312	-0.459015
TTACGCTCCGGGCCTTACTG	CP009273.1	258115	261821	1.23492	-0.571157
GCCAGCGGATACGCTCGGTG	CP009273.1	1930719	1934059	9.49556	0.129283
TTTAGGGAGCGCGTCCATGC	CP009273.1	1943548	1945829	-1.89964	-0.383787
AAAACAACATCGCGCGCTTG	CP009273.1	3016098	3018019	0.35617	2.26716
CTCCTACAGTCTCTGGTGGG	CP009273.1	3363047	3366419	0.434286	-0.7503
TATATTCTGCCACCAAGGAT	CP009273.1	1907166	1909371	-0.254467	0.746813
CAGACAGTGCTTAGGAGCTG	CP009273.1	2755211	2758813	-0.329085	0.0765856
TCCTTGGTCAAGGACGGAGC	CP009273.1	4455072	4457931	1.89918	0
TAGTACGCTCCGTTCTTTTG	CP009273.1	3944254	3946610	-0.0419227	-0.263034
CGTAGCGGAATCATGCTGTA	CP009273.1	2840894	2843449	-0.317308	0.520474
GTTCTGCGTTGGAGGGTTAG	CP009273.1	3491206	3492987	0.148948	0.0678668
CGCAGTGATATGCATTTGAT	CP009273.1	2601286	2602859	-0.214766	-0.205872
GGAATGTCGAAGGGTTGGGC	CP009273.1	2787450	2790822	0.152603	-0.131245
TAGAGGCTCTTAAAGATTCA	CP009273.1	3513720	3515707	-0.204194	-0.0102683
GTAAACAGATGTCCTTGGTA	CP009273.1	2850590	2852037	-0.346341	0.226096
GATGCGTTAACAGTAACATC	CP009273.1	204562	208216	0.806074	-0.678072
TTCTACTAATTTAAGTTTTG	CP009273.1	3362929	3365482	0.244195	-0.824913
CCACAGTGCGAGTCCGGTAA	CP009273.1	1172667	1176400	0.692864	-0.598637
TTGCTCCTGTGCGCTGGGGC	CP009273.1	1015725	1018194	-0.0970642	-0.340202
TCTTTTGTTAAGGTCCGCCT	CP009273.1	57510	60202	0.143109	0.0740006
GTTATTAGAGATACCGGGTA	CP009273.1	2929378	2931091	0.267654	0.783508
ATTAGTTATTGCGTTATTCA	CP009273.1	3559585	3559928	0.912989	0.428843
AATGGGGAAGTGAAGGACGC	CP009273.1	3569023	3570640	-0.091356	-0.440573
TGACGCTTGCCGTCGCTCAG	CP009273.1	2210456	2212701	0.352902	-2.30117
AGACCGGAGCCTGGGGGGCC	CP009273.1	1506333	1509461	-1.12611	0.389743
TGTGCCTATCAGGTATGCTA	CP009273.1	1758634	1761456	1.6659	0.696324
TGAAACTGTGGGGGGATGCT	CP009273.1	3043855	3045471	0.329221	0.534734
AGTCAGATGATTGGTCGGGG	CP009273.1	829160	831723	0.0820477	0.182864
GCCCACCCGTATATGCATCT	CP009273.1	1052414	1055197	-1.21946	-0.703607
GCCCGCGGGTTATGCCCTCG	CP009273.1	2744703	2748273	-0.0779843	-0.601659
GTATGCCCAAGCGTGGCGGT	CP009273.1	2246010	2248325	0.78561	0.564498
GTGTTGGTAGGTACAGGGGA	CP009273.1	2734318	2736391	-0.708499	-1.19265
GTATATTGATTGTTCCCGGG	CP009273.1	1763469	1765991	0.680543	-0.263034
TCCCGCTGTTGGCCTGAATC	CP009273.1	794021	796636	-0.306518	-0.250095
GCGGTTGGCCATTTGATGCG	CP009273.1	3830881	3833348	-0.556496	0.959358
TCAATGAAAGCCTAGCCTCC	CP009273.1	3842312	3844854	0.223567	-0.608502
TTGAAAGGTCGTATTGCGAT	CP009273.1	2471459	2474583	-0.231112	-0.0101628
CGATGGCGCCCTCGCTGGCG	CP009273.1	750096	753428	0.969573	1.48543
CCTGTGGTTGCTTCGGAATG	CP009273.1	2277497	2279844	1.90889	0.254814
CGCTCCCGGGAAGTCTTGGC	CP009273.1	4573644	4575804	1.06553	-0.357217
TTAAGGGCTTAGCTCCGGGT	CP009273.1	1318667	1322145	-0.574198	-0.643306
TGGGCTTTTGAAGGCTAACC	CP009273.1	2428661	2431780	-0.298262	-0.441372
CGGGGGCATGATCGACAACT	CP009273.1	497856	500600	1.154	-0.137504
GTTCAGCCTCTTGAGCTAGG	CP009273.1	954176	956583	-0.720472	-0.204618
TCAGTGCTAATGCACATTGG	CP009273.1	2919048	2921137	-0.660833	0.233533
TAAAGAAGCTTATGTTTTTT	CP009273.1	1407516	1411101	-0.658034	-0.820252
GAATCTATGAGTTGTATGCT	CP009273.1	2116943	2117151	0.477513	0.209096
CTGTATGTGGCGCGAGTACT	CP009273.1	3454552	3456707	-0.896629	-0.696277
ACCTGATATTACGGTGTGGC	CP009273.1	3661480	3663684	-0.213493	-0.26154
CTTTAGGTGCTTGGCGGCTA	CP009273.1	4587136	4589311	0.173415	-0.398194
GGCGAATATGCGCAAGGTGG	CP009273.1	2182472	2184882	-0.0777327	1.12618
TATGAGTGGCTCCTTGACTC	CP009273.1	360455	362695	0.0993069	-0.706767
TCGTTCACACAGATGGGCGC	CP009273.1	3591657	3593268	-0.478667	-0.0801703
TCAGCGCCTCTCCAGCAGGT	CP009273.1	113918	116715	4.37048	5.15816
TCTAGTTATTCGGGTCTTCG	CP009273.1	1245639	1248451	-0.840527	0.549796
AGCATGCTGTAGATGGTATA	CP009273.1	4346010	4350118	-0.154125	-0.223233
TCTGTGACTGGCATGATTTT	CP009273.1	2422242	2424995	0.453558	0.776767
TTTTCAGAGCTACTACCCTT	CP009273.1	3342416	3344716	1.67568	-1.21057
CGTATGTTAGTCCGGGAGTT	CP009273.1	3468120	3470238	-0.134316	-0.525353
GTGACTAGTGTCGCTGGAGC	CP009273.1	3879292	3881783	0.232607	0.970854
GCTGCTCTTCTTTGTAAAAC	CP009273.1	4375810	4379454	-0.219461	-0.118644
AAGTTTTATGCGTATGAGCT	CP009273.1	1096729	1098965	0.621291	0.613583
ATAGTAAAGGGGGCGACGTT	CP009273.1	3548632	3550364	0.185568	-0.105933
TGCGAGCTTGGCAGAACGCC	CP009273.1	3219613	3221994	-0.321214	-0.194132
CTAAAGAATCATGTAGTAAT	CP009273.1	96004	99458	0.595507	0.596788
AGAGATGTGGTTGTGAGTAC	CP009273.1	843417	845448	0.443504	-0.455679
GAACACGGGCCCGTAAAAGT	CP009273.1	1367832	1369800	0.409557	-0.296982
AAACATGCACTTGACATGAG	CP009273.1	357579	360762	-0.502048	-0.156119
TAATTGTGAAATGTCAAAAC	CP009273.1	2142062	2144647	0.500088	-0.36257
CAGGTTTTTCTGTCGTACAC	CP009273.1	1311394	1314905	-0.506665	-0.353381
GAGTGGACACCTGTTTCAAT	CP009273.1	2958458	2960848	-0.628157	0.110089
AAATAATCGGTGACCGCTCG	CP009273.1	2146827	2149538	-0.00590991	-0.165858
TATCTACATCCGCTGAATAT	CP009273.1	2126283	2127427	1.42078	0.129283
TGTCTTAGCGAAGACTTAGA	CP009273.1	1629910	1632559	1.0546	0.974347
TCAGGTAGGAAATAAACGGT	CP009273.1	2301296	2301953	-0.114491	-0.598637
TGACGTGTTGGTGATCGGCC	CP009273.1	4533417	4536083	0.419657	-0.386417
GTACATGTTGTCGCGTTCCC	CP009273.1	2477072	2479402	0.94415	-0.709921
TTCATGATGGGCGCACCGAG	CP009273.1	3392337	3394473	2.20534	2.86876
ACAGGCCCAGTCTTTCGCGC	CP009273.1	3812646	3814244	-0.0460803	-0.404696
TCTGGTAGGGGCGCGGGTCG	CP009273.1	2890533	2892052	-1.846	0.254814
AGACTCCATGCATCATGTAC	CP009273.1	1471359	1475391	-0.0155226	4.81321
GTACGTAGCCTAGTATCGCC	CP009273.1	3501871	3505176	-0.208909	-0.014983
TTGTTTGTGGAGCGGCCAGA	CP009273.1	2132328	2133407	-0.134247	-0.23137
CTTGTGCTCACCCGAGGGGG	CP009273.1	1775036	1777236	0.417969	0.156215
CAACATGTGTGACCGGTGGG	CP009273.1	3947138	3950175	-0.0288005	1.57571
GTACTATAGCGACCTTTATA	CP009273.1	711842	713583	-0.0779057	4.46386
CCGCGAAAATGTTTATGCGG	CP009273.1	2992940	2996369	-1.29346	0.222392
TGCATAGCATTGAGTGAGGG	CP009273.1	3586420	3588536	0.517214	-0.824913
AATGGTAGACTGCAGTGTGC	CP009273.1	613830	616195	0.806074	1.32193
CGTTACTGCAATATCATCAA	CP009273.1	1454028	1456691	0.291501	-0.192645
GAACGAGCGGCGGGGTCCCA	CP009273.1	573304	576293	-0.211848	-0.55849
TTTATTGCGCCGAACGGCTA	CP009273.1	2291977	2294168	-0.539523	-0.571157
TCTGGAGTCACGCTGCGCTA	CP009273.1	2693020	2695792	0.403976	0.504792
AGTACTACTTTGCCGAGCTG	CP009273.1	442173	444226	-0.634498	0.466318
TTTTGCGCTGATATACCATG	CP009273.1	3210709	3213225	-0.328468	0.187386
CACGCGGTTCAAAGACAACT	CP009273.1	3882982	3884812	0.169613	-0.562461
ATACATGTACACTGGGTGAT	CP009273.1	49802	53181	-0.916392	-1.1375
ATGGTTTCACGAGGTTTAGA	CP009273.1	424660	427460	0.823608	0.966244
GCTCCGTAGTTCCGCCACGG	CP009273.1	4301988	4304199	0.317496	-0.974005
TATAAATCAGCATGTTCGCG	CP009273.1	3695106	3697015	0.0742703	0.175087
GTCCGGCTGCTTGCTCGATG	CP009273.1	1675598	1678380	5.39543	3.98118
ATCTCCTGATAGATGGGTGA	CP009273.1	2557697	2561186	-0.569793	-1.05394
CCTTTGTGCCTTATGTCCGA	CP009273.1	110406	113053	-0.745476	-0.608133
GATTTTCACGAATTTCCGTG	CP009273.1	368669	371891	-1.38657	-0.870717
ATAAATGCTGTGCTGGGGTG	CP009273.1	1272713	1276635	0.244195	0.175087
AAAGCATTTCGTAGGGGTTA	CP009273.1	659432	661228	0.38461	0.485427
GATTCGTTAGGTGTGACGTG	CP009273.1	4322588	4324602	-0.451724	-0.211504
TGCATACGTTGAGCATTATA	CP009273.1	4127137	4130044	3.57781	1.16659
GGAGAACTAGGGGCGGCCAC	CP009273.1	2481889	2484216	-1.14146	0.736966
GTTAAATTTTTGTTACGCAA	CP009273.1	446504	448246	-0.677248	-1.38379
CGAATAGGGCCAGCCGAGAT	CP009273.1	2324413	2326507	0.107901	0.553366
ACGTACTGCCGGGGTAGTTC	CP009273.1	255562	258038	-0.304866	-0.227133
TGTGCGGTGCGGGCCCTTCG	CP009273.1	3530532	3533170	0.143944	-0.133751
GATGGGCATAAAGCCTGATG	CP009273.1	2438406	2440989	-0.0809993	-0.645316
AGTCTTTTGAGGGTGGACTT	CP009273.1	1250048	1252717	-0.505512	-0.574621
CCGGACGCATCGTCACGTAT	CP009273.1	2955857	2958517	0.0284667	1.12928
GATACCCCGCGGGTTTTGTG	CP009273.1	3531569	3535887	-1.64584	-0.866955
GCGTCTAGGAGGGACCCTGC	CP009273.1	2419614	2422290	0.213499	0.14439
TACCGAGGTGGGGGAAACTT	CP009273.1	611211	611879	0.131475	-0.125004
GTAGGGTAAAGGGGAGTTAG	CP009273.1	3667864	3670616	0.273579	0.596788
TTCGAGTGGCAGTAGTGTGG	CP009273.1	1495278	1499714	-0.340767	-0.409876
AAGATTCTTTTGTTGATTGA	CP009273.1	3431554	3434245	-0.123536	0.392317
ATTATAGGATTATGGCACAG	CP009273.1	2503628	2505756	-0.744123	-0.228269
GTGTATGTTTCGGCGGGAGA	CP009273.1	60262	63035	0.0554337	-0.0136749
AGCATAGTCGTTCGCGCTCA	CP009273.1	427598	429951	1.53488	1.89108
GGCCGGTGGGTCCTTTGGAG	CP009273.1	2954062	2956074	0.858542	0.374396
GGGGAACAGGCTCGCCAACA	CP009273.1	4406860	4409264	-0.169179	0.202285
GGTCGACCGGGGAATAGCCT	CP009273.1	2424123	2426559	0.403976	-0.0801703
ACATGGAGTGGTAGGGCTTC	CP009273.1	14047	17587	0.776928	0.0703893
AAGTGGGGGCATGCCTCCCC	CP009273.1	4275706	4277600	-0.210999	-2.28011
GACTGCATGGGTAAAGTGCC	CP009273.1	641954	644876	-0.374991	-0.584963
TCCGGAAACAAATGAGGGTA	CP009273.1	4603551	4606852	0.255877	0.508697
GGCTAGCGGGGCTTAACGTC	CP009273.1	2381578	2383324	0.489928	-0.138228
TTGCGGAAAAGTCGCTCTTG	CP009273.1	180326	181810	-0.0400131	-0.109122
CGCTGGCAGTTGGAAACGTC	CP009273.1	4212392	4215195	-0.156645	-0.0976486
AGTCGATTAATATACACTCA	CP009273.1	3476993	3477786	1.154	0.347923
CTTTGCAATTTCTTGACCAT	CP009273.1	981086	983114	-0.875104	-0.824913
ATGGGGCACCCAGTGCACTA	CP009273.1	2227589	2230058	0.346445	-0.663162
CTCGTGGCTTTGTGTGTCTA	CP009273.1	761381	764544	-0.927944	0.239986
GTAGTTCGGGCTCAATTGTC	CP009273.1	395789	398579	-1.11449	-0.276709
ACGACGCGCCTTTAGAATAT	CP009273.1	2007015	2010179	0.0334847	-0.0356239
CAAGTGTTAAAAGGTCCGGG	CP009273.1	2830789	2834434	-0.0559837	0.297599
CTGAGTTGCACCCGCATGAT	CP009273.1	2506802	2510512	0.198392	0.451211
TTATGGCGATATCAATGCAC	CP009273.1	812228	814746	0.12318	3.88316
GAAAAGATATATGTGGTCTT	CP009273.1	1599505	1603011	0.54734	0.648156
TCGGCGCTAGCCATGTGTAG	CP009273.1	2206024	2208225	0.040323	-0.101431
TCGAGGTCTTTCAGGTGCGG	CP009273.1	3554672	3555151	0.115015	-0.387747
TTACCTTGGCTGGCATCAGC	CP009273.1	838100	839660	0.0219475	0.101702
GTGTGAGAAGGGGCCGGGCT	CP009273.1	3368908	3371305	2.74553	3.69435
TGTTCGAGGTGACCAGTAAT	CP009273.1	4192919	4195349	0.176024	-0.308122
GGTAACATGAATGGTCGCAC	CP009273.1	2346349	2349314	-0.123536	-0.192645
TCAGTGCGTGTGGCGTCATG	CP009273.1	2868138	2870653	0.145824	0.74914
TTCGGGTGACGGGCCCTGGA	CP009273.1	2755360	2757675	0.19389	-0.719099
GCGGAGCTCCGCCCTATAGT	CP009273.1	2056618	2058467	0.845245	-1.6389
GGAATGGGCGTCCTTTGCAT	CP009273.1	3401317	3403742	-0.313926	0.394573
GAAACCGAGGGGGGGCAGCC	CP009273.1	3576250	3578326	-0.225775	-0.709921
GGTACGTGTATTACTGGATA	CP009273.1	1257798	1259081	0.176878	-0.200353
TGTAACTGGCGTCTCTTTTG	CP009273.1	996715	1000319	0.156261	-0.600904
GCAGGGGATAAGAGTTGAGG	CP009273.1	3893870	3896442	-0.298054	0.338094
TAGTGTGAAAGCCTTACTTG	CP009273.1	4517687	4520434	-0.43556	0.154295
AGTGCCTTGGGAGGCGGGTA	CP009273.1	3571926	3573878	0.443504	0.374396
TCTGATCAACTTAGAAGGTC	CP009273.1	547240	549448	0.918549	0.2824
CCCAAGGCGGTTATTTTAGC	CP009273.1	440748	443233	0.267914	0.00389392
TTTCTATGACACGCGGGATA	CP009273.1	4457389	4460072	-0.684251	0.121109
ACAGGACTGGTCTGATTATT	CP009273.1	1068773	1071157	-0.786336	0.729517
CCATGGGAGGCGGGTTCGGA	CP009273.1	4492650	4494718	1.25086	0.675565
GTCGGTGAGTCTTTCCCGCC	CP009273.1	1909306	1912277	-1.03043	1.48543
AGTGATTGTAAGTCTGTTCA	CP009273.1	58622	60417	-0.200352	-0.0995357
ACTTCGCACGCTCTGGTGTG	CP009273.1	2482705	2485613	1.08987	1.2578
CCGATTGTCGTGGCACTAGA	CP009273.1	1223540	1224004	0.858542	0.859822
CACTTTATGGTTAAGCTTAC	CP009273.1	3619916	3622755	-0.155773	-0.252896
CCGGAATACCTTCCCATCTT	CP009273.1	1115375	1118473	-0.114491	-0.598637
GTTTTTTAATTGTAATCTGT	CP009273.1	4565876	4568847	0.307823	-0.105933
TGGGCATCTATGGTAGGGTC	CP009273.1	3148120	3150665	-0.450913	-0.620951
TATTTACTTCAATTATCAGC	CP009273.1	531319	534464	0.104702	-0.0976729
TCTGATGCGTGTCAGGTTGT	CP009273.1	1250723	1253654	-0.699454	-0.376245
AAGGGCGCTAGGAAGGGTAG	CP009273.1	1119721	1122775	0.652054	-0.0744529
GGGCGCGGACTATGTGTATC	CP009273.1	2201529	2204112	-0.611537	0.167351
AAGCTGGGTATAAGCTATTC	CP009273.1	3704771	3707833	-0.902271	-0.0644887
CCTGAAATTCGGGTCTAAGT	CP009273.1	2174417	2177074	1.4435	-0.36257
AGTTTAAATGAGTGTAAGCC	CP009273.1	647956	651847	1.97757	-0.918963
GTTATTGCCCGTAAGCATGC	CP009273.1	1162928	1165817	-0.749976	-0.819084
ACAGAGCCTTTTGGTAGATA	CP009273.1	3128993	3131033	-0.149072	-0.341037
CTGGGGGACACACTTGGTCT	CP009273.1	1760318	1761936	1.92595	-0.106138
AAATTCGCTTGGGTCCAGAA	CP009273.1	2001423	2003635	-0.0701782	-0.322151
GGTATTGAGTTGGCTCTAAC	CP009273.1	865598	867787	0.78271	1.07617
CGAAGCCTTCGTTGTCTTAA	CP009273.1	294487	296525	-0.173748	-0.242857
ATCGGTGGGGTCGGACGCAG	CP009273.1	3999614	4002010	-0.159818	-0.385431
TAGTTGGGCATTACATGGGC	CP009273.1	2496720	2499373	0.0785859	-0.217933
TTTCCTTCCTAATTAGAACG	CP009273.1	4605555	4608540	0.0284667	1.54432
AGTCCCGTTGCCGGTTTTGA	CP009273.1	1445461	1447252	0.0999384	0.431368
GCCTGCGAGTGGGTGATATG	CP009273.1	799813	802976	-0.0920462	0.356694
GTCCGTGAGCTGCTAGAACG	CP009273.1	3861522	3863690	-0.305275	-0.479081
CTAACAGGACCATCCATGGA	CP009273.1	1904523	1904815	0.0558431	-0.31366
CGTGGTCCCTGTCGGCCGCC	CP009273.1	3546452	3549818	0.573015	-0.0486348
TGAACAGGCCCGCGCATCCT	CP009273.1	1507221	1509500	-0.45982	0.471072
GTTGTTAGACCTGTACGGTT	CP009273.1	384610	387010	-0.030427	1.48543
TCTTTTCTTGGGTGGATGAA	CP009273.1	4485029	4486189	0.0981171	0.355659
CGTACTGCTTGCGTATCACC	CP009273.1	1913190	1916965	0.122971	0.0221531
GTACGGAGGGAAATCTAAAT	CP009273.1	499277	501353	0.188507	0.147968
ATCTTGCGGGGGTGGGTCAG	CP009273.1	1098123	1100860	-0.0146723	-0.122513
TGTCGACTACCTATCTCGTT	CP009273.1	675296	676477	-0.360576	0.048363
GTTATACTACCGAGTGTTGG	CP009273.1	1530820	1534669	0.134571	-0.0531823
TAGGCGAATCTTTGTGGCGT	CP009273.1	3081854	3084351	0.331394	-0.496707
ACGTGCCGAACGTCAGATCC	CP009273.1	2175754	2178373	1.73847	2.38791
CAGGCGCGGGCTTCACAGAG	CP009273.1	3458077	3460581	-0.603802	-1.40988
CGCACGTTGCCCGTGGTGTG	CP009273.1	4138684	4138924	0.178801	-1.30535
TGATGGGCGGGAATAAGGGG	CP009273.1	3398542	3401765	1.13426	0.927649
TGAGCCATTTTCAGTCCATT	CP009273.1	2027013	2031337	-0.585065	-0.625604
ATAGGTTTTTAAATCATTGG	CP009273.1	1490168	1494158	1.47047	-0.598637
CAATTATCTTCGCGTGGGGT	CP009273.1	3225304	3227508	0.192767	0.182552
CCTGATAACGGGTTAAAGCC	CP009273.1	3584793	3587064	0.706539	1.68182
ACTACTTGACATTCAACGGT	CP009273.1	3993002	3996087	0.182263	-0.0155791
GTGGCCCGACAGGGAGTGGA	CP009273.1	2244683	2247865	1.33424	-0.0979367
GTAATTTTAGTCGGGCGCGT	CP009273.1	2431331	2432881	0.467752	-0.0163944
AATTAGCTGCTTATGGGGTA	CP009273.1	1101557	1103780	0.643803	-0.425306
GATTCTATGCCTTGTGCGTG	CP009273.1	943672	945334	-0.0212864	0.568568
TGGACCACGGTAGACGCGAA	CP009273.1	1107322	1109576	0.578783	-0.0752881
GGAAGAGAGCCTTTTACGAT	CP009273.1	1908754	1908880	0.816416	1.01034
GTGATATAGGGAAGGTTTGC	CP009273.1	2952565	2954859	-0.198213	0.19211
CTTGCCTCGGTTTGTACACG	CP009273.1	3983982	3985604	0.196782	0.364713
AGACCCTCGCATTGTGTCAT	CP009273.1	4046552	4048892	-0.474034	-0.95818
GGGCTCATGGGGTGATTCGC	CP009273.1	1990962	1994650	-1.51585	-1
TAGCTTATGCCTGATTTTGT	CP009273.1	3917693	3920073	1.26551	2.02237
GAGGGGTCGGTAAGCGATTT	CP009273.1	4383903	4385735	1.25588	0.771731
TCAGAGGTGTATCGGGTAGA	CP009273.1	3714258	3717441	-0.184881	-0.347099
ATGTACCCGGACTCTCGTGT	CP009273.1	1824373	1826611	-0.515854	0.206451
TTTAGTAAGGTTGAGTATAA	CP009273.1	1633926	1636361	0.654586	0.433475
GGTTGTGTGATCATACGATT	CP009273.1	2756203	2757417	0.121576	-0.417018
CGAGCGAGTCGCGTTGCTTT	CP009273.1	4327401	4329626	-0.409611	0.0618487
TAGGTAGGCTTTTTTGTGAC	CP009273.1	3007735	3010156	1.068	0.281286
TGTTAGGGAGGTAGGCTTCT	CP009273.1	2979984	2982151	0.289317	0.345739
TTGTATAGGGTATAGCGAGC	CP009273.1	1914067	1916132	0.560318	0.0761717
CTGGTAGGTGCTCAGGCGTC	CP009273.1	4436760	4438800	7.89158	8.36766
GGTTTTAGTTCGAGCAGTCG	CP009273.1	3215881	3217632	-0.706694	-0.0533371
AGTGACGGACAGGAGGTTAT	CP009273.1	93064	94794	0.0105447	-0.336098
GTGGAGTACTCGCTTTTCCG	CP009273.1	1551539	1554002	0.706539	0.222392
TCATAGGCAATCTCGCCATG	CP009273.1	2778972	2781775	1.05828	-0.563367
TGCAATGGACGTCCATCAGG	CP009273.1	1667325	1669716	-0.199246	0.0435893
GTCTAGGGTCTAGTCCAGGT	CP009273.1	2798484	2802127	-3.03043	-0.192645
CGCTTACGGCGAACCTGTCT	CP009273.1	2042265	2044317	0.328027	0.691878
TACGAGTACTTATTACTAGT	CP009273.1	4076528	4079400	0.461426	-0.455679
GGTTGAAGATGGTGCTAGTG	CP009273.1	4542198	4545854	-0.610573	-0.00725582
TTCAACTCCGTAGGGGTGGA	CP009273.1	4257763	4260048	-1.55983	0.37106
CATACAGGTTCAAGACGCTG	CP009273.1	1775847	1779797	0.470471	-0.1836
ACTCGCGTAGGGAACGTGCC	CP009273.1	4543671	4545055	-0.603096	-0.376749
CCGATACTGATGGCTTGGAT	CP009273.1	2057525	2057774	1.32803	1.42884
ATTCTATTGTCTTATCTGTC	CP009273.1	4397696	4401589	0.377415	0.593709
GGTTGCGTGTTTGTGTATCT	CP009273.1	3918722	3920914	0.586244	-0.0291463
GGGATACGTAGTGGCATGGT	CP009273.1	1811706	1813475	0.0796055	-0.426236
ATTGGGGCTGGTGAGGCATT	CP009273.1	1664381	1666368	0.334206	0.965537
TATTAAGTGGTCCGTGATTA	CP009273.1	2954388	2956273	1.77213	0.703018
GCCCGCATGAAAACTGCACA	CP009273.1	3762705	3764765	0.490834	0.516133
TTTCGGAGCTGGTGGCGACG	CP009273.1	237989	240639	0.874896	0.0371132
CAAGCCAAAGGTCGATTGGC	CP009273.1	4128402	4130683	-0.878424	0.0524674
AGCAAATGCTGGATTGGGTT	CP009273.1	4047212	4049315	0.128393	0.184815
CTGTCATAGCATCCCGTCGG	CP009273.1	230086	232101	0.826833	-1.97924
GGATGCCACGTCGGGGTCGG	CP009273.1	4212711	4215082	-0.474034	0.0418202
AATATGCGTGCTGCGGAGCT	CP009273.1	1660634	1664060	-0.358114	-0.93537
ATTGGATTGCCCAGTGTCGA	CP009273.1	2687672	2691811	4.35039	4.52521
ACGCATTTCTCACGGTCCTG	CP009273.1	1669775	1672697	-0.00128069	-0.485427
TTCAACATCCGGGCGGGGGT	CP009273.1	2844429	2846944	0.291501	1.80735
GTTTGGACCCGGGCCCTGAA	CP009273.1	3774735	3776984	0.84084	-1.22827
GTGTCTCGCAGCTGCGCGCC	CP009273.1	4346403	4348382	-0.477975	-0.388386
GTATACGCTGAAGATACGTA	CP009273.1	4120207	4121172	0.13396	-2.05063
GTGGTCGATTCGCAATCTAC	CP009273.1	4031173	4035014	0.858542	1.59679
ATCAAGGTTGCTAAGGTGCC	CP009273.1	4521920	4524196	1.53867	-0.418409
TGAGTTCGCGGAAAACCCGG	CP009273.1	1504207	1507106	-0.322031	-0.543142
CGGTGGGAAATTTTATTGCT	CP009273.1	2880196	2883447	-0.119925	-0.341037
TCACAGGGTGAGCGTAAATG	CP009273.1	1120210	1122218	-0.281389	-0.0285692
GAAAGCTCGCTGCGCTATAC	CP009273.1	1644664	1647076	0.301151	0.910114
GGAGTGTTCACGCTTCCTGG	CP009273.1	1265573	1267005	-0.10843	0.207126
GCCTGGTCAATACAGCGACT	CP009273.1	3219719	3222497	0.315749	1.41656
GACCAACTTGTGTAGGGGAG	CP009273.1	4077852	4079783	0.365502	-0.703607
ACGTGGCACCCATTACGCAT	CP009273.1	2437345	2441087	-0.253918	3.02983
CTTTTAAGCGCGCTGTTCGG	CP009273.1	1790080	1792305	-0.164901	-0.179562
CCGGTGCCCTACCCAAGGAC	CP009273.1	2674717	2677483	1.4435	1.95936
AATATTTTAGGATTAGCATT	CP009273.1	2872283	2874450	0.639424	0.347923
TCTTCGGGAACTGGGGAGGC	CP009273.1	3086703	3088737	-0.752893	-0.500074
TTATCCGTTTGAGGCTAGTA	CP009273.1	3234774	3237344	0.755448	0.856265
AAACGTTAACGCGTGCACAG	CP009273.1	886953	889377	-0.0549494	-1.12406
CCCCGATCTTAGACGGATAT	CP009273.1	4370997	4373575	0.0559782	0.249904
TACATTTGGCGTGCTAACAT	CP009273.1	2559764	2562183	0.191965	1.48543
GCGGTGTGTACGAGAGACAC	CP009273.1	4511079	4511596	-0.369564	0.316214
GATGTCTATCTAGCATGTCG	CP009273.1	1890341	1892025	0.14368	-0.128962
TGGGCTCTGTACGAAACGAC	CP009273.1	2859012	2863282	-0.515854	-1
GTGATATTGGTGTGGACGGG	CP009273.1	871511	873607	-1.10904	0.406817
GGTGTTGGAGGTACTGTCGC	CP009273.1	4244550	4247973	0.0691086	1.58496
TTATCGATCGTGAGGGGATG	CP009273.1	422669	425726	-0.821199	-0.305345
ACTCACGTACTTGACGGTTG	CP009273.1	63463	66530	-0.649605	-0.870717
ACGAAAAATAGCCGTGCTAA	CP009273.1	1940241	1941721	-1.15286	3.56686
CTTTTAGGACTTCAAAGCTA	CP009273.1	3091430	3093267	0.176024	0.691878
GTCAATCTGGCGGCCTGCTG	CP009273.1	1956134	1958092	-0.164588	0.0510326
GGACGTAAGTGCTTAGTGGT	CP009273.1	217056	219187	-0.0864007	0.131112
CACGCGGTGGTTACGGTCCG	CP009273.1	905770	909014	0.0924687	-0.191084
CAAAGTAGGTATGGTAATAA	CP009273.1	1701930	1703209	4.38538	4.17744
GGACTCGTCTGTTGCCCATA	CP009273.1	4407075	4410820	0.278204	0.431488
TTAGTCCATGGGACCCTGAG	CP009273.1	2042084	2045577	-0.825363	-0.724546
CTAGACTAAAAAGTAACTAG	CP009273.1	4134864	4137497	-0.179129	-0.148702
CTTGAGATGGCCGTCGGTGT	CP009273.1	3531416	3532683	-0.649078	-0.351404
TGCACATTAGTATGCGTTGT	CP009273.1	1975088	1977399	-0.427598	0.294707
AACTCTGGGACCGCTGAAAA	CP009273.1	2188310	2190270	-0.363851	1.152
GTAGCTCAAGTTCGCGAGAC	CP009273.1	3186334	3188447	1.33158	-0.283499
ATAGGATATGTCGCGCTGCC	CP009273.1	4150066	4152119	0.401684	0.152003
TGAATCAGTCTAGTGTTAAG	CP009273.1	828214	831355	-0.515854	-0.736966
TCGATAGCAGTGGGACGATG	CP009273.1	332860	335514	0.313624	0.113271
GCCGCGGAGTCCCGCCATTG	CP009273.1	2918454	2921253	-0.46872	0.369062
TTCAGCGGTGGGTTGCCGCG	CP009273.1	4005673	4008176	6.73663	8.08584
AGGCGGGTTGGAAACCGTTG	CP009273.1	3594353	3596706	0.15775	0.129283
CGTGGCGAGGTGGTTGTGCC	CP009273.1	3001343	3003569	-0.00263064	-0.232593
GTAGGTGTAACGGTGATGTG	CP009273.1	3269812	3271914	-0.631331	0
GTGTTTTGGGGAGTCTCTGC	CP009273.1	3530304	3533030	0.912989	0.428843
GCCCGTAAAACGCGGTCAGA	CP009273.1	3823071	3824988	0.196344	1.50069
ATACTCGGTTCCGAGAGCGT	CP009273.1	4243269	4246731	-0.755805	-0.239951
GCAGCTGGTTCGTGATAGGA	CP009273.1	478553	481262	0.479208	0.158561
CAAAAGGGTTTGCAAACAAG	CP009273.1	27107	30708	0.528514	1.25849
CGATGTTGGACTTGTCGTGT	CP009273.1	1808100	1811159	-0.0844862	0.0593989
TTGGGGCGTTTCGAGTTACT	CP009273.1	3836294	3838488	0.0141449	-0.227431
CGCGCAATCGGGACGCGTCT	CP009273.1	3915041	3916825	-0.227873	0.287981
AGTACTGGCAGCTGTTGGTG	CP009273.1	1305658	1307973	6.37896	6.57289
TCTTGAGTCAGTCGATACAA	CP009273.1	4360941	4362650	0.214584	-0.376478
GGAGGATCGTGTGCGGGCGC	CP009273.1	1501709	1503892	1.3655	-0.118644
GACTAAGTAGACGAGAGTAT	CP009273.1	1157222	1159428	0.00461991	-0.216492
CGCATTTATATCTATCTGCC	CP009273.1	47248	49712	-0.120759	-0.49799
CGCGGCAGCCAAGCCGAGTA	CP009273.1	591227	593883	0.283508	0.629437
GGTGGTCCGGCCCGGTAGGG	CP009273.1	1205211	1209794	-0.671973	-0.156119
GTCGGGGGGCTTAGATGGTG	CP009273.1	575700	577967	0.513893	-0.192645
TGGGTTGGGACGAGCTGCAA	CP009273.1	2889692	2893120	1.2915	-0.514573
GATGAGAACTGCAAGTTCTA	CP009273.1	1768428	1771207	0.124682	-1.31366
CAGGTTGTCTCTGACCTGTG	CP009273.1	3255477	3257095	0.210305	0.141196
GTGTTTCGGTCATGATGCTG	CP009273.1	427372	430983	-0.0589962	-0.86507
GGCTACAGGCTTCTTTCTCC	CP009273.1	3681149	3684180	0.273579	0.789433
TTGCGTGCGGTTTTAGCGAA	CP009273.1	544278	546499	0.143109	-0.341037
GGCGTATTACGCAGCGTTGT	CP009273.1	741905	744802	-0.538574	0.199672
TGAGTGCGGGCCGTAAGACT	CP009273.1	1019480	1021844	-0.602011	0.120294
TGGAAATGCCATATATTTGT	CP009273.1	826323	828251	0.185192	1.13715
CCCGCTGTGCGGCAGTGTCT	CP009273.1	1434668	1436989	0.355413	0.0518389
TTATCTTCACTTTACACGGG	CP009273.1	2898184	2900880	1.53543	-0.533682
GCTGTGGGAAGGCTCGAGGT	CP009273.1	457790	460578	-0.3962	-0.517776
GGCAGTTACCGAGCATTTCC	CP009273.1	2273127	2276350	0.423605	-0.0605415
GTGTTGAGAAGGCGGTCGGT	CP009273.1	682972	685700	-0.0589962	-2.1281
TGGGATGCTCCAGCGGACAA	CP009273.1	4003295	4006149	0.0497433	0.443607
GATTTAAGCGGCAGGTCTAG	CP009273.1	551690	553852	2.57805	2.52421
AGTTATATAGAGCCCAAGGG	CP009273.1	2113375	2116038	-1.03043	0.222392
TAATCTGTTTTTGTCTGAGG	CP009273.1	913972	916951	-0.423953	0.0919008
GGGCTCTATGGCCGGAGGAA	CP009273.1	1592567	1594942	-0.0870106	-1.15612
TCCTTCAGTTCTGGTTAGAC	CP009273.1	2893965	2896998	0.197265	-1.60881
AAAGCTAATTGGGTATGTCC	CP009273.1	4548034	4551149	-0.369865	-0.195048
ATTTTTCTGGGGGGTTTCCA	CP009273.1	3752528	3755617	-0.200352	1.22239
GCGTGAGACTCGTTTGGAAT	CP009273.1	1476784	1480386	-0.428047	0.268379
CAAAGGTTGTCGTCTCGATA	CP009273.1	2696031	2698042	-0.46872	-1.63094
AGGTTGCTGAGTTACCTTAG	CP009273.1	1696203	1697930	-0.00128069	0
TAATGATTTACAGTCGCCTA	CP009273.1	252149	254441	0.955898	0.0794345
GAAATTCTTAGGGGGTAGTT	CP009273.1	3222904	3226164	-1.3094	-0.793549
TTAGGTAACAACATCATTTT	CP009273.1	540712	542544	0.133938	0.146217
ACGAGGCAGTGAGAGCGGGG	CP009273.1	2393475	2396606	2.49215	-0.486765
TGCTACGCTCTTGGCTCGTG	CP009273.1	1783491	1786493	0.314221	-0.36257
GCATTGCAGCCCTGTGAAAA	CP009273.1	1764112	1766151	-0.0231955	-0.507342
GGAGACGCGGGTGATTGGCA	CP009273.1	1409451	1411338	0.728072	1.24393
GGAGGGTTGGTGAACCAGCT	CP009273.1	986554	989645	-0.199859	-0.0625165
GTCTGAAGTCGGCGTGTTTG	CP009273.1	2401073	2404467	-0.209301	0.444056
GGGGGGAGCCGTTCCGCGGT	CP009273.1	3068025	3071003	-0.115728	-0.201325
GATACGTCCCGTCACATGGT	CP009273.1	1674178	1677108	-0.718302	-0.0769174
GCATACATTTGGGCTAACGA	CP009273.1	2683595	2685222	1.41107	1.31099
CTGTAGCCCAGGATGGTCTG	CP009273.1	810034	813600	1.1369	0.306978
TGGATGGGAGTGTTATGCAT	CP009273.1	1265856	1268157	-0.122248	0.586251
GGCAGACCGTACCAAACCCT	CP009273.1	4410692	4412927	-0.147501	-0.19513
AACAGGGTTATAGTCCGCTT	CP009273.1	970487	973301	0.221112	-0.263034
CGGGGGGGAATTTACCTGTA	CP009273.1	3034020	3036268	-0.339398	-0.741082
ATTGATCGGACCGGAAGTTC	CP009273.1	334531	336803	-1.46872	-2.95287
ACGTATGCCGGCTCTGGTTG	CP009273.1	2903387	2905550	-0.0870106	1.42884
GAATCGCGACATGCTAGCAC	CP009273.1	3396162	3398378	-0.0413773	0.169622
AAGAGGCTAGTGCGCTCCGT	CP009273.1	3348000	3349888	0.221112	1.73697
GTCCTATCCCTAAACGTGTC	CP009273.1	3676002	3677876	-0.634498	-0.341037
GAGGTACCTGGTAAGGGAAG	CP009273.1	2724826	2727233	-1.17665	-1.24576
ATAGTTTCGATGTAGTACTT	CP009273.1	7249	9422	-0.193926	0.321928
AAATTCATAATGCGGTGGCT	CP009273.1	3679641	3681784	0.332143	0
CCGAGTCGCGAAGGGAAGTT	CP009273.1	301802	303582	-0.0963705	3.65214
GGGGCAGACATCGTGTGTAG	CP009273.1	2387	4624	-0.586243	1.38904
GCAACGATCTTTAGTTTAGT	CP009273.1	2214509	2216867	-0.607122	-0.576695
CTTCGAGGAGAGTAAGGGTT	CP009273.1	3435944	3438073	-0.0295389	2.01854
AAATTAGTCGAGTTGTATGC	CP009273.1	4441808	4443904	0.229217	-0.75743
GTCCCGTTCGTCTCAATTAT	CP009273.1	4591414	4593595	-0.24072	-0.840343
ACTAATACTTATGTTAGCAC	CP009273.1	1996546	2001925	-0.642911	-0.975054
AGGGTTAAAGAGTGGGTGTG	CP009273.1	413772	416787	-0.0447823	0.793
TATGGACGTTTTGAGCAAAC	CP009273.1	3652035	3654652	-0.038101	0.780316
CAGCGCCTACTGATTGCGTG	CP009273.1	2115781	2118761	-0.141458	0.374396
TGGGTATTTGCGCCCTAGGA	CP009273.1	3341335	3344500	0.534772	0.652077
TGGCGGTTACATGACTAGCG	CP009273.1	436511	438780	-0.030427	0.485427
GAGCCTATTTGCAGCGGGGT	CP009273.1	4240785	4245861	-0.155245	-0.0723508
TCCTCCTATGGCAGATAGCC	CP009273.1	3602414	3606130	1.30762	2.11298
AGTATAAGGTGGAGTATGCG	CP009273.1	2537684	2541246	-0.638711	0.751612
TAAAGCGGCGGCCGGTAGCT	CP009273.1	2027823	2030454	-0.293461	1.80735
ATGTCTTGATGTGTCATTGT	CP009273.1	797689	799973	-0.320357	-0.436771
TTTCCAGTTTGGCAGGTGTA	CP009273.1	3879376	3881177	-0.00128069	1.8365
ATCGTGTAAGCGCAGAATTA	CP009273.1	2593604	2596278	-0.515854	0
ATGGCGTCACTTATGTAGCG	CP009273.1	3080188	3082419	0.306001	0.499926
TAGGCCTCCAATTTTGCCCC	CP009273.1	1408754	1409014	4.976	-0.263034
TCTCTTCGGGCGTACCGGTT	CP009273.1	3871825	3875042	-0.327409	0.703018
CGGACTGAGGGTATGTGTTC	CP009273.1	1323343	1324703	0.689805	0.638618
GCTAGCGAAAGCATCACCTT	CP009273.1	3125122	3127436	0.308244	0.786623
GTCGATACTAACCCAGCGTT	CP009273.1	676865	679816	-0.347909	0.596788
TCGGTGATACAGAGGTTTAG	CP009273.1	3691567	3694376	1.00099	0.479365
TCGATGCCTACGTTGTGGTC	CP009273.1	3285665	3288028	0.187164	-0.296982
GGTACGTCGCTCACGGCTCA	CP009273.1	3962155	3965896	3.20404	4.42033
TGGCGGGGACCATGCGGTCT	CP009273.1	249228	251602	-0.373632	0.100402
AGCGGGGCATGTGGGGAGCC	CP009273.1	1559055	1560838	0.643803	0.574694
GACGCGTCGCTTGAGTCATC	CP009273.1	2886931	2889547	-0.134764	0.287981
GCTTCAGCTAGTAGCGAAAG	CP009273.1	2822896	2825342	-0.27599	-0.760136
GCGAACGCAGGGTACTACAG	CP009273.1	3654423	3656688	0.291501	-0.192645
GCCGTGTATCGCCTAATAGT	CP009273.1	549822	553575	1.94143	1.56112
ATTCCACAGGGATTTAGCGC	CP009273.1	1601449	1603421	-0.169678	-0.560715
CTCTTGGAGTTGGGGCGTTT	CP009273.1	3082849	3084618	0.532771	0.105209
CCAACGTGTTATGACCCGAG	CP009273.1	2412157	2414651	-0.13171	-0.490326
ACACATAGGGTGGCCGTGCG	CP009273.1	3430101	3433586	-0.143181	-0.881084
TTGTGACGTTAAAGGGTATG	CP009273.1	1496136	1499767	0.031332	-0.260169
GCTGAGGGCTGTAAATCCCA	CP009273.1	3544215	3546295	0.0110396	-1.25071
CCGGGCGGCCTTTGGAATGT	CP009273.1	1580791	1583714	-0.608963	-0.830075
ACTGCATAAAACGTCCCCCT	CP009273.1	846531	849468	-0.744123	0.409161
ATAAGACTGTTCAGGCTTCC	CP009273.1	62845	65449	-0.0790618	0.536328
TCACGTATGTGGGAAGTACG	CP009273.1	2163637	2165982	0.984073	0.0848889
TTTGCTACAGTTACTCATAC	CP009273.1	1600097	1602247	-0.0447823	0.793
TCTGTTTTTATTTAGCATGG	CP009273.1	2302765	2305159	-0.0752813	0.0995357
GATGCTAGTGCACCTTGCTT	CP009273.1	2816162	2818029	1.38605	6.37885
TTACGGATAGGAGTTAAGAA	CP009273.1	2462692	2466608	1.19464	1.29546
GTCATCTCAAATATATAAGC	CP009273.1	3721872	3724766	0.039782	0.362991
CGCCGCTAGGGAGTAGCGTC	CP009273.1	2647936	2650570	-0.465929	-0.254929
CTGGTGCGTAAACAAGATCA	CP009273.1	611972	613168	0.117308	0.370127
GGATAAGTCCTCGATTGCTA	CP009273.1	916774	920001	2.35039	1.54432
CCCGCAGGTAGAGGGGGAAG	CP009273.1	3216945	3219611	0.340411	0.0786569
AGGGACGACTTTGCGCGTAC	CP009273.1	2582140	2582314	0.0150711	-0.580968
CTGTAGTTGGGGATGATTGT	CP009273.1	1652666	1654903	0.0649925	1.06627
CTTCCGTCCTGGGATATGGT	CP009273.1	1315440	1317796	0.455	0.163499
TATTGGAGCGGCTGTGGGTC	CP009273.1	2384491	2387174	0.173806	-2.63227
TGTCGGGCCGCAATATAACT	CP009273.1	1089458	1090992	0.283464	-0.0697883
TGCTCACTTGGCTAGTTGTT	CP009273.1	3283508	3285623	-0.358388	-0.376871
AGTATAATTTAAATGGCTTT	CP009273.1	3781676	3784118	-1.22635	-1.58496
CGATCGTGGCCTGCGGGACG	CP009273.1	2412895	2416109	-0.15916	0.356694
TAGTTCCCGGGGCTGGTTGT	CP009273.1	4621332	4625064	-0.375256	-0.0985893
AGCGCCATTGGTCAGAAGCC	CP009273.1	4177007	4179429	1.22111	0.736966
TACCGTGAGGAGACCGGCCG	CP009273.1	2127350	2129441	-0.126539	-0.136754
CGGAATCGGCTCTTAGTGAG	CP009273.1	2936647	2939704	0.365502	-0.703607
TCCGGCATGTGTTGCCAGGG	CP009273.1	3571085	3575073	0.0853937	-0.621145
CTAGGTAGTTACGTGCCCTA	CP009273.1	2704025	2705842	-1.059	0.626783
ACTTTGGAGGCACCTCCTTG	CP009273.1	2402802	2404967	1.96135	-0.242686
CGGCCCGGTTAGTTGCCTGG	CP009273.1	681127	684529	-0.84898	-1.79256
TTTCATGTACTTTATTTCGC	CP009273.1	626100	630085	1.49795	1.42884
CCGATCCAGTGGGTTTTGTG	CP009273.1	2673041	2676343	-0.397798	-1.88194
AAGTTCTCAACTGGGGTATG	CP009273.1	2374264	2376907	2.17286	-1.11864
TGTGTTGAAGAGGGGGATCT	CP009273.1	1758609	1760940	1.46249	0.212806
TAGGACTGCCCAATGTGTAT	CP009273.1	1963828	1967480	0.0417228	-1.09954
TGCTAGGTTCAGATGCATTC	CP009273.1	1512774	1515903	0.18047	1.28129
ATTTCACCGTAAATCTCGCG	CP009273.1	890038	892302	-1.05427	0.198546
CGTGGGCGTAAGGCCACGTT	CP009273.1	4570	7758	-0.408939	1.42884
CATTGTAGCGCGCTGAGAGA	CP009273.1	3744340	3747158	0.496565	0.390931
CTTGTTGGCCGCATTGTAAA	CP009273.1	108414	112989	0.728072	-0.925999
CAAGCGTCTGCTGCATAGGG	CP009273.1	1849113	1851071	-0.152989	-0.456563
ATCTAAATACCGGAGGTCAA	CP009273.1	3870625	3871124	-0.105389	0.825502
AGGGAAGATGGTCCTGCGAG	CP009273.1	1049059	1051501	3.39501	0.795382
AAGGGGTAAAGTTTGATTGG	CP009273.1	3976565	3979241	0.912989	-0.893085
GCGGTGATTTGAACACGGAG	CP009273.1	3988508	3991779	0.410489	-0.336691
TGAGGCGCGCGAGGGGGTTG	CP009273.1	4345789	4348316	-0.587878	-0.750096
TGGTTCGAGAGGGCATTGGC	CP009273.1	1960320	1963483	0.0771225	0.18772
GGTCTGGGTGAGAGAGTGGC	CP009273.1	974958	977826	0.504905	-1.5642
TCCAATGATCCGGCGTTCGG	CP009273.1	1763785	1765935	-0.219461	-0.118644
AGACTTTGTTCTGTACGAAC	CP009273.1	2140501	2142910	-1.44185	0.395929
TGTTACTGCGCAAGGTGCGG	CP009273.1	4151162	4154087	-0.244552	0.59323
CTTTATGGGTGCATTATCCG	CP009273.1	3259464	3263098	0.280446	0.297494
CTAACAGTCATAGCTGTTCC	CP009273.1	3443921	3445287	0.525966	0.0418202
TATCCGCTTAAGGTTATCCG	CP009273.1	1271941	1274653	-0.293461	-1.77761
TCCGCTGAATAACTTCGGTA	CP009273.1	4217000	4218748	0.38461	-0.36257
GTGTCGTCCATACTACTCGT	CP009273.1	2753143	2755191	1.80607	1.32193
TCTGGGGTACACGGTTATTT	CP009273.1	3838735	3840687	0.638233	-1.30535
ACTCGTGGGGTACCACGTGC	CP009273.1	3603672	3606108	-0.314941	-0.420576
GTTATCGCGATTCATAGACG	CP009273.1	2914517	2914849	-0.0597745	-0.357909
ATAGCGCAGGTGGGTGGTGG	CP009273.1	2851363	2854151	0.255877	-0.965235
GCGGATAGCTGAAGGGTCGG	CP009273.1	3943377	3947288	-0.171114	-0.1488
TGTTACCAGAAGCATGGTAA	CP009273.1	535717	538120	-0.412514	-0.680932
CAGTTAACCACAGGCCGGTT	CP009273.1	2995033	2997530	-0.240802	-0.482748
CGGAGGACGCGTGTTGTCCT	CP009273.1	3447650	3449564	0.268169	-0.154577
CATGCAGGTCTTGTCCGCGA	CP009273.1	3275345	3277794	0.613429	-0.678072
ATCTATACATGCTGACTGAG	CP009273.1	887387	889283	0.163746	-0.490326
GTTGAGCGGGCAGTGCCTGT	CP009273.1	3082992	3083411	-0.319126	-0.0442806
TTAACGATGTCGAGGTGAGA	CP009273.1	4487424	4489810	-0.662395	-1.10074
GCTCGAGGGCCCCAGAGAAA	CP009273.1	2750162	2754572	-1.5565	0.281286
ATGTGGGATTGGTGGAGCTA	CP009273.1	508493	511091	-0.353404	0.872943
CAAGATTTTTGGTTCTATGG	CP009273.1	460161	462159	0.517777	-0.220126
AAGCGGTGTAAAAGGATGAT	CP009273.1	1851495	1853458	-0.386571	0.392317
GACCTACCTGGGAAGGGCCT	CP009273.1	2301214	2304690	0.252682	-0.690896
ACTGTTTACGGACGCAACTT	CP009273.1	3143502	3145833	1.83207	1.93289
CAACTGATACATCGCTACGG	CP009273.1	352683	356771	-1.24455	0.271302
TTCTAGAATCTTGTTTTTAG	CP009273.1	3147384	3150101	-0.812836	0.510373
AGCTGATCAAACCTTGGTGG	CP009273.1	3818015	3819990	0.102467	-0.118644
GTGCCCCGCTCGACGACGTG	CP009273.1	4060044	4062116	-0.699454	0.479365
GGTTACTCTGTATTAAGGGC	CP009273.1	3525785	3528524	0.221112	2.32193
CTAGTCAAGGTGTGCGTGTT	CP009273.1	3981076	3983761	-0.0262565	0.0991379
CCAGGTTACGTTAGCAAGCA	CP009273.1	4562106	4564299	0.463369	0.00124963
GGTCGTCTCCTTCAACATCT	CP009273.1	865117	868295	-0.865543	-0.349689
GACATTTCGAAGCGTTTTTG	CP009273.1	4122881	4124852	1.63942	0.347923
GAAATGTGCTATGTCAGGTC	CP009273.1	4586789	4589640	0.229725	-0.254421
GAGCTGTAATGTTCAACCCT	CP009273.1	3896320	3898790	1.11093	1.04182
TAGCGTCGGAGATGGTTTGT	CP009273.1	3158671	3160335	0.0530963	1.09251
TCCGTACCGTTTAGTGAAGT	CP009273.1	2764044	2765632	1.89096	1.08489
AAGACGAGTATGTCGTTGGA	CP009273.1	3038868	3041478	0.706539	0.63743
CAAGCTGCAGGTAGGCAACG	CP009273.1	190039	193069	1.73499	1.2362
CGCACATCAGATTTGGAGTA	CP009273.1	643060	645832	0.168979	-0.189636
TCGGTATCCACCGGCGCAAC	CP009273.1	3561253	3562827	-0.208876	-0.47063
ATCTCACGAATATTGCGATA	CP009273.1	3217099	3220596	-0.361533	-0.593492
TCTTCTTGTTACGGTACCGA	CP009273.1	1207535	1211021	-0.446967	-0.815635
AATGCGTATTTAGACGAATC	CP009273.1	459887	461877	0.117501	0.375558
CCAGGTCCGTCTTCGGGATT	CP009273.1	97365	99721	0.937864	7.87812
CTTGTGGGATTCGTCTGGCG	CP009273.1	2446634	2449561	-0.441686	-0.33349
CTAGGGACATAGGGGGGTGT	CP009273.1	3565569	3567585	0.170486	0.423305
AGAGACTCGAGCGTCAAAAC	CP009273.1	1876444	1879009	-0.401521	-1.05559
CCTTCTAGGTGTCTCGTGGT	CP009273.1	514816	519066	0.387361	0.59836
GGCTGTGGTAATCGCTCAAT	CP009273.1	1125772	1128593	0.153998	-0.78958
GGTTTTCGCGATGTTAGTGG	CP009273.1	1086406	1089471	-0.596024	-0.665133
CAGAGGCATCGTGTTATGGC	CP009273.1	2240709	2243762	-0.238687	-1.00294
TTCTCTCAGGTCGCGCATTT	CP009273.1	3743566	3746251	0.408662	0.187551
CGAAATCTAGCTCCCTTGGG	CP009273.1	365019	367801	-1.26921	2.05399
TGCGACCTGTCCCTTATTTA	CP009273.1	1423326	1425806	-0.406641	-1.04833
CTCAGGTGTCGGTTCGATGG	CP009273.1	436060	438387	7.85063	8.5721
AGACTTAATATCTATTGCAG	CP009273.1	4405128	4407280	-3.21312	-0.112303
AAGGTGCGTTAAATGTATAT	CP009273.1	470325	472107	1.98799	-0.394279
ACACTCTCACATCATCGGCA	CP009273.1	906648	908439	-1.69035	-0.174498
GGTCGGCCAGGGAATAGAGT	CP009273.1	1410283	1413599	-0.0683949	-0.722466
AATGCTAACCCTTCGGGCTT	CP009273.1	2043130	2046942	-0.208573	-1.17815
GTTGCACGTATCATCGGGGG	CP009273.1	2516726	2518811	-0.453354	-0.643769
CTATTTGAGCCGTTAATAGT	CP009273.1	4179011	4179724	-1.28744	0.398341
GTTCGGTGGGTTTCCATAAG	CP009273.1	3163255	3165458	-0.443402	-0.734903
GAAGTATCGCGCTGTGTCCC	CP009273.1	2066440	2070583	-0.0846574	3.83972
GGAATTCCGAGGCTACTGTT	CP009273.1	1669173	1671790	-0.100816	0.415037
CATTTAGGATGCGCGTGCGA	CP009273.1	1741905	1744316	-0.515854	-1
TGACCAGTTTATCGTTTTCA	CP009273.1	2309271	2311919	0.153998	1.08489
GACCGGATACGCTGGGTTTT	CP009273.1	586316	589823	0.0129052	0.107119
GTTGGGCCTTTGTCCTTTTA	CP009273.1	2939363	2941235	2.06911	2
GATTTGGTGTGGGGTCGGGA	CP009273.1	1695940	1696894	0.0159973	-0.0531113
GTACCGCGTATATGCTCTTC	CP009273.1	1421574	1424611	-0.631331	-0.115477
ATTATGGCTGATCCAGCTAA	CP009273.1	793579	794920	-0.303047	-0.524159
CTGAGCAGAACAATGTGGGG	CP009273.1	2926963	2929120	0.65113	0.0965944
ATGATAGCGTTCCTGGAGTC	CP009273.1	4412049	4412453	0.918043	0.14439
TAAAATGCTCAATCCATTAT	CP009273.1	2885671	2887660	1.38736	0.417788
AGAAAGGTGCGTTGTTTGCG	CP009273.1	1133168	1136029	0.525966	2.04182
AGTCTCTGATGGAAATTGTG	CP009273.1	4126299	4128406	-0.0730714	0.764711
GCTTGGTTTGTTGTTGTGGG	CP009273.1	3358241	3361950	-0.971533	-0.455679
ATTTTATTGAACCGTGCTGC	CP009273.1	3623306	3625082	-0.838698	4.2487
GTTGTTACCCACTAGCTATC	CP009273.1	836531	839646	-0.0386475	1.44244
TGAACTATGAAATGTTTAGT	CP009273.1	833854	835628	-0.691469	-1.03544
GCTCTATTCTCTCCACCGGG	CP009273.1	2007429	2009669	-0.309403	0.206451
GGGAAGAACGAAGCTTTTCT	CP009273.1	1843273	1846379	-0.503223	-0.34645
TGTGTCGGCGGGAGGCGAGT	CP009273.1	2371922	2376939	-0.417093	-0.564204
GTTGCAGGCTCTGACGTCGG	CP009273.1	3032359	3034824	-0.458033	0.379749
CAAAACCGGGGTAGGGCATC	CP009273.1	4431057	4433164	0.171994	0.550344
AATGATGCCAGGTTTACGCG	CP009273.1	4083465	4085951	-0.474034	1.62678
TATCTCTATCTGGAACTTTG	CP009273.1	2131765	2134425	-0.258305	0.257549
TGTGTTGAGTGGGTATGCGC	CP009273.1	2197829	2200363	-0.58682	-0.251539
AGCCTTTTAGGGGGGGATGC	CP009273.1	63761	66710	-0.702475	0.228416
ACTAAGCCGGTGTTGAGCGC	CP009273.1	1136356	1139105	-0.146308	-2.08989
CCTCGTTTAGACACGGGATT	CP009273.1	4114572	4116835	-0.171673	0.858754
GAGTACGGCTCACTATAGTG	CP009273.1	2183267	2185541	0.117003	-0.174498
GGAAAGCTAGTTGGTGGAAC	CP009273.1	744712	747291	0.427563	-1.37851
GCCGCACGGCGGAGTCTGAT	CP009273.1	3592502	3596024	-0.525335	-0.709921
TCTTTCATACCGAAATCCCA	CP009273.1	293569	297021	-0.038101	0.378217
AAGCAAGGACATACCCGACG	CP009273.1	3180871	3182514	-1.33299	-0.402098
GCAGGTCGGCCCCCCGTTAG	CP009273.1	3760095	3763128	1.57595	1.01381
CCCATAGCAGGCGCGGCTTC	CP009273.1	2503400	2504840	-0.213119	0.110089
CCGTGGTCTTGACTTTATCC	CP009273.1	3992051	3993828	-0.331039	-0.230223
GCGAGTGAAGTAGCGGCGAT	CP009273.1	3952642	3955632	-0.846002	1.25481
GTATCAGATAAAGCCCTCTA	CP009273.1	68377	71179	-0.0653697	-0.181784
AAGTGTCGTACTTAGTAGAG	CP009273.1	3510044	3512443	0.554535	-1.51457
TTAGGAGTGTCGGTGTTGGG	CP009273.1	1661414	1664460	-0.472421	-0.389984
GTGCTTCGTATGTGTATTAA	CP009273.1	173287	176845	-0.337661	-0.143735
GCCGCCCGGCATCTTCGTAG	CP009273.1	1826897	1830225	0.153998	0.307281
GTTTTGTACATGCGAGCTTG	CP009273.1	3807567	3809954	6.4834	0.602423
TGTTTCAGGCGGCGTTCTTA	CP009273.1	1154463	1157761	1.04357	0.559427
TGGTTAGCAGGGGAGTGAGA	CP009273.1	1370345	1372324	0.361042	-0.040642
AGGCCCAGTCTGTCTGCTAC	CP009273.1	2069821	2072591	0.984073	0.499926
TATGGCGTAGTACATAGGGC	CP009273.1	2089012	2091653	-1.30543	-0.567188
ACGGGTCGGGATGCGCAATA	CP009273.1	3213440	3213792	-0.193926	0.321928
GCTAGCCTCGGGACTCGCCG	CP009273.1	2320533	2322800	-0.310844	-2.25442
TCAGGTTGGGGGGTTGATAA	CP009273.1	34195	36040	-0.303822	-0.473859
GGTTTTAATGCTGATAGTAA	CP009273.1	2203268	2205718	0.648195	-0.058344
TTTTTAGTTCCATGCCTTGC	CP009273.1	1851366	1853962	0.113825	-0.0053245
CTTGGAACCTTTTGATCACT	CP009273.1	41269	44965	-0.284359	1.94652
AGGTTGTGGGAGCCTAGTCG	CP009273.1	4113577	4115931	-0.0284805	0.0777291
TTTATTTCAAGCTCAGCCTA	CP009273.1	2575856	2577864	0.0577822	-0.699382
GTCTTGTGGAACGCTTACTT	CP009273.1	1680706	1682504	-0.2314	-0.378512
TTGGGGTCACGCTGTTGCCG	CP009273.1	338817	340531	-0.138701	0.236671
ACCTCATCCGGCTCCGAGTT	CP009273.1	824805	827156	0.0168832	-0.323354
TTGAGGGCGAGAAGCGGGTC	CP009273.1	4041461	4044938	2.89096	2.25481
AGCGTGCGTTCAGGTCTGAC	CP009273.1	4125993	4128594	-0.503254	-0.466568
GTTCCTGGGGAGGATTACAG	CP009273.1	4568146	4570327	-0.556496	0.959358
GATTCGAGCATTAAGCCAGA	CP009273.1	1701442	1703746	-0.31257	-0.418205
TCGGATGTCGCGGGGTGATG	CP009273.1	799706	802264	0.0812412	0.262676
TCCGACTAAAGGGCCCAGCA	CP009273.1	2662850	2665772	-0.00128069	0.684498
GGGATGTTGTATTCGTAGCG	CP009273.1	4438870	4441261	-0.224514	0.29134
GTCCAATTTCACGGACCCAC	CP009273.1	799183	803274	-0.439682	-0.245756
CGGACCGTTGTGGCCAGGCT	CP009273.1	909730	911565	0.403976	-0.495208
GCATTCCGCCCAAAGTCTGG	CP009273.1	34523	37434	0.0589561	0.519315
AAGGTTGTGATGGCAAATTT	CP009273.1	3588172	3590624	0.100979	-0.197611
TTGAGTCGCATGGCATGCCC	CP009273.1	3540362	3542428	0.713425	0.00688639
ACAGCTTAGGTCCCTGGCTT	CP009273.1	303608	305772	0.170081	0.498308
GTGGGTCACGATATAGGTCT	CP009273.1	4185045	4188807	-0.25716	0.359977
GTCAGTCAGTTATAGTTGCG	CP009273.1	4020694	4024098	0.755448	1.2713
GAAGTGTACAGGGGTGCGGA	CP009273.1	1489683	1492169	-1.8677	0.0631938
TTTAATTAGTTACAGGTAAC	CP009273.1	3214121	3216804	-0.334007	-0.882283
CGCGGTCCGACGTGCGAGGA	CP009273.1	1899115	1899292	-0.317308	-1.38642
TTGGTATTATCGTGTGGGAC	CP009273.1	2410089	2412341	0.380768	0.797087
GGGGATGTATTAGTGTGAAC	CP009273.1	2476191	2476675	-0.0436831	0.472171
AGTGTGTCCGGTAGTCCACC	CP009273.1	643354	646567	-0.362088	-0.546674
CCGTAGATGGAGTGTAGCGG	CP009273.1	4363473	4365079	0.525966	0.0418202
TGCGGTGCTAATTTGACAAA	CP009273.1	1159628	1162171	-0.222832	-1.02891
GACTCTGTGTATGCCCTCCC	CP009273.1	2167029	2169134	-0.792563	6.44302
TCGGATGGTGGGATCACCCT	CP009273.1	1246896	1249209	0.443504	0.959358
CGTGTGGCTCCCTCGCGTAT	CP009273.1	2537431	2540026	1.40658	-0.0104544
GGTAGGATTTAAGAGTTCTT	CP009273.1	1504548	1507238	0.221112	0.621488
AACGATCATGTCTAGTACAG	CP009273.1	581196	583814	0.263622	0.421924
CGTAGCGATGAATGTAAGAA	CP009273.1	2535614	2538087	0.988938	-0.232173
TTTACGCATATCTTGTACCG	CP009273.1	3389165	3391225	-0.254061	0.0492481
ATAGATGATACAGGTGTGGT	CP009273.1	2031873	2033906	0.116243	0.047134
CATCGGGGGGTATGCGTTTG	CP009273.1	949554	952065	-0.326738	-0.132812
GATGTGTTTTGAGATCCGAC	CP009273.1	3305776	3307751	0.443504	2.28129
AGACATCGGCGTCTTACGCA	CP009273.1	1210093	1212059	0.388463	-1.41761
GAGAGGACGAAGCATCGCGA	CP009273.1	1032254	1034218	-0.739718	-0.223864
TCCCGCTACATCTATTGCAC	CP009273.1	2430381	2433023	-0.463386	-0.36257
GCTTGCCCAGACATCGAGGC	CP009273.1	1187822	1190797	-0.620875	-0.590448
TATGATTAGGGTATGCGAAT	CP009273.1	2056553	2058447	0.183813	-0.0372985
ATCCTATGGAGGTTCGAGTC	CP009273.1	1036064	1038550	-0.219461	0.881356
GCATCGATAATGGAAGCATA	CP009273.1	3003920	3006610	-0.0671856	-0.418065
TGTGGATGTTACGTTGGGAC	CP009273.1	321688	323957	-0.927452	-0.259595
AGCAGTCTATAGGCACTAGT	CP009273.1	863276	865703	0.525966	0.626783
GCAGAGCAGGCTAGGTGAGC	CP009273.1	3270381	3272697	0.176024	6.14034
CTGCCATGGGCCCCCTGAAT	CP009273.1	962549	962777	0.306001	0.307281
TTGATACCGATGTGCTATTG	CP009273.1	3774948	3777301	0.283847	0.103093
GGCTCTTCTGTGGGACTCCG	CP009273.1	79745	82763	-0.39043	-0.145878
CGGGACGGCCTCCGCGCGGC	CP009273.1	2312747	2315568	-0.146792	0.047134
TTTCGGTGGACGGGTAGGCC	CP009273.1	2815799	2819497	-0.489583	-0.521216
GTATAGGAGTGGAGGATATA	CP009273.1	4135982	4138312	-1.137	-0.0361823
ATGGCTTGCCGATTTGTGGT	CP009273.1	1116270	1118610	-0.964	-1.44815
TTTACAGGCGGAGGCTGGTG	CP009273.1	2006279	2009627	-0.334938	0.180916
AGTCGGCCGACATATCTGGC	CP009273.1	3706780	3710093	-0.474034	-0.452945
AATGAGTCGTACCCTAGGGT	CP009273.1	3687131	3689337	0.267654	-0.216492
ACTATTACTACTCTAACCCT	CP009273.1	3787366	3790192	-0.0692763	-0.377851
GGCAGGTTGTTATACGTCGG	CP009273.1	2906850	2909688	-0.037476	0.255985
GGGACGGGGTGTTATCGAAT	CP009273.1	3428513	3431567	-0.248101	-0.732247
AACGCTGGCTGGAGCAAATC	CP009273.1	1224355	1227842	0.240322	0.756176
TTGGTTCGCCGGTTTAAGTC	CP009273.1	2848944	2849060	-1.56979	-1.6389
ATTTGGCTAGGCTGGTTGGT	CP009273.1	2918507	2921379	0.075995	0.00688639
TAGAATAGTGTAAAAAGGCA	CP009273.1	971106	974851	1.54683	1.94437
TGTTCAAACGGCCTGTAATG	CP009273.1	888744	891990	0.569035	0.0848889
GTGCGTATTGAAGAGAGTGA	CP009273.1	4505669	4508821	-0.399395	-0.231464
GCGCTAGTAGGTGGGGTCGG	CP009273.1	3195853	3198680	-0.984133	-0.256775
CGGCAAGGTTGTACAAATAG	CP009273.1	3495645	3498172	-1.11449	5.82763
ACCATAAGAAATGCGGGTAC	CP009273.1	1041646	1043538	-0.630274	0.0375832
GATGTATGCAGAAATGGTGG	CP009273.1	878184	880419	-0.39349	-0.256148
CATTGAGATAGACTGACTAC	CP009273.1	3089680	3091873	-0.125907	-0.398549
GTCCCATATTCTAGGAGTGG	CP009273.1	121169	123453	-0.386571	-1.45568
TGACTAGAGTTTTGCTTGAA	CP009273.1	2429296	2431647	-0.193926	-0.263034
TGATGGGATGCGACAGGGAG	CP009273.1	4468383	4470974	-0.397798	-0.881944
CCACTCACGCAGTCAACAAG	CP009273.1	2070444	2073002	-0.231884	-0.439513
TATCTACCCAGCGGGGAGTG	CP009273.1	537000	540381	0.397492	0.135738
TGGGCGGGAGGACGTCGGTG	CP009273.1	3115757	3118522	-0.0495359	-0.31129
ATTGGCTCAAGGCGCAAAGC	CP009273.1	1456959	1459654	-0.450266	-1.10434
ATCAAGTAATGCACTTAACA	CP009273.1	1589956	1591841	-0.193926	-0.678072
GGTGGCCCGCTAATGGAAGC	CP009273.1	2836109	2838050	0.261754	0.192645
GTGCGTAGTCTTCTGCCTGC	CP009273.1	4203906	4205348	-1.04478	0.471072
TCCCTGTAGGAGCGTTACCA	CP009273.1	2696727	2699486	-0.352355	-2.8365
ACGCTGCTGTGGTCGTGTTC	CP009273.1	1358908	1361434	1.27429	0.790146
CGATTTGCTTTTTGGGCAAT	CP009273.1	1308405	1310429	0.406978	-0.192645
AAACCAGTGGGCTTTTGCCT	CP009273.1	67535	69949	0.353472	-1.13067
ATTTTGGGTGTATTCTAGGC	CP009273.1	4296398	4300358	0.62943	0.408318
TAAGTGGGTGTGCTTATGAC	CP009273.1	4398253	4401052	0.681054	-0.332021
AGATAGCTGCAAAGACAGAA	CP009273.1	835777	838098	-0.846002	0.669851
TTCATGCGGCTAGCAAGGTT	CP009273.1	2666536	2669690	-0.608963	1.12928
GTGAGGTTCTAAAGCGTTAA	CP009273.1	3930817	3933155	0.443504	1.08489
ACCTGATCTAATCAGACTTT	CP009273.1	3256230	3259453	1.154	1.34792
CGGCTATTAAGATCGGTCCC	CP009273.1	2293250	2296268	0.511891	-0.557218
GGCGCGTGGCTAGAGAGGTT	CP009273.1	3712167	3714603	0.180754	0.601451
GAAGGCGTTGTTAGTCGCGG	CP009273.1	2779990	2782650	-0.0980658	-0.319177
GGGACGCTTTCCTGGCGATA	CP009273.1	1182758	1184812	-0.556496	0.281286
CGAGGGACTACCGCCGGGTC	CP009273.1	2893452	2898063	-0.646564	-0.597837
AGAGTGGTTGTATGCTTCGG	CP009273.1	2777460	2779254	0.434286	-0.428372
GTCTTGCTTCGACATATTAA	CP009273.1	3086017	3090260	4.44617	4.10344
GTGGTGTGGTCCAAATTCAG	CP009273.1	429354	431451	0.308431	0.309712
GACCATCATGCAGTTGTGGA	CP009273.1	2008007	2010341	0.118907	0.57336
TTAGGGCCCCTACGGAATAG	CP009273.1	2952561	2953268	0.0486445	0.105067
GTCGACTGACGCTATAGTGT	CP009273.1	4325932	4329781	1.25588	1.77173
TACACCTAATGCCCGCGGAA	CP009273.1	3586719	3589690	-0.634498	0.0512805
GCTCTATTCCTAGCCCAGTT	CP009273.1	2545540	2547990	1.28251	0.672835
CATTGACCCGCACGCGACTC	CP009273.1	3377489	3381014	2.25704	2.04646
GGTGACTGTGGGTTCGAGGG	CP009273.1	4272596	4274502	0.513079	0.538607
GGGGGGTGTCTATTTCCAAC	CP009273.1	2681395	2684599	0.0378247	0.368123
AAAAACACTGGGAGCCGTCC	CP009273.1	3736831	3741175	-0.195167	-0.381927
GAAGTGTGCAAGGGTGTGGC	CP009273.1	3899	5110	-0.148122	0.0458037
TTCCCGGTTAGAACGTGAGG	CP009273.1	3895712	3897771	-0.0147355	-0.241909
TGAGTTGATGTGTAGCGGCT	CP009273.1	1349346	1350680	0.806074	0.321928
CCATAAGGCGAGAGCGGAAT	CP009273.1	528786	531004	-0.0406499	0.153276
GTCTCTAACTATGCGCCAGT	CP009273.1	4269974	4272307	0.273764	0.169744
TAACTACCGGCCTTGCGTGG	CP009273.1	724231	726532	0.477292	-0.0893158
GAAGGGCGGAGACGTACTAG	CP009273.1	953119	955318	-0.0870106	0.428843
AGTAACATATCCGCGGTGGT	CP009273.1	652982	655106	0.243511	0.315758
GAAGGAGGTGGCGTCGTTGC	CP009273.1	2383861	2384003	-0.347172	0.0111406
TAAGTACGGAGGGGCCTTTG	CP009273.1	3603210	3605407	1.20971	-0.274439
TGGGCTGGCAGGGAACGGCG	CP009273.1	4178129	4182306	0.6526	-0.0539388
CAATTTACAGGGTTGGAATA	CP009273.1	558949	562095	0.663894	0.945283
CCTGAGCATTTGTGGGGATT	CP009273.1	2403355	2405728	-0.96148	0.139337
GCTGTATTGCGTGGTAGGCC	CP009273.1	505055	506994	-0.0477689	-0.498748
AGGAAGATTCTACTTTTGAA	CP009273.1	4023571	4025528	0.034203	-1.03491
TTTTTTTAGTAGCCGGCTTT	CP009273.1	2712184	2714447	-0.923789	-0.407935
TTAATACATAATCTGCGAGG	CP009273.1	2351262	2352704	3.44993	-0.678072
TGCCTAAAGCGTAGCGTTCA	CP009273.1	381561	383390	0.40098	0.538322
CCACGGGTTTCGTTTTGAGA	CP009273.1	2390251	2392436	-0.193005	-0.294682
TTTGTGTCGGTAGTTAACCA	CP009273.1	3276231	3278951	-0.878424	0.374396
GAAATGGGAAGCTAGATTAG	CP009273.1	3885057	3888563	1.0951	-0.974005
TGTATTCGAATCCAAGAAAT	CP009273.1	4501550	4505472	-0.269214	0.568568
TTGGAGCTGGAGCACGGGTG	CP009273.1	3839728	3842230	-0.165507	0.122395
TCTATCCCAATGTCCGTTAG	CP009273.1	3830946	3833235	0.0141114	-0.654459
GATCAGCGGATTGGACGGTG	CP009273.1	3856050	3858308	-0.977532	-0.783606
TGCACAGCATGACCTTTTAG	CP009273.1	2814568	2817580	0.998719	-0.485427
TTGATCTATCCCGTTATTTT	CP009273.1	525593	530469	-0.00877847	-0.492925
ACGCCGAGTATTAGCCAGTT	CP009273.1	1070397	1070539	-0.708499	-0.607683
GTAGGTAGCCCGTCTTTCCG	CP009273.1	461746	466274	-0.971533	1.54432
TTCTCTCCGGAGCCTGGATC	CP009273.1	3726497	3728969	0.0544619	0.570316
TCAGTGGGTTACTGGGTCTG	CP009273.1	4046228	4048313	-0.564489	-0.0486348
AAGATATGCGGTCGTGGTAT	CP009273.1	3606612	3608344	0.0284667	0.544321
GATTAACCTGCCCCAGTTCG	CP009273.1	1134571	1136660	-0.27554	-0.42711
TAAGCGTAGGTATAGCTTCT	CP009273.1	1950909	1952674	-1.65336	1.18442
GTGGATGTCTGCCGGGTTGT	CP009273.1	1959541	1962091	-0.26104	-0.0906827
TGTCGCCTAGATAGGCTGCG	CP009273.1	1557643	1560082	0.420121	0.655867
GCGATTGGTACAGTTCGGCT	CP009273.1	321774	323499	0.912989	1.69188
TTTCGGCGGGGGGAGTAAGT	CP009273.1	963648	966167	0.181932	-0.302215
CTTAGTGCCGTGGTGAGACA	CP009273.1	157226	157804	0.694566	1.38034
GCCGGTTTGCACTCACTGAG	CP009273.1	4335027	4336537	0.631577	-0.174498
GGGAAGACTACCGGGTGATG	CP009273.1	3767182	3769392	-0.45982	-1.52893
ATTATTATAGCGATTCAGGT	CP009273.1	332109	334828	0.631577	2.14743
ATTCCGGGGGGTAGCAATTC	CP009273.1	2199008	2200894	0.391037	-0.678072
GCGCGCTCGCTTAAAAGTGC	CP009273.1	2297425	2299961	-0.605478	-0.344881
ACTGGGGGTGATAGGGGTAG	CP009273.1	644052	647234	0.448227	-0.316027
ACAGCGCATAGTCTATATCT	CP009273.1	1954155	1956423	0.550419	-0.156119
TCATGAGCCCAGTTTTCAGT	CP009273.1	3361901	3364281	0.518912	0.186769
CGAACTTAGAGAAAGGCGGT	CP009273.1	324819	327268	0.497952	1.01381
ATAAGGAACAGGAATCATAT	CP009273.1	1045121	1046996	5.70893	-0.095618
ATTACTAAAAGGTTGCGCAA	CP009273.1	634035	636171	-0.854176	6.04969
CTACTTTCCTGGTATATCAC	CP009273.1	3484655	3487201	0.755448	0.271302
TCCTGGCGCCGGTCAGTTGA	CP009273.1	4623346	4626274	-0.545	1.1635
TGGGAAACGCTCCTGCCAAG	CP009273.1	1062995	1064363	0.9346	0.66416
TTCTGCCGCGAGAATTGTAG	CP009273.1	3174067	3176220	-0.474034	0.0418202
GCGTGCGGAGCACGCAGAAT	CP009273.1	2830684	2833701	1.33815	0.854005
ATGCCGTAAGTGCGTATATT	CP009273.1	3396310	3397877	-0.0955221	-0.472753
TATAGGTCTCAGCCAATCTA	CP009273.1	171846	175321	0.23096	-0.890617
GTAAGGAGATCTGCGGAAAT	CP009273.1	2754637	2756902	0.153998	-0.652077
GTGCCGGAATGGGGCGTTGC	CP009273.1	1436725	1439974	-0.829514	0.0648511
AAACAACAAGACTTCTTAAT	CP009273.1	3539687	3543145	-0.088859	0.520104
ATGCTGTGGCATGGTCTGGT	CP009273.1	84522	86958	-0.0603426	-0.129451
ATGGAATTGGTGCCAGCCGA	CP009273.1	3450587	3452737	0.21255	-0.271596
CAGGGCCCTTATGTACTGCG	CP009273.1	2687969	2691085	2.69868	3.72674
TCGAGGTATGCGGCAAAAAT	CP009273.1	1410406	1412159	-0.030427	0.122857
TCGCCGTGTTTAGATTCGCG	CP009273.1	911273	913825	-0.0858437	-0.161466
GTATGTAAACCTTGCTTACT	CP009273.1	1644534	1646457	0.0453971	-1.08261
GGGTCGTTTCGTGCACATGT	CP009273.1	880375	882604	-0.592771	-0.491955
AATTATGGCCGCTGGCACTT	CP009273.1	3056401	3059257	-0.612639	0.09586
TTGATTTATTGGTTATGTTG	CP009273.1	4146993	4149889	-0.335282	0.341037
ATTTTGGGTTGAGGCCAAGT	CP009273.1	646148	648616	0.0334847	-0.0356239
GTTTCGTGCAGCAATGTGTC	CP009273.1	1576966	1579445	0.519453	0.334867
CTAGGAACGCTACCTTTTGA	CP009273.1	634923	637751	-0.184527	-2.1281
AGCCGAGCCAATGAGCAGTT	CP009273.1	537048	538969	-0.173167	0.48019
ACACGAGTCTCTACGTAAAG	CP009273.1	4360224	4363284	-1.26921	0.24664
GGAGGCGTGCGGGCATCCTC	CP009273.1	3225207	3227139	0.10036	2.30427
AAATCTTAGTAAATAATTTC	CP009273.1	1066883	1069070	-0.317308	-0.27094
GCAATGTGCATCTGTGTCGG	CP009273.1	4510774	4513755	-0.00805922	-1.19265
AATTTGATGCTTGGAAAGAA	CP009273.1	2479603	2484130	0.738642	0.853397
CGTTATAAAACGTGCCGTGG	CP009273.1	3307909	3310298	-1.37753	-0.376245
CGTGTTTGCTCATGTGCAGA	CP009273.1	392111	394011	-0.0765688	0.297266
GCTTAAGTTTTTTTTCTGCT	CP009273.1	2788187	2790715	0.647957	0.276285
ATGTTCGTGGAGACGGAACG	CP009273.1	1377944	1380967	-0.257288	-0.622789
ACATCAGGTTGAATTCTGTG	CP009273.1	206336	208013	0.413002	-0.771584
TGGTGTCGTTACTCGGACAG	CP009273.1	2032618	2033496	-0.095126	0.169189
GGTAGTAGCTTGCTGGTGGT	CP009273.1	3651894	3653793	0.301602	3.64858
CGTGTCCGGGCCGTGCTCAG	CP009273.1	766246	769770	1.67483	1.60572
GGGGGTTTACCTTCAGCCTG	CP009273.1	3503207	3506711	-2.07773	-0.561879
ATAGGCCAGAGTGAGGGGCC	CP009273.1	4238121	4241239	0.17924	-0.267432
CCCTGCGGGGGTCGTTGCCT	CP009273.1	545107	546815	-0.854917	0.593822
ATCAGTGCGGCCCTCGAGAG	CP009273.1	3993781	3995857	0.668571	0.447459
CCACATAAATCGGTGAATTT	CP009273.1	4558013	4558713	-0.634498	0.881356
TAGGTGAAGCCGATGTCTCC	CP009273.1	2109569	2112940	1.13894	1.95436
ACGTTTATGATTATCCCTCG	CP009273.1	2125038	2128360	0.500729	0.0165829
GGTATCTTAAGTTGGTGAGC	CP009273.1	2944810	2947575	-0.26104	0.991779
GCTCACCTCGGCCGGGGTGG	CP009273.1	2524490	2526843	-0.141458	0.374396
ATGCGCTCCCGGGGTGCCCG	CP009273.1	4119801	4122683	0.184371	0.437191
CGAGGGGACTGGGGGAGTAT	CP009273.1	936248	938026	-0.430965	-0.915111
TTAAGGATGGGTATTATGTA	CP009273.1	399613	402319	-0.441853	-0.118644
TTGATAGAGGCAGGGTGGCT	CP009273.1	770357	772317	0.14673	0.492658
GCGGCGTAACGACGTCGTGT	CP009273.1	1935223	1936996	-0.26104	-0.330149
GTTGTTCTGCGCTCGCGGGT	CP009273.1	4466588	4468063	-0.100591	-0.0892098
CCTTGTTATTGGGGATTGAG	CP009273.1	186357	188247	0.0521827	-0.453025
CGGCTGATCTGACCGGTTTC	CP009273.1	4532787	4535456	-0.576395	0.746813
CCGGCATGAGGCTCCTAACA	CP009273.1	3748783	3750238	-0.110268	0.11382
CAAGTCCAAATGCGTTCTCC	CP009273.1	281246	284233	0.142123	-0.801454
TGATGTTAGTTAAATGCGAG	CP009273.1	3908140	3910283	0.527773	0.189478
CGTGCGTGAATTTTTGGCGG	CP009273.1	206778	209300	-0.293461	1.22239
CACGGTTTATGCCGGTATAT	CP009273.1	4161857	4164853	-0.386571	-0.555215
CGTACATGGAATTTTGGGGC	CP009273.1	4306664	4309740	0.308918	0.180916
GGCGTCGCATTCCACCTGTG	CP009273.1	1852722	1855202	0.806074	1.32193
GACGAATAGACTGAACGATC	CP009273.1	2458621	2461008	0.25908	-0.0995357
GGTACTGTGGGGGTGGGAAG	CP009273.1	2003703	2005420	0.318384	-0.460209
GTTCGGTGTGGATGCCACGG	CP009273.1	1870810	1873255	0.0809341	-0.573137
AGACGGTAGTCAGTGGGTTT	CP009273.1	1253440	1255491	-0.331429	0.208271
AATCGGGGACGGGAAGAGTT	CP009273.1	3265594	3269334	-0.34464	-0.413749
ATATGGTTGAACCCGCTGGA	CP009273.1	1245561	1248296	-0.474034	0.0418202
TGGAAGGTTTCGCTCGGACG	CP009273.1	2241937	2244357	-1.5565	1.54432
GTATGAGCGATAGGAGTGGG	CP009273.1	2543828	2546244	-1.23027	-0.936806
CTAGGCGGGACGCTAGAAGG	CP009273.1	2409439	2409762	-0.495095	0.0207586
TGTTGAGTTGAGCTGGCTGC	CP009273.1	3878499	3880727	-0.186546	0.222392
ATCCGAAGTGATAAATCAAA	CP009273.1	771692	774081	0.806074	0.736966
CCAGATCCAGCGATGAGGGT	CP009273.1	1892787	1895932	-1.45266	0.326228
CGAGTGGGATAGGAATGAAC	CP009273.1	347728	350557	-0.141458	0.499926
CTTTTGATCGTACGGGTTGT	CP009273.1	1543745	1546224	-0.22955	-0.228269
CTTGGCTGGCCATTGGTGGC	CP009273.1	3869261	3872092	-0.634498	0.296393
GGCCGAGTTGAACAGTGGGG	CP009273.1	98362	100229	-0.336398	-0.0656562
CTATTAGAGAGGCATTATGA	CP009273.1	2125830	2129142	-0.94116	-1.16227
TGGCGAGTTGCAGGGGGGGG	CP009273.1	2951985	2954368	-0.508967	0.591849
TGGCGCTCTAGCACGGATCT	CP009273.1	3172109	3174350	-0.115923	0.239466
GTACGTACTCTTGCAGGTGT	CP009273.1	462914	464478	0.647645	0.163499
CGTCCCGCCGGCATCACGTA	CP009273.1	2973760	2975723	0.275129	0.267421
TGTTGTGGTTTAAGCTGCGT	CP009273.1	3834005	3834177	-0.234568	-0.324435
GACAGGCAGGGCGTCGGCTC	CP009273.1	990940	992360	-0.162675	-0.968749
TTGTGTGAGGCGGCTCTGCA	CP009273.1	3484323	3486704	-0.515854	-1
CCTGTGGTCCGAGGTAAGAC	CP009273.1	1922130	1925922	-0.576395	-1.06054
GGTTATATCATTTTGAGAAG	CP009273.1	3366547	3366931	0.172857	-0.31129
CAGCGGAAACTGTCCGGTTG	CP009273.1	4480668	4482954	0.998719	-0.485427
CTCTGTGAGGTATTAGAGCT	CP009273.1	2632434	2635411	-0.244552	0.474835
CTGCATTTCAGAGGGCTGGC	CP009273.1	2153660	2156920	0.244538	0.373368
CATGTAATTGACTCGCGATT	CP009273.1	3540760	3542669	-0.526122	0.31166
TGTGGAGCTGAGGGGCTGCC	CP009273.1	1651130	1654842	-0.224514	0.0848889
AGGGCGGGGGAAGACGTGAT	CP009273.1	4403229	4405250	1.53814	1.56857
GTGCTTGGGATCCTAAGTAG	CP009273.1	3391138	3393373	1.60078	1.28882
GTGGGGCCTATTCGCGAGCG	CP009273.1	1208508	1211646	-0.596024	1.50479
GTAGGTCCGGCATTCTAGTG	CP009273.1	2882930	2884867	0.642745	0.38808
GGAGTATGGTGGGCTTCGGC	CP009273.1	1487946	1490175	1.67389	-0.175902
GACTGCGTGTCGATTTGTGG	CP009273.1	2211040	2214685	-0.986484	-1.47063
GTGGGCCGGCTAAGGTACGG	CP009273.1	827850	829917	-0.202488	0.365834
AAGCTGGGACGACATTTGAT	CP009273.1	1360115	1361680	0.564186	0.717469
TGATCAATGGTGTTCCAAGG	CP009273.1	21622	23429	0.657018	0.480995
TTAAGAACCCTCTGGGAAGC	CP009273.1	2615304	2617242	0.0137602	0.0251414
CACGTCAGATGTCACTTGGT	CP009273.1	3977223	3979855	-0.102133	0.300712
GATTCGGGGTGGTATGTCGA	CP009273.1	1801502	1803857	-0.119925	0.395929
ATATCGGGCCTTGAGAAACA	CP009273.1	2131585	2136273	-0.110361	0.00495488
CTGTTTTGCTTGTGCTTAAA	CP009273.1	4512956	4515028	-0.236675	-0.268309
AGCCGGTCTAACCGCTGCAT	CP009273.1	3231043	3233372	0.113963	0.559427
GGTTGCCTCCGCATGACACT	CP009273.1	2883166	2886138	-0.397798	-0.296982
GGCTGACCCCTTATTTACCT	CP009273.1	4009112	4010704	-0.109947	0.628299
AAAGGCTCTACCGCTCCTAA	CP009273.1	1217086	1220186	-0.713899	-1.19805
[truncated: 10,917 more rows]

## Sheet: levM
barcode	contig_id	pos_from	pos_to	set1_IT043_levM_15.625_atc	set1_IT044_levM_15.625_atc
TTCATTCCTGAGGAACTGAT	CP009273.1	2798632	2801095	0	1.86368
GATGTTGCAGCCAGACCTGA	CP009273.1	711570	713968	-0.623852	1.0699
AGAAACACAGCGTTTAGGAC	CP009273.1	1921971	1923952	1.76081	0.454566
TACGAGTGTGTCAGGGTGTG	CP009273.1	1571067	1573356	0.17585	-0.130397
ACTGGTTTTACCGCTGATTG	CP009273.1	1924360	1927229	0.438884	1.7176
TCAACGATAGTAAGTGCTCT	CP009273.1	278882	281421	0.244237	0.522953
TTTATTTTTGACATATCTTG	CP009273.1	1319350	1321695	0.345775	0.0395284
GGGTCACGGTGCGCAGGTGG	CP009273.1	1831046	1832745	-0.086071	0.192645
CGCGGCGCAGGGACTTGGGC	CP009273.1	1945936	1948182	-1.33605	-1.6423
GACATTCAGGCATAATGGCG	CP009273.1	4358387	4360908	-0.0117772	0.266939
CCAGGGTGTTGGGCGGAGAA	CP009273.1	1330587	1333189	-0.113657	-0.419903
TATGGTATTTATGGAATTAT	CP009273.1	685137	687252	0.211919	-0.67929
GACACCGAATTGCGTTGCGT	CP009273.1	3822379	3825079	-0.927244	0.76651
GTGGGTAGCACCTCGGAACC	CP009273.1	2931659	2933926	0.162553	0.441269
TTGGTTATAAGGCGCATTCA	CP009273.1	3347816	3350658	-0.561116	-0.867362
AGGAATTTAGGCGCTTTACG	CP009273.1	465739	468338	-0.21901	-0.525256
CTACATCAATTGTAGTCTAG	CP009273.1	520154	522720	0.438884	1.13264
TTCAATGCTGCTTGTCGCAC	CP009273.1	3755444	3759491	0.760812	-0.545434
TTTGGTCATCCGGGACCTTG	CP009273.1	4578669	4580710	-0.232493	-0.90131
AGGACTGACGGGGCTTGTAG	CP009273.1	2570225	2572199	0.422943	-0.883304
AACTGAGCGGTTTTCGGGGA	CP009273.1	4254636	4256641	-0.861077	0.0957112
GATACGCCCGGGTTTGTGGA	CP009273.1	1498436	1503601	-0.0692627	-0.638544
CCCGTTCGTCACCCGTGGGT	CP009273.1	2820646	2822891	1.47131	1.16506
TATGTTCCCAGGCACTATTT	CP009273.1	1536120	1538525	-0.336049	-0.642296
AGGGGCAGGGTTGAAGGCTT	CP009273.1	2052908	2055332	0.645335	0.339089
GGCAACGTTCCACCTATTGT	CP009273.1	499163	502072	0.345775	1.03953
GTCGTAAATACAGCCATTGC	CP009273.1	2494304	2497122	-0.426815	1.58887
AAAGGCTAGTTCTAGTAACA	CP009273.1	94041	96419	1.08525	-0.220999
TTGCAATATGGGATGTATAT	CP009273.1	759822	762311	0.68281	0.376563
ATAGCTCCTGTCGTGCCGGT	CP009273.1	3967302	3970766	-1.17779	-1.48403
CGTAATCGAGTATGGCCAAG	CP009273.1	2647588	2649775	0.573185	-1.05499
CCTTGCGCGGGCAGGGCCTG	CP009273.1	2210058	2213371	0.421182	0.266939
CGTGCCGGCAGTGGAATAGT	CP009273.1	2842607	2844571	-0.426815	-0.148099
CTGCGCGCACAGGGGTCGTG	CP009273.1	3452182	3454356	-2.65798	-0.642296
GGACGGTTGTAACACTTGGA	CP009273.1	3943126	3946392	-0.81073	-1.11698
GATCCAATCGAGATTCTTCA	CP009273.1	2778102	2780308	-1.98813	-0.294372
ATAGGATGAAATCTGTAGCG	CP009273.1	748499	750269	-0.88518	-0.45446
GCAACATGGACGTCTACCCT	CP009273.1	3928671	3931269	-2.03505	-0.341293
GTTGAAGTTTTGGGGGCGAT	CP009273.1	4625894	4628944	-0.520474	-1.82672
GTCGATATGCCGTTGCTCTG	CP009273.1	1790554	1793495	2.38642	1.49521
GGAGGCATGGGGTTGGGCTT	CP009273.1	4213173	4215233	-0.790362	-0.0966083
TGGGGGGGGGTTTATTTGCC	CP009273.1	3798058	3799678	-0.373043	-0.67929
TTGGGCTTGCATCGTTGATC	CP009273.1	155692	157977	0.0978473	-0.208399
TAAGGTGGACGCTAGTGGTG	CP009273.1	97768	100138	0.330824	-0.975422
TCGAGATTATTGGCTAGCTT	CP009273.1	50687	50967	1.53842	1.23217
GATCAGTGGATCCGATGAGC	CP009273.1	416219	418974	0.976541	0.670295
TTGTGTGCTCTCCAGCTGCG	CP009273.1	141430	144315	-0.478654	1.2151
TTGTGGTGTATCGGGCATAG	CP009273.1	629858	632386	-1.87447	-1.18072
ATTTTTAACGTTATCTGGAG	CP009273.1	598883	601171	0.673349	0.689031
AATAATCGTATGGTTATTAT	CP009273.1	1679601	1680839	-0.0350469	0.243669
TTATTCATGCGGTTAGGTAG	CP009273.1	4056045	4058472	-1.33471	-1.64096
TTAGTTATGGGTCAGCATCG	CP009273.1	3042292	3044879	1.84327	1.53703
TGCAGTCCCCAGGGCGTGCC	CP009273.1	1335194	1338208	-0.023459	1.25526
GATCACCTACAGTTCGGTAT	CP009273.1	3801963	3804232	0.281122	-0.0251246
CGTAATTGAGGGAGCGGCTG	CP009273.1	3583690	3585888	-0.354665	0.339089
TGTGTACTGTTTAGGGCGTT	CP009273.1	3407223	3409111	0.258312	-0.0479345
TTCTCAGACGCGGATACAAG	CP009273.1	3128975	3132034	-1.61616	0.0775964
TAGCGTCTATTTGGGCTAGC	CP009273.1	4513431	4516349	-0.0579473	-0.364194
GTCTCGCTCGTATGGGCTTT	CP009273.1	1780684	1783005	-0.797183	-0.10343
CCCACCGTGCCGGCTTAAAG	CP009273.1	4545344	4550306	-0.707336	-0.750549
GAAAGTAAGTTGGGTAATAT	CP009273.1	4172103	4175323	-0.0804899	0.613264
CAAACACTGATATGCCTTGT	CP009273.1	2874539	2877168	-0.76275	-0.484034
GGGTGCGGAGGGTCTAGCGC	CP009273.1	3761726	3767132	-1.04654	-0.352789
TGCGTGATTCGCAGGCGGTT	CP009273.1	502021	505414	0.620882	0.314636
GCGGCCAGAGGGATGCGTGG	CP009273.1	4387947	4389431	0.0978473	-0.208399
ACTGTGAGGGGGTAGCCATG	CP009273.1	3835883	3837904	0.0727563	-0.23349
TTCGCGGGAACACGGCACCC	CP009273.1	971771	975268	-0.82415	-0.130397
TCCTATATAACGTTGTGGTC	CP009273.1	1131066	1134307	-0.623852	0.069902
GTTTATGCGCCGTAACCGCG	CP009273.1	4171283	4173717	-0.539583	-0.430792
CTAAACATGAAGAACTGGGT	CP009273.1	4585239	4587527	-0.289507	-0.958323
GAAAGAGGGTTGGATGTTGT	CP009273.1	3977741	3979989	0.255486	0.327751
ATGGTGGAAAAGGACTGCCC	CP009273.1	3277760	3279608	0.78506	0.156885
TATTTTGCTGAGCGGTGAAT	CP009273.1	4468118	4470639	-0.577057	0.701659
ATGGCGGTGCCCCCATGATT	CP009273.1	4551185	4553115	0.53842	0.232173
TTTCGATCTCAGGTCGGGGG	CP009273.1	2551660	2554162	0.545306	-0.497906
ACCGGTCTTAATGGTGGGCG	CP009273.1	3346546	3348863	0.0399664	-1.85124
TTGAACCCACTGCTCGTCTT	CP009273.1	3074730	3075684	-0.88518	0.393536
AAAAGGGGTGCATAGTTTTC	CP009273.1	2993556	2995348	0.811796	-0.49445
GTCACTGGAAAATTCTGGCT	CP009273.1	667233	669689	0.851786	-0.776389
GCATAGCCTAGCCCGTTGTG	CP009273.1	3622796	3624209	-1.01178	0.266939
GCGGAGGCACCGACGTGCCA	CP009273.1	4171539	4173649	0.268959	-0.715359
TTAGGTACGGTGCAAGCGTA	CP009273.1	3747405	3749208	0.133724	0.964981
CGCTAGTCGAGCATTAATTT	CP009273.1	3073017	3074959	0.721284	1.41504
CCGGACATGTCTAGCGAGGG	CP009273.1	3671656	3674116	-0.0692627	0.624491
CACGCTGGGAATGCGTGGTG	CP009273.1	900379	902570	0.740913	0.434666
ATTGCATTATGCTTATCTGG	CP009273.1	1640750	1642465	-0.40018	-0.706426
GAGGTCAATGTGGTGGCGCG	CP009273.1	91824	94213	-0.82415	1.67696
ACGTATTCTGTCCTTCTGCT	CP009273.1	4529814	4532911	0.471306	0.165059
GCATAGGCCCTTGGCGGGGT	CP009273.1	118829	119443	0.843274	0.2151
ATGTTATGCCGTTTGCTGTG	CP009273.1	2548416	2549797	0.455004	1.47069
AGCTGATTCAGCCATTTCGG	CP009273.1	3772788	3775098	-0.288431	0.72725
CTTGTCGACGTCCCCTGGGC	CP009273.1	3572961	3573958	0.376148	0.069902
TTTGTCGCGGGCCGGGGCAC	CP009273.1	4299411	4301844	-2.30288	-2.60913
CGGGGGGTGTGGTCTGGGGC	CP009273.1	1220963	1223745	-0.102686	-1.40893
CGGGCAGAATGACAGCTGAC	CP009273.1	4177472	4180146	-0.31719	0.961526
CCGAGTATCTTGGCGGTTTT	CP009273.1	3695807	3698753	-0.0884562	-0.0321326
GCCCTCTCCGGCACATCATG	CP009273.1	1966469	1969760	-1.31244	-0.296755
CGTAATCCGGCGGCGGTTAC	CP009273.1	824085	825875	0.305361	-0.875355
AGTCGGTTGAGTCGGTAAGT	CP009273.1	4141117	4144561	1.65772	-0.23349
ACAGAGCGGGAATGACGGTC	CP009273.1	2215029	2217633	1.0335	-0.594678
TAATCTTATGGTAGGGTAGG	CP009273.1	2642582	2645644	0.566165	0.522953
AGACCAAAGTGCGTAGTGCA	CP009273.1	3572077	3574188	0.471306	0.165059
GGCGTCAGTTGGTTGGCGAA	CP009273.1	4017672	4020052	1.28688	1.5656
AGTCCAGAGGTTATGGACTG	CP009273.1	3958261	3961378	1.68281	2.37656
CCTTGGAAGACACGCTACCA	CP009273.1	4620692	4623177	0.623309	-0.00486576
GGAGGTGGGCGCGCGGTCTG	CP009273.1	3217678	3221204	0.396759	0.50555
AAATTACCGGTGGTGAGTAG	CP009273.1	4395785	4398438	-0.933449	0.0822328
GACACCGGCGGGTACGTGGG	CP009273.1	2519060	2522300	-0.404653	-0.388971
GTCGCTGCGCTTAGCCTTAC	CP009273.1	74024	75496	-0.769702	0.509014
ATTGGTTTGCACTTAGGTTC	CP009273.1	3482276	3484648	-0.09901	0.594744
ATGGAGGCGCGCAGGCATAT	CP009273.1	442598	445519	-0.31719	-0.623437
TCGAGCGCTTAGGCAAGTGG	CP009273.1	2267760	2269877	0.110558	-1.19569
TCGCCGTTACGGGGCTACAG	CP009273.1	513702	516555	-0.592825	0.270854
CGATCGCTCGGACGGGCGAT	CP009273.1	3990360	3992815	-0.298081	0.980635
GTGGATGTCGCTTTGCCTTT	CP009273.1	2916842	2920849	-0.984146	0.124645
CCAGTCCGTGTGTCGTCACC	CP009273.1	139460	142906	0.113114	0.292294
TGGGATGTTTCTGAATGGGG	CP009273.1	2210283	2213767	0.801454	0.495208
GCAAGTATCCAATCAGTTTT	CP009273.1	3166436	3169251	-0.783508	0.910245
TCTAAATATCAGGGGCCCTG	CP009273.1	4076406	4079368	-0.608421	1.08533
TGCGAAGAGCACCGCGACAT	CP009273.1	352488	355092	-0.616157	-0.922404
TCGTGCTGCTCCGTAGGGCG	CP009273.1	2506211	2509132	0	0.693754
ATTTTCTCAGTGCCGGACAA	CP009273.1	3768276	3770639	-0.198546	-1.50479
CTCTTAGGGGGGCGAGAGGT	CP009273.1	4586946	4589434	-0.023459	0.670295
ATAAACTGTAGCCAACGAAT	CP009273.1	1080719	1085002	0.438884	0.132638
CTCGTTAGATTTCCAAAAGT	CP009273.1	3715400	3718353	-0.188204	-0.646453
GGTGCTCCTCCACAGTATTT	CP009273.1	4359713	4361910	0.316027	0.00978102
TTATTCAGCCTGGTTATCCC	CP009273.1	2115127	2117820	0.721284	-0.169925
AGTTGAGCTGTAGATCGTAT	CP009273.1	1065896	1069529	0.202817	1.48153
GGGGTGACTGTCTAAAGTGT	CP009273.1	4346392	4349367	-1.26894	0.00978102
CATAGCTGTGGGGTTTACAC	CP009273.1	2477552	2478863	-0.623852	0.069902
CTTATTGGTAACAGGCGCCT	CP009273.1	2878165	2881186	0.976541	0.670295
GTATGCCCTAAGCCTTCGAG	CP009273.1	21240	24637	1.6677	0.0395284
ATGGTGATCCCAACGCTGTG	CP009273.1	965969	968387	-0.783508	-0.0897547
TCTGATAAGTGTTCTCGCTG	CP009273.1	1278710	1281239	0.376148	-0.930098
ATATAGCTGGCGGTCCTCAC	CP009273.1	416183	418451	0.584963	0.693754
GAATTCTTCCTGCCATCTAG	CP009273.1	3084351	3086699	0.0603726	0.0760542
GCCCTGTGGTATGCCCATAT	CP009273.1	1356810	1358944	-1.43558	-1.74183
CTAGGGTTTGCCGCATGACT	CP009273.1	2192600	2194484	-0.31719	-0.208399
GCAAGTGTGATCCAGTCCTG	CP009273.1	1317152	1319792	1.25831	-0.0479345
CAGTGGGAGTTGGGTTATTC	CP009273.1	3040960	3043438	1.1652	0.121991
CGCGGAGTACGAGGGGCCCC	CP009273.1	89226	91816	1.40718	1.10093
ATCTAAGCGTCATTTAATTG	CP009273.1	3837473	3839783	2.04809	-0.258152
GCTCGGGTCGGCTGGCAGTG	CP009273.1	343880	346543	-0.23115	-0.859325
GGGGGAGTCAGCATTTTACC	CP009273.1	216359	218607	1.07276	-0.23349
GAAGGACGCGGGGTAGGTTC	CP009273.1	742432	744791	-0.444302	0.249451
TTAGTTGAGGACAGTGTCTG	CP009273.1	3644704	3647472	0.438884	0.7176
AAACCCCCAGTCATCACTGA	CP009273.1	530705	532641	-0.698619	0.165059
AGGGGTCGAGAGCATGAAGC	CP009273.1	2327325	2329052	1.2303	0.339089
TATATCCATGCCGTTGAGGG	CP009273.1	4793	7342	0.0238467	-0.2824
TAAGTCCTAATCTGGATATG	CP009273.1	3879678	3881616	0.549916	0.243669
GAAGAAAGGCGGGTCGTGCG	CP009273.1	3273567	3276352	-0.850622	-1.15687
TCGGCAGCGGCAGTGTAGGA	CP009273.1	1359563	1361363	-0.66172	1.83939
TGGAGTGATGTGATGTATCC	CP009273.1	3243560	3246590	0.0978473	-0.208399
GTATAGAAAGTGGAGTAGAA	CP009273.1	1547451	1549535	-0.444302	1.24945
ATCCTGAGTGGAGCGCAGGA	CP009273.1	1490934	1493599	-1.80397	0.697136
GAATCGCTAAGTGAGGGCCT	CP009273.1	1546460	1548998	-0.0776913	-1.06201
GTTGTCAGGCAGCGCTGACC	CP009273.1	792200	795094	0	0.693754
TAGTTCGCGCCTTCAGAGTT	CP009273.1	3441215	3443550	0.53842	0.232173
AGTACCATGCCTGTTTGTTT	CP009273.1	1641835	1645084	-0.444302	-0.750549
TGCAAAATTTGTTTTGGTCC	CP009273.1	649087	651290	-0.544996	1.14876
GCAGACTAATCGTCGGGGTT	CP009273.1	3834078	3837342	1.14938	0.843131
CACAATGTTTGTTCGATGGA	CP009273.1	458324	460618	0.843274	0.537028
AGGAAACGTAGCACGACTCC	CP009273.1	4410135	4412492	-0.409113	-1.71536
ACGGGGGTTGTTCCAGAGCT	CP009273.1	3889002	3891492	-0.902153	1.11353
TAAGGTTCAGTCGCTTATGG	CP009273.1	273172	275970	-1.56645	-1.13573
ATGTGTCGTTCGTACACTGT	CP009273.1	532704	535352	0.886343	-0.419903
TAGGGTTCCGGATTACGCAA	CP009273.1	1996665	1999136	-0.577057	-0.883304
AATTTCCATGGGTAGCTGCG	CP009273.1	2652989	2655641	-0.268935	-1.57518
CCCCTTTCCGCGCCGCGCTC	CP009273.1	104569	108419	2.64534	0.339089
GACCAGACCCCGAGTTCCCT	CP009273.1	3368049	3370315	-0.566449	-0.13573
GTGTCCTAGCAGAGTAAGTT	CP009273.1	2515523	2519011	-0.110009	-0.193863
TCCCGGTTGGGTTATCCTAT	CP009273.1	1489517	1491570	-0.487115	-1.79336
TTTACATGTTGTCCAGTTAC	CP009273.1	3781482	3783536	0.91951	-1.38674
AGCTTTCATGTTCCTATGGG	CP009273.1	988456	990394	-0.113657	-0.419903
ACGACCCGTGTGACGATCAC	CP009273.1	3253730	3256030	-1.74874	-0.470027
CGCGTTACCTACGCCCAGGT	CP009273.1	2951464	2953704	-0.0187976	-0.0620097
CTTTAAGACGTCTGGATCCG	CP009273.1	3327213	3328305	0.660208	-0.967966
GGTCGCTAATGTCGGCACGC	CP009273.1	210491	213477	0.123382	-0.182864
GTTGTAAGGTTCGTTCCGAC	CP009273.1	4492615	4494840	-0.501108	-0.392317
TAGTGTGCGAGGGTATATTG	CP009273.1	3306374	3308206	-1.11366	-0.419903
ACAATGTAGCGGCCTATGCA	CP009273.1	4430923	4434383	0.286881	-0.0193653
AAGCGCGCTGGTTGTGAGTA	CP009273.1	417318	420070	0.480704	0.367103
ACGTGAGCTGACGACGACAG	CP009273.1	3634254	3636320	0.123382	0.817136
GATATTGGCGTGGACGAGTG	CP009273.1	1017578	1019312	1.80145	0.495208
ACATGTCAATGACGTCTTTT	CP009273.1	151021	154010	-0.733583	-1.84718
CCAGGTGGGGACATTTTGTT	CP009273.1	1156418	1159939	-0.444302	1.24945
AATACGTTCTGCTGAAAGCC	CP009273.1	1589122	1591280	0.930737	-0.375509
ATTGAGTTCTAAGTGGCCTG	CP009273.1	2187918	2190086	-1.09163	-0.397877
GACGGTACGCTCATGCTGGT	CP009273.1	551526	554034	-3.0494	-0.355649
TAAGTGTGTTTTGAAGGTGA	CP009273.1	4513567	4516766	-1.09163	-1.39788
CCTGAGAGAGGTACTAGTAC	CP009273.1	3184826	3187275	0.131996	-1.75921
GAAGCACTTAGCGACCGACA	CP009273.1	3460477	3462970	0.17585	-0.130397
GGTTTGGCATGTGTTGTTGT	CP009273.1	2499329	2501914	-0.345387	-1.2366
GTCGGGTTGTTTTTGTGCGG	CP009273.1	2132273	2134126	0.0644887	0.495208
GGAGGGGTTGCGGAGGGTTT	CP009273.1	3841484	3844449	-1.37304	0.642638
GTGGGGTCGCGTTGCCTGAG	CP009273.1	3943734	3945876	0.451766	-0.591447
CGTGTTACGGTGAGAGTGCT	CP009273.1	3525616	3530772	0.829199	0.93799
CATTTAGCGGGGCAGGCGGG	CP009273.1	668298	672303	-1.01178	-1.31802
TTGTGACCTCATTCTGGCTG	CP009273.1	3192202	3194383	0.0480943	-0.258152
TTGCATCCTCAGGGGTGAGC	CP009273.1	105852	108307	0.258312	0.952066
GAGGCCCTGGGCGTTTTGCC	CP009273.1	4097	6343	1.2303	0.924051
TCAACACGTATAACAGGCGG	CP009273.1	1819889	1822962	0.223378	-0.497906
TCTCAGCGTAAGCGAGTCGT	CP009273.1	2356455	2360661	-0.512206	-0.455883
TGCAGATTGGTCAGGATTGT	CP009273.1	1475603	1478057	1.93074	2.62449
AATGGTGCTAGGGAATGTGT	CP009273.1	2847242	2850116	-0.804725	-0.473541
GTTAGGTATTGGTCGCCAGA	CP009273.1	405108	407755	-0.639118	-1.94536
TGATGGCTCGGATGATTTGA	CP009273.1	1399013	1402399	-0.82415	-0.545434
GTATAGGAAACGAAGAAGTG	CP009273.1	992626	995761	-1.28843	0.990285
GGCGGGACTAGGGGACTCAT	CP009273.1	3665877	3668088	0.0359196	0.314636
AGTGTTTTCACGTTGCATCG	CP009273.1	3609739	3611182	1.68281	1.37656
GAAGGCGGAAAATCAGGGCC	CP009273.1	3536068	3539136	-1.03889	-0.122743
CGTGAGCAGGAAAGTAAACG	CP009273.1	3225376	3226518	1.64534	1.33909
GCAACCTATCCAGGCCGGGG	CP009273.1	2040568	2042902	0.5157	-1.37551
GCGCTTTACATCCTCAAGCG	CP009273.1	2975088	2976863	0.573185	0.266939
GGTGTTCCGGTGTCGGCAGT	CP009273.1	1263904	1266498	-0.555763	-1.12504
GAAGAACTAGCACGGCATGA	CP009273.1	2684166	2686461	0.0838541	-0.0703893
TCTCGTGCATGATCTTGGAT	CP009273.1	71702	74117	-0.512206	-0.818453
ATAATGTGTTTGTGCTTTAG	CP009273.1	2007217	2009154	-0.544996	-0.851243
TGCAAGGTATGCGGGTATGC	CP009273.1	244385	246915	0.202817	-0.10343
GTGTGTACTAGAATTGGGAG	CP009273.1	4461827	4464590	1.24424	0.745345
ACTAGTTGGACGGTAAAAAC	CP009273.1	3100298	3102961	0.668642	0.362396
GATTCCAGGTATCCAGAGGC	CP009273.1	2131067	2134003	-1.02636	-0.525256
TTCAGCCCAGGTGGTTTGAG	CP009273.1	60368	64510	-0.259087	-1.1503
CGCTCGCAACTCTGGGAGAT	CP009273.1	444180	446538	0.786079	0.801761
GAAGAACCGGAGGCGGTGGC	CP009273.1	672228	674933	-1.21901	-1.11022
CAAAAAAAAGGACTTTCAAT	CP009273.1	2387331	2389640	1.28688	0.980635
CATAAATATAAGGCTGGTTA	CP009273.1	999121	1001680	0.455004	1.14876
TGGGAGCCTGCCTGAGGTCA	CP009273.1	1792986	1794437	-1.30767	-0.0289514
CGCGAGGATCGGCCGGCAGT	CP009273.1	1309706	1312487	-0.444302	-0.42862
GCGGCTCCGTAACGAGCTAA	CP009273.1	1224953	1227167	-1.0494	-0.770686
GTACGTGGAGCTGTTTTCGT	CP009273.1	3055386	3057691	-0.321928	-0.628175
GTGTAATTTCACATACTGCC	CP009273.1	2182747	2185637	-0.815217	-1.12146
ATCATACTGACCAGTGGGGC	CP009273.1	2387628	2389969	-1.22913	-0.53538
CTGTTCACGGCTACCAGCGG	CP009273.1	1992899	1998038	-0.0465426	1.64721
TAAGGGGCGATTGTCCTCGC	CP009273.1	186079	188847	0.760812	0.454566
ACTGACTTAGTGTTTGATGA	CP009273.1	337091	340467	-2.65985	-1.15874
AGTGCGGTGGGCTAGCAAGG	CP009273.1	3327771	3329778	-0.202662	-0.0234814
TGGATATTGTCTGCTTTTTC	CP009273.1	1537961	1540989	-1.45297	-1.17425
TCATTGGGCGTACCTATTGG	CP009273.1	113639	116583	0.18927	0.204952
ACAGCTTCGCGTTCATGCGA	CP009273.1	1433780	1436099	0.976541	0.255257
TTATCATCAATCGCACATCA	CP009273.1	4238906	4240935	-1.86151	-0.75272
AACGCGCAGATGACTGGTGG	CP009273.1	1067447	1069529	-1.04081	-1.34705
TGGTTGGCTCAAATGCGTTC	CP009273.1	482590	485616	-0.837447	1.17823
AGGAGGCTCATGAGCCTGGA	CP009273.1	1725314	1727733	1.98432	-0.321928
CAATCGCTCTTTGCAAAGGA	CP009273.1	1477694	1480587	-0.409113	0.606569
TTCTGGGGGTGCATACCTAC	CP009273.1	4120871	4123454	-0.183005	-0.489251
AGAGGAAGGGTATAATTTGG	CP009273.1	4092569	4095500	0.53842	-0.182864
AGGTTAAGTCTAGAGGACCG	CP009273.1	1694651	1698709	-1.47014	-0.776389
TGCGCAGGTCAGAACGCTCG	CP009273.1	4148285	4150488	-0.755763	0.93799
GTAGTAGGCAAGTGCGTTAC	CP009273.1	2852602	2855207	-0.358359	0.183391
TAAACAGGTGTTTTAGAGGA	CP009273.1	1374130	1377272	-0.595436	-0.901682
ACGCGTGTTCTGGGAGAATT	CP009273.1	374388	375968	-0.512206	-0.818453
GGCCTACATGGCGCGTAACC	CP009273.1	2110668	2113107	-1.21392	0.287188
CTTGGGCACAGGTTGGGCAT	CP009273.1	3526420	3528836	0.436748	-0.776389
GACCCCGATAGCTTGTCAGG	CP009273.1	566024	568347	-1.82415	0.869603
GAGCCCCATGTGTTCCTCCC	CP009273.1	2506621	2511203	1.12338	1.4021
AGCCATTGCGCGTTAGTACT	CP009273.1	2892713	2895095	0.90837	-0.397877
AGGCGTGGGAGACGCGTTGG	CP009273.1	812126	814474	-0.99259	-0.391946
GTAGAGGATGCTAAGGCCGG	CP009273.1	2423600	2425729	-0.0804899	-1.38674
CCTAATAGGTAGCCTCCCGC	CP009273.1	414371	416582	-0.902153	-0.208399
TGGAGGTAGTGCGTGTGGTA	CP009273.1	36242	38435	-0.727474	0.551242
TACTATCGGTTAAAGGACCA	CP009273.1	4295330	4298170	-0.21901	-0.525256
AGTAGGAAGTTGGGTCTCCC	CP009273.1	2547970	2552036	-0.623852	0.069902
GAGGTGGGGCGGTATTACGT	CP009273.1	4171699	4174197	-0.646691	0.854417
AAGACCGGTGGTGCTGCTGA	CP009273.1	3137210	3139048	1.34577	2.62449
TTTTCGCGTATGGCCGCCCA	CP009273.1	4421698	4424716	-0.0804899	-1.38674
GAATTTTTAGTCTAACGCTC	CP009273.1	2756410	2759043	-0.927244	0.76651
GTGGCGGTGCCGGCGGGCTG	CP009273.1	3585190	3587844	-0.113657	1.16506
GGCCCACGAAGGTACTTTGC	CP009273.1	3031792	3033810	2.87184	-0.0193653
GGCACCCCTCATGTGGTTAC	CP009273.1	3746007	3748990	-1.01763	-1.32388
TCTGACCATGCATGCATTGG	CP009273.1	675652	679049	-0.0579473	-0.0422657
CGGTACTTTTGTGGCAATTT	CP009273.1	259824	261996	1.93074	1.62449
GCGGGGGCTCATAACTAGTA	CP009273.1	3551318	3553937	1.05627	0.165059
GGCGCAGGCGCTGTGGGGAT	CP009273.1	3109292	3111671	0.0810716	0.189863
GAATCGTAGCCTCAATGAGT	CP009273.1	734819	738563	-0.46158	0.232173
TGGGGGTACACCGCTTAAGT	CP009273.1	1568911	1573591	-0.544996	-0.851243
CGCTCTGAAGCGTTATGTAT	CP009273.1	2535796	2538358	-0.310849	0.967867
GTGGGGGTGTCCGCACGTTT	CP009273.1	619884	621252	-0.336049	0.942667
GCGTACTAGCCTGCATGAGC	CP009273.1	922513	924906	-1.86368	0
CAGGAAAATTAAGGGCCGTC	CP009273.1	3749913	3752822	-1.12455	-1.43079
TGCTGAACTGCTATGGGATA	CP009273.1	3112134	3114956	-0.239188	-0.130397
TTGGGTTGTTGAGGGGTTGA	CP009273.1	1080082	1083036	0.123382	0.00978102
TCTCTTAGGAAATAATCGTA	CP009273.1	3635144	3638140	-0.573883	-1.6171
TAGATGTAGTCTTATGCTCC	CP009273.1	1275663	1279322	-0.135352	0.143364
CATACACAAGGAGTCCGATA	CP009273.1	3473254	3475340	0.0603726	-1.24587
TGTAGATGCCAGGACAATGC	CP009273.1	4063910	4067477	0.123382	0.817136
TAGGTAATCCTCGTTGATTC	CP009273.1	854413	856149	-0.354665	1.92405
ATCGCCTACCGCTGTCGCCT	CP009273.1	2602738	2604739	-2.04081	-0.347053
ACGGTGCGTTGCCCATCGCC	CP009273.1	808720	810292	1.21192	1.64264
GGTGTGGCGCGAGAGCGAGG	CP009273.1	1847866	1850737	-1.21392	-0.520167
AGGTGGTGGTCTAGTCGGCG	CP009273.1	364991	367348	-0.21901	-1.26222
TAATGGATAGGCCAGGTTTT	CP009273.1	2285078	2287301	-2.86368	0.289507
AGAACGTGAGCTCGGTTCCC	CP009273.1	1571350	1574020	-1.86368	-0.847997
GCCCCTAAGTGCGTGTGAAG	CP009273.1	1249982	1253270	0.33828	-0.967966
CGTCTGATAATCGGTTCCCA	CP009273.1	3590187	3592382	0.264855	0.0655236
GCCGGGAAACAATCTTAACT	CP009273.1	2838315	2841648	-0.409113	0.284641
GTTGTGACTCAAACTGACCC	CP009273.1	1323890	1326146	-0.113657	-0.419903
TTCCTTCCTTCGTATACCCT	CP009273.1	1279458	1282160	-0.0350469	-0.0193653
GCTAGACTTTGTCGTTGGTC	CP009273.1	137683	138981	-0.124545	0.154171
TCAAGTAGTATTATTTAGGA	CP009273.1	1031685	1034363	1.00791	1.92405
CGGAATTGCTGTTTAGCGAG	CP009273.1	1951712	1953860	0.90837	0.602123
TGAACGTTTGCTCTAAAAAA	CP009273.1	4559186	4561966	0.471306	0.165059
GGAAGGTGAAGATGGTTTCA	CP009273.1	4213045	4214912	0.504473	1.78319
ATTGAGTTAGGTTGACATAG	CP009273.1	2301589	2303817	-1.14608	-0.452325
GTTATGTCTTGGGGTGAGGT	CP009273.1	1370981	1373755	0.527015	-0.364194
GGGGGACAAAAGAGATCTTC	CP009273.1	2787887	2788763	-0.542292	-0.626146
GTATTCCCTCATATTTAAGG	CP009273.1	1587519	1589503	-0.783508	0.495208
AGGTTCTGTTGAGAGAGTCA	CP009273.1	2467212	2470493	-0.705887	-0.0121338
TAACTTCTATGGGTGGCTAC	CP009273.1	992830	994694	-0.198546	1.08017
ATATTAAGGGCTGAATCGGG	CP009273.1	2061891	2064196	-0.023459	-1.32971
GAGTATTGCTCGTCCTCAGA	CP009273.1	1822901	1826338	-0.736966	-0.0432121
TCGAACTGTTGTCGGCCATG	CP009273.1	3563530	3566121	0.487794	1.18155
AGCGCACGCTTCACAGCGAT	CP009273.1	3209375	3211456	1.05422	0.069902
CCTAGGGCTGAGTAATTTGG	CP009273.1	534630	537158	1.34577	1.03953
GCGTTGAGCGGGAATGTCGT	CP009273.1	2269706	2272463	0.286881	-1.01937
ATGTCTCTTAGTTCTTAGGT	CP009273.1	4527787	4529371	-0.608421	0.670295
GTGCGTAGTACGACGGCCGA	CP009273.1	1609155	1611628	-0.82415	0.454566
GTGGTGAACGGGCTTGGTCT	CP009273.1	605794	605957	0.708345	1.13906
TGAGGCTAGATTAAAGGTCA	CP009273.1	3774646	3776789	-0.135352	0.558402
GCGGTATGATGGCTTGGGGT	CP009273.1	714872	717124	-0.561116	1.13264
ACTAGGCATAAGGCCGTGTT	CP009273.1	3310767	3312835	-0.198546	1.08017
GCAGGGGCACAGGCCTTGTG	CP009273.1	2663850	2666800	-0.373043	-0.67929
AAGTTGTGCCAGGTCTTTGG	CP009273.1	4420725	4422705	-0.278716	-0.584963
ATGGAGCTCGGATTATCGCT	CP009273.1	4376263	4378353	-0.124545	-0.108863
TTTGAAGCAAAGGTATGCTT	CP009273.1	779947	782212	-0.354665	-0.660911
AGGCGATACTCTAAAGGCCT	CP009273.1	4537600	4540096	-1.1882	1.09051
GTACGGGGGCTTTGAGTATT	CP009273.1	1109395	1110989	-0.259087	1.43467
TCGTTTGCAACGGGCCTGCT	CP009273.1	3342538	3346706	0.822213	1.10093
TTGCAGCTTGGCGTAAACGC	CP009273.1	1948782	1950947	-0.512206	-0.403415
GTTGGTGCGAATTAGTTGCA	CP009273.1	2238997	2242255	2.28688	0.980635
GCCCTGCTCCATTTCATGTG	CP009273.1	2683063	2685236	1.08944	0.198226
CTTTGCGGGTGGTGCCGCTC	CP009273.1	371563	373340	-1.34073	-0.646972
GGGTTCCATACTAAAAGTGT	CP009273.1	3316007	3318965	-1.11366	-0.419903
TGTGGTGAAGAAGAGGTGTC	CP009273.1	81257	84281	0.123382	-0.182864
TGTGGCAACTGTTTGTTTTT	CP009273.1	3893003	3895101	0.0727563	1.76651
AGAAAATCTGGCAATGGTGC	CP009273.1	4292434	4294596	0.740913	-0.565334
GAGGTACTTGGTACAACTGG	CP009273.1	506034	507422	0.67021	-1.221
TTTTTATATGCCTATGAGCC	CP009273.1	1861376	1863769	-0.360817	-0.252026
TTGGGTCATGCTAGGAGCCG	CP009273.1	4176170	4179295	1.10631	-0.7849
GTCTTGGGTGAGTTTCGGTG	CP009273.1	4005497	4008101	-0.96408	-0.270327
CACTTCGCGCGCGGCACCAC	CP009273.1	1213926	1215647	-1.24917	-0.970456
AGGTTAACTGAGTTGGGCTT	CP009273.1	4607124	4609350	-0.478654	0.800062
TCGGCTGATGTAGCTGTCTT	CP009273.1	1321335	1322955	-0.914753	1.10093
ACGGGCACCGGTCGAGGGGG	CP009273.1	3293573	3295406	-1.90847	-0.214713
GTGTACGTACTTACGTACTT	CP009273.1	950564	952876	0.608809	-1.2824
TGCCAACTTTGGTACCAATA	CP009273.1	4483259	4486024	-0.294229	-0.115049
TAAGCGATGCAGTTTGTTAA	CP009273.1	2182490	2184938	-0.403163	-0.294372
GATTCGGAAACGCTACGGTG	CP009273.1	96560	99410	-0.336049	-1.6423
AGCGGGGTTTCAGACGCTGA	CP009273.1	1725836	1728048	-1.39119	0.624491
ATCGTTCGGTTTGACATTTG	CP009273.1	4336527	4340732	1.34577	1.03953
TTTGGTTTCGCTATATGTTG	CP009273.1	3557772	3560703	0.992138	-0.899071
GTCCCATGGGACACAGTTAT	CP009273.1	3040374	3042519	0.345775	0.0395284
CAGATTTTGCAAGGCGTGAG	CP009273.1	758616	760942	0.316027	0.00978102
CAATGGACGTTTAGGACTTT	CP009273.1	1352034	1352525	0.740913	-0.565334
GGGTGGTACTGCGGCTCAGG	CP009273.1	1207471	1210297	-0.102686	-0.993895
AGTATTGCATTTACTACGGT	CP009273.1	3260428	3264391	-0.566449	-2.45766
GATGTGACTCATTACGTTGC	CP009273.1	4318754	4321297	0.645335	1.33909
CATCGATTTGAAGACTTTGT	CP009273.1	2260084	2262054	-0.982152	0.0335296
AAAGGGCTGGAAATTCGAGG	CP009273.1	333126	335577	2.04809	-0.258152
ATTAGTCGGGTAACGCTGGT	CP009273.1	2539379	2541811	0.822213	0.515966
GTCACGAAGCTTTTTTATTG	CP009273.1	1327611	1329388	-1.66918	0.024578
AGCTTTCAGTAATGCCTGCG	CP009273.1	3003829	3005958	-0.837447	0.441269
GCATTATGTTACTGCCATTT	CP009273.1	3923795	3926055	1.02385	0.7176
TGGGATCTGAGGTTTCTGAG	CP009273.1	4068977	4071357	-0.889442	0.804312
GGTTGCACTAACTTCAGAGC	CP009273.1	647775	650124	0.407175	0.100929
GAATCTTGGCGTCTCGTTTT	CP009273.1	4060939	4064122	-0.536868	0.156885
CAAAACTAGTTGTTCGAGTT	CP009273.1	3749770	3753658	-0.329006	-1.05029
GTTCTTTAGTTCAGGCTCCA	CP009273.1	3668697	3672770	0.230298	-0.0759489
TTATTTGATGTTGGCGAGGT	CP009273.1	3591961	3594909	1.00949	0.551242
CGGGATGGGCACCAAAGAGG	CP009273.1	1732904	1734966	-0.550389	-0.441598
ATGTGGACGTATAAGGTTTT	CP009273.1	4306198	4308485	-0.495527	2.36815
CCAAAGATGATTACAAATTA	CP009273.1	2365156	2367799	0.801454	1.49521
TTTGACCTGTTTTGGGGCGC	CP009273.1	203402	203561	0.673349	-1.6329
AGTTCGCGACGCCGTAACTT	CP009273.1	4314810	4316901	1.81526	0.924051
CTCGTAAAAACTTGCACATC	CP009273.1	1274836	1277531	0.234267	-0.07198
TATGATGGGCGTCCCGGACG	CP009273.1	820731	823537	-1.13535	0.780794
TGGGGATGGATTGCAGCCAC	CP009273.1	900685	902635	1	-0.306246
TGGAGTGCGTGGAGCTTTCT	CP009273.1	4020555	4022849	-0.588899	-1.31018
GTTTTTCGATCGCTACGAAT	CP009273.1	3464594	3467106	0.886343	0.580097
TAGGTGTGTGGGGTTTCCCA	CP009273.1	3493969	3495438	0.202817	0.89657
CAGGAGTTATAGTCGTGAGT	CP009273.1	3459533	3461814	0.721284	0.415037
GTGGATAGTAGTTGAGGGCC	CP009273.1	582715	585097	0.953457	-1.08975
CATCTGTGAATGACGAGTGC	CP009273.1	2552266	2556863	0.0118741	0.29059
TCCCGTAGGTTCTGCGGATT	CP009273.1	3115124	3117188	1.34577	1.03953
TGTGCTGATTCACTGCGCAT	CP009273.1	2279634	2281847	1.14938	-0.156869
AGTAGAGCCTTTGCGTACTG	CP009273.1	3126298	3128195	-1.56112	0.132638
CTACTTATTAATGCTCAAGG	CP009273.1	3208840	3211794	1.73434	-0.156869
ACTTACTGGTGGTGCCGCGG	CP009273.1	792378	795988	-1.10269	-1.40893
TATTACCAGACCGGGGGTTG	CP009273.1	3537629	3537884	-0.837447	8.70023
TGAATCGCGCGGATTGCTGC	CP009273.1	234669	238223	-0.426815	-1.73306
AGCGCCACCTTGAGGGCGGA	CP009273.1	677041	679602	0.53842	1.23217
ACGGTCGCAGCGCTTAATAG	CP009273.1	1619228	1622899	1.28688	0.980635
AATGAGTCTGTGGACGCTCG	CP009273.1	1075084	1077344	-0.00786212	-0.314109
AGCGCGCGTAGGTCGTCTTC	CP009273.1	1505566	1507964	-0.939627	0.339089
CTGTTCTCACAGTGATCTGC	CP009273.1	436167	439199	0.721284	-0.169925
CATTGTGTAGCGTTAGTAGG	CP009273.1	1753800	1756545	0.721284	0.125531
GGGGCGTAGCGATATCACGA	CP009273.1	4375854	4378967	-0.298081	-0.604328
AAAGCCCAGCTGTAGTGCTA	CP009273.1	1358799	1361227	0.18927	0.467986
CTGACCCGTTCAGGCCCAGC	CP009273.1	4396307	4399302	-0.863679	-0.754888
CAAGTGGCGCCGTTCACAGC	CP009273.1	1847818	1851344	0.104189	-0.202058
GCCGGATTTGTTTAGCCTCG	CP009273.1	1179950	1182058	1.82221	-0.484034
GTTTGCAGTGAACGGTAACC	CP009273.1	2739137	2739638	-0.828596	0.45012
GCAGTACCGCCGTGACTGAT	CP009273.1	2114080	2116173	-0.295942	-0.450186
CTACTGATCGTAGTACCCGC	CP009273.1	4621258	4622690	-0.837447	-1.14369
TTGGAATGCTTGCGTGGATG	CP009273.1	3427758	3430431	-1.24917	-0.555418
GCAAACGATGTGTCGTGGGC	CP009273.1	3082210	3084278	-1.10269	-0.408932
TATAGTCTCTTGAGCTGTCC	CP009273.1	1483813	1486567	-1.26894	-0.253253
CTATCGGCTTAGTAGTCTGT	CP009273.1	1208772	1210748	1.08704	-1.02656
CTATGCGTGGGATTGGAAAG	CP009273.1	4182673	4185881	0.504473	0.613264
ACCGTGGGCGGGACAGTCGG	CP009273.1	2085517	2087803	0.202817	0.481533
AGTGGCGTTATCGTGTGCAG	CP009273.1	1135615	1136134	-0.291655	-0.182864
TATTCCAGGCATGGGGGGTC	CP009273.1	1822043	1824854	1.82221	-0.484034
CCATTACTGATGCTGGCTGC	CP009273.1	3930315	3934238	0.407175	2.10093
TATTGACACAGCTATTTCAC	CP009273.1	3356210	3358727	-0.102686	-0.82397
ACAAGGGATCTGGTATCAGT	CP009273.1	3470010	3471766	0.471306	1.16506
AGTCTCTCAGCGCCCCAAGA	CP009273.1	4367519	4369531	-0.208814	-0.51506
TCGTTTGGGTCTGGACTAAG	CP009273.1	45396	47492	-0.0117772	1.0039
CAGGTGAAATAATGTTTCCT	CP009273.1	4274897	4278185	-0.837447	-1.14369
AGTTCGTAGAACGGCTGGGC	CP009273.1	2827977	2828569	0.512885	-0.208399
TGGCCCGGTTTAAGATGTTT	CP009273.1	80846	83253	-0.395692	-0.701939
GCGCTTCCATTTTAAACTTC	CP009273.1	2945589	2948482	0.747516	0.856307
CTGCTGATATGAGCTTTTTA	CP009273.1	1359771	1362196	0.90099	1.33171
CGGGTGCGAGCGGTTTGTTG	CP009273.1	2258138	2260797	-1.52869	-0.249978
TTACCTCAGCGTAGTAGTGA	CP009273.1	2360216	2362697	0.0542204	-0.667064
AATTTTCTAACTTATCTCGC	CP009273.1	1278603	1279060	1.80145	0.495208
CGTCTGAAGTTTTGCGCTGC	CP009273.1	3840600	3842319	0.34015	0.618866
AAAGGTCCGTCAGAGGCACG	CP009273.1	938783	941643	1.44531	-0.182864
GATGCGTTAGAGGGGGTCCC	CP009273.1	1015690	1017612	-0.259087	0.434666
GGGTGTATTGGTCGGCTAAG	CP009273.1	2820469	2824670	0.801454	0.495208
TGGTGTATGGTGCGGAACAA	CP009273.1	3235998	3238248	0.770866	0.46462
AATGGGTGTGTGGTGTCACA	CP009273.1	550745	552950	-1.41799	0.597691
TTAGATTTTCCGACGAGTAA	CP009273.1	465237	467748	1.23725	0.515966
TAACGGGTTGTGAGTCATTC	CP009273.1	3262151	3263221	-0.761355	-1.38953
GAGTAATTATTGCGTCGAGC	CP009273.1	1422989	1426446	0.608809	0.7176
TGCGTAGGACCTATGAGCAG	CP009273.1	3941493	3943905	1.40718	1.10093
ACAGTTGGCTTGTTGTCGAA	CP009273.1	4541721	4543973	-0.751087	-0.320368
CTGGTAGACTCGCGACACGT	CP009273.1	1555523	1558170	-1.96408	-1.27033
GCATTAATGGTAATTGTCTT	CP009273.1	4398193	4400921	-1.37487	-0.195688
TTGCAATTGCCTGTCTGCGA	CP009273.1	3343981	3346111	1.12338	0.817136
TACTGTTTGCAACACACTGC	CP009273.1	1583816	1586122	0.17585	-1.1304
GGCATGGGCCGGTAGTCGAG	CP009273.1	1456321	1458912	1.21192	-0.67929
TAACAGTGAGCCAACGCGTT	CP009273.1	2812071	2814135	-0.769702	0.146444
TCGGAGCAGAAACGTTAGGG	CP009273.1	2102422	2105278	0.822213	-0.484034
AGGGTCAGGCGGGGATTTGC	CP009273.1	2431048	2432921	-1.52047	-1.82672
GGTGGGGGATTGGTGGGAAA	CP009273.1	2574733	2576768	-0.478654	0.800062
TGAGCCTTTCGGGTCCCAGG	CP009273.1	1830254	1833166	1.15463	0.526459
CAGAGTCGTCAGGTGAGATA	CP009273.1	323345	326465	0.330824	0.024578
TGGGGCGATAGACCAGTGTG	CP009273.1	4600702	4602868	-0.426815	0.266939
CCATAGGTTTTGGGGTCGTC	CP009273.1	3117839	3120270	1.64945	-0.241758
CGCCATGCCGCCGAATGAGC	CP009273.1	1907998	1911192	2.12338	1.81714
TTTATCCTGACATTGAGATC	CP009273.1	1384811	1387850	0.822213	1.10093
GTGGGTGAGAAGGGAGTTCG	CP009273.1	2724909	2727625	-0.212221	-1.10343
TGGGGAGATTTTACACTTGT	CP009273.1	3241095	3243143	1.40718	-0.899071
TGTCCTGAGGATCGGGTGGA	CP009273.1	212782	215184	2.68281	0.376563
GTTACGTGCCAGGGGCGGTT	CP009273.1	3620988	3624076	0.205845	-1.27033
TTTAGCGAAGTAGTTGGTAC	CP009273.1	3568717	3571160	2	-0.306246
ACTGTTGGTTATGCTGGCAA	CP009273.1	4295391	4297305	-0.941388	-0.885064
GGTGCCTATTCTCGATGCGT	CP009273.1	4208529	4211416	-1.17255	0.328558
AGTGAAGTATGTTCGAATGG	CP009273.1	2994797	2997950	1.20282	-1.10343
TTGCAAAGTGTCCCGTCCGT	CP009273.1	4403023	4406054	-0.382146	0.77104
TTTATGGCTTTAGGCCGTCA	CP009273.1	672403	676127	-0.268935	0.00978102
TGTACATTTTGGATGAAGTT	CP009273.1	3141678	3143935	-0.191659	-1.08287
GCTCGCAGGGGGACGCCCGT	CP009273.1	3801526	3803306	1.19377	0.302563
ATTACAGTCCATTGGGCCCT	CP009273.1	767961	768189	-1.03505	-1.34129
TCCCGCGCACGGGGACTCGT	CP009273.1	1141906	1143627	2.07276	1.76651
GATAATTTGACGGGCGGTGA	CP009273.1	1225339	1227440	0.449611	-1.4416
AGGTTTCGTCACCCTTCTAC	CP009273.1	80042	82975	-0.298081	-0.604328
GTGGTTAAAAACTTCTTGCT	CP009273.1	249856	251787	-0.298081	0.395672
TACGTGGTGAGTATCAGTGC	CP009273.1	4001348	4003487	-0.478654	-0.7849
CATATTGCCTGCCTTGAGCA	CP009273.1	1632929	1635115	-1.38517	-1.27638
TTTGTTCCGGGTATCGCTAC	CP009273.1	11943	12897	0.645335	0.339089
TGCAACCGGTTGTAAGCGTT	CP009273.1	2003340	2006293	-0.639118	-0.945365
GGTTCGGGAGGCTCCGCTAC	CP009273.1	3077611	3079359	1.07276	0.76651
ATGTAGGTCAGCGTATACTT	CP009273.1	2385314	2387580	1.02385	2.30256
AATGCTATGATCTTGCGGCG	CP009273.1	3961876	3963744	-1.18647	-1.75575
CTATACTTTAGTCACGCAAG	CP009273.1	3527561	3529953	0.843274	0.537028
AAGGGCAGGATACTCTCGCG	CP009273.1	3776415	3778663	0.263034	0.831257
GAAGGGTTGGGCGCGCCGAT	CP009273.1	489545	491250	-1	-0.721284
AAGATGTGTCAGACTGGAAC	CP009273.1	1522550	1525722	0.760812	2.03953
TGGTGGAGTGGCCGTGGAAG	CP009273.1	2640788	2642720	0.0978473	-0.208399
AAAGGACATCGATGTGAATA	CP009273.1	833102	836271	-0.177787	-0.484034
TGTATGATGGTCTACGACAT	CP009273.1	3867733	3870469	1.17585	1.8696
CTGGGGTATGGGGCGCAGAA	CP009273.1	1771488	1774882	-0.0292646	-0.750549
TGTTTAGCAGGACAGGTCCC	CP009273.1	3007450	3009785	-0.0916305	-0.397877
TTGAGTAAATCTGGTCATTG	CP009273.1	166176	167070	-0.608421	1.67029
GGGGCACTAAGTTACTGTAT	CP009273.1	3235667	3240005	0.193772	-0.697437
CAATACTACCCTTTCATAAG	CP009273.1	1961715	1964036	-0.298081	-0.604328
TCTGCCAAACGGCCGTTCGG	CP009273.1	3340837	3343387	-1.14608	1.13264
GCCTTCATTGGGAGGGGGTC	CP009273.1	613550	615602	-1.46587	-0.187151
AAACGGTGTCTCAGTGCGTT	CP009273.1	4575522	4578480	-0.345387	0.933329
GTGTCGGGCTCCAACTGTAT	CP009273.1	1440814	1443406	-1.28843	0.212677
CCTTTGAGTTTAGCTGCGAG	CP009273.1	4336297	4337612	0.0411247	0.512486
GGGACGGACTTCCCTGGTCT	CP009273.1	3153704	3156712	-0.620779	0.0729748
AGCATGTCAGTGGGCGCACG	CP009273.1	1134246	1136915	-1.4443	-0.165586
GTTTGGGGACGGCCCAGGTT	CP009273.1	520200	522875	-0.46158	1.23217
GTGGGAACTGCGGGTTCAAG	CP009273.1	2287992	2290196	0.68281	0.376563
TTTACCGGCGGCCACGCGTT	CP009273.1	3673949	3676324	-1.27872	0
CGTCGTTTGATGTTGGGCGG	CP009273.1	3149109	3151636	0.239575	-0.651634
TTGGGTTAGGGCGTGGAAGG	CP009273.1	3581753	3583904	-1.50389	-1.81014
GGTGGTGGGGTCATGTGGGT	CP009273.1	3123069	3125746	0.258312	-0.0479345
CTGTTCTGATCTATGCTGGA	CP009273.1	2906332	2908463	1.26777	0.961526
CGGGTGTGGCTGCCCGTTGT	CP009273.1	3010220	3013102	1.34577	1.03953
ATTGATAGATGGGAGCTGGC	CP009273.1	3559642	3562732	-0.608421	0.0853321
ACAAGGGGGGGGAGGAAGCT	CP009273.1	37181	38797	-0.259087	0.434666
GCTGTGGTCGTAATATGCTA	CP009273.1	1969895	1971786	-2.13535	-0.11967
TTTATTTAGGTCCCTTCTTA	CP009273.1	3474202	3477412	-0.31719	0.961526
GTCGTTGCAACCACGTTCAT	CP009273.1	2021909	2024032	1.02385	0.132638
GGAAGGACGCTTTATGCATT	CP009273.1	928411	929332	-0.391191	-1.2824
GGCGAGATCATGGCCGAGAG	CP009273.1	1592760	1595518	1.37615	1.65486
GGGTGATTGTACCGATGTCT	CP009273.1	2242336	2245781	1.17585	1.8696
CGAAGGCACGGGTTGTTTGG	CP009273.1	3004925	3007524	-1.31719	-0.623437
GCGGAAGAGGCGTGGCTGCT	CP009273.1	795038	799704	0.471306	0.165059
CTTTGTGTTTCTCTCGGCGC	CP009273.1	2245165	2247341	0.822213	0.100929
TCCTTAGGGTATCGCCGGAA	CP009273.1	316559	318712	0.250252	-0.278387
CCGTTGAATCCGCTGAGGAG	CP009273.1	1894257	1894637	0.351799	0.308587
CACGGAGGCCGGTCGCTTTA	CP009273.1	4346886	4349077	-0.312437	-1.03372
GTGGGTGGGCTGTTTGGTGA	CP009273.1	3386426	3390353	0.760812	0.454566
GAGTTAACGGTTGCCATCGC	CP009273.1	3018908	3021075	1.2303	0.924051
AGGTGCTTCCTGCCACAGAT	CP009273.1	1785873	1789340	-0.373043	-0.416255
TCTGGTGCTTGGAGTTTACG	CP009273.1	740553	742099	0.14066	-0.165586
TGTAACCGTGGGTCCGGCGC	CP009273.1	3526136	3527862	1.31015	0.266939
TAATAAAAGCGTCGGCTGGA	CP009273.1	3452945	3456243	-1.29808	-0.0193653
GATTCCAACACGTCGTCTGG	CP009273.1	693099	694688	0.68281	0.376563
ACCCCCAATATAGATTGCCC	CP009273.1	2339242	2341351	0.930737	1.62449
ATCGTTAAGTTCTATGGCCA	CP009273.1	592422	593070	0.545306	-1.08287
GTAGTTCGCGCGTTATGCAT	CP009273.1	1250113	1253718	0.930737	0.624491
GTAAAGTACTACTCGAGGCT	CP009273.1	4058234	4061521	0.349118	-0.127053
CGGGTACGCAGGCAGTTTCC	CP009273.1	3907062	3907629	-2.86043	-0.359317
TGTGCAGGATTATTGGTTTT	CP009273.1	1945709	1948008	0.663951	1.67963
TGCGTGCGAAGCCGTTATGT	CP009273.1	4378798	4380855	0.886343	-0.419903
CGTTACCCAGGTCGTGCCCG	CP009273.1	3920104	3922219	0.992138	0.685891
GCCTTGGCGGGTTAGGGAGG	CP009273.1	2189474	2192273	-0.970129	0.0455522
GGTAACATGGTTGGGGTAAC	CP009273.1	943615	945963	-0.919762	-0.962974
GGAGGAAAGGGTTGGGCTAG	CP009273.1	174877	176333	-0.703469	-1.00972
CTATCTTTTGCTAGCCGCTG	CP009273.1	3241658	3243538	-0.113657	0.580097
ACGTCGGTCAATTGGGCTTG	CP009273.1	753506	755460	-0.797183	-2.10343
AATCGAGGGTGGTCGGGTGA	CP009273.1	4396823	4399346	0.0978473	-0.208399
GCGCCGGTCCGGAAGGGGGC	CP009273.1	1093456	1095996	-0.592825	-0.314109
ACCGGGTCGGTGATCTTCTA	CP009273.1	2671054	2673554	0.81526	-1.07595
TGTAGCCCAGTCACGGACTA	CP009273.1	1325539	1327413	0.463132	-0.843115
GGTAGTCCTCCAGTGTATAA	CP009273.1	4132461	4134561	1.03997	0.148757
GTCGAGTAGTGGGCTGTGGC	CP009273.1	2190041	2193985	0.417668	-1.47354
TATTATTTGTACCGGTCTTA	CP009273.1	3952289	3955098	0.915787	1.34651
GAGCTTGCGCGACTTGCTGG	CP009273.1	2766454	2769462	-0.354665	2.14644
TGCTCCGGAGCGGGGCTTAT	CP009273.1	1297842	1301630	-1.41799	-0.139275
GGGGCGTGGCCTGTTTTTGT	CP009273.1	3814442	3816610	0.608809	1.30256
GATCTTATGGCTTGCTAGCG	CP009273.1	1859696	1862050	0.5157	-0.375509
TTAGCGTTTCGGGCTTGTGA	CP009273.1	1532469	1534694	-0.31719	-0.208399
GGCGATCGTGTATAAGGCTC	CP009273.1	1733251	1736580	-0.783508	-0.182864
CGAAGGATCAAAAGGGTATG	CP009273.1	2586966	2589318	-1.09163	0.187086
TTAACATGTTGCGGGGTTCC	CP009273.1	1558132	1560814	-0.889442	-1.19569
ATAGTATGACGGACTAGTCT	CP009273.1	1844042	1846955	1.08274	0.776494
GTGCATGTTAAAGTGAGCGC	CP009273.1	3743294	3745446	-0.385167	0.0455522
AAAAGGGCGTGACCCGCAGT	CP009273.1	2191135	2191319	0.843274	0.537028
GGATGTGCGTGTGCAGCATA	CP009273.1	4265911	4267966	1.76081	0.454566
GGCTGAACCTCTTGTTGGGG	CP009273.1	2252968	2256357	1.28688	0.980635
GAAAGGTCAGTACTAGTGGT	CP009273.1	850650	854348	0.123382	-0.182864
CTACTGTCATGCTTACTCAT	CP009273.1	2918737	2920509	-0.177787	-0.484034
GGCGATGGCAGGCACGTCTG	CP009273.1	4079775	4082136	-1.80058	0.2151
TCTATTGGAATGCGGAAATT	CP009273.1	1482756	1486852	-0.600644	-1.90689
GGTGGATCGGGGGAACCGAT	CP009273.1	1214331	1216696	-1.41208	-0.303287
CCGGCAGATGGGGATTTCTG	CP009273.1	3608637	3610388	-0.951906	1.32681
GCAGTCGCATTTACGGGCAG	CP009273.1	3082489	3084492	-1.23919	0.776494
TTGATATCGGATTGTTATCT	CP009273.1	1411504	1412274	-3.12725	-0.111573
GGCCTGCCTACCGAAATGGG	CP009273.1	1919826	1922709	0.00949145	-1.03372
GTCGCGTGTCAAGTCGTCTT	CP009273.1	3381428	3381610	-0.906365	-2.79757
CTAATCAAACCGCTATTCCA	CP009273.1	1472612	1474972	0.0480943	-0.258152
GTTACGCGTCAATCTGTTCG	CP009273.1	3998011	3999258	-2.13804	0.0151442
ACCGCGTGTGGTGCGCGAGA	CP009273.1	4044633	4046639	-0.336049	0.357704
TTCATTTGATACCTGTCCGC	CP009273.1	4400489	4402531	-0.741688	0.537028
TCGCGTCGGAAGTCTTCGAG	CP009273.1	3410497	3412221	-1.39119	-0.112475
GTGTCCACTCAAGTGTGCTC	CP009273.1	3966340	3968289	2.2303	0.924051
ATTAGGTGGTCGTAGTGTAT	CP009273.1	135985	139946	0.0727563	-0.648528
CTCGACTCTTTAATGGCCAG	CP009273.1	2485002	2487980	0.18927	-0.116976
AAAAGTGGGTGTATCTAGTA	CP009273.1	4111955	4114797	0.345775	0.0395284
ACAGACTAGCTATGATCGAA	CP009273.1	3944960	3947331	-0.0141211	-2.6423
CGTGCAATAGAGCGGCGAAG	CP009273.1	2178198	2180511	0.244237	-2.06201
GGCGGGGCATCGCTGGTGAC	CP009273.1	3828967	3831227	-0.368471	-1.08975
AAGAGGTATTCCTCGCGTCT	CP009273.1	1946432	1948552	0.53842	-0.767827
TTTACCGAGAGTAACCGGCC	CP009273.1	2019840	2022387	-0.755763	-0.0620097
AGGGATGCCGTGGTGCTATC	CP009273.1	1564764	1567459	0.663951	1.3577
CGCGTAGCGTGTCCTGGCTC	CP009273.1	601291	603445	-0.020131	-1.13373
ATAGGTTGGGCGAAGAGTGC	CP009273.1	761583	763473	1.31603	0.00978102
TCGAAGTAGCCCTCGCACGG	CP009273.1	3752567	3752755	-0.553078	-1.85932
TGGGGCTCAGGCAGTTTTAC	CP009273.1	4247238	4250441	0.992138	1.10093
GGGCGAAGCGATGAGAAGAA	CP009273.1	4490076	4492801	-1.5889	-1.89515
TCGTGTACCGTTTAACGGCG	CP009273.1	863209	867736	0.292664	-1.01358
GCGTGTGTACGTTTTTGTCA	CP009273.1	630262	633150	0.573185	-1.31802
TTCCGGACTGCAAGTACTCA	CP009273.1	2824319	2825912	-0.644171	-0.53538
GAATCGGTTCAGCCCATAAA	CP009273.1	6384	8219	-0.0916305	-0.397877
GGCTAGAGTAATGGATTTGG	CP009273.1	1098129	1101584	-0.683973	0.594744
CTATACTGTTTAACATCACC	CP009273.1	4561489	4564884	0	-0.306246
ACGCGGTATGTCGGGCGTTA	CP009273.1	924002	926038	1.60881	1.30256
TCGGCTTGCCCAGAGCTGCC	CP009273.1	3487921	3490381	-1.39569	-0.701939
CAGCCTTGAACGTTGCGCGG	CP009273.1	3943844	3946284	-1.19855	0.0801703
GCGTGTAGGGACATAACAGA	CP009273.1	1094440	1097211	1.91282	-0.715359
CCAGCTTGTTTGGTGTAGGG	CP009273.1	626979	629786	1.64534	0.339089
GAGAAGCGGCTGGATGGCGA	CP009273.1	3262020	3264167	-0.310849	-0.202058
GATACTCAATGACAGTGGCG	CP009273.1	4058893	4060621	-0.705887	-1.01213
CTGTTAGAATATTCGCGGTT	CP009273.1	2920623	2920897	0.33828	0.0320338
TTTAGATGGGGTAATGTTAA	CP009273.1	1959671	1962053	1.5615	0.670295
TAATGTCGAATTACTGCTGT	CP009273.1	1592731	1596214	-0.444302	0.57138
TGCATGGGCGGAAGGGAGGG	CP009273.1	4447708	4449245	-0.850622	-0.571906
GACATGCTAGGTGGGTCTCT	CP009273.1	2682376	2684190	0.438884	0.132638
TGTAACGCTGTTGTAGGACA	CP009273.1	1159084	1161780	0.376148	0.069902
TTCCGTGGCAACGAGCTGAG	CP009273.1	4325417	4328965	-0.331358	0.169751
TTGGATAATATTCTGTTGCC	CP009273.1	1698373	1699421	6.15022	-0.525256
GCCATACCTGCATTCTTACT	CP009273.1	2913441	2916605	-1.48712	-0.471434
CTGGGTCACGTTAGGGGACT	CP009273.1	845131	847192	0.608809	0.302563
ATTACCTCCTGATTGATTAC	CP009273.1	2365275	2369473	0.521346	0.0224549
AGGGTGCTCCACAGCCGCTC	CP009273.1	2752007	2755636	-0.66172	-0.967966
TATCTGTCCGTGTTCATCAA	CP009273.1	4622550	4624066	-0.156726	-0.462972
GCAGGTTTATGGGGATAGGG	CP009273.1	3164035	3165916	-2.62001	-0.926256
GTACTGTAGGCGTAATGTAT	CP009273.1	156966	159753	0.286881	0.565597
GAGGGCTTGAGCCGCAAGTA	CP009273.1	1211272	1214124	-1.10818	-0.0925
TAGCATGTTTTTTAGATCGG	CP009273.1	2234405	2236610	-0.135352	1.14336
GACGATTTGCTTATGGCTAT	CP009273.1	281815	284454	-0.584963	-0.306246
AAGCATTGGGGAGGGGGTGC	CP009273.1	4578977	4580730	1.2303	1.92405
GGATAATACTGGTCATGTTT	CP009273.1	3694261	3696565	0.0603726	0.339089
GTCGCAGAGCGGGGGGCTTA	CP009273.1	1851181	1853858	0.183503	-0.930098
AGTGAATTAAGGCGTCGTTT	CP009273.1	2381699	2384937	0.68281	0.376563
GGCAGCCAAAGAGCGGCTGA	CP009273.1	1669118	1671442	-1.26402	0.0146965
TGTATTAATCGTTAAGTATG	CP009273.1	4214968	4218202	0.0372673	-0.116976
GCAGTATCACTCGTGGGGTA	CP009273.1	1691613	1693416	0.573185	-0.733061
GGTTGTACGGCGCTAGTGAG	CP009273.1	1298802	1301132	0.17585	-0.130397
GAATGGGGCTGATATGAATG	CP009273.1	4391129	4392722	-0.592825	-0.899071
ACCTCGTTCCAGTGCCACCA	CP009273.1	2644122	2646490	0.864648	-0.441598
GTGCCGACATCAGGGATCGG	CP009273.1	3491436	3493827	-0.298081	-0.604328
TTCGACCATATGTCATTTGT	CP009273.1	1589549	1593259	-1.83745	-0.143693
TGATCAGATTGATTGTCCGA	CP009273.1	1871405	1874634	-1.06173	-0.63101
GAGTGTGAGCGCCGCGCAGG	CP009273.1	899084	901902	0.547033	0.825749
AGAAGATCCCGCGGGAGCAA	CP009273.1	1123819	1126396	-0.561116	0.132638
GGACCTTTGTTCTAAACTAT	CP009273.1	1602773	1604663	0.376148	0.069902
TTACGACTACAGCGGGTAAT	CP009273.1	3156110	3159087	1.20671	0.415037
CGTCCCGATGAGAGGCGTGT	CP009273.1	1039389	1041567	-0.727474	-0.0337206
AGGAAATTGTGGTAATTTGC	CP009273.1	2381444	2384910	-0.928797	-0.913116
CGTGGTCGTGTGTTAGTCCA	CP009273.1	4487014	4489580	-0.790362	-1.09661
AGGTTGGTTGGATGGGGGTC	CP009273.1	876397	878201	0.0978473	0.206638
ACGGTGGCCTGTGCGCGCCC	CP009273.1	4382726	4386868	-0.18474	-0.490986
TACATGCAGTAATATATGGT	CP009273.1	2209198	2210847	1.40718	1.10093
CTCCTGCACTGTATGCGTCA	CP009273.1	4329755	4332468	0.316027	1.00978
TACTTACTACCTTTTTTCAT	CP009273.1	2662191	2664513	-0.239188	-0.545434
ATGATTTACTGCAGGCGTAG	CP009273.1	1148378	1150437	0.335791	0.0295443
GGAAAGGAGTGCAACCTAGT	CP009273.1	3399504	3401839	-1.21392	0.649758
CGGTCATTGAAGCGCCGGGG	CP009273.1	1774709	1777692	-0.82415	0.869603
TGTATGTGTAAATGGTGGAC	CP009273.1	3848877	3850623	-0.639118	1.05464
AGCTGCGGGGGATGATAGGT	CP009273.1	3139506	3142014	-0.623852	-0.345135
GCCGGCTTTGAACAAGGTAG	CP009273.1	4507190	4509832	0.67021	-1.221
GCTCATAAGGTCCTATGCAT	CP009273.1	949788	952615	-0.902153	-0.793362
CTTGGAGTGGTTAGCGTAGT	CP009273.1	1297472	1300060	0.251257	-0.470027
TCACGGTTGGGTTCGTCTTC	CP009273.1	1652785	1655605	0.608809	0.302563
TTTGGTCGTTTCCTGATGGG	CP009273.1	1770640	1775542	1.37615	0.069902
GTTGGTTATTGCGTTAAGTA	CP009273.1	3146691	3149611	-2.05226	-0.358503
CCCAGTTTCGTAGGGGCCCT	CP009273.1	2643825	2645702	1.60881	0.887525
AAGGAAAAGTTAACCTCGGT	CP009273.1	1063088	1066803	0.258312	1.95207
TGTCCGTTTATAGCGGAACA	CP009273.1	98796	100706	0.149378	0.428094
TCCCGCCACGCGGCTGCGAC	CP009273.1	3997804	4000130	-0.850622	-1.15687
GGGGTTTGGGCTAGGGCTTG	CP009273.1	3623823	3626089	-0.778921	-1.08517
TGCATCCGATTTGTATGAAA	CP009273.1	1316476	1318455	0.53842	0.232173
TCATTAGCTCCGTAATTCTC	CP009273.1	986209	989041	-0.420938	-2.31215
TTTAGGCCTTCTAGATGGCA	CP009273.1	3705006	3707166	1.37615	0.069902
CCTATGAAGAACCAACTTAA	CP009273.1	41153	44273	-0.577057	0.438624
TTCAGCCGCGGAGGTACTGA	CP009273.1	2814218	2818193	-1.35466	0.661017
GGTTTACAGCCTAATTCTCG	CP009273.1	2900207	2903079	1.57319	0.266939
GTATGCAGTTTCGGGCGACT	CP009273.1	2013219	2016448	-0.81073	0.467986
TCTCGCCTTCCCATCCGTAA	CP009273.1	1813698	1817485	0.549916	-1.34129
CAGTAAGGCTTACGCAACTC	CP009273.1	2299939	2302637	-0.41976	-0.24058
TAGTCCATAACCCGAGGAGA	CP009273.1	3635726	3637589	0	-0.306246
TTTTGCGAGCCATGGCTGTG	CP009273.1	1746361	1748575	0.620882	0.314636
ATGTCAGTACTCGTCGTCCA	CP009273.1	3219346	3222275	-0.544996	0.148757
TCTGGTGTGAAAGATCACGA	CP009273.1	2408400	2410194	0.90099	-0.990219
GGCCGAATGAGGTCCCGGCG	CP009273.1	4318382	4320579	-1.40555	-0.226366
TTTTCCTCATTGGTATGTTG	CP009273.1	1258113	1260171	2.2303	1.92405
AAGCAACGCTAGGCGCTGAA	CP009273.1	3878829	3881855	-1.16729	0.333814
TCGCAAGCTATGGCGGAGCG	CP009273.1	3682971	3684283	1.84327	1.53703
AAGGAATGATGGGGGGAGTA	CP009273.1	4479459	4481858	0.17585	-1.1304
CTGCGACTGGTTAAGGAGGA	CP009273.1	4208236	4210837	-1.86368	-0.847997
GAATACGGCTGGCTCAGGTT	CP009273.1	4367171	4371261	0.0399664	0.73372
CGGGATCGGCTTCGCGAGAG	CP009273.1	3835558	3839536	1.47131	0.428094
GAACATATTGTGTCATATTT	CP009273.1	1217612	1220715	-0.0465426	-0.937752
ATGCACCTCCGCAATGTTAA	CP009273.1	4296239	4298040	-0.295597	-0.698059
AGGGTGCGGGTGGTAGGGGT	CP009273.1	1744859	1746360	1.07276	0.76651
TTTTAGGTTTACAATGTGTC	CP009273.1	864070	865991	-0.289507	0.141213
TAGGGGCTACAGCGATCGTT	CP009273.1	4236575	4238668	0.17585	0.869603
TTGTTGATTGTCGCAGGTTC	CP009273.1	3691389	3694614	1.07276	-0.23349
AGTTAGTGGCGGGAATCGGT	CP009273.1	1535888	1538301	-1.06173	-0.63101
TAACTATCGTACTTGCGATC	CP009273.1	3739484	3742447	-0.561116	0.7176
TGTTCGAGAGAGGTATTGAT	CP009273.1	740685	742530	1.26777	1.37656
GAGTATAGTAGAATTGTCCG	CP009273.1	1465746	1468819	-0.113657	-1.00487
CTCGTCGGGGCGTATGCCGC	CP009273.1	1913994	1914982	0.351799	0.630515
ATTTAGTAGGTTGATTTGGA	CP009273.1	3112419	3115153	2.99214	1.10093
GAAGTCGTGCCCAGGGGGTA	CP009273.1	1911080	1913515	0.306246	-0.584963
GCATGGTAGGACCTTAATAG	CP009273.1	3620176	3622693	-1.63912	-0.945365
AAATTAGTTGGCTTGCTATT	CP009273.1	4515904	4517031	1.16255	1.44127
CATTTGTGTGTCGGGTGGGG	CP009273.1	1961243	1963496	-0.705887	-1.01213
GTGGGGTGTTACGGGCTGTT	CP009273.1	561023	564104	-2.02926	-0.335511
TAAAGAGTGCACCCCGTGGG	CP009273.1	2422223	2424637	-0.769702	1.24598
TCGTGCTTGGATCGGAGCTA	CP009273.1	2159140	2160189	-2.40911	-0.715359
GTGGCCTGCAAAGGGTCGCA	CP009273.1	4117889	4121218	0.17585	0.869603
AGCGAGTCAGCAGGGCTTCT	CP009273.1	4406733	4408806	0.430891	0.124645
AAACAGCGTATTAATGGCGA	CP009273.1	3534383	3536789	-0.232493	-0.538739
TGGCGGGTTCCATCCGTGAC	CP009273.1	1032906	1035811	-1.60842	-0.914668
TGACCTCGGTTTTGTTGCGG	CP009273.1	223470	226330	0.880889	-0.425358
ATGTGCGCTGAAATCGCGGC	CP009273.1	3248488	3251104	1.28688	0.980635
GCTCGTCGAAGACGGCTACG	CP009273.1	4448446	4450216	0.11482	0.54554
GGTAGTCCGGGTGGGGCAGC	CP009273.1	2019882	2023908	-0.31719	-0.623437
TTAGTCAAAAGCGTTTTCAA	CP009273.1	2117807	2120057	0.438884	-1.45232
AGGGTTAGGCTTTAGGCCGG	CP009273.1	2422123	2424111	-0.00786212	0.100929
ATAGTTGGGGGTATGGCGGC	CP009273.1	2135983	2138821	0.00295938	-2.30329
TATGATGAAAAATGTCGTAC	CP009273.1	1770585	1773648	1.76081	1.45457
TTGGGTGCTTTGCCCGTGGT	CP009273.1	3680921	3681569	0.422943	0.116696
ACGGGCGGCGGTATGTTTTG	CP009273.1	3941517	3944897	0.316027	1.59474
GCAACGTTACTTATGAAGAA	CP009273.1	3347343	3349888	0.843274	1.53703
GCTGAACAAGACGCGCTGTA	CP009273.1	3155797	3158530	-0.713119	-0.0193653
TGGACCGTCGAAGAATTACC	CP009273.1	3603755	3606568	-0.0871846	-0.393431
TTGTGTGAGTCCGATAGACA	CP009273.1	38756	41159	-0.0503542	-0.134208
AATGTGGTGGTAATGGGGCT	CP009273.1	2357344	2359176	0.17585	1.45457
ATTTTGCCTTGCTCCAGACA	CP009273.1	3849915	3852632	-2.27383	0.41992
TGAGCATACGACGACCCAGT	CP009273.1	211269	213127	-0.359282	-0.858173
TTGCCTGACGGGAGGCACAA	CP009273.1	2618134	2621316	1.14938	-0.156869
GGTCGGACTGGGTTCTCTAA	CP009273.1	574302	577413	-1.22913	-0.53538
TCAGGACCCGTCGACGCGTC	CP009273.1	1109062	1111188	0.149378	0.258169
ACCAATAAGTTTCCGCTGTA	CP009273.1	4144439	4148188	1.02385	0.7176
CTATTGCTGGAGGCGTTAGT	CP009273.1	1183248	1186516	-1	0.278716
ATCATCTCTAATTGAGTTGG	CP009273.1	3463432	3464705	-1.01178	0.681976
GACCTTATGAATTAGAGCTG	CP009273.1	4427092	4429241	0	0.278716
ATGACGCGGCGTACTTTGTT	CP009273.1	1444900	1446300	-1.85062	-0.571906
GCGTGGATGGTTTACGTTCT	CP009273.1	4362583	4365846	0.339776	-0.288398
TATGAGGGACGGGGTCCGTG	CP009273.1	3134553	3137694	0.496109	-0.225175
GCCGTGCGATTTGAAGAGTC	CP009273.1	3627490	3629463	-0.815217	-0.536501
GCTATTGCTACTTAACGTTC	CP009273.1	4477294	4480812	-0.46158	0.232173
ACTATCATTGGTGTATGATT	CP009273.1	1009337	1011744	1.19377	-0.697437
AAGAATGACGGGTCAGCCCG	CP009273.1	756315	758797	1.02385	0.7176
AGCAAACACTCGTTAGGGAC	CP009273.1	4361161	4363349	0.976541	1.67029
AACGGGTGGGTTTGGGGTGC	CP009273.1	1658010	1660254	-1.28843	0.990285
ATCAGGTAGGTGTGGAGCGG	CP009273.1	2812843	2816308	-0.0692627	0.624491
TCCTACAGTTCGTCAGGACG	CP009273.1	3952849	3957255	-1.69862	-2.00487
GCTGCTTATTAGGAGACGAG	CP009273.1	3783413	3785496	-1.29326	-1.01455
CAGATAACTGTTGGGTGTGT	CP009273.1	980501	983705	-0.968116	0.462603
TGTGACGCATACATATACTG	CP009273.1	1300450	1304043	1.70192	0.395672
GTTCTCTCTATTATTTGATT	CP009273.1	4285801	4288839	-1.66172	-0.967966
CGTGTCGGTAAGTGCGTGGC	CP009273.1	611912	613191	-1.14608	-1.45232
CCTGATGTTCGACTGTTTGG	CP009273.1	80947	84696	-0.213921	-0.935205
GATGTCTGTCTTGTTTTGCA	CP009273.1	39627	41749	0.0359196	0.314636
TTGTTAGTCTTTGCTCCCTT	CP009273.1	2836515	2838050	-0.426815	-0.733061
GGCTCGTGCGTTTTTCGCCA	CP009273.1	2226628	2229165	-0.385167	0.0455522
TTGAGGGTGCCATGCACGTT	CP009273.1	4241557	4244901	-1.07676	-0.646038
TACCGAGCCAAGAGCAACTG	CP009273.1	3900366	3900542	-1.20881	0.48494
CCGTACACAACCTGTCTTGT	CP009273.1	354929	357995	0.721284	-1.58496
TGCAACTGTATCTAGACGGT	CP009273.1	319806	322037	-0.368471	-0.674717
GGAGTTGTCTGTCTGTTGGT	CP009273.1	2565280	2567242	-0.31719	-0.0384741
GGTACGGAATGTTGCGTGTA	CP009273.1	2830700	2832869	-0.422409	0.593272
TGGTAAGGCTGTGCGTGCTC	CP009273.1	510204	512063	1.76081	3.03953
GGGTAACGCTTGTCGTGGTT	CP009273.1	2483589	2486178	-0.933449	-0.917767
GGTTGGGGAATAACTTCTGT	CP009273.1	2781706	2784984	0.0318841	-1.85932
GCTCAGGTTTTAATGCGTAA	CP009273.1	3811035	3813909	-0.0692627	1.03953
GGATGCCTATGCTTGGCCGA	CP009273.1	1166629	1167618	-0.577057	-0.883304
GCTAGTAATGATTTCGCCCG	CP009273.1	751381	753885	-1.16202	-0.883304
AGGCGGCCAATGGGTTTCAT	CP009273.1	1669728	1672157	-0.933449	0.345267
GCAGGGCGTGTTGCGGGGTG	CP009273.1	4185336	4187735	-0.133083	-0.365329
AGTGGGTTCATTTTGCTCAT	CP009273.1	3969906	3973048	1.38642	1.08017
AGCGAGGACGTTCGCCTGTG	CP009273.1	1477362	1480030	-1.21086	-0.254071
CTTGTCTGATTGCCAGGTTC	CP009273.1	1410809	1413670	0.521346	-0.199938
TACGTCGTGGATTTGGTTTA	CP009273.1	1564526	1567319	1.97654	0.670295
AGCTTGCAGACACGGATATA	CP009273.1	4402632	4404840	0.345775	0.0395284
ACCCGCTGGTTCTTATCGTT	CP009273.1	3232611	3235210	-0.826819	-0.647639
ATGAACTCCCACGCGAGAGT	CP009273.1	80456	82240	-0.348486	1.08223
GATATATGTTTCGCGATTAG	CP009273.1	3142838	3145775	0.708345	-0.597902
TGAGATGGCGATCTCTGTTC	CP009273.1	64093	66606	-0.776622	-0.76094
GGCGGCACGGCGTGTGGTGA	CP009273.1	3272210	3275866	0.428237	-1.46297
CTGGGAGAGAAACGCGTGGA	CP009273.1	3188581	3191921	0.286881	-0.0193653
TAGAGGGGGTCGTCCGGTGC	CP009273.1	3572065	3574009	0.0480943	-0.258152
GATCTGGCGGTATTTCGGCT	CP009273.1	4509990	4511998	0.267772	-0.0384741
ATTTTTATTACGTGTTTACA	CP009273.1	2857871	2858758	-0.170801	-1.06201
ATAGTGGCCCGCCCGTAAAT	CP009273.1	3003358	3005711	1.97654	0.670295
TTGTGCGAAAGATCGTGTCT	CP009273.1	86558	88061	-1.31005	-1.29437
CAGTGTCGGCAACATTGTTC	CP009273.1	670464	672713	-1.02346	-1.32971
CAGATTATATAGTCGGTGAG	CP009273.1	2222255	2223940	2.76081	1.45457
AGGTGCTAGGTTGGAGGCGG	CP009273.1	3850033	3851471	-1.62768	-1.34897
TGGGCTCGGGAGTGGTTTAA	CP009273.1	292120	293908	0.286881	0.565597
TACGTTAAAGCTAGTACTCG	CP009273.1	2177746	2181443	0.0480943	0.00488222
TGGAGTACGCGGCCGTGGCA	CP009273.1	4340079	4342959	-1.37304	-0.0943274
GTTCATTCTATTAGTAGCAA	CP009273.1	2850677	2852682	2.09785	-0.208399
GCATGTTGGCGGTTTTCGCT	CP009273.1	4586090	4588654	0.102072	-0.467209
GTAACGAAGAAGCGCTCTAC	CP009273.1	4599329	4601644	-0.531034	-0.185204
CTTGGGATGGTTCGTCCCGA	CP009273.1	4055409	4057305	1.2303	0.924051
ATGCGTATGGGGGTCAGGGC	CP009273.1	2463876	2468649	-0.444302	-0.165586
CTAAGGTTATAGTACTTTCT	CP009273.1	3595985	3598479	0.123382	0.665133
GTGTGGGACATGCGGTCCTG	CP009273.1	2480594	2483263	0.152295	-0.738914
AGTGTGTCTACTTGTTGGTG	CP009273.1	3168363	3171145	1.34577	0.0395284
GTCTAGGGATGAGTAGACAG	CP009273.1	252089	254569	-0.252484	-0.558731
TCAATGGTAGACGTTTGCGA	CP009273.1	3500928	3504652	1.00474	0.961526
TCACAGATACCCTTGCCAGC	CP009273.1	4058457	4061609	0.376148	2.65486
GTCAGCGCGTGTAGAGTCGG	CP009273.1	2488130	2490363	0.162553	-1.14369
GCAGACCCTTGGGTTGTTGA	CP009273.1	959968	960159	0.286881	-0.0193653
GATGCAGCGGAGCCCACGTG	CP009273.1	1822852	1825632	0.521346	0.2151
CTGGTTACGAACAGGGGGGT	CP009273.1	4125606	4127853	-0.409113	-0.715359
CTGGAATTGATGGAGTTAAA	CP009273.1	3698177	3701048	0.149378	1.84313
ATAAACGTGCAGGTTGCACA	CP009273.1	7393	7605	-1.16729	-0.888579
ATAGTGGAGGGTGGTCCGGT	CP009273.1	3896760	3899408	-0.608421	-0.177702
CGGCCCATCCGGAGGTCGAC	CP009273.1	2573149	2576869	-1.19855	-0.504792
TGAGGATTCGTCTGTGATGC	CP009273.1	1694189	1695732	0	0.278716
CAGTCGCCCCATAGCGGACG	CP009273.1	3581001	3583454	-0.124545	0.569208
GGGGGCGAATAACGAGCGTG	CP009273.1	361580	363506	1.28688	0.980635
TCGGCGGAGTCATGCAGCTA	CP009273.1	4291500	4294442	-1.27872	0
TTGGGATGGCTTGAGGGGCG	CP009273.1	3205654	3207980	0.608809	-1.2824
CTACTCCAACTCTCCGCTTG	CP009273.1	837250	839063	-1.16729	-1.47354
AAATGCTTTAGACCGTCAGT	CP009273.1	1167374	1171118	0.202817	0.89657
CAAAACGGGAGTACGGGGGG	CP009273.1	901128	904041	1.53842	1.23217
TTCCTTGCTCGGTTACCCGA	CP009273.1	2592905	2597155	0.376148	0.069902
GATTGCAGTCGGTTGTGGGC	CP009273.1	352024	354610	1.02385	0.7176
CGCTAGCGAAGGTCTGCCGT	CP009273.1	1554672	1556868	0.202817	-0.10343
CTCTGGTGGAGCGGGCTTGA	CP009273.1	265954	268488	-2.33136	-0.0526415
GGGTAGCATTTGCGATCGGG	CP009273.1	3286199	3288470	0.286881	0.980635
GGGTGCGTGCTGGAGGGTGC	CP009273.1	3212208	3214083	0.695521	0.389274
ATGGATGCTTCGTAAAACAG	CP009273.1	1847651	1850136	-0.889442	-1.19569
CCTATTGTGGTGCGTATCAG	CP009273.1	3820040	3821971	1	0.693754
GTCAGTTGCTTGTAGGGGAG	CP009273.1	4322368	4324640	-0.0117772	0.00390445
GCTGCGGTGGATGCGGGTGT	CP009273.1	4576634	4578792	-0.354665	-1.66091
GTCGGCGCAGGGCTCGCACA	CP009273.1	3815084	3817903	-0.0692627	1.62449
AGATGTGCCCACTTGCAACT	CP009273.1	4553213	4558270	0.279686	-0.441598
ATGGGGGAGGTGTACATTTT	CP009273.1	3505658	3507793	1.20282	-0.10343
TGTTGGGAGGACGCCAGAGT	CP009273.1	2228473	2232165	0.573185	1.0039
GCCATGTCGGTGTTGTGACA	CP009273.1	922100	924309	1.87184	0.980635
GGAACAGATACTTGTCGCGG	CP009273.1	3003020	3005728	-1.13894	-1.03015
TTCGGGTGGTATAGGGCTTG	CP009273.1	3570302	3572347	-0.185807	-0.385138
AAGACGGGCTTCGGTAAGGC	CP009273.1	2642381	2645600	-2.35466	-1.07595
AGTCGAGGTTGCAGCCCCGG	CP009273.1	1723882	1726859	-1.06926	-0.375509
CGCTGTTAGATCTTTATGTG	CP009273.1	1641969	1643903	-0.876618	-1.18286
AGAGCTAATGTGACCTACGC	CP009273.1	3221758	3224294	-0.96754	-0.759213
ACTAGTAATACCGTAGGTCG	CP009273.1	1538923	1540870	0.0374358	-1.09889
GGGGCAGTTATATGTCCAAG	CP009273.1	1792696	1794790	0.573185	0.266939
ATACGGTTCCTGGATGGATA	CP009273.1	2107864	2110775	-1.85717	0.643943
GGAACGGGTTTCACCGGAAA	CP009273.1	3384810	3388247	-0.249172	0.444582
TGCCTAAGCGAGGTTGAGGG	CP009273.1	392816	394796	-0.741688	0.537028
TTGAACTGGTGCAGTTATTT	CP009273.1	1478374	1481379	1.28688	0.980635
TCGATAGCGTGGGCGTCTAA	CP009273.1	4625018	4626991	-2.15141	-2.45766
GGGCCACGGGTGGTCTAAGT	CP009273.1	242533	244908	-1.15938	0.234818
CCGCACTCGGGTTGGCTACT	CP009273.1	3930816	3933211	0.191198	-0.337441
AAGACCCGGGTCTACATCGG	CP009273.1	1213819	1216660	-1.36388	1.32987
GGGGCCGGGTAGACCACACC	CP009273.1	2342627	2346697	1.12338	0.817136
GGTGCGTAGTCCACTGGTTG	CP009273.1	2814784	2817650	-0.158846	-0.0865804
CTGTTCATCTTTTGTTGGAG	CP009273.1	989031	991360	-1.16729	-1.47354
TGCCTGGGCCTGTCTGTCGC	CP009273.1	2622456	2626848	-0.208814	-1.51506
CGGTTTTGCATTAGGTTTTG	CP009273.1	2601007	2603244	0.801454	1.49521
AGTGGATACTTTGGCTTTTC	CP009273.1	2050	4343	1.31603	0.594744
TCTGTACGGCGGTATACCTG	CP009273.1	1500334	1502987	0.976541	0.670295
TTGTTTACCACACCTTGTGG	CP009273.1	4523036	4526886	-1.10269	-0.408932
ATGAAATCCTCTACAATAGT	CP009273.1	756195	760331	1.02385	2.30256
GTTTGGTTATCGTGCTGCGT	CP009273.1	3091377	3094245	-1.44864	-0.169925
GTGCATACAGCCGGGGAAGC	CP009273.1	781105	783061	0.721284	1.41504
GCGGTCTGAGTTGGGGCGGG	CP009273.1	4205915	4208126	-0.52459	-0.245874
ATCAGGCGAAGTCGATAGCT	CP009273.1	4621190	4624294	0.457321	-0.65628
GTAGGGCATGGTGTCTTTAG	CP009273.1	2805751	2808355	2.19377	1.30256
TGGCGGGTAGTAGCCCGTCG	CP009273.1	3953730	3956017	-1.13535	-0.856636
CACGGGTAGGCTCGTGGTAG	CP009273.1	858538	858739	-1.29487	-2.18608
AAGAATTAAATCATGTCAGA	CP009273.1	4400552	4403229	0.0238467	-0.2824
GTAGGTGAAATCAGGCGAGG	CP009273.1	3254002	3256705	-1.74169	0.952066
GGGTCATCACCTCTAACGGT	CP009273.1	656980	658902	-1.43558	0.258169
TACGCTGGGAGTGGGCTGAT	CP009273.1	84298	86514	-1.01412	-1.32037
TAAATTTGCGTTAGACCGCG	CP009273.1	1093701	1096378	0.0978473	0.791601
CTACGGGACTTCAATAACGT	CP009273.1	137043	140678	0.573185	0.266939
GGCGGGTTGACTTCAGGACA	CP009273.1	3294955	3297764	0.0562682	-1.83494
TGAAAGGAGGGGTATGGTAG	CP009273.1	1065156	1067512	0.345775	0.361456
GTTTAACTGTTCCGTAGAAC	CP009273.1	2451261	2453502	-0.150651	-0.264252
TGTCTGACAATTTTATTGGA	CP009273.1	3003799	3005479	0.0318841	-0.274362
GCGGCTTGAGTCAGCTCGGG	CP009273.1	1295186	1298036	-0.120925	-0.427171
CCTATTGGAATCTTTGGGAC	CP009273.1	2752439	2754984	-0.876618	-0.597902
GAGTTGGAGACATATGTGAA	CP009273.1	1267806	1270577	-0.783508	0.910245
CAGGGGAGTGCCTGCGTTCC	CP009273.1	2443708	2446043	-0.336049	-0.642296
ACAGTTAAAGATTGAGTGGT	CP009273.1	3702928	3705883	0.53842	-0.352789
GGTAGTTCGAACGCATTCTT	CP009273.1	889620	891836	-1.48712	-1.79336
TATTCGTGTGATATAGATTC	CP009273.1	1747158	1749059	-1.01763	-0.323876
GCACGGGGCGATGGGCCCAT	CP009273.1	4091998	4095481	-0.487115	-0.793362
CTGGTGCTCATGGCTATGTT	CP009273.1	2912056	2915997	-0.417991	0.597691
GATTTTCGCGACGATTGGCT	CP009273.1	3852216	3854241	0.145012	-0.161234
CTTGGATTTAAGATGTGTGT	CP009273.1	2994276	2997998	1.11056	0.389274
ATTGTATAAGTGTGTTTCAC	CP009273.1	1339022	1341712	1.37615	-0.930098
CGCCGTCGTGCCGGGGCAGA	CP009273.1	152827	155283	-0.708302	-1.01455
TTATAGAGTGCTGGGTGTTT	CP009273.1	3499205	3501421	-1.14964	0.76651
AGCTGACGGGGTTGCCGCCG	CP009273.1	2707786	2709835	0.471306	1.16506
GGGATTCGTCGTCATGTTCG	CP009273.1	2692867	2695917	0.626957	0.905673
TAGTGAGGGTGTTCCTGGTC	CP009273.1	2245615	2247709	0.886343	0.580097
TACCGCGTAGGTTGGAGCAT	CP009273.1	3025282	3027582	0.0894351	-0.216811
ATGCAATAAATACTGGAGAC	CP009273.1	1607857	1610053	0.149378	0.843131
GTTTTGATGCGCTTCGTGGG	CP009273.1	2859852	2862086	1.02385	0.7176
TATGTGGAGGTTAAGTTGTT	CP009273.1	2479654	2482715	-0.250277	-0.919093
TTTAACTACCAGCGGAAGGT	CP009273.1	2230481	2233242	0.843274	-1.04793
AATTCCCCACCTGCAGATCA	CP009273.1	1963621	1966193	-0.769702	0.509014
CTTTATCTCGAGCTGCGAGG	CP009273.1	833521	836947	1.68281	1.96153
CCAGTGAGACGTGCTCGGCC	CP009273.1	821409	823413	-0.239188	-1.35279
TCGGTTAGATTGCCGGAGGG	CP009273.1	866226	868847	-0.487115	-0.793362
GATAGAGGAGCACAAACAGG	CP009273.1	242043	242313	1.04809	-0.258152
TTTGAGACTCGCGTTTGCAT	CP009273.1	1549876	1552173	-0.0692627	-0.375509
CTCCGCAAGCGCATGCCGCA	CP009273.1	4408293	4411299	0.801454	1.49521
TTTGATTCGAATCGGGGGGC	CP009273.1	2377414	2380751	-0.914753	-0.220999
GCAATGTTTTTGGTCATCTG	CP009273.1	722216	723267	1.14066	-0.165586
GCGGGTTCCACTCCAAGGAC	CP009273.1	836044	839759	2.2303	0.924051
TCGCCCGGGTGGCCGCGTGG	CP009273.1	815371	817525	-0.354665	0.339089
AGGAGTCTAATGTTACGCGC	CP009273.1	1035734	1038434	-0.939627	1.07605
CGCTCGGTTTAAGCGGTGAA	CP009273.1	3346269	3348324	-0.16378	-0.470027
TTTGGTGACCGGCTCCAGAT	CP009273.1	3910515	3913024	-0.936541	-1.24279
GGAGGTTTGAAGATCTTAAG	CP009273.1	935499	938632	0.608809	-1.01937
AAGTATCGTACAGTTAGACA	CP009273.1	2354672	2356726	-0.135352	0.558402
GGTGGACGTCTGTGGTACGC	CP009273.1	447092	449172	-0.931383	-0.23763
TTTCGTCCGGAGCAATATCT	CP009273.1	2492279	2495118	1.09785	1.37656
CTTTTCGGTCATGATCCATT	CP009273.1	3364871	3366690	0.801454	0.495208
AGGTTTGGATACCCTTGATG	CP009273.1	3680998	3683168	0.149378	0.428094
TGAATAGGTCGACCTAGTTC	CP009273.1	3667365	3669800	-1.30767	-0.0289514
GATGTGCCACGAATCGTCTG	CP009273.1	1174332	1176152	1.40718	1.10093
GTCGCATTGCGGGGTAGGCT	CP009273.1	2213767	2215837	-0.0579473	1.22077
CGCGAAGCAGTCCGTTGCGA	CP009273.1	4296494	4298916	-0.941681	-0.83289
CCTGATGTCAGCAACTGTTA	CP009273.1	161495	163951	-0.023459	0.255257
CTTGGATTGGATAGGGCTAA	CP009273.1	2108493	2110640	0.608809	1.30256
GCTTCTGTCGGGGAGGTTAC	CP009273.1	2925004	2926765	-0.797183	1.2185
TTCGTCGGCGTGGATTGTTG	CP009273.1	513414	516029	1.80145	0.495208
GTACGGAAATTGGTTGTAGC	CP009273.1	1029127	1032378	-1.40018	-0.121464
CCAATTCGTTGTGTGGGCCT	CP009273.1	1135715	1138479	-0.0916305	0.602123
CACCAGTGGTATACGTGTAT	CP009273.1	2132918	2135210	1.29976	0.408553
CCCCGTCGTTTGAGGGGTCA	CP009273.1	2868100	2870503	-0.208814	-0.51506
TATGCGGATAGCGCCGGGGC	CP009273.1	3943475	3945668	0.822213	0.100929
TGAATTCGACGACGTGACGC	CP009273.1	280341	283712	0.154633	-0.888579
TCCACTGATTCTCTACAAAT	CP009273.1	1014817	1015394	1.91282	-0.715359
ACTGTGGTGCTCGCGCAGTA	CP009273.1	255426	257499	1.28688	0.980635
GAATCGGGGCGAGGAATAAG	CP009273.1	2488777	2491563	0.345775	-0.960472
TATGGTTCGGGTTGGAGTGG	CP009273.1	2057003	2061919	-0.478654	-0.7849
TGGGCATCTAAGCACGGGTC	CP009273.1	3242282	3244195	-1.08049	0.613264
TAACTACTGAGTTCTCGATG	CP009273.1	4123239	4125560	0.573185	0.266939
TATATGCGGGTGCCGGGCAT	CP009273.1	3241148	3243359	1.65772	1.35147
ATTGCGTTGGTATCCGGATT	CP009273.1	2864260	2866715	0.504473	-0.801774
TGATTCGGGGCGAAGGGAAG	CP009273.1	2926175	2928429	-0.870163	-0.176409
CCAAGTGGGGCGTGGTCTAC	CP009273.1	2913312	2915038	-0.0465426	1.23217
GTTGGCTTTTTTACTAGGGG	CP009273.1	309825	312318	-0.96408	-0.270327
ACCCACAATCTGAGCTTCTT	CP009273.1	3852852	3855347	-0.382146	-0.273355
GGTTCGTATCATATGCGGGT	CP009273.1	3968381	3970525	-1.20881	1.29229
CAATCAGATTTTGACAGGAG	CP009273.1	4016960	4018743	-1.25909	-1.56533
TTTGTACCGTGCCTTGCCTG	CP009273.1	3079615	3082299	-0.512206	0.181547
AGGGCCTGCCGTGGTTTTCT	CP009273.1	1296231	1299961	-0.239188	-0.545434
GCATGAAAGCGTGCTGAAGA	CP009273.1	3652628	3654742	0.376148	2.0699
GAAGCCTGCCTGTGGTTCAT	CP009273.1	2942252	2944497	-0.023459	0.992223
GATAGCGTACCCGAGTTGGA	CP009273.1	225617	228324	0.345775	0.624491
GTAGGTAGGAAAGCCCGTGG	CP009273.1	2290711	2293183	-0.135352	-0.441598
GTACAGACGTTGGAGTGCCA	CP009273.1	3989552	3992909	-0.505558	-1.13373
TCAGATCGGTTAACGGCTAG	CP009273.1	3475013	3477732	0.364391	-0.182864
CTCCGGGGTTTCGCCAATTT	CP009273.1	824247	827713	1.93074	1.62449
GCGTCCTGTCACGATGGGAC	CP009273.1	2893105	2895644	-0.499251	-1.39046
GGAATGGGGGCATGGAGGCG	CP009273.1	3843764	3845441	-1.39119	0.302563
CTGTATCGAAGGTGTTTCGA	CP009273.1	3574149	3576662	-0.122374	-0.42862
AAAGACATCATATCACGTTT	CP009273.1	3139469	3141853	1.33082	0.024578
GATCTTGCGCTTAAATTATA	CP009273.1	3352214	3353074	1.14938	-0.156869
TGGAGAGGGCCCGGCGCCGG	CP009273.1	2618976	2620738	0.805582	-2.82259
GTTATCCCACGATCTATACG	CP009273.1	3358539	3360971	0.301381	-1.00487
TGGAGCATAGTTTGAGAGGG	CP009273.1	4361582	4364386	1.2303	2.24598
ACGGGTGCTGGATAAACGGC	CP009273.1	4296371	4298714	0.78506	-0.258152
CATTGTTTACTCACTTTAGG	CP009273.1	1312841	1315476	1.37615	0.069902
TGCATGTCGTACCGAGGATC	CP009273.1	281244	283496	0.269672	0.448852
GATGCGTTTAGCGGGTTGTC	CP009273.1	2599182	2601525	0.945844	-0.945365
CTCACGGCATGTTTTAGTAC	CP009273.1	2445304	2448535	0.316027	1.00978
CGCGTAATGAAATCCTCATC	CP009273.1	1246280	1248352	1.07276	0.76651
TGACGCCGCGCCTGGCCATC	CP009273.1	2321333	2324980	-0.683973	-0.990219
TTTCGGTATAACGACAGGGC	CP009273.1	3341309	3344050	2.53842	2.81714
TGAAACGGTAGTAAAGCGTC	CP009273.1	4002314	4006112	-0.705887	-0.427171
TATTGTGTGAATACAACGAA	CP009273.1	787856	790228	1.25831	0.952066
CCGCAGTCGTGTGGGTGTGC	CP009273.1	1055244	1057441	1.78099	0.474744
TGTGGTGCGGATTGACAGCG	CP009273.1	2150160	2153241	0.0432121	-0.584963
AGAGACTACATGTGGTCCGT	CP009273.1	1042969	1044490	2.2303	0.924051
TCTATGAATCCAGTAACGCC	CP009273.1	1321260	1324306	-1.54229	-0.433501
CTGAGACCTCCTTGGGGGTT	CP009273.1	861	2857	-0.084213	-0.390459
TAGACCTTGTATGCGCCTGG	CP009273.1	3337334	3339909	-0.409113	1.28464
TCTTTAGAGCGCTTTTAAGC	CP009273.1	1245163	1246488	-0.82415	0.191531
GCAGTTCAGGGTCGTATGAC	CP009273.1	3892828	3896469	-0.536868	-0.843115
GGGTTTTTGTGAGATATGGA	CP009273.1	4014172	4018350	-0.478654	0.800062
TGGCGGCTGACCACGTCAGT	CP009273.1	2381421	2384722	-0.544996	0.148757
TGGCTTGATTGGGAAGCATT	CP009273.1	4117926	4120227	-0.295331	-0.239007
TGGCACCGAGGCTCTTCTCG	CP009273.1	3199446	3203338	-1.21392	-1.52017
CTCGCTAACGGCGTGGAATC	CP009273.1	1371070	1373781	0.976541	0.670295
GAATATTGGTCCTGTGAATC	CP009273.1	3530394	3531686	0.202817	0.89657
AGATTGGGCCGCAGCGACTT	CP009273.1	3764169	3765565	1.96111	0.069902
GATCGGGTGAGTGGTATTGC	CP009273.1	1176897	1179431	-0.769702	-1.66091
GAGTGTCCCGGGTGGGCGTG	CP009273.1	2173052	2176977	0.471306	-0.419903
TATCTTATCGCCGCCTTAAG	CP009273.1	4443565	4445299	0.376148	0.069902
GTGTGATTTGCTCCCCATGA	CP009273.1	348251	350974	-0.21901	-0.525256
GGGGTTTAGCTTGCGTGGAG	CP009273.1	2418548	2421094	1.30625	1
GAAATAATCGCTTAAGCCCA	CP009273.1	877724	879689	0.158148	-0.148099
CCAGCCGCGATCGCCCTTTG	CP009273.1	157515	159865	-0.0187976	0.674956
TCCACTAGATGTGTCGTGCG	CP009273.1	4086869	4089417	1.18927	-1.11698
TGAAATCAAGTCAAAGGAGC	CP009273.1	2550916	2554244	-0.608421	-0.914668
CTTTCAATAGGCGTCGTCAT	CP009273.1	693273	695455	0.345775	2.03953
TGGGGGTTGCCAGATGGGTC	CP009273.1	346444	349260	-0.713119	0.565597
CGTGTACCCCGGGGCTCCGG	CP009273.1	3691117	3694599	-1.04654	0.647211
CATCCAATGTGTGGATAGAT	CP009273.1	3607934	3610650	0.0480943	1.5492
GATACGGTGGAACCTATGGT	CP009273.1	4444996	4447891	-1.60064	0.0931094
CAGCCGTTGTTCCCTAAGCC	CP009273.1	4433822	4435840	-1.06926	0.624491
AAAAGTAAGGCAGTGCGGAT	CP009273.1	1113691	1116176	1.20282	-0.10343
ATTCCAGTTGGGACTGGTCA	CP009273.1	3225269	3227324	-0.298081	-0.604328
GTGTAGATGCGGCGTCGGGG	CP009273.1	4329573	4334036	-0.397189	-1.2884
AAAGTATCTATCTGGGCAGT	CP009273.1	865958	868042	-0.177787	0.515966
GACAGTATGGCCCGCGGGTC	CP009273.1	3171969	3174922	0.376148	0.069902
TGGAGATAGTGTGGGGGGGG	CP009273.1	746261	749308	-1.35466	-1.66091
TGAATTAATACGAAAAGTGA	CP009273.1	2592269	2594265	1.2303	0.924051
CGGTGGGCGTCTTGTCGGGA	CP009273.1	1020049	1020819	-0.00236314	-0.823183
TAAGCCGTGTCTCGTTGATA	CP009273.1	2486450	2488548	0.0810716	-1.81014
GGGCAGAAGGTGGTGTGGCA	CP009273.1	2952259	2954442	-0.135352	1.14336
AACGATTATAGGTACTCTTT	CP009273.1	3119180	3121782	-2.00394	-1.08779
TGATGGGCTTAGGTCCCAAA	CP009273.1	3345906	3348186	-0.773166	-0.49445
CTATTTTTTAACAAACATGT	CP009273.1	3497063	3500070	2.02385	0.7176
AGGAAGTATTCTGGGGCGAA	CP009273.1	1816516	1818940	1.84327	1.53703
TTATTCTTGTTATGGGTGGA	CP009273.1	4608139	4611491	2.60881	0.7176
TCCTTGCTTGGTCTTTTGTC	CP009273.1	1602107	1603532	0.504473	-0.801774
GGTTCGAAGTTGAGTCAAGT	CP009273.1	3883598	3886818	-0.783508	-1.08975
GGGCGAGGGGAGCTAGCCAA	CP009273.1	704175	706329	-1.09163	-1.39788
TGATAAGTTCAAAGGGCGGA	CP009273.1	3027504	3027747	-0.698619	-1.00487
TTTCAGGTGTGTTCCAAGAA	CP009273.1	1487000	1490206	2.40718	1.10093
GGCGGCCGGGGGAGCATCGA	CP009273.1	2594453	2596801	0.267772	1.54649
TTTAGCTTTTACGGCAATGC	CP009273.1	3222202	3222590	0.871844	0.565597
TATAAGTCGGGATCATTGAT	CP009273.1	1168653	1171752	-1.17779	0.100929
CGGACAGGTGGCGTATCTGG	CP009273.1	1820151	1820824	1.70192	0.395672
GCGCTAGAGTTTAGCCAAGG	CP009273.1	3087671	3087984	1.07276	1.35147
AGAGTGAGCGGGATAGTGGG	CP009273.1	2494534	2496836	0.149378	-0.156869
CGCTCTTTGTCAGCAGCTAT	CP009273.1	1766287	1768448	-0.229134	-0.53538
GTTGTGTCCGAAACTTGATG	CP009273.1	3208901	3212126	11.035	9.59066
ATTTACTCTGGGCCGGGACA	CP009273.1	2606084	2609359	0.17585	-0.130397
GGTTCTACTTGTCACGCGGT	CP009273.1	420220	422369	1.34577	1.03953
CAGATTTCTTCTATTGAATG	CP009273.1	1139460	1142282	0.0480943	-0.258152
GCACGGGTTAGGGTGTATGT	CP009273.1	541746	543926	-1.12299	-1.42924
GGACGGTTGAGGAGGCGGTG	CP009273.1	1053840	1057540	-0.0579473	-1.36419
GAAGGGCCTCTGGTGATTGT	CP009273.1	152295	154706	-0.741688	0.367103
AAACATGGTCCCTCGCTGCA	CP009273.1	3737982	3740040	-1.48712	1.01399
ATAACAGTAAGGTTGTTCGT	CP009273.1	4461673	4464310	0.304298	-0.00194827
AGCTACTACGATTCTTCTGA	CP009273.1	114025	116749	1.49611	-1.81014
GGCGCTAAGCTGTGGCATTT	CP009273.1	2194699	2197848	-1.03312	-0.924331
GTTCACGGGACATTTTTGTG	CP009273.1	2576793	2578836	0.930737	0.624491
TCCTTGTAATTTTTTAAAGG	CP009273.1	2573518	2575723	1.53842	1.23217
TAGGCGCGGCACTAGGAGTG	CP009273.1	3681915	3683900	-2.98813	-1.29437
CTTTTTCAGGTACGTAGCTC	CP009273.1	1666032	1668634	0.886343	0.580097
GGCTGCAGCGGCGTATGTAG	CP009273.1	2793889	2796109	-0.683973	1.00978
GGTTTCAGCCCGTCTGTATG	CP009273.1	4612255	4615571	-1.47865	0.2151
CATACTTTGTCCAAACTAGG	CP009273.1	3362478	3364880	-1.21901	0.474744
TATATTTCGAGGTCATGGGT	CP009273.1	2784909	2788155	0.230298	-0.0759489
AGGTCTTGGAGGAGAATGTG	CP009273.1	2346638	2349122	0.345775	1.03953
ATACCATCACTAGACCATTG	CP009273.1	236920	239290	0.708345	0.817136
AAGAGGGGGTGACTAAGGTG	CP009273.1	3641933	3644462	-0.0692627	-1.37551
TGCTGTTGAGGTGTAGCTCA	CP009273.1	1679460	1681513	-0.426815	-0.733061
GGACGGGAGAAGGAGGTTGT	CP009273.1	3304587	3307134	-1.10269	-0.408932
GCCCGCCCGAACATCGGAGG	CP009273.1	3386361	3388795	-0.146078	0.132638
CCGGGGTGGTGCATCGTGGG	CP009273.1	319138	321183	-1.63341	-0.354696
TTAGTCGGAAGCTTGCCGCG	CP009273.1	2408557	2411768	-0.0692627	0.946419
CGGGTACGGGTTATTCGTCT	CP009273.1	4410029	4413584	-0.198546	1.23217
TGATGTTACGGCATCGAGTA	CP009273.1	3084467	3088039	2.60881	2.30256
CTCGGGACTGACGCTACTTT	CP009273.1	2996136	2999409	0.721284	0.415037
CTTTGCCGCATGACGAGTGT	CP009273.1	462318	465075	-0.84405	1.01963
ACTGTGCAAAACGGCACTCC	CP009273.1	3073524	3076421	0.573185	0.266939
GTGCTGCACTGGTCGTGGCC	CP009273.1	2537659	2540215	0.376148	1.0699
AGTCATCTGCAGCAAGATCG	CP009273.1	3352258	3354391	-0.0692627	1.20945
TCGGGGTTAGTCTTAGCAGG	CP009273.1	460550	462386	0.270487	-1.84311
TTATAGCAACTATTTGCGAA	CP009273.1	854687	856805	-1.04654	-0.352789
CGTTTGGGAAGTTTTACAGG	CP009273.1	2111372	2113673	0.0978473	-0.208399
AGTACAGTGTCGGGATGAAT	CP009273.1	1892543	1895771	-0.876618	1.4021
CTCTGGTGTGTTACCATGGC	CP009273.1	1686873	1688674	-0.31719	-0.623437
GTAGTTCTCTAGCGATAAAA	CP009273.1	2664981	2665275	-0.354665	-0.660911
GAGTTCCGCAGTTCTAAGCG	CP009273.1	2980031	2983301	0.0399664	-0.26628
TATGTAAATATTTTAGATGA	CP009273.1	3686329	3688787	0.149378	-1.74183
GCCCTCAATGCCTGGAACCA	CP009273.1	318978	319221	-1.4443	-0.165586
GATTGAGTGGTCTAGGTGGA	CP009273.1	4478789	4481654	1.2303	0.924051
TGGTGGTTTAAGGTGATCCG	CP009273.1	3970988	3973531	-0.307667	-0.0289514
GGTGTAGGCGTGCTCGGGGC	CP009273.1	1018896	1021460	-0.503891	-0.225175
AAGGTATCACAGTATCGTTC	CP009273.1	1446896	1449898	1.12338	-0.182864
GGGGGCTCCAGCGTGCATCA	CP009273.1	2517198	2520560	1.27969	-0.0265608
GGTCGTTACTACGTATTTTT	CP009273.1	3631435	3633248	-0.592825	0.100929
AACGGTCATGCGCCGGCGAT	CP009273.1	1247209	1250357	-0.142512	-1.03372
TAAGAGTGTTGATGAGGCCC	CP009273.1	597239	599645	0.663951	1.3577
CCCATTTTTGCGCTGGAGGC	CP009273.1	2858841	2861232	1.40718	2.10093
TCCTGTGCGGGGATTAGTTT	CP009273.1	991302	993527	-0.808276	-1.25203
CGGAATTCTATAGCTGGGGG	CP009273.1	2133062	2135738	1.14938	1.42809
TCACCTCAGCTTCTGTTTCC	CP009273.1	4273631	4276879	-0.746395	0.532321
TAATTGGTATATCCTAATAC	CP009273.1	1010779	1013713	0.608809	1.30256
GGGTTACTTTCGTAACCTTG	CP009273.1	4376293	4378620	-1.13894	0.429286
GGGAATTACGTTGGGGGACA	CP009273.1	3609476	3611928	-0.654225	-0.960472
AGCCGATTGTATTCTGCATA	CP009273.1	940098	942775	0.573185	0.266939
CCGTCTGCGCTCTATGTACG	CP009273.1	3524646	3526449	-0.18705	0.424241
GGCGGGTCGAGTGAGCTACA	CP009273.1	1917891	1920190	-0.988126	-1.29437
GGTAGGGAGGCCGGGAGGCT	CP009273.1	1309650	1312125	0.241438	-0.386736
GCTGACGTTTGCATTATTAC	CP009273.1	1699996	1703051	0.886343	0.580097
TGTGCTCGTTGTTGTGCGTT	CP009273.1	4112787	4115297	-1.43558	-0.741831
AATTAAGCATGATATGCTAA	CP009273.1	1745428	1747486	0.407175	0.100929
TTATAAGTACATCTGGGGTA	CP009273.1	2379429	2383533	-0.550389	-0.856636
TATTCGCAGGTGACGGTGCA	CP009273.1	4530848	4533238	-1.88304	0.132638
GTGGGCATGTGTAAACACGT	CP009273.1	1247922	1251092	0.676496	-0.214713
AATATCACGGAAGCTTTTAA	CP009273.1	986413	988640	-0.249172	1.44458
AGTTCTCAGCGTGCTGCGTT	CP009273.1	594024	596241	-0.863679	-0.169925
TGTGGCTGGAGGGTGAAGGA	CP009273.1	3067110	3069301	1.50447	0.198226
TCCCGGTCCAATGTGCGGTT	CP009273.1	1243489	1245496	1.47131	1.16506
AGTACCACGCATTACCAGCC	CP009273.1	541178	543620	0.286881	-0.0193653
TCGTTAAGATTAACTCAGGC	CP009273.1	3494287	3495621	1.80145	2.08017
AGTCAACATTCTACACAGGC	CP009273.1	43353	46638	-0.259087	1.01963
GGTGGTAATAGGCGTACGTG	CP009273.1	1541357	1544086	-0.589685	-0.895931
ATTTCTGCGGAGGGTGGTGG	CP009273.1	2822869	2824782	1.80145	1.49521
GAGGCCGTGTACTTGACAGT	CP009273.1	1918174	1920475	-0.156726	0.537028
CGTGTGTTAAAAAAGTTCTT	CP009273.1	3028980	3031105	-2.19338	-2.49963
GAGAGGCAGTTTGGCCTCGC	CP009273.1	2148408	2150392	-0.536868	-0.0357598
TGTAATGGATGGCCCGCGTG	CP009273.1	4558272	4559482	-0.850622	0.843131
AGCGCGCCCAGGCAGTTGAA	CP009273.1	665825	668157	-0.577057	-0.883304
AACATCTAGCTACACGATTG	CP009273.1	935452	937475	-1.04272	4.66598
GTCGAGATCGGATGGGAAAT	CP009273.1	3283516	3286642	-1.33605	0.679632
TGGTATGGGAGTGTCAAAGG	CP009273.1	3816489	3820079	-0.911613	-0.410505
GGACGACGATGACGTGCGTT	CP009273.1	3091238	3093321	0.953457	-0.352789
TTGTTGCAGCCGGGTCTGGC	CP009273.1	4136761	4139540	-0.0187976	-1.64697
TGACTTACTTTAAGCGTTCA	CP009273.1	1175387	1175639	-0.895811	-0.617095
TTAGTGACGGCGTGAGGCGT	CP009273.1	2132326	2134148	0.0727563	0.181547
TAATGTTTCAGCAGGGATGG	CP009273.1	3849110	3851843	2.19377	1.88753
GTGGGATGGTGCTCAGTATT	CP009273.1	2750520	2752846	2.60881	1.88753
GACGTGTATTGTTGCTCTGT	CP009273.1	3830884	3833764	-0.679057	-0.985303
TGTACTAGGCCTCCTGTCAA	CP009273.1	2217278	2219528	-0.783508	-1.08975
CCCAGTCTTCAATTCAATTG	CP009273.1	1928370	1930271	1.17585	0.869603
TTATTAGTACGTAAGGGAAC	CP009273.1	3584656	3586854	0.0978473	-0.208399
GGGGTTGACTGGTTTCGGTT	CP009273.1	1132090	1134042	1.34577	0.454566
ATTTTGCGGAGTTTTTCGGA	CP009273.1	2263630	2265894	1.93074	3.20945
ACTCCGAATAGCTAGGCTTC	CP009273.1	676506	680207	1.34577	1.03953
GGCTCCGAGGTGGGGAATGT	CP009273.1	648269	650681	0.455004	0.148757
TGTCACTCCAGGAGGACCGA	CP009273.1	162337	165082	0.711569	0.405322
ATTTAGTAGCTGGGCTTGCT	CP009273.1	4218548	4220690	1.03592	1.0516
CTGTTTTTTGGTCTTATCTA	CP009273.1	801047	805252	0.471306	1.16506
CGAGTTTAAATTCTGGCGGC	CP009273.1	3348965	3351596	-1.45297	-0.174251
GGTACAATAGAAACAAGTGC	CP009273.1	2452173	2455061	0.0118741	-0.294372
AGATCAAACGGTACGAGGGC	CP009273.1	2841154	2843225	-0.755763	0.745345
CACATCATACCTTGTTTAAT	CP009273.1	4260495	4263139	-0.474404	-0.780651
ATGCATTAGAAGTCTGGTGT	CP009273.1	1532086	1535317	-1.40465	-0.710899
GGCAGGGCGAAATTAACACC	CP009273.1	2300777	2302668	0.455004	1.47069
TTCAAATACAGACGTTCGGT	CP009273.1	2497215	2499394	0.471306	-0.571906
CATAAATCTTGCCAGAGTGG	CP009273.1	938456	940246	0.279686	-0.0265608
GGCCAATAATCATGGGGGGA	CP009273.1	3969512	3971669	0.976541	0.670295
GGTCCGTGCCGTTAATCCAT	CP009273.1	2760128	2762812	9.3842	-0.419903
ATTATGTTACTTTGAGTTCT	CP009273.1	765410	768639	0.645335	1.33909
CGGCCGAGTTAGTTTCTTAA	CP009273.1	1073304	1076477	-0.288431	-0.594678
TGTATATGTCATCAGAGTGC	CP009273.1	1140462	1142230	0.573185	0.266939
ACCAGGACGTCGGGTGGGGT	CP009273.1	2685706	2687948	-0.837447	0.856307
GGTTGCGCAGACGCCTGTGC	CP009273.1	2534838	2539121	0.90099	1.00978
TGATTGGGATCTCATTGGTA	CP009273.1	1579161	1581521	0.360882	0.639598
CTCGATCCTCACGGAGTCCC	CP009273.1	3543196	3545750	-0.156726	-0.462972
TGGGTTCGTATAGTCGTGAG	CP009273.1	755401	758563	-0.914753	0.779001
TGCCACCGTCGGCGTCCGGC	CP009273.1	832938	834989	-1.12816	-0.21201
GCCGCTGAGGTAGCCGGCCA	CP009273.1	1081080	1084004	-0.528694	-0.249978
TATCGTCGTGCATGTCGACA	CP009273.1	3223724	3225062	0.68281	0.376563
TATCTTGAGCATCCCACTTA	CP009273.1	32171	35034	-0.698619	-0.419903
TTTAGTTTGGAGCTGGGCGT	CP009273.1	3143477	3146602	-0.603241	0.312905
GCAGGTTTCTACAGCGGTGG	CP009273.1	664262	666058	-0.354665	-0.660911
TTGTAAGGTCGTAGGGGCCA	CP009273.1	4444479	4447059	0.0480943	0.741848
ATCGGGGCTCTCGGTGTTAG	CP009273.1	2319028	2322627	-0.96408	0.314636
CGCGGTCCTTACTGCTTAGG	CP009273.1	3128391	3130637	-0.805665	-0.789983
TTTCATGATGTTGTTTGATT	CP009273.1	356029	357761	1.39468	0.351472
ATGCCTAATGGACATGTGGG	CP009273.1	4551072	4552528	-1.51221	0.181547
CACATGCGTGAAGGATGGCG	CP009273.1	2617713	2620868	-0.135352	-0.441598
TGAAGCTATGTCTTTACATG	CP009273.1	4390235	4392050	-1.03889	-0.930098
TTTTCCATGAAGGCGTTGAC	CP009273.1	2676428	2678226	0.345775	-0.545434
GTACGTTGTAGCATGAGGTG	CP009273.1	3295906	3298214	1.43888	1.13264
TTAGATGCTTTAATATTTGG	CP009273.1	1901959	1904392	0.438884	2.13264
AGCTGCCACATGGTTCGTGG	CP009273.1	967405	970623	-1.65423	0.361456
TTTTTTGTCACTTCTTGAAC	CP009273.1	1080044	1082162	1.47131	1.16506
AGTGATCCACGGCCATCCTG	CP009273.1	3006890	3009505	0.17585	-0.715359
TTTATGTCCAGTGCACGACA	CP009273.1	2259399	2261785	0.415037	-0.306246
CGCGTTAAAGGGTAGTTGTC	CP009273.1	1651193	1654833	0.721284	0.415037
TTATTTTGCCCTGTGGGCCG	CP009273.1	2912978	2917335	-1.79718	-0.10343
CGCGGTGTCAAGAACCCTCG	CP009273.1	1037193	1039306	0.864648	-0.441598
GGGCGAAGGGGTGAGTGTGG	CP009273.1	3120165	3122491	-1.10269	0.17603
TGAGGAGATGGGGAAGGAGG	CP009273.1	491360	494040	1.53842	-0.767827
CGCAGGAGGTAGCGGCGGGC	CP009273.1	4511106	4513912	-1.48992	-0.211209
CCTAGCTGTCTCGTGGCCTC	CP009273.1	1328876	1332347	-0.698619	0.580097
TGTGTAGGTGTATTCGGTGT	CP009273.1	23733	26711	-0.741688	-0.562508
AGTCGTGAGAAGCTCGTACG	CP009273.1	3748672	3752610	-1.20881	0.069902
GGACCAGCGGGTGCTGAGCG	CP009273.1	3338332	3341177	-1.80397	-1.11022
ATTGTCGTCTTATACGGAAC	CP009273.1	1999041	2001932	1.76081	1.45457
ATTGTGTGTGATCGAGATGT	CP009273.1	3083393	3085288	1.47131	2.16506
CCGAGTCATGTTGGTATAAA	CP009273.1	4584369	4587810	-0.336049	-0.642296
TGAGAATACGCTTATGCGGT	CP009273.1	839365	841637	0.407175	0.100929
TCGGCGGCTGTGCTCTGGTT	CP009273.1	1890599	1893777	0.5157	6.6413
GGGGGTCAGTTGATGACGTA	CP009273.1	2172231	2175007	0.0644887	-0.82672
GATGATTTAGAATGCCTCCG	CP009273.1	1992723	1995712	0.438884	1.13264
CTCCCGTTGATTCGTTCCTA	CP009273.1	1052768	1055333	-1.08049	-0.386736
AGTTAATGGGTTTGGCAGGG	CP009273.1	2458237	2461326	0.230298	-0.0759489
GTGCTGCTGTCGTCTGTTGT	CP009273.1	332691	336652	1.53842	1.23217
CGAACTTGTTTTGCGGGCAC	CP009273.1	3704137	3708192	-0.188204	-0.49445
CCCCTACAGGGAATGGCGCC	CP009273.1	916810	918588	-0.608421	1.08533
AGTTGATAATGGGAGCGTGT	CP009273.1	2021639	2023596	1.80145	1.49521
CTCAAATTAAACGTGTCCGA	CP009273.1	2021810	2024593	-1.62001	-1.34129
TAATCTTTAAGTATGTATTC	CP009273.1	2848726	2850119	-0.198546	0.232173
AGTGCAATATTTCGTGCTGT	CP009273.1	69906	71088	0.73434	0.650486
GTGGATCCAGACACTCGGTG	CP009273.1	2765353	2768319	-1.59282	-0.314109
ACTTTTGTGCATGTTCTTTC	CP009273.1	1048688	1052395	0.230298	-0.0759489
TTAGCGGGGCCCCGTGACGG	CP009273.1	4186302	4189837	1.2303	0.924051
CCATGGCCGATTTGTACATC	CP009273.1	2386368	2390382	0.0727563	-0.23349
TTATGGCCCCTTTCTGCTTT	CP009273.1	3801423	3803701	0.286881	0.980635
TTATTATCTGTTGACGTATG	CP009273.1	73153	75768	-2.06362	-0.0479345
TTGATGACTGGGTGTGGGCC	CP009273.1	3813672	3816608	-0.927244	-0.648528
TGTGTCCCACTTTGGACTGT	CP009273.1	2941204	2944443	1.40718	1.10093
CATTTGGAGTGGCCAGTGTG	CP009273.1	246948	249433	-0.876618	-0.182864
TCCAAGTGAAGGGTAAATGG	CP009273.1	4103600	4105633	-1.27872	0.415037
TGTTTGGAGATCTCGTGGCC	CP009273.1	4358028	4360830	0.53842	0.232173
AATTTTCAGGCATCACGATG	CP009273.1	1557998	1562188	0.123382	-1.50479
GGTAGCCTCCTATGGCGTGA	CP009273.1	1893354	1896368	0.701919	0.7176
CTACTCTCGGTCTCCTCTTG	CP009273.1	3298798	3302411	1.34577	1.62449
CCGTTCCCTCTCCACGGACC	CP009273.1	2886029	2889578	0.0789883	-0.642296
GGTTACGTTAGGCCGCGGCC	CP009273.1	1296826	1299519	-0.391191	0.109918
CGAGCCGTATAGCTTTCAGG	CP009273.1	464907	467340	0.286881	0.980635
CGAAACCCGGGTCCCTTATG	CP009273.1	2154510	2158059	1.34577	2.20945
TATTGATGCAGCTCTCGTCG	CP009273.1	3774904	3777551	0.81526	0.509014
TAGTCGGCAAATATGGAGCG	CP009273.1	4502954	4505922	0.162553	-0.143693
CATGTACGGGTTGCTGAATG	CP009273.1	2954575	2958092	-1.00786	-0.314109
GGGATTCTAGGCCCGAGATA	CP009273.1	2376550	2378896	0.801454	-1.50479
ACTTGTTGGGCTATCGGGGA	CP009273.1	4087900	4089820	1.53842	1.23217
CGCTGGTTAAGTTTAGGGGA	CP009273.1	1309006	1311150	-0.458141	-0.764387
ACGGCTGGTGTCGAGGTGGC	CP009273.1	3505189	3508503	-0.734599	-1.04085
CCGGATTCTGTTAGCAGCCT	CP009273.1	2020504	2022571	0.216492	-1.08975
GGTGTGTTTACGTTTCTGGC	CP009273.1	3145837	3148692	0.455004	0.73372
TATACTAGGTATTTCACTTC	CP009273.1	51956	55842	1.25831	1.17446
GGATAGTAAATTCAATGATC	CP009273.1	360264	363073	-1.41799	-0.139275
GATGACGAGACCATTTGCAT	CP009273.1	254834	256890	-0.553078	-0.274362
ACACGCAGTGAATCACCCTG	CP009273.1	3216636	3220042	0.376148	-1.9301
GGGAAACTTAGTTATTGACG	CP009273.1	478043	480261	-0.769702	0.509014
CCGGATGGCAAGCGGAGAGT	CP009273.1	3847223	3850688	-0.528694	-1.4199
TGAAGGCTCAGAGGCTCACA	CP009273.1	1307658	1310054	-0.512206	-0.818453
TCGTTTAGGTGGATCCGAAT	CP009273.1	1130688	1133928	0.5771	-0.0917162
ATTAGCTGGCTATGCGACGA	CP009273.1	1604417	1606648	0.573185	0.266939
TACGCCGATATTGGTTTGTC	CP009273.1	2423229	2427095	1.60881	2.30256
TTGGAACTCTGTGGAGCTCC	CP009273.1	3504476	3506098	0.116956	-0.604328
TGGCACTGTACCAGGGACAG	CP009273.1	379855	383628	0.17585	-1.1304
GCGCGGACCGCTCTAAGATG	CP009273.1	1389770	1392439	-1.10269	-1.40893
GGGTTTTCTTCTGACAGTAT	CP009273.1	2001301	2004281	1.2303	1.92405
GAGGCGAGGTTAGACCGTTC	CP009273.1	347962	350568	-0.09901	0.00978102
TTGTTAAAGGGTGTGGGGGT	CP009273.1	1681373	1683708	0.78099	0.474744
CCTTCAATTGTAGGGCTCGT	CP009273.1	1506161	1508876	1.07276	0.76651
AGCTGCCTGCTAGTTCAGGT	CP009273.1	2095025	2096849	-0.847705	-1.15395
CTTACCTGACGGGGGGAGCG	CP009273.1	2509354	2511788	0	0.916146
CTGTATGGGATCAATATGGG	CP009273.1	3998105	4000494	0.930737	-0.960472
CGGGAGAATCGGTTTGGCAG	CP009273.1	2309192	2311697	1.34577	1.03953
GTTAGCGACTGTCAATTAGG	CP009273.1	459658	461222	0.0810716	0.511791
TGTGATGCGGGGCTCGTGGT	CP009273.1	4285353	4288785	1.07276	2.76651
TCTCATTTGGGCGAGGAACA	CP009273.1	3932497	3934592	1.53842	1.23217
TGCAAAGGGTTACGGTCTTG	CP009273.1	4231784	4234907	-0.239188	-2.1304
CCTTACATCAGAGTGTGTAC	CP009273.1	1873196	1875720	-0.0541558	-0.360402
CATAGGTGCCCGGTTTTCGA	CP009273.1	170410	172654	-1.02346	0.670295
TCTGTGGTCACGTCGGAGAC	CP009273.1	2295768	2297654	-0.0916305	1.18709
CTTACCACGTAGGAAAAAAG	CP009273.1	2622891	2625643	-0.544996	0.148757
GTACTTTCAACGTTCACATT	CP009273.1	2695040	2699316	0.376148	0.069902
TTGACCTTTGGTTGCGTGAA	CP009273.1	794494	796718	0.240739	-1.48054
TCCACTCAGAGGGGTGTTTA	CP009273.1	2313550	2315761	-0.291655	-0.597902
GTGTATACAAGGGAGTAATC	CP009273.1	2565396	2567595	0.149378	0.843131
GTTTAGCGGTTCTGCATTTA	CP009273.1	884255	886688	0.645335	0.339089
ATTGAATCGTCAAGGTGGTA	CP009273.1	2085963	2087682	-1.11366	-1.4199
GACCGCGGGGGGAGTGCGGC	CP009273.1	4499814	4502054	0.573185	1.26694
GGGGGAAGAGCTGGGCCGTT	CP009273.1	2597215	2599740	-1.02346	0.255257
AACATGCCTTTTTCGCTGCG	CP009273.1	1202224	1205163	1.02385	2.30256
AAGTGGCGTTCCGCGTAGGG	CP009273.1	4079134	4082082	-0.528694	-0.0979752
AAGTCGCCTGGAGGTAATGG	CP009273.1	3367047	3369807	-2.56512	-0.871364
ATCTGAAGAATGTCCACGTC	CP009273.1	4288442	4290790	0.438884	0.132638
CTCAGTAGAATGGTGTCATG	CP009273.1	896468	899923	0.760812	0.454566
TGTCTGTGAGCTGATGGCTA	CP009273.1	2764074	2766109	-1.02346	0.544764
TAGGGATTCTATTGGGTTTA	CP009273.1	4016673	4019280	0.471306	-1.6423
GCGTCGTAGTAGGAGTGGTG	CP009273.1	1847884	1849335	-0.654225	0.624491
TTTCGGATATTGGCGTGCTG	CP009273.1	1716537	1718672	0.721284	1.41504
GGCCACCAAAGCGTGTCTGG	CP009273.1	4302011	4303312	0.136321	-1.16993
TGTCGGGGTGGTTGTAGCAA	CP009273.1	127764	130015	0.976541	0.670295
AAAGCGATAGGCTCACACAA	CP009273.1	465784	468520	-0.0788914	-0.0225678
ACTTTGTGGCCAAAGGGGAA	CP009273.1	2477664	2480378	-0.769702	0.509014
TTAGGTCGCTCTGTCTGTGA	CP009273.1	2306303	2308325	0.376148	0.069902
ATATTGTTTTGGGTTGATTA	CP009273.1	1478702	1482190	0.407175	0.100929
GTGCCGAGCTGTGAGGGACA	CP009273.1	758448	760558	0.455004	0.148757
GACGCGGGTGGGGGTGCGGA	CP009273.1	4580615	4583262	0.573185	0.489331
GAGGAACCGTGAGGATAGGT	CP009273.1	2561690	2562020	1.47131	1.16506
CCGGTATCTTGAATATTCAT	CP009273.1	4243964	4247608	-0.0916305	-0.397877
AGATATTGAGTTGTCGTAGG	CP009273.1	177795	180640	0	-0.306246
AGTGGCCTTTGTACGCTGAC	CP009273.1	1224631	1226939	1.40718	1.10093
ACCTGCCAGGAAGTGGTTCG	CP009273.1	2910870	2913171	-1.5571	-0.278387
ATTATGTTCTGAGTAAGAGG	CP009273.1	1052099	1054609	-0.694972	-3.00122
CAGATGCGCTTTTCCGGGTA	CP009273.1	3225266	3228344	-0.31719	0.961526
CTCGTTCCAAATATCGTGGG	CP009273.1	801816	804110	0.0915335	0.37025
TTGTGGAGCGAGATGCACGA	CP009273.1	536818	538997	-1.53233	-1.20115
CTGCGACCACTGGTGCTCGG	CP009273.1	1892124	1896341	0.286881	0.565597
ATTGGGAGGGTTGTAATCGC	CP009273.1	1324844	1326318	0.258312	-0.0479345
TTCCTTTGGGGAGTGTGCTA	CP009273.1	4122902	4125759	-0.553078	-0.274362
ACTTTATGTTGTCACGGAAA	CP009273.1	3818595	3820830	-0.81073	-1.11698
AGACCATGTGTATCCCGTAT	CP009273.1	2001501	2004285	-0.0117772	-1.31802
AGACGTCTGAGACCTGTATC	CP009273.1	1948959	1952752	0.162553	1.17823
ATTATAAACAGGTTATTATA	CP009273.1	3031189	3033577	-1.49553	0.198226
GTTAATGCGCTGGGGGGCGC	CP009273.1	2546530	2546681	1.43888	0.132638
ATGGACCCGCTGTGCCGCTT	CP009273.1	1550209	1552417	0.843274	2.12199
CTCTAGGCAGATCATACACG	CP009273.1	1054350	1056704	-0.46158	-1.18286
AGAGTCGGTACAGATTGCTT	CP009273.1	949103	951197	-0.487115	0.0139933
GAAATAAAAAGATAGCGCCA	CP009273.1	4114569	4116498	2.2303	1.92405
TTGGTTGTTGATTCACTATG	CP009273.1	860398	862785	0.708345	0.402098
TTATTATCCGTCTCGGCATT	CP009273.1	2116295	2119651	-0.135352	-0.441598
AAACGTGGTCCGTTGTAGGC	CP009273.1	3601621	3604800	-0.391191	0.302563
GGTGACAAGGGTAATTTCCC	CP009273.1	3978829	3981102	0.171	-0.594678
TTAGTATATCGCCCAATCGG	CP009273.1	1019552	1023317	-2.26402	-0.985303
TGCTAGGTTTGGTCGTTTGG	CP009273.1	4089012	4091029	1.50447	0.198226
GCCACTTTGAGTGCGGACGT	CP009273.1	856957	859446	-0.2852	0.630946
TAGTCCCAAATGGGGCTACT	CP009273.1	2008279	2011123	0.345775	1.62449
TGGGATTAGCAATGTTATGC	CP009273.1	149705	151914	-0.495527	-0.216811
AAAGTAATAAAGTTTTTATG	CP009273.1	1689295	1692472	1.12338	0.817136
ATAACGCAAGCATTGCTGAG	CP009273.1	350663	353189	-0.118022	0.253803
ATGAAGCGTGTACCCGTGGT	CP009273.1	2416387	2419566	0.0238467	-0.2824
AACTTGACGTAGTAGCCTTT	CP009273.1	1545515	1548191	-1.32665	-0.410505
AGGTGTGTGTGTTTCAGCCC	CP009273.1	1618178	1620212	0.663951	-0.642296
GACATTTGTCTGAGGAACGC	CP009273.1	4553867	4556424	-1.94578	0.332936
TGTGGCTCAGTCGATATCTC	CP009273.1	1825232	1828169	1.76081	0.454566
TGCCGGTTTGGGACTAATCT	CP009273.1	1977941	1980261	-0.135352	-0.441598
AATGCGATAAGGCCGGACTG	CP009273.1	4069530	4072104	-1.68397	0.00978102
GAATGGGGGTAGACGAGTTT	CP009273.1	3618950	3621681	-1.34539	0.670295
GGTCCCTAAACTCTGGTTTC	CP009273.1	2509779	2512296	1.68281	0.376563
TCAAAGTTTGGTAAAGCCCC	CP009273.1	1778998	1781715	-1.12455	-0.623437
TCCGGTGTTGGTCGTGGGGG	CP009273.1	2574544	2576988	0.438884	1.45457
CACGAGTATGACTATACCGG	CP009273.1	1513169	1514902	1.04809	-0.258152
ATGCGTGGGCAAGCTGGGCG	CP009273.1	1071132	1073086	0.376148	0.069902
GCTAATCAGCTTCATCTTAT	CP009273.1	538560	541433	-0.0692627	0.624491
TTCACTTTGGATAGGGTGGC	CP009273.1	1073232	1074659	0.162553	0.856307
TGTATTTTATTAACCAGAAC	CP009273.1	3989074	3990671	1.07276	0.76651
CCGGGGCTACGTCTCCAAGT	CP009273.1	113388	115574	-0.023459	0.0853321
TTCCGTGTTGAGGGTATCAC	CP009273.1	1275822	1279987	0.822213	1.10093
AGTCTGGCCTAAAGGATAAC	CP009273.1	643971	647073	-0.0579473	-1.36419
CATGGCATCGAGGGGGTCGC	CP009273.1	4104947	4106560	0.596837	0.29059
GCTAACTATGCCTCCCGGGA	CP009273.1	4059325	4061867	-1.69862	0.995134
TTGGTCTTCTGACCATTCTG	CP009273.1	82503	85325	-0.577057	-0.883304
CCTTACTTTCAGCCTTGAGT	CP009273.1	379118	381469	-1.90847	-0.214713
CTTTAGCTATGATCGGCCCG	CP009273.1	2766935	2769478	-0.254138	0.024578
TAGACACGGTTCGTGAGTAG	CP009273.1	406918	409151	0.5157	-0.375509
TCGGGCCTCGGGTAGTTGCT	CP009273.1	4330252	4332918	0.202817	-0.10343
TCGGGGTAAGGATGTCGGGA	CP009273.1	2319178	2321327	-1.06926	0.946419
ACGCTTTAGGGGTAGAGAGC	CP009273.1	3349727	3351870	-1.28261	-0.74086
TTTGTGGTGCTTCTGTCATT	CP009273.1	2793446	2796221	0.871844	-0.0193653
TGCGGAGCTGAGGGCCGCTC	CP009273.1	4132680	4134039	-0.75976	-0.551433
TTGGTATCGGGAGGAGGAAG	CP009273.1	2166810	2169864	-1.57706	7.3551
GCGTACAAGGTGACTCGGCT	CP009273.1	343713	344446	-1.33605	-0.642296
CTCCTTATATGAAGGAGTCT	CP009273.1	1682022	1684526	-0.528694	0.165059
TCTTTTGTAGTCGCCTAGGG	CP009273.1	1512524	1515086	-2.01178	0.266939
GGTGCCTGTAGGTCGGGTCC	CP009273.1	3288765	3290874	1.36088	-0.945365
GACGATGGAAGAGGCTGGTA	CP009273.1	598850	601161	0.162553	-0.558731
ATTCAGCTGGGTTAGAGCTG	CP009273.1	3892523	3894422	-1.19855	0.495208
GGGAAGGGTAAAAGGGCGCG	CP009273.1	4058539	4061150	0.0238467	-0.2824
CCGGAAAGTTTTGCGACGAG	CP009273.1	96011	98176	0.822213	-1.069
TTGTTTGTTAAAACTTTTGA	CP009273.1	4137492	4139740	-0.198546	0.495208
GGGCCGCTCACCTACGAATG	CP009273.1	3597089	3599417	0.583274	0.469673
ATCGGGGTGGAACTCTGCCT	CP009273.1	1679253	1681758	1.36595	-0.525256
AGTGGATACGTGATTACTCG	CP009273.1	928718	931714	-0.639118	0.639598
TACTTCTTTCTTGGGCCATG	CP009273.1	898821	900708	-0.423292	0.270462
GATTAGAATTACCTTACCGC	CP009273.1	3409011	3411455	-1.23417	-1.54042
AGGTATTTAAACAATTTGTG	CP009273.1	166259	167966	-0.270897	-0.577143
GGTTATCAACGGGGTAGAGA	CP009273.1	461518	463307	-0.654225	-0.960472
AATTGTGAGATGGGTGGCTG	CP009273.1	212038	214493	-1.47865	0.537028
TTAGGTTGTAAGTGTCGTGA	CP009273.1	2623168	2626179	1.88634	0.580097
AAGTGGCAGAGTCTGGTGCG	CP009273.1	4402857	4404923	1.2303	0.924051
CGTTCATGGCTTGTAGGGGT	CP009273.1	3984530	3986837	-0.21901	1.05971
GGGGTCGGCGGCCAGGGGAG	CP009273.1	1543206	1545869	-0.639118	-0.208399
GATTTAGGGAGGTCGTGGCA	CP009273.1	3608362	3610547	0.721284	1.41504
TTGATGGTCTATGCTCATAT	CP009273.1	1424272	1426402	0.18927	-1.11698
GGTTGGTTGAGTCTGTAGAA	CP009273.1	1390057	1391563	0.211919	-0.67929
TATTTTAATATTTGCTCTCC	CP009273.1	2043773	2046643	0.162553	-0.143693
GCGCCAGATTCGCTCGGTCG	CP009273.1	686735	689331	0.251257	-0.470027
TGTTCCCCTGGTATTCTACA	CP009273.1	569441	571440	0.185904	-0.312988
AGTGGGTGAGCAGGTTGTAG	CP009273.1	3810309	3812992	0.886343	0.580097
GTTGCGCGGACGCCCGATAT	CP009273.1	3062880	3066373	-0.135352	0.558402
GGTGTGAGAGCGGCGTCTTC	CP009273.1	78537	81113	0.15595	0.657059
GCAGGACTCCAAGCGGGGGG	CP009273.1	2735206	2737496	-0.0465426	0.969139
GGCTGGCGGGTAGAGGTGTG	CP009273.1	37176	40232	-0.769702	-1.07595
GGCGTGCGTCTATGGACTCT	CP009273.1	87967	90363	-1.59282	-0.314109
GTCTTGCGTCCAATTTTCGT	CP009273.1	4006413	4009807	-2.08049	0.198226
AATATGGTGGGTGTGTCAGG	CP009273.1	4410194	4412507	-0.31719	-0.623437
TTTTATCACGGATTAGCAGC	CP009273.1	1374371	1375785	3.00474	1.37656
TAATGGACGTGGGTATGAGC	CP009273.1	2660586	2663202	1.12338	1.4021
ATTCGGGGGCGTGTATCGTC	CP009273.1	953081	955380	0.68281	1.37656
TCTATTGGGTAGGTGGTGAG	CP009273.1	4407291	4410007	-0.669176	-0.975422
TGTAGCCGGCCGGCTCCCAC	CP009273.1	593896	596441	1.84327	0.537028
GCTCGCGTATGCGTTGAAAT	CP009273.1	709945	712867	0.590887	-0.715359
GGTGCCTGAGAGCTTACATG	CP009273.1	2085054	2087169	-0.495527	0.198226
CCTGCCAGAATAGGTTATAT	CP009273.1	734712	736136	-1.14608	0.132638
GGTCAAACGTTAGATTCATC	CP009273.1	3451366	3453746	0.142835	0.836588
TCTGTGTGATTACTAGAAAT	CP009273.1	3894655	3896669	-0.876618	0.402098
ATCGTATTTTTACTTTTTTG	CP009273.1	1343918	1345918	-0.298081	0.980635
TATTCTGAGCCGGATCGCTC	CP009273.1	2916831	2920450	3.47131	2.16506
GTTACACAGTCCGGTTAAGG	CP009273.1	3694074	3697034	-0.0916305	0.0171606
GCAGGTGCCACAAGGGGTGG	CP009273.1	4302934	4306122	-0.639118	-0.945365
GGCCTACGATAGCCGGAGGC	CP009273.1	4444951	4447335	-0.40018	1.4635
CATGATTGATAGGGAACCAA	CP009273.1	2452980	2453153	0.673349	-0.632897
TTAAGTTTGTATTGGTCCGC	CP009273.1	2668762	2670008	0.0978473	0.206638
GCGGTCCTTATAGAAACTGT	CP009273.1	1752733	1756352	-1.29808	0.395672
TGTGCGCCGATGTTTTAAGT	CP009273.1	2569174	2572977	-1.12919	-0.783356
TCAGGATTTGGAGCGGATGC	CP009273.1	3292561	3294000	0.976541	0.670295
GTTTGACACTCGATAGGCAT	CP009273.1	2428086	2430857	1.08944	0.198226
TAGTCACTGTGCACTTGACT	CP009273.1	2484055	2485167	-0.623852	-0.345135
CTGAGGTGTCTTGGTTGTTC	CP009273.1	4256277	4259881	0.216492	0.495208
TTTATGAGACTTTATTTTTT	CP009273.1	2954868	2957351	2.17585	0.869603
AGACTCTTAACGGGTGCGTA	CP009273.1	3036696	3038912	2.02385	1.30256
ACGCACTTCAAGGGACTGGG	CP009273.1	4023822	4025897	0.701919	-0.604328
TTTCAGCTGGCGGCGGGATG	CP009273.1	3582421	3584978	-2.23584	-0.0395904
AGGGGAGTCCCATGTGTGTT	CP009273.1	1973680	1975947	-1.48712	-0.793362
CACCACATTCAACGGTGTAA	CP009273.1	487970	490317	0.864648	-0.441598
ACTTTATACTTTTACCGGGA	CP009273.1	1055536	1059009	-0.298081	0.7176
CATAGCCGTGTGATGTTGTA	CP009273.1	1951035	1953230	-0.09901	0.00978102
ATTTCTACTGCAGCCCACCG	CP009273.1	249670	251979	-2.47014	0.0309664
GAGCGGCGTTGTCAGTTACA	CP009273.1	2515476	2519586	-0.629422	-0.587745
GGGTGAATATACGGCTACTC	CP009273.1	398271	401316	-0.156726	-0.462972
CAGGGGTCGGGCGACTGCGT	CP009273.1	1581609	1584043	0.471306	2.75002
GGGACGTCGAATATCGTGGC	CP009273.1	1093864	1096199	-0.0465426	-0.352789
GCAGTGGATGGACCGGGAGT	CP009273.1	3027551	3028992	-1.53279	-0.517105
TTGCTTCTATGCTCTATTGG	CP009273.1	4385479	4388019	1.12338	0.817136
TGGTCCTTGCTTGCTTTATA	CP009273.1	4444579	4446272	-0.0804899	1.19823
TGAAGTCGCCCAACGGAGGT	CP009273.1	1352004	1354837	-1.03505	-0.341293
GAATCGCCGCCTATACTCAA	CP009273.1	1087380	1089735	-0.914753	-0.413644
GCCCGACTGGACTCCCCGGG	CP009273.1	2223086	2227640	0.760812	1.45457
TTCTCGAAATCGAATCTACA	CP009273.1	1328749	1332580	0.573185	0.266939
AAAAGTTTTAAATGTTCAGA	CP009273.1	4312446	4312613	-1.47014	-1.77639
TTTGCATGGATGACTTGCGT	CP009273.1	3271715	3274515	-0.544996	1.73372
GGGTAGGTACTGTGGGTTGG	CP009273.1	1831565	1834252	0.53842	0.232173
TAACACCGAGGTTTGGGGGC	CP009273.1	2968572	2971233	0.521346	1.80006
AAGAGAGGGGGGGGCACGGG	CP009273.1	550516	551776	-0.391191	0.302563
CCGGCCAGAAGATGTCGGTC	CP009273.1	2575403	2577049	-0.363883	-1.67013
TAACCTGCACGGTCGGTCCA	CP009273.1	3486079	3488826	-0.0350469	0.243669
AACACATCTAGACGCTTGTA	CP009273.1	3115889	3119093	-0.252484	0.441269
GGTAACCGTGGTGCCGCTCG	CP009273.1	4110029	4113246	-1.545	-1.85124
TGTCTGCAAATCAACAAGAT	CP009273.1	2624129	2626640	0.407175	0.100929
ACAGGCCGGAGCTGGAACCG	CP009273.1	4629826	4630377	-1.545	-0.26628
GGCTGTGCTCTTATACCGCT	CP009273.1	60827	62754	0.953457	1.64721
CGCTGACTAGGGCCCACGTG	CP009273.1	2821323	2823488	-2.31244	-0.0337206
TTCAGCGATAATAGTGAAGA	CP009273.1	2149153	2151693	-0.21901	-0.525256
AACGGCTCGGTTTCCCGGGT	CP009273.1	3830530	3833162	-0.592825	0.100929
GTACCCTAGGCTAGCATATA	CP009273.1	638713	641733	-0.135352	0.558402
GAACATTGCGCTCCTTCGTG	CP009273.1	3862182	3865467	0.316027	0.00978102
GCCATGAGACAAGGTATGCG	CP009273.1	3116279	3119174	-1.59674	-1.31802
AGTTACTGTCGGCGTACTTC	CP009273.1	1075976	1078564	1.20282	-1.68839
GGGAGATTCGGGTTATACCG	CP009273.1	3106836	3109487	-0.259087	0.0196288
TTCGTTTGGGGCGAGGCTCT	CP009273.1	2492277	2496618	0.17585	1.45457
CAAGTTAGGAGCCTGAAGTT	CP009273.1	3400651	3402875	1.90099	0.00978102
AGGTTAGTATCGTGGTCTTA	CP009273.1	954795	957245	-0.82415	-0.130397
CGCGGCATCTTAGAGGCCCC	CP009273.1	404014	406892	-1.31719	-0.623437
GGGTTAACGATGGGGGCGCA	CP009273.1	3631996	3634976	1.49016	0.961526
AACACCACTAGTAAATCCGG	CP009273.1	2061888	2064946	-1.09163	-0.397877
CCCTGCTATTTGTACTTAAG	CP009273.1	1375323	1378054	0.976541	0.670295
GGTTCTCGTCAGGGTCATGT	CP009273.1	2538588	2540560	-0.618726	-0.924973
ACCAGTACTACTCGGTCCAA	CP009273.1	2224658	2226637	0.67021	-0.220999
TCGGCCCTGCCTATCCCAGG	CP009273.1	1548200	1550133	-0.46158	1.5541
TGTATGCCACCGTTAGTGGC	CP009273.1	3972363	3974682	-0.354665	0.924051
CGGGGCGGTGTGAAGTATGG	CP009273.1	2472842	2475479	0.149378	0.258169
GTACTCTCGTGGCCCGATGT	CP009273.1	4625016	4626846	0.53842	1.23217
CTAGAGGTCAACTAGGAGGT	CP009273.1	4369112	4371904	-1.14608	-0.452325
GTAACTGTAACGAGGTGTTC	CP009273.1	2857965	2859685	-2.79036	0.0733167
AGTGGACGGCGCGTCTTGCT	CP009273.1	3639234	3639566	0.721284	0.415037
TACATGCCGATGTAGTTGGT	CP009273.1	2787056	2790026	-0.232493	0.198226
ACAACCAGGTACGGGCGTGG	CP009273.1	2352396	2354682	-0.426815	-0.148099
TTGCTTTTGGCCAAGCCACT	CP009273.1	141286	144052	-0.177787	0.515966
TGAATTGCGCTTTCGCGTTC	CP009273.1	3298746	3300516	0.286881	-1.01937
TGTTCGGCAAAGGGACAAGT	CP009273.1	3171880	3172343	0.422943	0.817136
TCCCGGAGTGCCGCGTCTGC	CP009273.1	3967093	3968893	0.149378	-0.741831
GGCGGGGGTAGCCGGGACTT	CP009273.1	4457370	4459167	-0.734599	-0.455883
GTCGCGTTCCATAAGTTATG	CP009273.1	2866864	2869225	-0.850622	0.0655236
AGGTTATAAAGTGGGGGCGG	CP009273.1	2501715	2504024	0.843274	1.53703
CTAACTAGTAGCTAGGTCGT	CP009273.1	3571108	3573314	-0.830814	-0.13706
GTCATTGGTCCAGGGACATT	CP009273.1	2838921	2842588	-0.727474	0.966279
ATGGGGAAGCGGGGCAGGCG	CP009273.1	1359453	1360986	0.0727563	-0.23349
CTAGGTTAAGGAATCACACT	CP009273.1	186204	189685	-0.409113	-2.30032
GATGGTTCGGATAAGTTGGC	CP009273.1	3232352	3234458	-1.28843	0.405322
CGTATCGGTTTGAAGGGACA	CP009273.1	1844780	1847311	1.30625	-0.584963
TCATTTAATATTTGAAGGTA	CP009273.1	1458319	1461902	1.07276	-0.23349
GCTCGTAAATACACTAAAGA	CP009273.1	61880	64529	-0.452967	-1.17425
GGAGGCTAATAGGTTCGTGG	CP009273.1	3714057	3717240	0.286881	0.980635
GAGTCGAGATCCATGTAGGG	CP009273.1	1373627	1375362	0.325875	0.0196288
AGAGGGCTAAATTGACGGGC	CP009273.1	3476042	3477444	-0.837447	-0.226156
TAGAGGTTAGTAGAACGTAT	CP009273.1	1593168	1595304	-0.512206	0.181547
GGCTCTGGGGTGGGCGAGCC	CP009273.1	1401855	1404328	-1.7697	-1.49099
GTGGGCTATAGGCGCGAGGC	CP009273.1	1169250	1169673	1.97654	0.670295
ACCTGGTGTATATACATGGG	CP009273.1	1202297	1205051	0.0318841	-0.274362
TCCAGAGTAGTGTTACCACA	CP009273.1	4047165	4050558	0.438884	1.13264
CATGGTTCGCGTGGTGGCTT	CP009273.1	245443	247799	-0.489925	-0.0592056
CACGCCTATCGCATGCTTCT	CP009273.1	4504126	4506533	0.53842	2.23217
GTTTGGGTGTCGATGGGACT	CP009273.1	971185	973821	-0.783508	0.495208
TGGGTAAGTAGTGTGGGGTT	CP009273.1	2248887	2250581	-0.508886	-1.5521
TAAAGGGGCCAGGGTTCGTA	CP009273.1	527970	531129	1.34577	1.03953
GCGGTTTGGCGTTCGATAAG	CP009273.1	997323	1000770	-0.448641	-0.754888
AGTCAGTGCCGTGCGCGCGT	CP009273.1	3589696	3593317	-0.644171	-0.213452
GACGTAATATTGGGTAGGCT	CP009273.1	392720	395206	0.487794	-0.818453
TCGCGGGTCTAGAGAGCATC	CP009273.1	4087533	4089738	-1.46158	-0.767827
ACGTTGCCCTCTAGAAGTTT	CP009273.1	3377281	3379839	0.438884	0.132638
TGATCGAACATGAGAGTCTT	CP009273.1	607528	609543	-0.741688	0.952066
TGTGTCGCGTCTATTGGGAG	CP009273.1	1043727	1046720	0.0603726	0.0760542
GGAGCAAGCTTTCCTGTCGG	CP009273.1	4358438	4360656	-1.13535	0.143364
GCTAAGGCAGGGCCGTTTGG	CP009273.1	4343479	4345863	-0.113657	0.802489
CATCGACGGGATACAGGTGG	CP009273.1	4337292	4339762	-0.0117772	-1.31802
GGAGTTGGTTGTCGAGGTCT	CP009273.1	172586	176472	-0.023459	1.25526
AAATATGCATGCAGTCGGTA	CP009273.1	3576499	3579666	0.407175	0.100929
GAGGTTGGTTGACTGCAGAA	CP009273.1	1904166	1906629	-2.11366	0.165059
TGTCATCCGAGGACTTCCCA	CP009273.1	58958	62146	-1.06926	-0.375509
CTCTTACGAGCGGTGCGAGG	CP009273.1	136981	141542	-0.409113	-0.715359
TTACCATGTAGTATGCCCAC	CP009273.1	2600380	2602720	0.53842	-0.767827
AATAACACACATGCTTAAAT	CP009273.1	4414822	4417667	-0.0333972	-0.339644
TTATGTTTCCTATGTTCTGG	CP009273.1	3431815	3434412	2.2303	0.924051
TCAGTGAGCGGCAGAATGTG	CP009273.1	4206223	4208330	0.0644887	0.980635
ATTCGAACATGGGTCGGGTT	CP009273.1	3998396	4000916	0.202817	1.48153
TATGGGTAGGAAAGTGTGTG	CP009273.1	1328969	1330873	-1.08049	-0.386736
GGGCGGGCATCAGTTAGGAC	CP009273.1	2271132	2274517	1.1652	0.858956
CAAAGATGACGTTTGTTCCG	CP009273.1	1898018	1900065	0.67021	-0.220999
GGGTACAGGTCTATTTTGAC	CP009273.1	884052	886194	0.0603726	0.754126
CCGGGATCGGAGAGTTCTAA	CP009273.1	283050	286037	-0.506668	-0.0759489
GGTGGGATATTTCTTGGTTC	CP009273.1	1042494	1046097	-0.0804899	0.198226
CCCTATCGTCACCAGGTAGA	CP009273.1	2775767	2778190	-0.688871	-0.258152
AACTTAAATGGCTTAAGGCT	CP009273.1	3296396	3300177	0.119707	0.17603
GACCTATGTTCGACGCGTTT	CP009273.1	2568711	2570911	-1.72747	0.288207
CGTCAGGGTTAGAATGTCTT	CP009273.1	3824860	3827517	-0.0059006	-0.727185
TTGGTCGCCGGTCAGTGGAG	CP009273.1	3391510	3392768	0.590887	0.284641
CCTGTCTAGTTTAGTGTGGA	CP009273.1	514472	518288	2.15815	0.266939
GGTGTGGTGCATTTTGAGGC	CP009273.1	1023009	1026012	-0.646691	1.04706
GAGTCTTTGGACAGCCTGTC	CP009273.1	2872533	2874613	-0.528694	0.750022
TAAGTTAGAGCGTTCAGAAC	CP009273.1	3990978	3993094	-0.758562	0.198226
GCATGTTTACGGGGAGGACT	CP009273.1	4082470	4084932	-1.63912	-0.945365
TACGGTAGCCTTAATCTGCA	CP009273.1	4014210	4017887	1.68281	1.37656
TTACTAGATATTCACGCGTT	CP009273.1	3784775	3787344	-0.16378	0.266939
CATATAGTTGGGGAAGTAGG	CP009273.1	1060782	1062940	-1.41799	0.860725
GCGTGTCGTCAGGTAGGGGA	CP009273.1	158610	161732	0.695521	-0.195688
AGTCACGTTACGCCGCGTTA	CP009273.1	2124073	2127288	-0.0692627	-0.375509
ATGGCGCTGTCCATACCATA	CP009273.1	1659522	1662652	-0.16378	0.529973
GGTCACGTAAGTAATAACTA	CP009273.1	4269552	4273460	0.106309	-0.199938
GAGGCACACATCCGACTGGG	CP009273.1	667992	670061	-2.08607	-0.392317
GTTGACGTGGTGAACAGGGG	CP009273.1	3121310	3123378	1.57319	0.266939
CATTGTGTACTGGACCAGTC	CP009273.1	12767	15368	0.521346	-0.7849
TAATGTGATAGTGGGTAGTA	CP009273.1	695575	698762	-0.307667	-0.613914
CTATAAGGATTTGTGCGAGG	CP009273.1	1996999	2000135	-0.177787	-2.48403
GACCTGCTGGCCTGCAAGTC	CP009273.1	3197141	3199385	-0.608421	-0.329705
GGCCAGATGCAACGTTCAGG	CP009273.1	701438	703806	-0.21901	-0.262222
GTTCGGCTTAAGACACCATC	CP009273.1	3236156	3239332	-0.46158	1.23217
TTACAAAGGACCAGCCCACG	CP009273.1	1587945	1590006	-0.343524	0.487733
AAGCTCTCATTAACTCTCTT	CP009273.1	4165848	4167877	2.76081	0.869603
CAGCTGTTAGAACATGTTTC	CP009273.1	2944530	2947203	-1.0059	0.00978102
TAATAGCTGGATCAAACTTC	CP009273.1	396738	398935	1.40718	1.10093
AGAGTTAAATCTGAGCGGCC	CP009273.1	3647502	3649741	-1	-1.30625
AAGATCATTTTAGGCGAGCA	CP009273.1	4092605	4095554	-0.426815	0.266939
TGGTCGGGTTGTTAGTGGTC	CP009273.1	1550759	1553700	0.695521	0.804312
ATTGTGAACGCCTGGTCGTT	CP009273.1	4231805	4234234	0.0644887	-0.82672
AAGCGATTCAGTGTCGTGAT	CP009273.1	887650	890271	-0.0692627	-0.375509
ATGGGATATAGCAGACGTTC	CP009273.1	3000429	3002608	1.76081	0.869603
GCTTCGGCGGAGCTCGGCGG	CP009273.1	2777409	2779691	-0.0804899	-0.386736
GTGCTCGGGTCGCGAGGGAA	CP009273.1	2970652	2973001	0.482277	-0.408932
TCCTCTACGGGATTGAGAGG	CP009273.1	2840331	2842385	-0.468434	0.0733167
TGTATGCTGGCTGGATTTTT	CP009273.1	2890200	2893114	0.930737	0.624491
GGGGAACCATGCGGGGGTTA	CP009273.1	3736387	3739609	-1.92101	-1.22726
GCCGAAAGCGAACACGCGGG	CP009273.1	3472042	3474862	-1.65423	-0.375509
TGGCAAGTGATGTTTGTTTG	CP009273.1	3087243	3088649	-0.409113	0.869603
TTACGCTCCGGGCCTTACTG	CP009273.1	258115	261821	-1.26894	0.00978102
ACCCATGTTGTGAAGGGATG	CP009273.1	1456608	1459383	-0.298081	-0.604328
GCCAGCGGATACGCTCGGTG	CP009273.1	1930719	1934059	-1.87662	-0.597902
CCGGTCGAATGACGGTTAGA	CP009273.1	4399297	4400976	-0.703469	-0.135246
TTTAGGGAGCGCGTCCATGC	CP009273.1	1943548	1945829	1.68281	1.37656
TCGGGAAAGTGATGGTCGGT	CP009273.1	3922506	3924943	-0.769702	-0.0759489
AAAACAACATCGCGCGCTTG	CP009273.1	3016098	3018019	0.494918	-1.61868
CCAAGGGTATTACTAGCTAC	CP009273.1	2826324	2829584	0.0978473	-1.79336
TTTGTTGGAGATACTCCGCA	CP009273.1	258495	258672	0.17585	-0.130397
CCGTTCGAGCTCCTCATTTT	CP009273.1	4239605	4242046	1.02385	0.7176
TGAATAGGGCGGATGTTGAT	CP009273.1	3654385	3658136	0.345775	-2.2824
CCACGCGTCTGGGCACGGTA	CP009273.1	4491344	4493380	1.47131	1.16506
CTCCTACAGTCTCTGGTGGG	CP009273.1	3363047	3366419	-0.0692627	1.20945
TGGCTCTACATATATCATGC	CP009273.1	3169645	3173318	1.07276	0.76651
GCCCTCAGGTGAGGTTTATT	CP009273.1	4439441	4441515	0.608809	0.302563
CAGACAGTGCTTAGGAGCTG	CP009273.1	2755211	2758813	1.68281	1.37656
TCCTTGGTCAAGGACGGAGC	CP009273.1	4455072	4457931	-0.561116	0.35503
TAGTACGCTCCGTTCTTTTG	CP009273.1	3944254	3946610	1.49333	-0.397877
GTTCTGCGTTGGAGGGTTAG	CP009273.1	3491206	3492987	-1.45919	-0.765439
TCTGTAAGAGCCTCGAGGGA	CP009273.1	258822	260546	-0.31719	0.376563
CGCAGTGATATGCATTTGAT	CP009273.1	2601286	2602859	-0.797183	-0.10343
TAGAGGCTCTTAAAGATTCA	CP009273.1	3513720	3515707	-0.951906	-1.25815
GTAAACAGATGTCCTTGGTA	CP009273.1	2850590	2852037	0.68281	0.376563
CGCCTGCTAGATATCCCATC	CP009273.1	3659366	3660816	0.218019	-1.25815
GATGCGTTAACAGTAACATC	CP009273.1	204562	208216	2.34577	1.03953
TTCTACTAATTTAAGTTTTG	CP009273.1	3362929	3365482	-1.14608	0.547675
CTCAAAGAGGATATCAGCTT	CP009273.1	3396150	3398667	-0.426815	0.851901
AGTTTGGCTGGATCTTCTCA	CP009273.1	945611	948459	0.471306	0.165059
TTGCTCCTGTGCGCTGGGGC	CP009273.1	1015725	1018194	-1.23919	-0.545434
TCTTTTGTTAAGGTCCGCCT	CP009273.1	57510	60202	-0.174797	0.0335296
GTTATTAGAGATACCGGGTA	CP009273.1	2929378	2931091	-0.528694	0.580097
ACACCTATTTAGTTGCATCC	CP009273.1	1023850	1025751	-0.528694	0.750022
ATTAGTTATTGCGTTATTCA	CP009273.1	3559585	3559928	0.266823	-0.776389
AATGGGGAAGTGAAGGACGC	CP009273.1	3569023	3570640	0.0978473	-0.208399
TTCGTTGGCTCGTCGTTCCT	CP009273.1	1496692	1498216	0.504473	-0.386736
TGACGCTTGCCGTCGCTCAG	CP009273.1	2210456	2212701	0.0852473	0.363963
TTAACTGCAAGGCTTTTGAG	CP009273.1	1656795	1660071	1.47131	0.580097
ATGTTCCTTTGAAGTTGCTG	CP009273.1	3753260	3755128	-0.669176	0.024578
GTTAGCTCGAGACGCAGGCT	CP009273.1	901270	903365	0.123382	-1.76783
TGGTATCTCCTGGGGCATGT	CP009273.1	1861679	1863581	1.60881	1.30256
TGAAACTGTGGGGGGATGCT	CP009273.1	3043855	3045471	0.568794	-0.15249
AGTCAGATGATTGGTCGGGG	CP009273.1	829160	831723	0	0.108791
TATAGCTCTTCCATTCCATG	CP009273.1	4121830	4123354	-0.727474	1.28821
GCCCACCCGTATATGCATCT	CP009273.1	1052414	1055197	-1.08049	1.19823
CGGTTGCATTACTGACAGTC	CP009273.1	1545050	1547583	0.930737	0.624491
TAGTGCAAAGAGGGCCGACG	CP009273.1	4345765	4347963	0.127683	-1.76353
GCCCGCGGGTTATGCCCTCG	CP009273.1	2744703	2748273	1.48448	0.441269
GTGTTGGTAGGTACAGGGGA	CP009273.1	2734318	2736391	1.04809	-0.258152
GTATATTGATTGTTCCCGGG	CP009273.1	1763469	1765991	-0.817456	-0.538739
TTTTAATCTCTGATTGGGAT	CP009273.1	3293809	3295966	-0.146078	0.547675
GGTGTAAATGGGGAGCAGGC	CP009273.1	812467	815277	0.248913	-0.642296
TCCCGCTGTTGGCCTGAATC	CP009273.1	794021	796636	-0.174298	-0.743579
GCGGTTGGCCATTTGATGCG	CP009273.1	3830881	3833348	0.53842	0.232173
GGCGATTGATTTGTACGGAT	CP009273.1	2901847	2905038	0.258312	0.952066
TCAATGAAAGCCTAGCCTCC	CP009273.1	3842312	3844854	-0.0164612	-0.322708
TTGAAAGGTCGTATTGCGAT	CP009273.1	2471459	2474583	-1.7697	-1.07595
CGATGGCGCCCTCGCTGGCG	CP009273.1	750096	753428	1.40718	1.10093
TCGTAGCAGGTCATCGGAAC	CP009273.1	3963220	3965194	0.340774	0.449565
CCTGTGGTTGCTTCGGAATG	CP009273.1	2277497	2279844	1.05627	0.165059
CGCTCCCGGGAAGTCTTGGC	CP009273.1	4573644	4575804	0.626957	0.32071
TGGGCTTTTGAAGGCTAACC	CP009273.1	2428661	2431780	0.573185	1.26694
GTGGCTCTACAGGGTAAGGA	CP009273.1	497461	499567	8.99796	0.376563
CTAGCGGTGTGGGTGGGTGG	CP009273.1	2075400	2077976	-1.33605	-0.642296
TCAGTGCTAATGCACATTGG	CP009273.1	2919048	2921137	0.663951	-0.642296
GGCGTGTCCACGAAATTGAG	CP009273.1	3690195	3693020	0.0978473	0.791601
TAAAGAAGCTTATGTTTTTT	CP009273.1	1407516	1411101	-0.580576	0.0307153
GAATCTATGAGTTGTATGCT	CP009273.1	2116943	2117151	0.460417	0.891137
CGTGTCGATAAGTAGCTGTC	CP009273.1	2664953	2667692	-1.01763	-0.323876
CTGTATGTGGCGCGAGTACT	CP009273.1	3454552	3456707	-1.93345	-0.239695
ACCTGATATTACGGTGTGGC	CP009273.1	3661480	3663684	-1.01617	-1.73745
TCTAGCGTCGCTGGAGTTAC	CP009273.1	3834930	3835121	-0.259087	-0.565334
GGCGAATATGCGCAAGGTGG	CP009273.1	2182472	2184882	-0.465867	-1.77211
GCGTGCGGTCTAGTAGCTGC	CP009273.1	3642098	3644871	-1.09163	-0.397877
CAGGCTCAATTAGCGATTCA	CP009273.1	234272	236368	-2.25661	-0.755506
TATGAGTGGCTCCTTGACTC	CP009273.1	360455	362695	0.0318841	0.140675
TCGTTCACACAGATGGGCGC	CP009273.1	3591657	3593268	0.186576	-1.4416
ATGTGTTCGGTGGGGGGTGG	CP009273.1	182293	184652	-1.10269	-1.40893
TCAGCGCCTCTCCAGCAGGT	CP009273.1	113918	116715	0.110558	-1.19569
TCTAGTTATTCGGGTCTTCG	CP009273.1	1245639	1248451	-0.135352	0.143364
AGCATGCTGTAGATGGTATA	CP009273.1	4346010	4350118	-0.451238	-0.49445
TCTGTGACTGGCATGATTTT	CP009273.1	2422242	2424995	-0.31719	-0.0384741
TCTCGTAGTGGGGAGTAGAA	CP009273.1	3444201	3445782	1.84327	1.53703
TTCTGTCGATTAGTGGCTGA	CP009273.1	2855124	2857073	0.0238467	-0.2824
TTTTCAGAGCTACTACCCTT	CP009273.1	3342416	3344716	0.123382	-0.182864
GCTTTAACATAAAGTGGTGT	CP009273.1	4022287	4025164	1.02385	-0.2824
TTTCCGTTACCCCAGCTCAG	CP009273.1	3946551	3949924	-0.654225	0.0395284
AGGGAAGGTAATATTGTCTG	CP009273.1	29155	31156	0.376148	1.0699
GGTACTAAAGCAAGTATAAA	CP009273.1	4302478	4305394	-0.18474	0.924051
ATAGTAAAGGGGGCGACGTT	CP009273.1	3548632	3550364	-2.63532	0.380365
TGCGAGCTTGGCAGAACGCC	CP009273.1	3219613	3221994	-1.45943	-1.18072
ATTTCTAGAGTACGTTCATT	CP009273.1	4105175	4106468	-2.14073	-0.446971
CAACTGAGGGGCCAGCCGAT	CP009273.1	4185561	4189216	1.16255	0.441269
CTAAAGAATCATGTAGTAAT	CP009273.1	96004	99458	0.0727563	0.76651
AGATGTATCACTTAACGGAC	CP009273.1	2595704	2599576	-0.0579473	-1.36419
AGAGATGTGGTTGTGAGTAC	CP009273.1	843417	845448	0.325875	0.434666
GAGGGATTGGCGGGTACCGT	CP009273.1	2838957	2841208	-0.698619	-1.00487
GAACACGGGCCCGTAAAAGT	CP009273.1	1367832	1369800	-1.56911	-0.875355
TAATTGTGAAATGTCAAAAC	CP009273.1	2142062	2144647	-0.52459	-0.328336
CAGGTTTTTCTGTCGTACAC	CP009273.1	1311394	1314905	1.21192	0.32071
TCCTATCATTGAACCGCTGG	CP009273.1	924813	926271	1.47131	0.843131
CACGCAAGTACGCGGGGTAA	CP009273.1	107342	109825	1.02385	0.7176
CAAGGGTGCTCCTTTGCATG	CP009273.1	840485	844620	0.202817	-0.10343
GTCCTGGTGCCTAGGAATGT	CP009273.1	3069973	3072434	-0.651216	-1.27939
TATCTACATCCGCTGAATAT	CP009273.1	2126283	2127427	-0.561116	0.35503
TGTCTTAGCGAAGACTTAGA	CP009273.1	1629910	1632559	-0.564318	-0.60753
TCAGGTAGGAAATAAACGGT	CP009273.1	2301296	2301953	1.28688	-0.604328
TGACGTGTTGGTGATCGGCC	CP009273.1	4533417	4536083	-0.336049	0.357704
ACACTTTGCCCGTTGTAAGG	CP009273.1	4295922	4297969	0.633057	-0.67319
TATGGTTGCTAGCGGTGTTC	CP009273.1	2084209	2087090	-0.713119	-0.0193653
GTACATGTTGTCGCGTTCCC	CP009273.1	2477072	2479402	-2.25661	-0.562861
TTCATGATGGGCGCACCGAG	CP009273.1	3392337	3394473	-0.755763	-1.06201
ACAGGCCCAGTCTTTCGCGC	CP009273.1	3812646	3814244	0.68281	-0.623437
TCTGGTAGGGGCGCGGGTCG	CP009273.1	2890533	2892052	-2.83081	-1.13706
AGACTCCATGCATCATGTAC	CP009273.1	1471359	1475391	-0.336049	6.63383
GTACGTAGCCTAGTATCGCC	CP009273.1	3501871	3505176	-0.259087	-0.565334
CTTGTGCTCACCCGAGGGGG	CP009273.1	1775036	1777236	0.264612	0.110369
CAACATGTGTGACCGGTGGG	CP009273.1	3947138	3950175	-0.914753	-0.220999
GTACTATAGCGACCTTTATA	CP009273.1	711842	713583	-2.78351	-0.2824
TACATTTAGAAATTGTGTCG	CP009273.1	3965774	3968812	1.17585	0.869603
TGCGCCGTCGCCCATGACCT	CP009273.1	592548	595188	0.209638	-0.511646
GCACTGAGATGTGCTGTGGT	CP009273.1	1649687	1651426	-1	1.27872
CGTTACTGCAATATCATCAA	CP009273.1	1454028	1456691	-0.409113	1.60657
GGTTAGCGTTCTGTGATACT	CP009273.1	1990797	1993768	-0.102686	1.17603
TCTGCTCGGTCGACGAGGGG	CP009273.1	4462811	4463102	0.590887	-0.130397
TTTATTGCGCCGAACGGCTA	CP009273.1	2291977	2294168	-1.57706	-0.298341
CAGCTGAGGTTCTGTTTTCT	CP009273.1	4333461	4336645	-0.397189	0.296564
AGTACTACTTTGCCGAGCTG	CP009273.1	442173	444226	-1.03505	-1.34129
GGGGCTGATTATTATTCTGG	CP009273.1	3667241	3670239	-1.0059	0.495208
TTTTGCGCTGATATACCATG	CP009273.1	3210709	3213225	-0.156726	-0.462972
ATACATGTACACTGGGTGAT	CP009273.1	49802	53181	-1.24917	0.0295443
GTACTGACCGAATTGATAGC	CP009273.1	1805882	1809566	0.298469	1.12973
ATGGTTTCACGAGGTTTAGA	CP009273.1	424660	427460	0.751934	-0.139275
GCTCCGTAGTTCCGCCACGG	CP009273.1	4301988	4304199	-0.436833	-1.22851
GCGCACCCAGGGTCTTAGAG	CP009273.1	4538553	4540636	-0.239188	0.454566
GTCCGGCTGCTTGCTCGATG	CP009273.1	1675598	1678380	2.81526	0.924051
ATCTCCTGATAGATGGGTGA	CP009273.1	2557697	2561186	-0.713119	-1.01937
GTAACAGCTTCCCGCATTCA	CP009273.1	4374291	4377150	1.8264	0.198226
TGGGGCGGTTCGTTCCCCGT	CP009273.1	3120067	3122320	-2.37304	-1.67929
ACCGGTGGTTTGGTGACCGG	CP009273.1	2927748	2929794	1.12338	0.817136
TAACTTGTACAAGCGTCTCA	CP009273.1	2695593	2697925	0.809722	0.181547
TGTGCACTTCTTGTGTGACC	CP009273.1	2641890	2644167	-0.295331	-0.321469
CAGTATCAGCAGTTTGGTTT	CP009273.1	3886991	3890641	1.17585	-0.130397
TCCAGTGTAGTAATTTCTTC	CP009273.1	2249896	2252140	-0.156726	-0.462972
TTATTAGACGCATTTGGTTA	CP009273.1	735774	739664	0.760812	-0.545434
CTTGAATTCAGAGATACGAC	CP009273.1	1473530	1476300	0.316027	0.594744
TTGTGGGTTAAGCAAGCTTA	CP009273.1	3947686	3951535	-1.13535	0.143364
GATTCGTTAGGTGTGACGTG	CP009273.1	4322588	4324602	-0.951906	-0.258152
TGCATACGTTGAGCATTATA	CP009273.1	4127137	4130044	0.149378	-0.156869
GGAGAACTAGGGGCGGCCAC	CP009273.1	2481889	2484216	0.422943	0.116696
GTTAAATTTTTGTTACGCAA	CP009273.1	446504	448246	-0.278716	1.41504
GGTTAGGAAACGGGGGCGCC	CP009273.1	199135	202257	-0.409113	0.284641
TCTATGTTGTCTTGGGCTGA	CP009273.1	2659553	2661649	-0.452967	-1.75921
GCACTTCTCCAGCAGATGTA	CP009273.1	2831855	2835137	-0.391191	-0.697437
TGGATTTAACGTGAGATTAA	CP009273.1	485624	488420	0.123382	0.817136
ACGTACTGCCGGGGTAGTTC	CP009273.1	255562	258038	-1.35836	0.335394
TGTGCGGTGCGGGCCCTTCG	CP009273.1	3530532	3533170	-0.417991	-0.139275
GATGGGCATAAAGCCTGATG	CP009273.1	2438406	2440989	-0.259087	1.43467
AGTCTTTTGAGGGTGGACTT	CP009273.1	1250048	1252717	-0.278716	0.415037
CCGGACGCATCGTCACGTAT	CP009273.1	2955857	2958517	1.97654	0.670295
GATACCCCGCGGGTTTTGTG	CP009273.1	3531569	3535887	0.527015	-0.364194
ATAGTCACGTAATTTACTGG	CP009273.1	4258746	4260213	0	0.693754
TACCGAGGTGGGGGAAACTT	CP009273.1	611211	611879	0.211919	0.905673
GTAGGGTAAAGGGGAGTTAG	CP009273.1	3667864	3670616	0.53842	-0.352789
GCAATTTCTTGTAGGGGTTG	CP009273.1	692683	694191	-0.623852	-0.930098
TTTTTCCGGGTTCACTTGTG	CP009273.1	3374585	3377574	0.930737	0.624491
TTCGAGTGGCAGTAGTGTGG	CP009273.1	1495278	1499714	0.316027	0.594744
TTTTGTTGTGCGTGGGTTCG	CP009273.1	3431521	3434466	0.843274	2.12199
AAGATTCTTTTGTTGATTGA	CP009273.1	3431554	3434245	8.46398	-1.52526
ATTATAGGATTATGGCACAG	CP009273.1	2503628	2505756	-2.12996	-0.436205
GTTGAAATGTAAGGGAGCGC	CP009273.1	1268925	1270682	-0.0465426	1.23217
GTGTATGTTTCGGCGGGAGA	CP009273.1	60262	63035	0.992138	-0.899071
AGCATAGTCGTTCGCGCTCA	CP009273.1	427598	429951	-0.691314	-1.4126
GGCCGGTGGGTCCTTTGGAG	CP009273.1	2954062	2956074	0.75282	-0.290393
GGGAGCTTGAGGGGGTCCTC	CP009273.1	3988250	3990983	0.424163	-0.997561
GGGGAACAGGCTCGCCAACA	CP009273.1	4406860	4409264	-1.1882	-1.49445
TTGTGTTCGCCTGCGCGTCG	CP009273.1	3406568	3409592	0.283999	-0.759213
GGAGGTCGTACGACAGGCAG	CP009273.1	841942	845498	1.27969	-1.02656
TTTCGTGTCTTCTAGGAGCG	CP009273.1	2749439	2751404	0.0118741	-0.294372
GGTCGACCGGGGAATAGCCT	CP009273.1	2424123	2426559	0.123382	0.817136
AAGTGGGGGCATGCCTCCCC	CP009273.1	4275706	4277600	-0.298081	0.395672
GACTGCATGGGTAAAGTGCC	CP009273.1	641954	644876	-2.39569	-0.701939
TCCGGAAACAAATGAGGGTA	CP009273.1	4603551	4606852	1.44961	-0.441598
GGCTAGCGGGGCTTAACGTC	CP009273.1	2381578	2383324	-1.64921	-0.540416
TTGCGGAAAAGTCGCTCTTG	CP009273.1	180326	181810	0.330824	-0.975422
CGCTGGCAGTTGGAAACGTC	CP009273.1	4212392	4215195	-1.23417	-0.955454
TAAATATGTAATTACGGTCT	CP009273.1	325465	327818	1.16255	1.17823
CTTTGCAATTTCTTGACCAT	CP009273.1	981086	983114	-0.727474	-0.618683
ATGGGGCACCCAGTGCACTA	CP009273.1	2227589	2230058	-0.988126	-0.294372
CTCGTGGCTTTGTGTGTCTA	CP009273.1	761381	764544	-0.252484	0.856307
TTTGCACTGAGTGCCCTGGT	CP009273.1	3087280	3091003	2.17585	0.869603
GTAGTTCGGGCTCAATTGTC	CP009273.1	395789	398579	-0.780069	-0.501353
ACGACGCGCCTTTAGAATAT	CP009273.1	2007015	2010179	1.26777	0.376563
GGTGGGGTAGCGTTAGCAGT	CP009273.1	1815422	1818596	0.53842	1.23217
GGGGGCCGTAATCGTGGAGC	CP009273.1	2327117	2332539	0	1.27872
CAAGTGTTAAAAGGTCCGGG	CP009273.1	2830789	2834434	-0.669176	0.024578
TCGGGGGAAGCAACACGAAT	CP009273.1	1343484	1345965	0.787779	0.481533
CGGGCCTTTTGAAACGGCCG	CP009273.1	2182739	2184568	1.2303	0.924051
GTTGAAGCGGGCTTTAAGAC	CP009273.1	2675223	2677600	-0.713119	0.980635
AGACGGTTTTTTCGCGGCGG	CP009273.1	2038447	2041012	1.60881	1.30256
TTATGGCGATATCAATGCAC	CP009273.1	812228	814746	-3.03216	-0.16848
GAAAAGATATATGTGGTCTT	CP009273.1	1599505	1603011	-0.669176	0.024578
GCTCGTGTTGGCGGAAACAT	CP009273.1	2218309	2220021	1.84327	1.53703
GGCGCATGCGGATTCGCCCT	CP009273.1	4002149	4004966	-0.0971687	0.181547
TCGGCGCTAGCCATGTGTAG	CP009273.1	2206024	2208225	0.230298	0.602123
TTGGCATGTCCTGGCCACCA	CP009273.1	4581758	4584466	-0.345387	0.670295
TCGAGGTCTTTCAGGTGCGG	CP009273.1	3554672	3555151	-0.0692627	-0.960472
TTACCTTGGCTGGCATCAGC	CP009273.1	838100	839660	-0.748743	-0.470027
TGTTCGAGGTGACCAGTAAT	CP009273.1	4192919	4195349	1.86465	-0.441598
CCCGGCGGGGCTTGTGCCGG	CP009273.1	1998437	2001539	3.19377	1.30256
TGTATAGACATCTGTGTGGT	CP009273.1	4120307	4123371	1.2303	0.924051
GGTAACATGAATGGTCGCAC	CP009273.1	2346349	2349314	2.76081	1.45457
TTCGGGTGACGGGCCCTGGA	CP009273.1	2755360	2757675	-0.713119	-0.0193653
GCTCTCGACGCATGCATTAA	CP009273.1	85341	88481	0.721284	1
GCGGAGCTCCGCCCTATAGT	CP009273.1	2056618	2058467	-0.672889	-0.171781
GGAATGGGCGTCCTTTGCAT	CP009273.1	3401317	3403742	-1.29326	-0.277583
GAAACCGAGGGGGGGCAGCC	CP009273.1	3576250	3578326	-0.948846	7.1074
GCCTGGGCGTGTTTGATTAC	CP009273.1	3535101	3537603	1.96111	0.069902
ACTTCGGCGTTTTATGGATG	CP009273.1	878384	880940	0.0727563	1.35147
TACCTTTCGCGGTTTCCTGA	CP009273.1	1814673	1817367	0.721284	0.415037
AAGTAAAGACGCGCGCTGAT	CP009273.1	1892924	1895534	0.90837	-0.397877
TCTGATCAACTTAGAAGGTC	CP009273.1	547240	549448	0.345775	0.0395284
TTTCTATGACACGCGGGATA	CP009273.1	4457389	4460072	-0.332297	0.209453
ACAGGACTGGTCTGATTATT	CP009273.1	1068773	1071157	0.0399664	-1.85124
CCATGGGAGGCGGGTTCGGA	CP009273.1	4492650	4494718	-1.87016	0.145519
AGTGATTGTAAGTCTGTTCA	CP009273.1	58622	60417	0.945844	-0.945365
CGCGTGTAATTAATAGTGGG	CP009273.1	3217429	3219279	1.34577	1.03953
ACTTCGCACGCTCTGGTGTG	CP009273.1	2482705	2485613	-0.672889	0.480296
CACTTTATGGTTAAGCTTAC	CP009273.1	3619916	3622755	-0.382146	-0.10343
CCGGAATACCTTCCCATCTT	CP009273.1	1115375	1118473	0.760812	0.454566
GTTTTTTAATTGTAATCTGT	CP009273.1	4565876	4568847	-1.03505	-0.855867
TGGGCATCTATGGTAGGGTC	CP009273.1	3148120	3150665	-0.790362	0.710747
TATTTACTTCAATTATCAGC	CP009273.1	531319	534464	0.438884	0.132638
AGTCGGACTGAGGGTATAGG	CP009273.1	1776098	1778037	-1.23584	-0.127053
GATTTTTGGTTGAAAGATTC	CP009273.1	790887	794003	-0.086071	-0.807355
AAGGGCGCTAGGAAGGGTAG	CP009273.1	1119721	1122775	-0.373043	0.905673
GGGCGCGGACTATGTGTATC	CP009273.1	2201529	2204112	0.521346	0.2151
AAGCTGGGTATAAGCTATTC	CP009273.1	3704771	3707833	-0.639118	0.639598
ACTAGGTGAGTTGTAGGAGA	CP009273.1	1061316	1063564	0.791186	0.069902
AGTTTAAATGAGTGTAAGCC	CP009273.1	647956	651847	1.05627	-0.834941
GTTATTGCCCGTAAGCATGC	CP009273.1	1162928	1165817	0.14066	-0.165586
ACAGAGCCTTTTGGTAGATA	CP009273.1	3128993	3131033	-1.23417	0.629509
CTGGGGGACACACTTGGTCT	CP009273.1	1760318	1761936	-1.33605	-0.642296
AAATTCGCTTGGGTCCAGAA	CP009273.1	2001423	2003635	0.73434	-0.156869
ACTCGCGGCGATGGCCTGTT	CP009273.1	1818788	1821843	-0.128156	0.78799
CTTAGGAAACCAAACTTCTC	CP009273.1	3813710	3815718	1.14938	1.42809
AATTTTAGTTTCTGCGATCT	CP009273.1	3988823	3991777	0.626957	-0.67929
GACTGGAAGATGACACTATA	CP009273.1	368398	369968	0.258312	1.53703
GGTATTGAGTTGGCTCTAAC	CP009273.1	865598	867787	-1.06926	-0.790547
CGAAGCCTTCGTTGTCTTAA	CP009273.1	294487	296525	0.212749	-0.745574
ATCGGTGGGGTCGGACGCAG	CP009273.1	3999614	4002010	1.00791	1.1167
GGCTACTGAACTAGGCGCAG	CP009273.1	1783190	1785274	0.286881	0.980635
TAGTTGGGCATTACATGGGC	CP009273.1	2496720	2499373	0.158148	0.266939
AGGCCTTCTTAAGGAGTAGT	CP009273.1	1242878	1245012	-0.023459	-1.32971
GGTGTCGCATCATGAAATGA	CP009273.1	1956916	1960619	-1.25909	-1.56533
TTTCCTTCCTAATTAGAACG	CP009273.1	4605555	4608540	1.93074	0.624491
CTAGTTGTACCAGCATGACT	CP009273.1	590714	593588	2.53842	0.232173
AGTCCCGTTGCCGGTTTTGA	CP009273.1	1445461	1447252	2.07276	0.76651
ATATACAAGATGTTGAACCA	CP009273.1	2415781	2418377	0.459062	-1.26222
CGCGTTGACACTCAGTGGCT	CP009273.1	1478126	1481383	-0.426815	-0.733061
GCCTGCGAGTGGGTGATATG	CP009273.1	799813	802976	0.407175	-0.899071
CGGTTCGAATTCTCATACCA	CP009273.1	2532725	2535255	0.471306	0.165059
GTCCGTGAGCTGCTAGAACG	CP009273.1	3861522	3863690	0.645335	1.33909
CTAACAGGACCATCCATGGA	CP009273.1	1904523	1904815	-0.288431	-0.787323
TGAACAGGCCCGCGCATCCT	CP009273.1	1507221	1509500	1.28688	0.980635
AGAAAGGTTTTTGGCTAAGT	CP009273.1	1532969	1534935	-1.63912	-1.94536
GTTGTTAGACCTGTACGGTT	CP009273.1	384610	387010	0.123382	0.817136
TCTTTTCTTGGGTGGATGAA	CP009273.1	4485029	4486189	-0.213921	0.0647951
TCAGGAGGTGGAAAGCACGC	CP009273.1	4285203	4288351	-1.84405	-1.1503
CACGCGAGCCTAAACTCTGC	CP009273.1	2309582	2311234	-0.278716	-0.584963
GCTCTGGTTCTGTTAGCTAT	CP009273.1	1961806	1964159	-0.544996	-0.26628
GTACGGAGGGAAATCTAAAT	CP009273.1	499277	501353	0.330824	0.024578
ATCTTGCGGGGGTGGGTCAG	CP009273.1	1098123	1100860	0.438884	-0.867362
TGTCGACTACCTATCTCGTT	CP009273.1	675296	676477	0.345775	-0.960472
GTTATACTACCGAGTGTTGG	CP009273.1	1530820	1534669	-1.15673	-1.46297
ACAGTATTTGTCATGTATTC	CP009273.1	4382643	4386526	1.2303	1.50901
TAGGCGAATCTTTGTGGCGT	CP009273.1	3081854	3084351	0.747516	-1.14369
GCGTGATGCGTGCAGTGTCC	CP009273.1	1937783	1940354	1.47131	1.16506
ACGTGCCGAACGTCAGATCC	CP009273.1	2175754	2178373	0.53842	0.647211
AACGGGTGTAGGCACTGTAC	CP009273.1	492770	494977	-0.769702	-0.0759489
CAGGCGCGGGCTTCACAGAG	CP009273.1	3458077	3460581	-0.506668	-0.397877
CGCACGTTGCCCGTGGTGTG	CP009273.1	4138684	4138924	-0.895811	-0.202058
GACAGAGGGGATTGTTGGTC	CP009273.1	383685	386387	-1.79718	-0.518467
GGTCCACTGGAGCTTCGTAA	CP009273.1	4345156	4347337	-0.336049	-0.0573332
CAGTACTGGCTACGCTGAGG	CP009273.1	2660800	2663125	-0.298081	-0.0193653
GCCGTGGAGTTCTGGTAGCC	CP009273.1	2864782	2867895	-0.205399	-0.0966083
TGATGGGCGGGAATAAGGGG	CP009273.1	3398542	3401765	-0.273834	1.12036
TGAGCCATTTTCAGTCCATT	CP009273.1	2027013	2031337	0.0978473	-1.2084
ATAGGTTTTTAAATCATTGG	CP009273.1	1490168	1494158	-1.12455	-0.430792
CAATTATCTTCGCGTGGGGT	CP009273.1	3225304	3227508	0.871844	-0.0193653
CTTGGGAACGTGTGACATTT	CP009273.1	1328131	1330860	0.396759	-0.49445
ACTACTTGACATTCAACGGT	CP009273.1	3993002	3996087	-0.0176299	0.483479
GTGGCCCGACAGGGAGTGGA	CP009273.1	2244683	2247865	0.0915335	-0.62975
GTAATTTTAGTCGGGCGCGT	CP009273.1	2431331	2432881	-1.08049	-0.0648083
AATTAGCTGCTTATGGGGTA	CP009273.1	1101557	1103780	0.701919	-0.604328
GATTCTATGCCTTGTGCGTG	CP009273.1	943672	945334	-0.631505	0.0622484
GGAAGAGAGCCTTTTACGAT	CP009273.1	1908754	1908880	-2.05795	-0.364194
GTGATATAGGGAAGGTTTGC	CP009273.1	2952565	2954859	-2.11911	0.159605
AGACCCTCGCATTGTGTCAT	CP009273.1	4046552	4048892	0.286881	1.30256
GGGCTCATGGGGTGATTCGC	CP009273.1	1990962	1994650	1.60881	1.30256
TAGCTTATGCCTGATTTTGT	CP009273.1	3917693	3920073	1.84327	1.53703
GGCAAAGTGCGGACCGTAGG	CP009273.1	4502382	4504441	-0.259087	0.434666
TCAGAGGTGTATCGGGTAGA	CP009273.1	3714258	3717441	-0.432667	0.261086
GCGTGTTGGGCCAAGTATAC	CP009273.1	1067858	1070069	-0.676593	0.602123
ATGTACCCGGACTCTCGTGT	CP009273.1	1824373	1826611	1.60881	0.302563
GGTTGTGTGATCATACGATT	CP009273.1	2756203	2757417	-0.232493	0.461261
CGAGCGAGTCGCGTTGCTTT	CP009273.1	4327401	4329626	-0.683973	-0.182864
TGTCGCTTTCCACGCCGAAA	CP009273.1	1242383	1246842	0.886343	0.580097
TAGGTAGGCTTTTTTGTGAC	CP009273.1	3007735	3010156	0.149378	-0.156869
TGTTAGGGAGGTAGGCTTCT	CP009273.1	2979984	2982151	0.376148	1.0699
CTGGTAGGTGCTCAGGCGTC	CP009273.1	4436760	4438800	1.20282	-0.10343
GGTTTTAGTTCGAGCAGTCG	CP009273.1	3215881	3217632	0.23725	0.252932
AGTGACGGACAGGAGGTTAT	CP009273.1	93064	94794	-0.863679	-1.16993
AATGATTATGCGTCTAACGT	CP009273.1	2558198	2560073	-0.278716	1.73697
CACGTATTTATGTGTGTATA	CP009273.1	3459475	3463509	0.622398	-0.0988857
TCATAGGCAATCTCGCCATG	CP009273.1	2778972	2781775	-0.561116	-2.45232
TGCAATGGACGTCCATCAGG	CP009273.1	1667325	1669716	0.376148	-0.51506
CGCTTACGGCGAACCTGTCT	CP009273.1	2042265	2044317	0.976541	0.255257
GTGCCGCCAGGGGGCCCCGT	CP009273.1	4044722	4046115	0.645335	1.33909
TACGAGTACTTATTACTAGT	CP009273.1	4076528	4079400	1.12338	0.817136
GGTTGAAGATGGTGCTAGTG	CP009273.1	4542198	4545854	-0.417991	-0.402309
TTCAACTCCGTAGGGGTGGA	CP009273.1	4257763	4260048	0.345775	0.0395284
ACAGTCTGAGCCTCTGTAGC	CP009273.1	1838127	1841669	-1.89263	-0.613914
CATACAGGTTCAAGACGCTG	CP009273.1	1775847	1779797	-0.113657	-1.4199
ACTCGCGTAGGGAACGTGCC	CP009273.1	4543671	4545055	-1.19855	0.0801703
CCGATACTGATGGCTTGGAT	CP009273.1	2057525	2057774	-1.70589	0.447298
ATTCTATTGTCTTATCTGTC	CP009273.1	4397696	4401589	0.460417	1.15417
GTGAGTTGTTGCCTAGACAT	CP009273.1	3309144	3311683	0.286881	1.5656
GGTTGCGTGTTTGTGTATCT	CP009273.1	3918722	3920914	-0.687648	-1.40893
GGGATACGTAGTGGCATGGT	CP009273.1	1811706	1813475	-0.128156	0.565597
TAGGCCAGTCGTTTGGGGTC	CP009273.1	3155626	3158117	0.976541	1.67029
TAATCAGAGAGCGCTTTCGT	CP009273.1	1742395	1744968	-0.113657	-0.00486576
ATTGGGGCTGGTGAGGCATT	CP009273.1	1664381	1666368	0.760812	-0.545434
TATTAAGTGGTCCGTGATTA	CP009273.1	2954388	2956273	0.202817	0.481533
GGCCGTAGTCAGGAGGGAAG	CP009273.1	1101489	1103319	-0.198546	-0.504792
GCCCGCATGAAAACTGCACA	CP009273.1	3762705	3764765	-0.887312	-0.971166
GGGTATCTGTCCCTGTCGTG	CP009273.1	1841542	1843248	2.47131	1.16506
CACGATTTATAATGGGGCCA	CP009273.1	715447	715743	0.391579	-0.914668
GCGGTAGCGGCCCCAGTGCA	CP009273.1	3240292	3242899	1.25831	-1.04793
TTACCAACTGTTCTTATTTA	CP009273.1	3543836	3548053	0.590887	0.869603
CTATGCGGAGAAATCGGCTA	CP009273.1	3846601	3850837	-0.0465426	-0.352789
CAAGCCAAAGGTCGATTGGC	CP009273.1	4128402	4130683	0.316027	0.00978102
AGCAAATGCTGGATTGGGTT	CP009273.1	4047212	4049315	2.68281	1.37656
CCTCTAACATGGCAGCGATT	CP009273.1	2690050	2691726	-0.850622	-0.571906
CTGTCATAGCATCCCGTCGG	CP009273.1	230086	232101	-1.33917	0.470062
AACCGAAGAAGATAAGTGTA	CP009273.1	2595499	2597659	-0.654225	-0.960472
TCGAATAGCCCGGGGTTGTG	CP009273.1	2785008	2788541	-0.734599	-0.455883
ATTGGATTGCCCAGTGTCGA	CP009273.1	2687672	2691811	0.360882	-0.945365
TCTTCGGTCTCATTCAGAGG	CP009273.1	2070614	2072858	0.0118741	0.29059
GGCTTATGATATGGCACTGC	CP009273.1	58376	61184	-0.654225	-0.960472
ACGCATTTCTCACGGTCCTG	CP009273.1	1669775	1672697	-1.36388	-0.67013
TTCAACATCCGGGCGGGGGT	CP009273.1	2844429	2846944	-0.850622	0.165059
CCTCGTAGTCGTGTTATGCG	CP009273.1	660659	662989	-0.499715	0.00139324
AAGACATAAAATCTCGTTCC	CP009273.1	4328720	4330311	0.53842	0.232173
AGCACGGCGCCTGAGGTACG	CP009273.1	2304051	2307825	1.34577	-0.2824
ATGCTAGTGCTACGCGTATG	CP009273.1	253359	255953	-1.14608	0.869603
GTGTCTCGCAGCTGCGCGCC	CP009273.1	4346403	4348382	-0.786254	-0.607073
CCTTTTTCTCTATTGCTCGC	CP009273.1	411166	413606	-0.345387	0.933329
GTATACGCTGAAGATACGTA	CP009273.1	4120207	4121172	0.747516	-0.143693
GGAAAAGGGCTTTTACTTAT	CP009273.1	3917315	3920163	-0.694972	-0.67929
ATCAAGGTTGCTAAGGTGCC	CP009273.1	4521920	4524196	0	0.278716
TGAGTTCGCGGAAAACCCGG	CP009273.1	1504207	1507106	0.573185	0.266939
CGGTGGGAAATTTTATTGCT	CP009273.1	2880196	2883447	-0.958006	0.0576757
TCACAGGGTGAGCGTAAATG	CP009273.1	1120210	1122218	-1	-1.30625
GGAGTGTTCACGCTTCCTGG	CP009273.1	1265573	1267005	-1.05035	-0.356601
GACCAACTTGTGTAGGGGAG	CP009273.1	4077852	4079783	1.47131	0.165059
GTGGCTCTTTTGCAGTGCAC	CP009273.1	133709	135941	-0.76275	-1.069
TGTAGGTTTCGTGCAAGCCT	CP009273.1	4440882	4443660	0.493332	-1.39788
CGTTCTTGTTCACCCACTTC	CP009273.1	3669169	3672425	-0.124545	1.37656
ACGTGGCACCCATTACGCAT	CP009273.1	2437345	2441087	-0.741688	-1.04793
GAGCTACAGGCGTTTTAGTT	CP009273.1	1649175	1651336	1.64534	1.33909
CGTGGCGCACTATTCAACAT	CP009273.1	4269220	4271766	0.281122	0.822872
CCGGTGCCCTACCCAAGGAC	CP009273.1	2674717	2677483	1.76081	1.45457
ATGTGGGACAAGTATGCGCC	CP009273.1	3853173	3855838	-0.336049	0.357704
AATATTTTAGGATTAGCATT	CP009273.1	2872283	2874450	-0.561116	-0.867362
TCTTCGGGAACTGGGGAGGC	CP009273.1	3086703	3088737	-0.430329	-1.0585
TTATCCGTTTGAGGCTAGTA	CP009273.1	3234774	3237344	-0.592825	0.100929
ATAGTTATGTAAGTTCTTTC	CP009273.1	1519691	1522035	-0.561116	0.132638
TACATTTGGCGTGCTAACAT	CP009273.1	2559764	2562183	0.729103	-0.899071
GTTTGATAGCCTAAGCAAGG	CP009273.1	3079644	3083907	0.78099	2.05971
GCGGTGTGTACGAGAGACAC	CP009273.1	4511079	4511596	-1.03505	-1.34129
GATGTCTATCTAGCATGTCG	CP009273.1	1890341	1892025	0.0852473	-0.220999
GTGATATTGGTGTGGACGGG	CP009273.1	871511	873607	0.504473	0.198226
TAGATCAGTGCCGGGGTCTA	CP009273.1	4493128	4496027	-0.0465426	0.647211
ACTCACGTACTTGACGGTTG	CP009273.1	63463	66530	-0.198546	-1.50479
GTCATTGCATCATAAGTTCC	CP009273.1	4378371	4380371	1.57319	-0.733061
ACGAAAAATAGCCGTGCTAA	CP009273.1	1940241	1941721	0.391579	0.670295
GTCAATCTGGCGGCCTGCTG	CP009273.1	1956134	1958092	-0.635317	0.0584368
TCAAGCTAGTGGGCCCGTGG	CP009273.1	343457	347082	-1.24917	-0.23349
CTCGCTTTCGAGCTCTGAGG	CP009273.1	1835098	1838162	0.0727563	0.76651
GAGTTCATTCTAGGTAGACT	CP009273.1	543453	543825	-0.495527	0.198226
AGTGGTCCTTATAAGCTGGC	CP009273.1	3372652	3376457	-1.29808	-0.0193653
GGACGTAAGTGCTTAGTGGT	CP009273.1	217056	219187	-0.0292646	-2.33551
CACGCGGTGGTTACGGTCCG	CP009273.1	905770	909014	-1.10269	-0.18654
TGCCTACGCTGAAACCAGAG	CP009273.1	2410257	2412516	0.248913	-0.0573332
CAAAGTAGGTATGGTAATAA	CP009273.1	1701930	1703209	-1.22913	-0.53538
TATGGTTTACGAAAATGGCT	CP009273.1	3857376	3859988	0.0480943	0.741848
CCTCCTGAGGATTTGGTATG	CP009273.1	2210079	2213438	-0.876618	-1.18286
TTCGAGTTTAGTGGCGCACC	CP009273.1	3120138	3123077	0.596837	-0.294372
TTGGCGATCCGAAGAGGCAT	CP009273.1	4352	6687	1.1652	1.12199
CTAGACTAAAAAGTAACTAG	CP009273.1	4134864	4137497	1.31603	0.00978102
AATATGGCGTCTTAGCTGTG	CP009273.1	675036	675951	0.843274	1.53703
GATCTTGGGTAGAGTCAGGC	CP009273.1	2328206	2330266	0.0359196	-1.27033
ATCTCGACCGGGATGTTCAG	CP009273.1	1437514	1439269	0.740913	-0.565334
AGTAAGTTGGTATTCTATAA	CP009273.1	4109492	4111747	1.72128	0.415037
CTTGAGATGGCCGTCGGTGT	CP009273.1	3531416	3532683	-1.09163	-0.812914
TGCACATTAGTATGCGTTGT	CP009273.1	1975088	1977399	-0.669176	0.24697
ACCACAGGCAACGGCGGACC	CP009273.1	2471824	2473887	0.149378	0.428094
TCGAGCTTACGTTTGTGGTC	CP009273.1	3038509	3041672	0.162553	0.441269
AACTCTGGGACCGCTGAAAA	CP009273.1	2188310	2190270	-1.83745	-0.143693
TCGAGTCGTGTATTTTGCTA	CP009273.1	4175397	4178296	-1.59282	6.49539
ATAGATTATTAGGGTTGGCT	CP009273.1	25801	28042	-1.17779	-1.48403
AGAGCCACGTACGTAATGAA	CP009273.1	2535231	2537334	-0.156726	-1.46297
GTAGCTCAAGTTCGCGAGAC	CP009273.1	3186334	3188447	-1.15673	-0.462972
ATATGCGCTGGATTGAATTG	CP009273.1	2216423	2218554	0.471306	0.165059
ATAGGATATGTCGCGCTGCC	CP009273.1	4150066	4152119	-0.0117772	-1.31802
TTACAACCCGGCTGACACAA	CP009273.1	2814734	2818415	7.00238	0.584475
CCCAGCTGCAGGTTGACGAT	CP009273.1	2761731	2764651	1.02385	0.7176
GATTTAGCTAGCAGCGTACG	CP009273.1	2000236	2002273	1.28688	0.980635
TCGATAGCAGTGGGACGATG	CP009273.1	332860	335514	-1.37304	-0.264252
AGCAACGTTGGCAACATGTA	CP009273.1	382937	386434	0.345775	1.03953
GCCGCGGAGTCCCGCCATTG	CP009273.1	2918454	2921253	0.0480943	0.741848
CTTACGTCAGTGTTGTAGCC	CP009273.1	3599388	3603346	0.239575	0.933329
GTGCGGTGTCTGGGAATGGA	CP009273.1	4077434	4080325	1.21192	0.32071
TTCAGCGGTGGGTTGCCGCG	CP009273.1	4005673	4008176	0.258312	0.537028
CGTGGCGAGGTGGTTGTGCC	CP009273.1	3001343	3003569	-0.951906	-1.25815
TCTCTAACGTCCAGTCGCGA	CP009273.1	1455800	1458023	-1.03505	0.658707
GTGTTTTGGGGAGTCTCTGC	CP009273.1	3530304	3533030	1.24424	0.522953
CGTAACCTAGGCTTAGGGGA	CP009273.1	4370784	4373219	-0.863679	0.415037
TGGGAGCAGCGTCCCATTAC	CP009273.1	2966343	2968231	-0.81073	0.883024
GCCCGTAAAACGCGGTCAGA	CP009273.1	3823071	3824988	-0.191659	-1.08287
TGGCGGAGTTACTTCTGTAC	CP009273.1	1807882	1810181	0.0238467	1.30256
GCGTAGTAGTTCCGATAAGG	CP009273.1	902645	905736	-0.710231	-0.16848
TACAGATCATGGATAACTGA	CP009273.1	628270	630301	1.60881	1.30256
TTAGTGGTTGCGTGAGCTCG	CP009273.1	835593	836962	0.0915335	-0.892785
TGGGTATTAGGATACATGCT	CP009273.1	1033135	1035321	-2.25909	0.242021
CAAAAGGGTTTGCAAACAAG	CP009273.1	27107	30708	-0.420938	-1.31215
TGGAGGGTAGGATGTGATTT	CP009273.1	992960	995773	0.775919	0.791601
GGGTTCTCAAACTCGACGCG	CP009273.1	1833191	1835912	-0.354665	0.339089
CGATGTTGGACTTGTCGTGT	CP009273.1	1808100	1811159	-1.08049	0.613264
TTGGGGCGTTTCGAGTTACT	CP009273.1	3836294	3838488	0.68281	1.96153
CAAGGTGTAGCAATTTTTAC	CP009273.1	1633747	1636288	1.84327	1.53703
AGTACGGACACGTTGAGCGG	CP009273.1	2019422	2022770	-1.41208	-0.303287
TCTTGAGTCAGTCGATACAA	CP009273.1	4360941	4362650	-0.54962	-0.493297
GACTAAGTAGACGAGAGTAT	CP009273.1	1157222	1159428	-0.817456	-0.538739
CGCATTTATATCTATCTGCC	CP009273.1	47248	49712	0.512885	-0.208399
CGCGGCAGCCAAGCCGAGTA	CP009273.1	591227	593883	0.274114	-0.617095
ATCTGTGAGGTAAGGATGGG	CP009273.1	3440027	3441255	1.07276	0.76651
GCTGGGCGTGTACTGTTGTA	CP009273.1	3071238	3074284	-0.363883	-0.67013
ATCTGCGTATGAGCCTTCTG	CP009273.1	2428636	2432167	0.0978473	0.791601
GCCCAATGACACCCGCGGGA	CP009273.1	1255324	1255908	-0.198546	0.495208
TGGGTTGGGACGAGCTGCAA	CP009273.1	2889692	2893120	0.17585	-0.130397
TTGCATTGTGGGAGTCGGTG	CP009273.1	688351	691187	0.930737	0.624491
GATGAGAACTGCAAGTTCTA	CP009273.1	1768428	1771207	-0.731041	-0.452325
CAGGTTGTCTCTGACCTGTG	CP009273.1	3255477	3257095	-0.815217	-0.121464
GACTATTGCGAATTGGTGGG	CP009273.1	3567865	3571276	-0.783508	-1.08975
GGCTACAGGCTTCTTTCTCC	CP009273.1	3681149	3684180	0.497778	-0.130397
ACTTTTGCGTTGGGCATTCG	CP009273.1	525261	528397	0.376148	0.069902
[truncated: 15,008 more rows]

## Sheet: ms2
barcode	contig_id	pos_from	pos_to	set1_IT035_ms2_15.625_atc	set1_IT036_ms2_15.625_atc
TTCATTCCTGAGGAACTGAT	CP009273.1	2798632	2801095	0.382022	0.388271
GGGGTGCCAGTCGTTGTGAT	CP009273.1	1700528	1703659	-0.258435	0.23324
[truncated: 16,206 more rows]

## Sheet: PC02664
barcode	contig_id	pos_from	pos_to	set2_IT055_PC02664_15.625_atc	set2_IT056_PC02664_15.625_atc
[truncated: 25,552 more rows]

[truncated: 2 more sheets: pp7, prr1]
