# Supplementary material for: Multicopy suppressor screens reveal convergent evolution of single-gene lysis proteins
Source: Nat Chem Biol. 2023 Feb 20;19(6):759–66. doi: 10.1038/s41589-023-01269-7 (PMC10229422; doi:10.1038/s41589-023-01269-7)
Supplement: Supplementary file 7 — Gene-level Dub-seq scores (g-scores) for all reported library screens. [file 41589_2023_1269_MOESM7_ESM.xlsx]

## Sheet: Supplementary Data 5
# Supplementary Data 5 - Gene-level Dub-seq scores (cnnl_gscores) for all reported library screens.
# locus_tag: unique identifier for tracked gene
# name: gene name
# pos_from: beginning of gene on the BW25113 genome
# pos_to: end of gene on the BW25113 genome
# remainder of columns report gscore_cnnl for all reported library screens
locus_tag	name	pos_from	pos_to	set2_IT007_hgal1_15.625_atc	set2_IT008_hgal1_15.625_atc	set3_IT019_ku1_3.906_atc	set3_IT024_ku1_3.906_atc	set1_IT043_levM_15.625_atc	set1_IT044_levM_15.625_atc	set1_IT035_ms2_15.625_atc	set1_IT036_ms2_15.625_atc	set2_IT055_PC02664_15.625_atc	set2_IT056_PC02664_15.625_atc	set1_IT019_pp7_15.625_atc	set1_IT020_pp7_15.625_atc	set1_IT011_prr1_15.625_atc	set1_IT012_prr1_15.625_atc
BW25113_0001	thrL	190	255	-0.565862	-0.255933	0.0284667	0.544321	1.08525	1.36396	0	0	-0.21629	-0.40678	0.0453148	0.13608	-0.487266	1.08576
BW25113_0002	thrA	337	2799	0	0	0	0	0	0	0	0	0	0	0	0	0	0
BW25113_0003	thrB	2801	3733	0.0586952	0.0163853	-0.0726933	0.447709	0.512127	-0.232792	-0.282872	-0.0349724	0.191375	0	0.409296	0.609621	-0.162817	0.0195365
BW25113_0004	thrC	3734	5020	0.387314	0.751142	-0.349008	0.0867418	0.533778	0	-0.167603	0.0111762	0	0.203515	0.950352	0.585173	-0.131358	-0.0399694
BW25113_0005	yaaX	5234	5530	0	0.584339	0	0.127454	0	0.582044	-0.0119312	-0.289777	0.0777325	0.000178965	0	0.110172	-0.481978	-0.105851
BW25113_0006	yaaA	5683	6459	0.386072	0	-0.0827058	0.182944	0.419155	0	0	0	0	-0.0409405	0.257154	0.550092	0	-0.0731134
BW25113_0007	yaaJ	6529	7959	-1.05538	-1.42301	-0.133558	0.0025852	0.288958	-0.210904	1.20278	0.220429	-0.072503	-0.145868	0.537809	1.02253	0.249745	-0.0499362
BW25113_0008	talB	8238	9191	-0.317635	-0.632972	0.559684	0.153901	0.209742	0.227772	0.969995	1.40145	0.177535	0.0543865	0.278696	0.955818	1.52453	1.2692
BW25113_0009	mog	9306	9893	-0.42041	0	0	0.560977	0	0	0.361177	0	0	0	0	0.211134	0	0
BW25113_0010	satP	9928	10494	0	-0.0725139	0.87825	0	-0.364555	-0.348638	0.201641	0	0	0.149186	0.137792	0	0	0
BW25113_0011	yaaW	10643	11356	-0.308142	0	0	-0.310066	-0.653946	-0.442483	0	-0.11713	-0.159674	0	0	0.513653	-0.247572	0.0192277
BW25113_0013	yaaI	11382	11786	0.773542	1.32923	0	0	0	0	0	0	0	0	0	0	-0.192645	-0.128569
BW25113_0014	dnaK	12163	14079	0	0	0	0	0	0	0	0	0	0	0	0	0	0
BW25113_0015	dnaJ	14168	15298	-1.12548	0	0.28219	0.0198983	0.521346	-0.7849	-0.728223	-0.117903	-0.119968	-0.414139	0.373553	0.342018	0	-0.784026
BW25113_0016	insL1	15445	16557	0	0.302628	0	0.050491	-1.43845	-0.083732	0.373529	0.0114707	-0.20772	-0.0531589	0	-0.0731391	0	0
BW25113_0018	mokC	16751	16960	0	0	0	0	0	0.420913	0	0	0	0	0	0.587129	0	0
BW25113_4412	hokC	16751	16903	0	0	0	0	0	0	0	0	0	0	0	0	0	0
BW25113_4413	sokC	16952	17006	-0.792321	-0.159112	0.494738	-0.0839104	0	0	0	0.200939	0	-0.110243	-0.736432	0	-0.622302	0
BW25113_0019	nhaA	17489	18655	-0.408845	-1.03324	0.58372	0	-0.263237	0.734858	-0.801459	-0.0776105	0	-0.0377985	-0.301231	2.52677	0.200357	0.933869
BW25113_0020	nhaR	18715	19620	0.0541404	0.786761	1.86347	0.200781	-0.380308	0	2.41052	0	0	0	0.216494	0	0	0.160446
BW25113_0021	insB1	19811	20314	0	0	0.108279	0	0	0	0.34847	3.98318	-0.183036	-0.041677	0	0	0	0
BW25113_0022	insA	20233	20508	0	0	0	0	0	0	0	0	0	0	0	0	0	0
BW25113_0023	rpsT	20815	21078	1.95286	1.8163	0	0	0	-1.02561	0	0	0	0.0647765	0	0.495399	1.01267	0.154338
BW25113_0024	yaaY	21181	21399	-0.373217	1.61094	0	0	0	0.170101	1.46949	1.15381	0	0	1.91754	1.91754	-0.893085	0.0169731
BW25113_0025	ribF	21407	22348	0	0	0	0	1.23315	0.0395284	0	0	0	0	0.179324	0.270089	0	0
BW25113_0026	ileS	22391	25207	1.05094	-0.133976	0	0	0.754149	-0.552098	-0.00856201	0.912797	-0.296837	-0.598248	-0.903138	0.187627	-1.12338	-0.798287
BW25113_0027	lspA	25207	25701	0	0.224693	0.336849	0	-0.0401453	0.690666	-0.140878	0.409626	0.076322	0.0797332	-0.143986	0.0326984	-0.320532	0.238146
BW25113_0028	fkpB	25826	26275	0.302404	0	0.0577754	-0.151092	0	0	0.209274	0	0.0875208	0.0224329	-0.0230415	-0.00804622	0	0.245053
BW25113_0029	ispH	26277	27227	0.256551	0.232878	0.0440378	0.347815	0.0858784	0.597582	0	0.0561813	0.0546367	0.0369766	0	0	0	0.073018
BW25113_0030	rihC	27293	28207	-0.155822	0.0127496	0.343334	0	-0.185087	-0.10463	0.254259	0.256105	0	0.0720157	-0.39264	-0.252123	0.65307	0.381961
BW25113_0031	dapB	28374	29195	0.131634	0.228358	0	0.688513	-0.132602	-0.136669	0.9378	0.59976	0.14663	0	0	0.159854	0.563107	0.859551
BW25113_0032	carA	29651	30799	1.54732	-0.181243	0.797048	0.44527	0.106793	0.0907877	0.133991	0.374514	0.291834	0.11089	0.507642	0.398488	0	0.898267
BW25113_0033	carB	30817	34038	0.227123	-0.677687	-0.020941	-0.0419553	1.18927	0.467986	-0.0291524	-0.0316745	0.0170982	0.0437015	-0.510195	0.317536	-0.516898	-0.561037
BW25113_0034	caiF	34300	34695	0.775053	0.412996	-0.177349	-0.0689618	-0.0400818	-0.323495	0	-0.122008	-0.074569	0	-0.0251901	0	0.0593347	-0.0991681
BW25113_0035	caiE	34781	35371	0.210963	0	0	0	-0.0320193	0	-0.164013	0	0	0.00676285	0	0.722089	0.147024	0
BW25113_0036	caiD	35377	36162	0.136213	0	0	0.502368	0.0603301	-0.185051	0.0272686	0.595138	0.0330626	0	0	-0.108199	-0.230369	0.110868
BW25113_0037	caiC	36271	37824	0.32917	0.34824	-1.31731	-0.801454	-0.421378	-0.178021	0.0466101	0.387878	-0.0646036	-0.131619	-0.628666	0	0	0.556958
BW25113_0038	caiB	37898	39115	-1.8434	-0.464686	0	-0.00870068	-0.289368	0.14829	1.04437	0	-0.134362	-0.0616009	0.387046	0.228988	-0.029836	-0.240303
BW25113_0039	caiA	39244	40386	0.526016	0	-0.626678	0.26355	-0.0614888	0.535665	0	-0.197322	0	-0.0622241	0.756077	0.710066	-0.363607	0
BW25113_0040	caiT	40417	41931	1.95184	0.128447	-0.101797	0.121575	-0.0314379	-0.373323	-0.398115	-0.59266	0.155354	-0.117488	0.364404	0.45517	0.256733	-0.280036
BW25113_0041	fixA	42403	43173	-0.076913	0	0.0738808	0	-0.0593049	-0.131633	0	0.110997	-0.141469	-0.121995	0.481396	0.550164	0	-0.552523
BW25113_0042	fixB	43188	44129	0	-0.283845	0	0.0211233	0.110856	0	-0.215979	0	0	0.00101756	0.446293	0.194019	-0.320988	0
BW25113_0043	fixC	44180	45466	-0.895269	0.107337	-0.74681	0.125089	0	0.221371	-0.20158	-0.198012	0	-0.129742	-0.066189	-0.118281	0.0958081	-0.627656
BW25113_0044	fixX	45463	45750	0	-0.274364	0	0	-0.151674	0.21269	0	0	0	0	0	0.0291209	0	0
BW25113_0045	yaaU	45807	47138	0.634205	-0.464916	0.385105	0.357664	-0.375305	0	0.577098	0.474913	0.252727	0.191094	-0.586058	0	1.89058	1.90279
BW25113_0046	kefF	47246	47776	0	-0.121409	0	0.0611325	0	-0.00253755	0	-0.490707	0	0	-0.280952	-0.228136	0	0
BW25113_0047	kefC	47769	49631	0.23131	-0.182618	-0.193819	0	0.15453	0.190961	0	0	-0.0613331	-0.0456759	0	-0.359081	-0.0727831	0
BW25113_0048	folA	49823	50302	0	0	0	0.00365581	-0.185128	0	1.26888	0.480158	0.0371945	0.0365072	0.104934	0.956922	2.46481	1.77655
BW25113_0049	apaH	50380	51222	0.533648	0	-0.103433	0	0	-0.27254	0	0	0	0	0	-0.126351	0	-0.153498
BW25113_0050	apaG	51229	51606	0.496659	0.513732	0	-0.190904	0	0	0	0	0	0	-0.10515	0	0	0
BW25113_0051	rsmA	51609	52430	0	0.556815	-0.36148	-0.10078	-0.511371	-0.141004	0	0.115962	-0.18592	-0.151253	-0.0289575	0	0	-0.0439125
BW25113_0052	pdxA	52427	53416	0	0	0.623483	-0.773973	0.3635	-0.259089	0	-0.197851	-0.00999349	-0.239701	0.294629	0	0.0870768	0.420996
BW25113_0053	surA	53416	54702	-1.01978	-0.830131	0	-0.256615	-0.33924	0.36195	-0.364676	-0.366572	-0.127265	-0.0916488	0.208964	0.48529	-0.0409095	-0.0119202
BW25113_0054	lptD	54755	57109	0	0	0	0	0	0	0	0	0	0	0	0	0	0
BW25113_0055	djlA	57364	58179	0	0	0	0	0	0	0	0	0	0	0	0	0	0
BW25113_4659	yabP	58474	59052	0	0.0611795	-0.152349	0.151028	-0.646144	-0.15007	0	0	-0.0352206	-0.0882613	-0.770806	-1.01337	0.175671	0
BW25113_0058	rluA	59687	60346	0.683292	0.612251	0.0156839	-0.622523	0.00761636	-0.0327128	0.872673	0.512569	0.0390612	-0.0684117	0.865659	0.83023	0.540443	0.321097
BW25113_0059	rapA	60358	63264	0	0	0	0	0	0	0	0	0	0	0	0	0	0
BW25113_0060	polB	63429	65780	-0.00427624	-0.95348	1.00857	0.261387	0	0	0	0	0.153099	0	1.09231	1.43832	0.63743	0.760222
BW25113_0061	araD	65855	66532	0.00442746	0	0	-0.192584	-0.0534582	0.252696	0	0	-0.204731	-0.247706	0.267582	0.0123409	0	0.202303
BW25113_0064	araC	66874	67752	-1.46659	-1.08669	-0.82055	-0.265903	0.644052	0	-0.540427	0	0	0	0.438512	0.420669	0.192562	0
BW25113_0065	yabI	67838	68602	-0.143686	0	0	-0.0664859	-0.095859	-0.512867	-0.412626	-0.817139	-0.254619	-0.103001	0	0	0	-0.53409
BW25113_0066	thiQ	68716	69414	0.033574	-0.146747	0.00680196	-0.527657	-0.140648	-0.0659529	-0.322277	-0.073344	0	-0.0574642	0.360915	0.189373	0.0660278	0
BW25113_0067	thiP	69398	71008	-0.665638	0.37593	0.196174	0	-0.110444	0.112998	0.0468409	0	0.0693214	0.160717	1.37374	1.40842	0.171435	-0.342216
BW25113_0068	thiB	70984	71967	0.220923	0.184596	0.460811	0.278887	0.560847	0.915565	-0.0642294	0.761913	-0.163683	-0.0305707	0.166178	0.498272	-0.0843958	0.962456
BW25113_0069	sgrR	72131	73786	0.736925	0.444753	-0.188974	0	0.0885897	0	-0.678208	0.202271	0.413912	0.229591	0	-0.295909	0	0
BW25113_4577	sgrS	73854	74080	0	0	-0.0183516	-0.0962263	-0.763321	-0.273187	0.0126744	-0.666816	0.069202	0.21717	0.00756348	0	-0.526712	-0.343366
BW25113_4662	sgrT	73875	74006	0	0	0	0	0	0	0	0	0	0	0	0	0	0
BW25113_0070	setA	74108	75286	-0.895714	-1.10879	-0.186411	-1.38516	-0.958595	0.195241	-1.05737	-0.374832	-0.0173941	0	0.921819	1.07713	-0.594987	-0.64348
BW25113_0071	leuD	75335	75940	0.907944	0.95413	-0.0408142	0.20759	0	0	-0.660539	-0.0832645	-0.0773263	0.129447	0	0	0.753948	0.961108
BW25113_0072	leuC	75951	77351	-0.00104476	0	0.00337567	-0.0282583	1.69173	0.916159	0	0	-0.216613	-0.255939	0.534825	0.553536	0	-0.491711
BW25113_0073	leuB	77354	78445	-0.0288137	-0.374184	0.675488	0.146972	0.538768	0.361784	0.132323	-0.597195	0.02651	0.0203897	0.235615	0.18085	0.0114961	-0.194791
BW25113_0074	leuA	78445	80016	0.0423221	0	0.144447	-0.175985	-0.178457	-0.226207	0.359382	-0.352243	0.0615799	0.0408274	0	-0.567548	0	0.271026
BW25113_0075	leuL	80109	80195	-0.00486938	0.256882	0	0	0	0	0	0	-0.0405975	-0.0480056	-0.567595	0	-0.0868677	0
BW25113_0076	leuO	80855	81799	-1.1383	-0.0486798	-0.620892	-0.018279	0.761712	0.374344	-0.836582	-0.651444	0.0567372	0.0206514	0.109807	-0.596086	0.19749	-0.196002
BW25113_0077	ilvI	82117	83841	-0.0560581	-0.0739993	-0.792659	0.515676	0	-0.559034	0	0	0.0812569	-0.0789173	0.242585	0.333351	-0.593499	-0.42867
BW25113_0078	ilvH	83844	84335	-0.838007	0.266109	0	0	-0.130148	0.0222732	-0.588808	-1.01324	-0.0853726	-0.0642951	-0.000967261	0	0.441374	-0.00352093
BW25113_0080	cra	84515	85519	-0.614663	0.312045	1.22243	0.268847	-0.0788338	-0.214183	0	0	0	0	0	0	0.510403	0.883525
BW25113_0081	mraZ	86121	86579	0	-0.898431	0.649829	-0.131309	0.438196	0.259467	-0.0764866	-0.60362	0.0062332	0	0.340419	0.520174	0	0
BW25113_0082	rsmH	86581	87522	-0.257211	0	0	0.334217	-0.0232677	0	-0.129639	0	-0.023506	-0.0743725	0.11487	0.218288	0.173887	0
BW25113_0083	ftsL	87519	87884	0	0.107189	-0.158159	0	0	-0.354042	-0.0495196	1.09	0	0.000398457	-0.0587444	0	-0.271296	-0.257952
BW25113_0084	ftsI	87900	89666	-1.00549	-0.691512	0.447435	0	-0.483876	0	0.00938933	-0.0763608	0.121801	0.0936574	-0.0624963	-0.154341	-0.0555514	0
BW25113_0085	murE	89653	91140	-0.0659695	-0.152377	0.0425747	0.675958	-0.0177847	0.110268	0.102311	-0.524468	-0.00173617	-0.017824	0.299147	0.389913	0.0386458	-0.439626
BW25113_0086	murF	91137	92495	0	-0.401039	0.23839	-0.126873	-0.36389	-0.387868	-0.0691862	0.0579702	0.0439465	0.152901	-0.822171	-0.636338	-0.216609	-0.152833
BW25113_0087	mraY	92489	93571	-1.36049	-1.15375	-0.123829	0.139785	-0.295647	0.753585	-0.225714	-0.441461	-0.0713826	0.00505494	-0.146267	-0.31902	-0.213984	-0.749987
BW25113_0088	murD	93574	94890	-0.800393	-0.138092	-0.185034	-0.270946	0.555244	0.117481	0.650274	-0.287089	0.0583598	-0.0200071	2.09754	-1.15846	0.955156	-0.380713
BW25113_0089	ftsW	94890	96134	-0.106115	-0.0581358	0.426122	-0.379952	2.77535	1.84302	0.482154	0.264855	0.123634	-0.00377641	0	0.30895	0.895246	-0.188652
BW25113_0090	murG	96131	97198	-0.205028	0	-0.0737856	0	0.998416	0.859384	0.429673	0	0.194976	0.16402	0.832317	0.366873	0.720571	0.341708
BW25113_0091	murC	97252	98727	-1.41962	-1.26152	0.190446	-0.498403	1.14583	1.8084	-0.325244	-1.02607	0.214589	0	0.237477	0.417091	-0.842249	-0.517154
BW25113_0092	ddlB	98720	99640	0	-0.0577185	0.373945	1.55885	0	0	0	0.0125195	0.0350109	0	-0.178809	-0.159472	0.894407	0.00499408
BW25113_0093	ftsQ	99642	100472	-0.103133	0	0.15588	0.0997281	-0.185185	-0.074753	-0.684003	0	0	0.0134628	0.0218533	0.112619	0	0.105201
BW25113_0094	ftsA	100469	101731	-2.69155	-0.811697	0	0	-0.638965	-0.0556436	-0.0264208	-1.21875	0.339291	0.383421	-0.327972	-0.256544	0	-1.09241
BW25113_0095	ftsZ	101792	102943	0	0	0	0	0	0	0	0	0	0	0	0	0	0
BW25113_0096	lpxC	103044	103961	0	0	0	0	0	0	0	0	0	0	0	0	0	0
BW25113_0097	secM	104192	104704	1.57606	1.89505	0.428696	-0.18122	0.0893012	0.783055	0.76372	0.097218	0.218925	0.239363	0.757688	1.01512	1.30438	1.87073
BW25113_0098	secA	104766	107471	0.704435	0.734912	0	0	2.64534	0.339089	0	0	-0.20516	-0.313839	1.73779	2.62104	-0.807355	0.51774
BW25113_0099	mutT	107531	107920	0.0727901	-0.155659	0.568159	0.226241	0	0	0	0.0534456	0	-0.210085	0	0	0.12201	0.0366633
BW25113_0101	yacG	108136	108333	0	0	0	0	0	-0.110734	0.852101	0.345472	-0.213411	0	0	0	0	0
BW25113_0102	zapD	108343	109086	0.883818	0	0	0.273488	0	0	0.094457	0.274966	0	0	0.305821	0.296418	1.81767	1.08437
BW25113_0103	coaE	109086	109706	0	-0.538238	0	0	0.638381	0.237267	0	0.542782	0	0.074339	0	0.043277	0	0
BW25113_0104	guaC	109931	110974	-0.397863	-0.734704	1.27495	-0.375579	0	-0.0786423	0	0	0.106743	0.0324192	-0.0560438	-0.038933	-0.390223	-0.600971
BW25113_0106	hofC	111009	112211	0.510878	0	-0.00870193	-0.579277	0.884072	0.13311	-0.0328103	-0.107233	0.0862259	0.143343	0	-0.0693802	-1.0323	-0.30472
BW25113_0107	hofB	112201	113586	0	-0.43746	0.734332	2.14021	0	0.150298	0.259773	0.0134979	-0.0907653	0	0.325002	-0.319293	0.197176	-0.429575
BW25113_0108	ppdD	113596	114036	0	0.244676	0.289463	0.195427	-0.0951159	0	0	0	0	-0.0769673	-0.636965	-0.378796	0	0
BW25113_0109	nadC	114239	115132	0	0	0	0	0.101724	0	0	0	-0.0642953	-0.018373	0	-0.178505	0	0
BW25113_0110	ampD	115220	115771	1.38578	0.599464	1.52876	2.04773	-0.150562	0	1.12952	1.22597	0	0	0.33931	0	2.12057	1.83369
BW25113_0111	ampE	115768	116622	3.02236	2.07669	2.99729	3.08659	0.0139752	-1.03124	4.022	2.77193	0.0377176	0.106181	0.448613	0.523647	2.28067	2.0827
BW25113_0112	aroP	116665	118038	-0.3598	0.491017	0.28065	0.164987	-0.723899	-0.0301452	-0.57986	0.169102	0.143084	-0.187825	-0.0363004	-1.73802	-1.07039	-0.60779
BW25113_0113	pdhR	118579	119343	-0.74776	-1.33707	0	0	0	0	-0.340808	-0.295255	-0.302462	0.487413	0.96776	1.05853	0.686333	-0.0120347
BW25113_0114	aceE	119504	122167	0	0	0	0	0	0	0	0	0	0	0	0	0	0
BW25113_0115	aceF	122182	124074	0.0567397	-0.54668	-0.274249	0.853772	0.58886	-0.35051	-0.516585	0.102049	0.0273535	-0.0880563	-0.363541	0.0605578	0.26031	-0.414595
BW25113_0116	lpd	124399	125823	0.806128	0.372726	-0.111805	0.300289	0.0402464	0.450992	0.682889	-2.95472	0.197399	-0.100571	0.818322	0.909088	0.22041	-0.249786
BW25113_0117	yacH	125894	127747	1.3296	-0.0337256	-0.441672	-0.0223201	1.55177	1.58962	-0.0999038	-0.000139201	-0.0755623	0.117336	1.5956	-0.658362	-0.743428	-0.00259097
BW25113_0118	acnB	128102	130699	0	0	-0.100267	-1.22827	0.663951	-0.642296	-1.35706	-0.424816	0.211504	-1.04891	1.09686	1.18763	-1.18813	-1.01504
BW25113_0119	yacL	130875	131237	0	0	0	0	0	0	0	0	0	0	0	0	0	0
BW25113_0120	speD	131275	132069	0.809526	0.329168	1.4435	0	-0.257053	0.559588	-0.565074	-0.115002	-0.0167579	0.11386	0	0	0	0.885296
BW25113_0121	speE	132085	132951	0.255009	-0.0197133	0	-0.712497	-0.560403	0	0	0	-0.185671	-0.125374	-0.175204	-0.417772	0	0
BW25113_0122	yacC	133057	133404	0.27314	0.160542	-0.121889	-0.342403	0	0.486635	0	0.256703	0	0	0.244741	0	-0.359675	0.121046
BW25113_0123	cueO	133570	135120	-0.409988	-0.626619	-0.0685973	0	1.41678	0.367221	-1.15233	0.107344	-0.123198	0.0893956	0.406265	0.326882	-1.14176	-1.18514
BW25113_0124	gcd	135322	137712	0	0	0.0742525	0	1.53353	2.01976	0	0	-0.0226953	0.432157	1.05128	1.1836	0	0
BW25113_0125	hpt	137918	138454	0.947244	1.58072	0.613177	0.59274	0	0	2.25306	1.28463	-0.0140537	0	0.148602	0.0862707	0.880887	0.871829
BW25113_0126	can	138495	139157	0	0.0898465	0	0.339773	0.512653	0.0245887	0	0.348131	0	-0.113905	0.193924	0.342394	1.0763	0.612841
BW25113_0127	yadG	139266	140192	0.44619	0	0	0	0	0	0	0	0.421897	0.0776766	0.329381	0.355794	0	0.636324
BW25113_0128	yadH	140189	140959	1.45367	1.52028	0	0.431626	-0.0453638	0	0.252955	0	0	0.197164	-0.029186	0	0.300267	1.05229
BW25113_0129	yadI	141064	141504	0.0613956	0	0.638215	0	0	-0.680978	0	-0.0706932	0	0	0	0	0	0
BW25113_0130	yadE	141568	142797	0	0.209401	0	0.0734011	-0.0993598	0	0.143634	-0.292078	-0.217106	-0.0256802	0.389424	0.480189	0.064452	0.402423
BW25113_0131	panD	142801	143181	-0.143022	-0.258004	-0.206731	-0.013978	0	0	0	0	0	0.02943	0	0	0	0
BW25113_0132	yadD	143455	144357	-0.577879	-0.822835	-0.53006	-0.206959	0	0.589293	-1.18289	0	0.242902	0	0	0	-0.769393	-0.150185
BW25113_0133	panC	144431	145282	0	0	0	0	0.847702	0.198226	0	-0.632751	0.0423697	-0.0175438	-0.686578	-0.420998	-0.337916	0
BW25113_0134	panB	145294	146088	0	-0.298076	0.508782	-0.0326747	0.639967	0.245007	-0.715013	1.41372	0.0338319	-0.0632433	0	-0.34963	-0.0111044	-0.045447
BW25113_0135	yadC	146202	147440	0	0	0.0602532	0.0848889	0.705808	0.794522	0.283053	0	-0.203626	0	0	0	0.792711	-0.0669886
BW25113_0136	yadK	147490	148086	1.96653	3.12701	-0.00368018	-0.0564515	0	0	0	-0.0856999	-0.189034	-0.127143	-1.03288	-0.942114	0	0.092622
BW25113_0137	yadL	148113	148718	0	0.321627	-0.0209482	-0.942329	0	0.0490311	0	0	-0.235332	0	0.0475702	0.29757	0	0
BW25113_0138	yadM	148730	149299	1.23009	0.814552	0	0	-0.11265	-0.270735	-0.643446	-0.587922	-0.118925	-0.27818	0.2982	0.138966	-0.548578	-0.264481
BW25113_0139	htrE	149316	151913	1.74279	0	0	0	0	0	0	0	0.112554	0.436517	-0.192645	-0.10188	0	0
BW25113_0140	yadV	151948	152688	0	-0.833157	-0.342636	-0.0806096	-0.378296	-1.33857	0.311981	-0.545781	0	0	0.205454	0.581934	-0.679365	-0.326896
BW25113_0141	yadN	152786	153370	-0.406822	-0.178043	-0.353215	0	0	0	-0.172359	0	-0.0221001	0	0	0	-0.00152352	0
BW25113_0142	folK	153740	154219	-0.178132	0.030442	0	0.629096	-0.458288	-0.0645737	-0.0501076	0.286206	-0.165241	-0.13243	-0.886106	-0.824566	-0.407236	-0.287164
BW25113_0143	pcnB	154216	155613	0.27011	1.78353	9.58845	8.81143	0	0	4.26614	2.75016	-0.88314	-0.295495	4.27493	2.27673	0.807355	0.13245
BW25113_0144	gluQ	155673	156599	-0.273325	0	-0.560708	-0.0833284	-0.34283	0.84212	0	0	-0.390807	-0.25196	-0.0651037	0	0	0
BW25113_0145	dksA	156636	157091	-0.979401	-1.78151	-0.300218	-1.01299	0	0	0	0	-0.950024	-2.25441	0.762562	0.398869	0	-1.41502
BW25113_0146	sfsA	157269	157973	-0.0594592	-0.261224	0	0	0.73847	0.339535	0	-1.43116	0	0	0.144254	0.27607	0	-0.29438
BW25113_0147	ligT	157988	158518	0.159277	0	-0.273515	0.607245	-0.418132	0.0567999	-0.243476	0.0260152	0	0	0	0.140797	0.467537	-0.183077
BW25113_0148	hrpB	158592	161021	0	0	0	0	0	0	0	0	0.347019	0.273018	0	0	0	0
BW25113_0149	mrcB	161217	163751	-4.01501	0.302572	-0.708499	0.0703893	-0.592825	-0.314109	0	0	0.271001	0.037802	-0.256775	-0.16601	0	0
BW25113_0150	fhuA	163971	166214	-0.526226	-0.455927	0.130765	0.208498	0.856724	0.412132	-0.359045	-0.0886322	0.523169	0.204602	0.01354	-0.456189	0.595902	0.94465
BW25113_0151	fhuC	166265	167062	-0.140584	-0.234649	-0.226931	-0.173288	-0.0723761	-0.0578946	-0.0287391	-0.130536	0.00971051	0	-0.179933	-0.318515	0	-0.349758
BW25113_0152	fhuD	167062	167952	-0.420693	0	0.0397417	0	-0.249563	-0.546331	-0.0132447	0	-0.00463354	0	-0.077186	0	1.06609	0
BW25113_0153	fhuB	167949	169931	-0.221254	-0.0860625	-0.18565	-0.139457	0	-0.755102	-0.601302	-0.0958885	0.164817	0.103708	0.471972	0.277023	-0.228068	-0.510277
BW25113_0154	hemL	170089	171369	0.251272	0.0228618	0.577657	-1.76772	0.552601	0.496355	0.188364	0.354421	-0.146372	-0.0286729	0.035284	0.326049	0.256736	-0.297312
BW25113_0155	clcA	171594	173015	0	0.189084	-0.746114	0	0.800572	1.50682	-0.380881	-0.467985	0.109182	0.0448483	0	0	-0.852465	-0.31028
BW25113_0156	erpA	173097	173441	-0.397535	0.997225	0	0.28381	0	0.296942	0	-0.753896	-0.105187	-0.238717	0.129149	0.229079	0	0
BW25113_0157	yadS	173488	174111	-0.165418	0	-0.0211273	0	0	0	-0.42446	-0.517336	0	-0.0425111	0.623224	0.359844	-0.182197	-0.616376
BW25113_0158	btuF	174149	174949	-0.351327	0	0	0	0	0	0	-0.0294445	0.0526504	0	0.0983123	0.227344	0	0
BW25113_0159	mtn	174942	175640	-0.0547629	-0.87708	-0.041931	0.565833	0.496521	0.300394	-0.142522	-0.211172	0	0.014486	0	0	0.351603	-0.0336426
BW25113_0160	dgt	175724	177241	0	0	0	0	-0.288009	-0.594255	-1.25431	-1.27751	0.527185	0.692113	1.02942	0.786853	-0.237347	-0.889823
BW25113_0161	degP	177371	178795	0.517416	0.195641	0.463623	2.44473	0.559899	0.253653	0.224987	0.264791	0.263288	0.214362	-0.685127	-0.271241	0.149987	0.160054
BW25113_0162	cdaR	178950	180107	-0.579229	-1.14707	0	-0.292678	-0.151206	0	-0.0317127	0.27445	0.233096	0.334684	0.0440925	0.173161	-0.323575	0.0298509
BW25113_0163	yaeH	180196	180582	0.28915	0	0.204276	0	0	0	0.485234	0.182511	0	0	0	0.325506	0.408244	0.0530277
BW25113_0164	yaeI	180744	181556	0	0	0	0.102741	0	-0.359894	0.280265	-0.11037	0.0255997	0	-0.63054	-0.169394	0	0
BW25113_0166	dapD	181610	182434	-0.639303	-0.726455	-0.244707	-0.210695	-0.583523	-0.325697	-0.0604311	-0.382603	0	-0.0204425	0	0	0.00688188	-0.588546
BW25113_0167	glnD	182465	185137	0.317903	-1.0673	-0.171086	0.718362	-0.15408	0.0679944	-0.452214	0.0245878	-0.0958316	0.229425	-0.0672384	0.0235271	-0.350603	-0.968866
BW25113_0168	map	185199	185993	0.819428	1.24719	0.14466	-2.14684	0.504473	1.78319	-0.449378	-0.44313	0.195287	0.261597	0.728379	1.11163	0.937585	-0.640997
BW25113_4414	tff	186199	186334	0	0	-0.307746	0.339625	0.760812	0.454566	0	-0.682612	-0.498817	-0.46676	0	0	0	-0.280136
BW25113_0169	rpsB	186361	187086	0	-1.64041	0	0	0	-0.371962	0	0	-0.0456862	-0.0158482	-0.532821	0	0.216569	0
BW25113_0170	tsf	187344	188195	-1.4225	-1.27748	0	0	0	0	-0.589999	-0.252831	0	-0.0736244	0	0.195479	0	-0.310221
BW25113_0171	pyrH	188342	189067	-0.126631	0	-0.592428	-1.48953	0.307367	-1.10538	-0.539368	-0.00878413	-0.0307373	0	0.759127	1.05291	0.606036	0
BW25113_0172	frr	189359	189916	0	0	0	-0.0465493	-0.152169	0.682513	-0.379637	-2.01838	-0.272252	-0.490313	0.687271	0.485556	-1.21002	-0.723964
BW25113_0173	dxr	190008	191204	-0.18896	-0.0710498	0.00773047	0.289591	0.252797	0.899142	0	0	0.303478	-0.0855306	0	0.479906	0	-0.49092
BW25113_0174	ispU	191390	192151	0.465802	0.268735	1.07205	0.936814	0.717846	0	1.53216	0.778868	0.166387	0.089833	2.41523	2.27956	2.89674	1.41526
BW25113_0175	cdsA	192164	193021	0	0	0.356229	0	0	0.200585	0.572506	0.579394	0	0	0	0	0	0.102236
BW25113_0176	rseP	193033	194385	10.3697	8.21602	0.540993	0.502326	1.86936	0.310052	0.564215	-0.591666	0.273991	0.114178	7.36213	6.48346	0.999424	0.570762
BW25113_0177	bamA	194415	196847	-2.25516	-2.06686	0	0	0.196028	0.211709	0	0	0.304777	-0.0561051	0.117039	0.207805	0	0
BW25113_0178	skp	196969	197454	-1.32075	-2.39548	0.0123672	-0.340262	0.930737	1.62449	0	0	0	0.498578	0	0	-0.683072	-0.357977
BW25113_0179	lpxD	197458	198483	0	0	-0.956426	0.14439	0	0	0	0	0.440128	0.0267483	0.981384	1.07215	0	0
BW25113_0180	fabZ	198588	199043	0	0	0	0	0	0	0	0	0	0	0	0	0	0
BW25113_0181	lpxA	199047	199835	1.05742	1.2447	1.22256	1.39701	0.522565	0.459032	4.23562	3.94821	0.0865495	0.117846	0.129337	0.500123	2.16897	2.14512
BW25113_0182	lpxB	199835	200983	0	0.267132	0.244734	0.706089	-0.182282	-0.386486	0	0	0.0975782	0.0852937	0.650542	0.45049	0.208497	0.0552128
BW25113_0183	rnhB	200980	201576	0.629561	0.256768	-0.0370747	-0.0611925	-0.515597	-0.0726643	0	-0.136252	0.226961	0.114905	0	0	-0.214606	-0.0151228
BW25113_0184	dnaE	201613	205095	0	0	0	0	0	0	0	0	0	0	0	0	0	0
BW25113_0185	accA	205108	206067	0.447021	1.80113	0.630757	0.100985	1.93641	0.768506	0	0.377631	0.002848	0.0127321	0.013087	0.303852	1.32401	1.95552
BW25113_0186	ldcC	206166	208307	0.622909	0.109516	0	0	-0.370658	-0.0102376	0.818204	0.0761859	0.122453	0.0865766	-0.973968	-0.109226	-0.378798	0.0120645
BW25113_0187	yaeR	208364	208753	-0.337163	-0.93417	-0.306698	0.436439	1.21914	1.69132	-0.315793	-0.387726	0	0	0	0.0669276	-0.255436	-0.418271
BW25113_0188	tilS	208818	210116	0	-0.626832	4.85812	4.6288	-0.348678	0	1.63715	1.22746	-0.302772	-0.209933	2.21497	1.02891	1.07608	0
BW25113_0189	rof	210165	210419	2.5932	0.600383	1.01404	0.830116	0	0	1.5136	0.947389	0	0	0.155025	0	0	0.879366
BW25113_4406	yaeP	210412	210612	0	0	0	0	0	0.481957	0	0	-0.00926552	0	0	0	0.0995117	0.557426
BW25113_0190	yaeQ	210778	211323	0	0	0.0758257	0	0	0.0545218	0.143954	0.148049	0	0	0	0	0	0
BW25113_0191	arfB	211320	211742	0	0.965616	0.435684	0.14706	0.309023	0	0	0.522143	0.0323682	0.00285656	0	0	0.164076	0.0771524
BW25113_0192	nlpE	211756	212466	3.14627	1.94488	0.0300003	0	0	0	0.819728	0	0.340095	0.521871	-0.00252268	0.668725	0.225061	0.0384398
BW25113_0193	yaeF	212666	213490	0.543425	0.681551	-0.0545964	-0.127032	-0.0872317	0.359052	0.0352977	0.280237	0.214486	0.0617642	0.11399	0	-0.403922	-0.21582
BW25113_0194	proS	213544	215262	0	0.578317	0	0	0.672296	-0.587395	0.771223	1.08507	0.119248	-0.0986272	1.65162	2.09186	0	0
BW25113_0195	tsaA	215374	216081	0	0	0	-0.178146	0.232457	0.424094	0.996539	1.10583	0.38635	0.147606	1.00387	1.09464	1.59036	0.0797662
BW25113_0196	rcsF	216078	216482	4.39564	3.52247	0	0	-0.120094	0	0	0	0	-0.285695	0	0	0.703218	2.65867
BW25113_0197	metQ	216600	217415	0	0	0	0.0238106	0.107649	0	0	0.590324	0.26996	0	-0.208188	-0.909903	0	0
BW25113_0198	metI	217455	218108	0	0	-0.316687	0	0.00941485	-0.486874	-0.202236	0	0.0313292	0.0576812	0	0	0	0.0665593
BW25113_0199	metN	218101	219132	0.0566938	0.337206	-0.115957	-0.0659612	0	-0.809958	0	-0.557011	0.15414	0	-0.371405	0.0526937	-0.206155	0.0939047
BW25113_0200	gmhB	219320	219895	0	0	0	0	0	0	0	0	0	0	0	0	0	0
BW25113_0201	rrsH	220258	221799	0	0	0	0	0	0	0	0	0	0	0	0	0	0
BW25113_0202	ileV	221868	221944	0	0	0	0	0	0	0	0	0	0	0	0	0	0
BW25113_0203	alaV	221987	222062	0	0	0	0	0	0	0	0	0	0	0	0	0	0
BW25113_0204	rrlH	222246	225149	0	0	0	0	0	0	0	0	0	0	0	0	0	0
BW25113_0205	rrfH	225243	225362	0	0	0	0	0.880889	-0.425358	0	0	-0.0623719	0.08602	1.31259	1.40336	-0.505528	0.141495
BW25113_0206	aspU	225415	225491	0	0	0	0	0	0	0	0	0	0	0	0	0	0
BW25113_0207	dkgB	225654	226457	-0.974911	-2.35484	0	0	0	0	0	0	0.253684	0.19977	0.735588	0.755989	-0.234566	1.28445
BW25113_0208	yafC	226454	227368	-0.305197	0	-0.183921	-0.337912	0.45948	0.945715	-0.0596106	-0.882772	0.242478	0	0.138881	0.209245	-0.128004	0
BW25113_0209	yafD	227609	228409	-0.843247	-1.54387	-0.215219	-0.33103	0	0	-0.792832	-1.28535	0.00353939	-0.086267	0	0.0204013	-0.358402	-1.38761
BW25113_0210	yafE	228413	229036	0	-0.0191463	0	-0.273238	-0.670707	0	0	0	0.0128257	0	-0.248225	-0.192211	-0.150102	0
BW25113_0211	mltD	229084	230442	1.85765	0	0.571974	0.684151	0.140303	0.198812	1.81712	1.77621	0	0.0956626	-0.243263	0	0.327018	0.824903
BW25113_0212	gloB	230514	231269	-0.548033	0.526836	0.336786	-1.76275	-0.0261437	1.12594	0	0.177319	0.225067	-0.0750318	-0.631332	0.492245	11.4174	9.80657
BW25113_0213	yafS	231303	232025	0	0	0.490047	-0.216492	0	0	0	0	0	0	0	0	0	0.488594
BW25113_0214	rnhA	232022	232489	-0.830075	0	0	0	0	0	-0.0134069	0	1.73136	1.87309	1.3599	1.45066	0.420785	-0.254119
BW25113_0215	dnaQ	232554	233285	-0.32075	-1.31052	0	0	0.601735	0.866641	0	0	0	0	0	0	0	0
BW25113_0216	aspV	233418	233494	0	0	0	0	0	0	0	0.347562	0	0	0	0	0	0
BW25113_0217	yafT	233822	234607	0	2.27516	0	-0.221656	0.142304	0	1.26973	1.23167	0.194138	0.323411	1.31938	0.910143	1.18407	2.10006
BW25113_4586	ykfM	234744	235223	0	0	0.26569	0.65398	-0.0751848	-0.613864	0.0759261	0	-0.156734	0	-1.12654	0	0	0
BW25113_0218	yafU	235233	235589	0	0	0.04336	0	-0.495301	-0.282025	0	0	-0.0498963	-0.0873989	0	-0.733846	0	0
BW25113_4503	yafF	235593	235865	0	0	0.105279	0.122552	0	0	0	0	0	0	0	-0.2242	0	0
BW25113_0219	yafV	235906	236676	1.14707	0.134922	0	0	0	0	0	0	0	0	0	0	0.183029	0.240257
BW25113_0220	ivy	236830	237303	0	0.803715	-0.0638074	-0.0973717	-0.535015	-0.404136	0	0	0.06422	0.139848	0.276286	0.64783	0.0522963	0.510121
BW25113_0221	fadE	237346	239790	2.29049	2.32192	1.12837	1.46741	-0.336049	0.942667	5.69048	3.6586	0.272367	-0.0750246	0.761571	0	1.20366	0.959049
BW25113_0222	gmhA	240030	240608	0.354404	0	0.0689789	0	0.189566	0	0	-0.386676	0	0.0657991	0	0.0437373	2.6028	0
BW25113_0223	yafJ	240814	241581	0	-1.02338	0	0.283555	-0.608612	-0.456624	-0.375055	-0.0519758	-0.279179	-0.151095	0.587516	0.780182	0.331452	-0.794816
BW25113_0224	yafK	241552	242292	0	-1.13676	-0.887978	0.647062	0	-0.33465	-1.22713	-0.652139	-0.603328	-0.618709	0.379685	0	0	-1.20075
BW25113_0225	yafQ	242448	242726	-0.746937	-0.218547	0	0	0	0	0	-0.428415	-0.19795	-0.223809	0.0352878	0.318773	0.29372	0
BW25113_0226	dinJ	242729	242989	0	0	0	0	-0.503144	0	-0.00684731	-0.000624004	0	0	0	0	0	0
BW25113_0227	yafL	243199	243948	0	0.614457	-0.104705	-0.52799	0.484799	0.402602	-0.400671	-0.167499	0.0105873	0	0.336267	0.305539	-0.539567	-1.03607
BW25113_0228	rayT	244124	244621	0.197513	0	-0.0500393	-0.394154	0	0	0	0	0.113982	0	0	0	-0.507728	-0.0100655
BW25113_0229	lfhA	244845	246557	0.767283	-0.360907	0.0580823	0	0.237066	-0.45806	-0.553327	0.0512401	-0.0433378	-0.0939445	-1.3517	-0.796549	-0.19881	0.06131
BW25113_0230	lafU	246559	247314	-0.786045	0	0.0267031	0.0110997	0.611419	0.549679	0	-0.0787545	0.00479581	-0.0173979	0.313056	0.262318	0	-0.238267
BW25113_0231	dinB	247385	248440	-0.168706	0.397017	0.204951	0.426643	0.247218	0.702349	-0.312239	-0.220671	0.112546	0.232243	-0.258591	0	-0.796467	-0.457079
BW25113_0232	yafN	248492	248785	-0.125077	0	0	0.109612	-0.283461	0	0.0250548	0	0.134042	0	-0.30001	-1.09294	-0.187619	0
BW25113_0233	yafO	248788	249186	0	-0.300852	-0.0993654	0.251635	0	0	0	0.228424	0	-0.0324794	0	0	0.279476	0
BW25113_0234	yafP	249196	249648	0	0	0	0	0	0	-0.196185	-0.268835	0	0.0712579	0.229132	0	0	-0.564185
BW25113_0235	ykfJ	249966	250172	0.189081	0.040024	0.133572	0	0	0.493413	0	0	0	0	0	-0.0797066	0	0
BW25113_0236	prfH	250189	250689	0.0656831	0	0.232354	0	1.19142	1.14667	0	0	-0.151347	0	-0.236242	-0.0959797	0.359534	0
BW25113_0237	pepD	250746	252203	0	-0.581147	0	0	0	0	0	-0.294248	-0.0822744	0.285571	0.148489	0.528158	0	-0.047028
BW25113_0238	gpt	252464	252922	2.39946	1.89907	1.27622	1.2595	0	0	2.59578	1.76984	0	-0.00526175	0	0.184786	1.56985	1.57528
BW25113_0239	frsA	253014	254258	0	0	0.379171	0.457449	-0.228183	-0.067786	0.0288426	0	0.168363	0.060407	0.186948	0.0159809	0	0
BW25113_0240	crl	254316	254717	0	-0.144184	0	0	-0.316922	0	0.179569	0	0	0.0762088	-0.283089	-0.0766357	0	0
BW25113_0241	phoE	254756	255811	0.0550563	0	-0.112819	-0.383411	-0.0587411	0.538087	0.281495	-0.237414	-0.0508408	0	0	-0.111768	-0.299854	-0.143372
BW25113_0242	proB	256099	257202	0	-0.976021	0.115039	-0.578145	-0.752073	-0.0140215	-0.3891	-0.672673	-0.149518	-0.171182	-0.278119	-0.206861	-0.437876	-0.045564
BW25113_0243	proA	257214	258467	-0.493148	-0.377921	0	0.173179	0	-0.43084	-0.645992	-1.22471	0	-0.249773	0	0	0.417585	0.0478345
BW25113_0244	thrW	258582	258657	0	0	0.907132	0	0	-0.113014	0.461736	0.170037	-0.105193	0	0.724353	0.71182	0.564228	0
BW25113_4626	ykfN	258861	258923	-0.967119	0	0	0	-0.689548	-0.0882098	0	0	0	0	0.0820195	0	0	0
BW25113_0245	ykfI	259039	259380	0	0	0	0	0	0	0	0	-0.185601	0	0	0.189626	0	-0.133368
BW25113_0246	yafW	259401	259718	0	0	0	0	0	0	0	0	-0.0935195	0	0	0	0	0
BW25113_4504	ykfH	259737	259958	0	0	0	0	0	0	0	0	0	0.012669	0	0	0	-0.212698
BW25113_0247	ykfG	259967	260443	0	-0.457489	-0.367399	0.247628	0	0.219888	0	-0.0185287	0	0	0	0.0588109	-0.0136308	0
BW25113_0248	yafX	260459	260917	0.367398	0	0	0	0	0	0	0	0	-0.00578147	-0.114462	0	0.0403213	0
BW25113_0249	ykfF	261015	261254	0	0	0	0	-0.266992	0	0	0	0	-0.0669968	0	0	0	0
BW25113_0250	ykfB	261331	261798	0	0.351396	0	-0.291328	0	0	1.36134	0.753784	0	0	-0.314457	0	0.451785	0.242833
BW25113_0251	yafY	261821	262264	0	0.196335	0.906272	0	0	0.236041	-0.148867	0	0	-0.0162635	-0.469854	0	0	0
BW25113_4627	ykfL	262264	262485	0.430965	0	0	0	0	0	0	-0.0636708	0.0607225	0	0	0	0	0
BW25113_4628	ykfK	262487	262678	-0.0944214	0	0	0	0.147674	0	0	0	0	0	0	0	0	0
BW25113_0252	yafZ	262895	263716	0	0.0336503	-0.0686575	-0.153617	0	-0.43946	-0.0683431	-0.189617	0.0138761	0.102188	0	0.183488	0	-0.00760226
BW25113_0253	ykfA	263808	264671	0	0.372871	0.116778	-0.0916639	-0.488425	-0.130836	-0.62663	0.23944	0	0.0410207	0.199873	0.32951	0.0802453	-0.0560187
BW25113_0254	perR	265000	265893	-1.00881	-2.08354	2.80502	2.28232	-0.3669	-0.0794837	0	0.189367	0.161071	0.201881	0.279795	0.413981	-0.0217026	0.145283
BW25113_4587	insN	265989	266246	-0.203835	-0.708643	0	-0.267904	0	0.902151	-0.12145	0.116517	0	0	0.176743	0	0	0
BW25113_0256	insI1	266314	267465	0.80386	0	0	0	0	0	0	0	0	0	0	0	-0.1836	-0.685507
BW25113_4587	insN	267475	267900	0	0.361364	-0.286278	0	0	0	-0.332129	0	0	0	0	-0.00671941	-0.0443683	0
BW25113_4690	eyeA	268291	268365	0	0.266235	0	-0.610232	-2.33136	-0.0526415	0	-0.111782	-0.0635596	-0.325676	0.100327	0.32365	-0.234256	0
BW25113_0258	ykfC	268558	269665	0	0	0	1.22239	0	-0.448758	0.0100537	-0.0161197	0	0.244822	0.538866	-0.276308	-0.629959	-0.144532
BW25113_0259	insH1	269812	270828	-0.667594	-2.12244	-0.331513	0	-0.786602	0	-0.790584	0	0.0245735	-0.0973031	-0.0400877	-0.0940607	-0.304153	-0.464485
BW25113_0260	mmuP	271036	272439	0	0	0	0	0	0	-0.0528136	-0.458638	0	-0.0336826	0.384143	0.474909	0	0
BW25113_0261	mmuM	272426	273358	0	-0.34961	-0.0179698	-0.0975743	0	-0.874766	-0.587386	-0.417312	0.13525	0.0106857	-0.371048	0.0666751	-0.215253	0
BW25113_0262	afuC	273467	274513	-0.515939	-0.131694	0.00265216	0	-0.597958	-0.117024	-0.0315405	0	0.0597412	0	-0.167341	0	0	0.529699
BW25113_0263	afuB	274525	274872	0	0.320684	0	0	0	0	0	0.245682	0.032067	0.194285	0	0	-0.159173	0.251361
BW25113_0264	insB1	274889	275392	0	0	0	0	0.688654	0	0.283435	0	0	0	0.0728051	0	0	0
BW25113_0265	insA	275311	275586	0	0	0	0	0	0	0	0	0	0	0	0	0	0
BW25113_4708	insI1	275642	275815	0	0	-0.0944951	0.0681092	0	0	0	0	0.0527478	0	0	0	0	0
BW25113_4505	insX	275825	276073	0.374396	0.702045	-0.0111373	0.0787671	-0.285306	0.211968	-0.0599269	0	0.0237204	0.0230048	-0.334889	-0.655872	0	0
BW25113_0266	yagB	276138	276446	-0.150825	0	0	0.109245	0	0.0749243	0	0	0	0.123539	0	0	0.183985	0.411031
BW25113_0267	yagA	276540	277694	0	0	-0.293461	0.113147	1.16994	1.91119	0.344336	0.982101	0.531667	0.870584	0	0	0	0
BW25113_0268	yagE	277989	278897	-1.58545	0.0402518	-0.474034	0.719892	-0.0467419	1.32856	1.3942	-0.143875	0.0590474	-0.767334	-0.0964978	-0.0284237	0.075763	0.0120546
BW25113_0269	yagF	278912	280879	-0.896859	-0.384051	0.614342	0.444416	-0.277282	-0.0707884	-0.192021	0.111169	-0.213926	-0.145466	-0.434937	-0.366863	-0.490014	-0.372082
BW25113_0270	yagG	281106	282488	0.521498	0.461332	0.242173	0.120533	-0.65611	-0.315467	0.120763	0.0536461	-0.0396248	-0.0282246	-0.176414	-0.483249	-0.0816293	0
BW25113_0271	yagH	282500	284110	0.417185	0.536436	0.205343	-0.0101462	-0.494112	-0.379347	-0.344342	-0.253259	-0.111863	-0.0321916	0.00673158	0.097497	0.249226	0.54158
BW25113_0272	yagI	284115	284873	-0.538174	-0.151916	-0.194703	-0.31771	-0.0735342	-0.560214	-0.171419	-0.0969445	-0.0191947	0	-0.307918	-0.238804	-0.427623	0.151947
BW25113_0273	argF	285012	286016	-0.0451231	-0.471903	0.00644006	0	0	0.0319206	0	0.0216659	0.125618	-0.0305731	0	0.386812	0	-0.010941
BW25113_4688	ykgS	286140	286344	0	-0.426373	-0.195606	0	0.153609	0.190305	0	0	0.0433234	0	0.640208	0.159256	0.332491	-0.0884556
BW25113_0274	insB1	286360	286863	0	0	-0.0505384	0	0	0	-0.285343	-0.0403446	0	-0.00729392	0	0	0.478884	0
BW25113_0275	insA	286782	287057	0	0	0	0	0.223591	0	0	0	0	0	0	0	0	0
BW25113_0276	yagJ	287115	287942	-0.404856	-0.136587	0	-0.306795	0	0	-0.546746	0.026353	0	-0.0931322	0	-0.0832648	0	-0.725592
BW25113_0277	yagK	288033	288659	-0.112044	-0.339472	-0.110254	0.133354	0.203621	1.15724	0.592305	0.0629451	0.0957625	0.131361	0.0529077	0.209828	-0.296848	0
BW25113_0278	yagL	288931	289629	0	0	0.0690208	0	0	0	0.342499	-0.0311674	0.111289	0.149477	0.0396114	0.262687	0	0
BW25113_0279	yagM	289656	290510	-1.2676	0.452512	0	0.28207	0	0.239102	0	0	0	0	-0.279096	-0.188331	0.431709	-0.651678
BW25113_0280	yagN	290850	291290	-0.103317	-0.183666	0	0.79753	-0.0336826	0	0	0.176707	-0.0462892	0	0	0	-0.0730716	-0.189588
BW25113_0281	intF	291407	292807	3.68678	3.031	-0.608158	0	-0.0831415	0	-0.681406	0	0	0.0150494	0.322083	0.262593	0.27037	0
BW25113_4629	ptwF	292917	292965	0	0	0	0	0.200494	0	0	0	0	0.171023	0	0	0	-0.192688
BW25113_4694	yagP	293092	293430	0.0192995	0.197485	0.154478	0.350047	0	0.449842	0	0.122022	0.158539	0	0	0	0	0
BW25113_4695	ykgT	293425	293502	0.209228	0	0	0	0	0	0	0	0	0	0	0.262947	0	0
BW25113_0283	paoD	293481	294437	0	-1.08293	0.03842	0	-0.167776	-0.0406609	-0.125313	0.13572	0.0505636	0	-0.246786	0	0.0223364	0.00127762
BW25113_0284	paoC	294447	296645	-0.398508	0	0.169421	0.152457	0.0256	-0.224283	-0.557826	0	0	0.124194	0.182731	0.368318	0.357653	0
BW25113_0285	paoB	296642	297598	1.03017	0.560703	0.212713	0.21741	-0.032785	-0.378303	0	0.44281	0.181992	0.143639	-0.373472	0.288282	0.392868	0.265641
BW25113_0286	paoA	297595	298284	0.0710678	-0.464458	0.252302	0.228917	0.0827075	0.0394326	-0.181335	-0.18945	0.0228801	0	0	0.41669	0.276552	0
BW25113_0287	yagU	298702	299316	-0.00502468	0	0	0	0	0.176984	0	-0.338883	0.0433211	-0.0960222	0	0.450796	0	0
BW25113_0288	ykgJ	299564	299893	-0.0663535	0.366265	0.762793	0.729194	-0.0183173	0	-0.718538	-0.418948	0	-0.00433485	-0.660617	0.549547	-0.0518645	-0.181553
BW25113_0289	ecpE	300206	300916	-0.149958	0	0	0.526487	0.144326	0	0.713722	0	0	0	0.0907	0	-0.3231	0
BW25113_0290	ecpD	300885	302528	0.160822	-1.12816	1.38235	2.41848	1.0929	0.823873	0	-0.574709	0.103348	0.169533	0.568684	-0.05406	0.0129391	0.659963
BW25113_0291	ecpC	302518	305043	1.04182	-0.0329146	0	0	0.0870491	-0.131519	0.595016	-0.305626	-0.0814375	0.035404	-0.422151	-0.331386	-0.296965	-0.810906
BW25113_0292	ecpB	305069	305737	-0.922488	0	0.107149	0	0	0	-0.289025	0	-0.330855	-0.0255542	-0.980582	0	-0.325299	0.257798
BW25113_0293	ecpA	305795	306382	0	-0.0740435	0	-0.196578	0.551881	0.31002	0	-0.311688	0	0	0	2.29737	0	-0.54506
BW25113_0294	ecpR	306457	307047	0	-0.21041	-0.296739	-0.547982	0	0	0	0.0196602	0	-0.0196516	0	0.0328102	0	0
BW25113_0295	ykgL	307823	308050	0.287865	-0.185075	0	0	-0.163351	-0.159422	0.240726	0	0	0	-0.0710412	-0.558092	0	0
BW25113_4506	ykgO	308085	308225	0	0	0	0	0	0	0	0	0	0	0	0	0	0
BW25113_0296	ykgM	308225	308488	0	-0.171069	0.806074	1.32193	-0.116615	0	-0.145225	-0.875942	0.162355	0.0530801	0.0968615	-0.254281	-1.07637	-2.1414
BW25113_4671	ykgR	308852	308953	0	0.742214	0	0	0	-0.860901	0.399096	0.083416	0.0146177	-0.328045	0	0.574208	1.45323	-0.633259
BW25113_4630	ykgP	309427	309516	0	0	0	0	-0.0353737	-0.926825	0	0	0	0	0	0	0	-0.374864
BW25113_0297	eaeH	310068	310939	0.869645	0	-1.30543	-1.78958	0	0	0	-0.360304	0.0834451	0	0	0	0	0
BW25113_0298	insE1	311002	311301	0.849175	0.701985	0	0	0	0	-0.606106	0	-0.181943	-0.113465	-0.848655	-0.541373	0	0
BW25113_0299	insF1	311298	312164	0	0	0	0	-0.226682	0	0	0	0	0	0	0	0	0
BW25113_0300	ykgA	312197	312880	0	0.224419	0.0374178	0.394787	0	0.238519	0	0	0	-0.0614832	-0.0269894	0	0	0
BW25113_4631	ykgQ	313150	313278	0.00388194	0	0.471332	0	-0.0502992	0	1.05071	0	-0.446079	-0.0120328	-0.302175	-0.162611	-0.782698	-0.143981
BW25113_0301	rclC	313437	314030	0	0	0	0	-0.0788159	0	0	0	0	0	-0.077769	0	0	0
BW25113_0303	rclB	314042	314278	-0.0509028	0	0	0	-0.643513	-0.094813	0	-0.34884	0	-0.102125	-0.121349	-0.625895	0	0
BW25113_0304	rclA	314387	315712	-0.118544	0.133958	0	-0.184336	0	-0.201864	-0.515533	0	-0.0981825	-0.0451981	0.572283	0.0810726	0	0.352291
BW25113_0305	rclR	315938	316792	0.386252	1.01903	0.294848	-0.58085	-0.917223	-0.339451	0	-0.260359	-0.192762	-0.155038	-0.40946	-0.275539	-0.960991	-0.793354
BW25113_0306	ykgE	317319	318038	0.233196	0	0	0	0	0	0	-0.135643	-0.0348281	-0.0530486	-0.371284	-0.518755	-0.243991	-0.280857
BW25113_0307	ykgF	318049	319476	-0.0462125	-0.300626	0	0.0191313	-0.151955	-0.0441239	-0.283124	-0.669085	0.132307	0.162022	-0.749537	-0.5448	-1.04491	-0.403026
BW25113_0308	ykgG	319469	320164	0.105689	0	-0.369695	-0.109282	0.0817301	0.462075	-0.0141623	-0.514273	0.12429	0.0431655	-0.449639	-0.49661	-0.572602	-0.253978
BW25113_0310	ykgH	320407	321075	0.562533	-0.0813432	0	0.210855	-0.238894	-0.201967	-0.270412	-0.360583	0.0246826	0	-0.131164	-0.383668	-0.462008	0
BW25113_0311	betA	321288	322958	0.0817562	-0.133359	0.134576	0	-0.440282	-0.533637	-0.128297	0	-0.217623	-0.27254	-0.669809	-0.120382	-0.494815	0.684486
BW25113_0312	betB	322972	324444	0	-0.826925	0	0.155318	-0.517294	-0.39504	-0.0282601	0	0.0128284	0	-0.375272	0	0	0
BW25113_0313	betI	324458	325045	0.653424	0	0.039618	0.2767	0	0	0.763718	0.858324	0.102881	0.0445924	0	-0.0508498	0.136385	0.419885
BW25113_0314	betT	325174	327207	0.780368	0.243608	-0.0818679	0.666421	0.284192	-0.233834	0.914718	0.126121	0.131682	-0.0798458	-0.223716	-0.567259	0.451946	0.377075
BW25113_0315	yahA	328082	329170	-0.0918659	-0.567032	0.115286	0.167345	-0.67281	-0.483775	-0.645279	-0.441223	-0.0340225	0.0324322	-0.666265	-1.0621	0.296283	-0.319288
BW25113_0316	yahB	329212	330144	1.45843	0	0.439776	0.637118	-0.453711	0	0	0	0	0.0112851	-0.157094	-0.33583	-0.244752	0.206354
BW25113_0317	yahC	330236	330733	0	0.169665	0	-0.030165	0	0.145055	0	-0.0934991	0.169691	0.0496898	0	-0.0370401	0	-0.0769702
BW25113_0318	yahD	330991	331596	1.77927	0.406549	-0.178648	-0.041331	-1.06938	-0.432269	-0.708851	-0.639999	-0.089306	-0.0589206	-1.44662	-0.954738	0.94	0
BW25113_0319	yahE	331636	332499	-0.831407	-0.869196	-0.576395	0.261387	-0.214341	-1.24069	-0.789179	-0.532847	0.0789115	0	-1.10749	-0.83204	-0.761826	-1.6959
BW25113_0320	yahF	332489	334036	-0.478342	0.00114229	0.130109	0.943471	0.521683	0	0.097146	0	-0.087964	0.123088	-0.475063	-0.462996	-0.0994277	0
BW25113_0321	yahG	334036	335454	-0.966876	-0.797448	0.332688	0.290639	0.0345059	0	0.123426	0.223663	-0.000174905	0.068191	-0.508848	-0.00973226	-0.277955	-0.382977
BW25113_0323	yahI	335876	336826	0.575463	0.323857	-0.207547	0.29014	-0.0252937	-1.47778	0.921807	0.348808	0.0267192	0.0653815	0.516618	0.440717	0.262217	0.363943
BW25113_0324	yahJ	336836	338218	0.833911	-0.691542	-0.129095	-0.114918	1.69008	-0.166735	-0.959304	-0.153805	-0.195797	0	0.353303	-0.413707	-0.366194	0
BW25113_0325	yahK	338595	339644	0.0413471	-0.570799	0.0163455	0.30795	-0.825707	-0.534697	-0.128319	0.17363	-0.055107	-0.113608	-0.623741	-0.466008	-0.0591934	-0.32203
BW25113_0326	yahL	339887	340702	0.876401	0	-0.0290809	-0.0441036	-0.114724	-0.207731	-0.556134	-0.322354	0.10547	0.0247483	0	0.121683	-0.0886381	-0.464238
BW25113_0327	yahM	341115	341360	0	0	-0.0398955	0	-0.434479	0	0	0	0	-0.0249973	-0.148107	-0.136208	0	0
BW25113_0328	yahN	341377	342048	0	0.705944	0	0.17198	0	-0.145058	-0.0222634	-0.128084	0	-0.0526244	-0.554808	-0.475941	-0.0139276	-0.139553
BW25113_0329	yahO	342195	342470	0	0	0	0	0	-0.218524	0	0	0.106299	0	-0.801932	-0.592522	0.144299	0.12855
BW25113_0330	prpR	342568	344154	0	0	-0.951537	1.08941	0.604315	0.798068	-0.460607	-0.746049	0.0430538	0.131514	0	-0.256458	0.618661	-0.509357
BW25113_0331	prpB	344393	345283	0	0.342125	-0.171478	0.0583594	-0.235314	-0.603042	0.0385034	0	0.0226312	0.0228829	-0.0462531	0.244512	-0.352191	-0.112277
BW25113_0333	prpC	345723	346892	0.269576	1.66335	0.318354	0.223666	0	0	0.45944	0.318471	-0.0569408	-0.236471	0.276587	-0.193116	-0.306514	0.268863
BW25113_0334	prpD	346926	348377	-0.248413	0	-0.149367	-0.0650246	0.234409	0.269922	-0.214254	-0.488709	0	0	-0.387208	-0.199323	-0.199256	0.297286
BW25113_0335	prpE	348417	350303	0.103249	0.655715	-0.141458	0.499926	-0.173843	-0.0496893	0.0418564	0.253818	0.0893734	0.0688267	0.407059	0.331158	0.520991	0.226977
BW25113_0336	codB	350633	351892	1.22392	1.04739	0.00615124	0.523314	-0.218439	0.14715	-0.892363	-0.450561	0	-0.148165	0.270331	0.451499	0.348223	0.0962876
BW25113_0337	codA	351882	353165	-0.493993	0	-0.253158	0	-0.376812	-0.752392	-0.284036	-0.35058	-0.17152	-0.101418	0.0460881	0	-0.0109288	-0.175493
BW25113_0338	cynR	353502	354401	-0.0933103	-0.196521	-0.447469	0	0.0873546	-0.172353	-0.859728	-0.829741	-0.393174	-0.139068	0.107538	0.174778	-1.18155	-0.849362
BW25113_0339	cynT	354510	355169	0	-0.309667	-0.22261	0.32386	0.239248	-0.619295	-0.104384	0	0	0	0	0	0	0
BW25113_0340	cynS	355200	355670	0	-0.633727	-0.3	-0.109628	0.261548	0	0	-0.0350583	0	0	0.212344	0.400547	-0.171322	0
BW25113_0341	cynX	355703	356857	0.344694	-0.60244	-0.119938	0	0.178433	-0.503886	-0.0536357	0.0573526	0.285867	0.250202	1.10351	0.53416	0.107477	0.356561
BW25113_0342	lacA	356960	357571	-0.202622	0	0.0331362	-0.0806684	0.0961527	-0.285805	-0.121938	-0.00686657	0	0	0	0	-0.314061	0
BW25113_0343	lacY	357637	358890	0.372733	-0.115151	-0.34947	-0.0482793	0.141059	0	0.0262949	-0.110653	-0.0415259	-0.145015	-1.25108	-1.74169	0.147953	0.228662
BW25113_0344	lacZ	358942	360066	-0.418571	0.28925	0	-0.097771	-0.135352	-1.54113	0.0697369	-0.306134	-0.0228922	0	-1.59283	-2.00206	0.899227	-0.0347688
BW25113_0345	lacI	360661	361743	-0.659941	-1.31746	0.689212	0.649771	-0.440701	-0.0744333	0	-0.341273	-0.236586	-0.0764676	-0.370118	-1.03963	0.737184	0
BW25113_0346	mhpR	361820	362653	0	0	0	-0.108679	0	0.476422	-0.867948	-0.204052	0	0.0568401	0.461363	0.0438267	0	1.13397
BW25113_0347	mhpA	362844	364508	-0.76582	-0.531892	-0.389598	-0.34079	0.867394	0.894511	0.470646	-0.597779	0.125021	0.178026	-0.300108	0.252791	-0.327988	-0.206156
BW25113_0348	mhpB	364510	365454	0.379916	0.00373977	-0.314441	0	0.650622	0.416762	-0.116266	0	0.0967573	0	0.0964442	0.353295	0.27412	0.91994
BW25113_0349	mhpC	365457	365990	0	0.215222	-0.462733	0.0105135	0.230785	0	0.498888	0.361378	0	0.0421112	-0.826563	-0.280236	0	-0.661822
BW25113_0349	mhpC	367214	367561	-1.23269	0	0	0.0750737	0.888479	0.639929	0	0	-0.097093	-0.0603886	0	-0.230949	-0.494971	-0.188597
BW25113_0350	mhpD	367571	368380	-1.57738	-0.70382	0.0752471	0	0.252676	0	-0.612895	0.240517	0	-0.021661	-0.126581	-0.1151	-0.360229	0.0450981
BW25113_0351	mhpF	368377	369327	0	0	-0.0197006	-0.171271	0	0.20233	0	-0.0328731	0.115805	0.0106372	0.0722004	-0.0580809	0	0.00552913
BW25113_0352	mhpE	369324	370337	-0.646986	-0.824467	-0.447503	-0.878298	-0.422842	0.640785	0.0606161	-0.109556	0.0210351	0.0496455	-0.232666	0.453803	0.152822	0.19491
BW25113_0353	mhpT	370915	372126	-0.00923562	-0.0523158	0.321691	0.0718843	0	0	-0.382339	0	-0.120739	-0.123868	0	-0.0284821	-0.0605445	-0.358721
BW25113_0354	yaiL	372228	372767	-0.144369	0.143472	0.00186197	-0.0127226	-0.257155	-0.32429	-0.594499	-0.216416	0	0	-0.348625	0	-0.479312	0
BW25113_0355	frmB	372991	373824	0.0971835	0	0.00210748	0.811374	0.00357813	0	0.251103	0.200599	0.134817	0.220489	-0.261719	-0.519579	0.51278	0.528005
BW25113_0356	frmA	373918	375027	-0.445499	-0.0624433	-0.129266	0.423363	0.396722	0.383523	0.387266	-0.21833	0	0.102034	0.710274	0.484047	0.6221	0.81397
BW25113_0357	frmR	375062	375337	0	0	-0.0762534	0	0	0.0402856	0.30474	-0.1781	0.0936479	0	0	-0.219411	0.0911974	0
BW25113_0358	yaiO	375525	376298	-0.484382	0	0.221073	0.233802	-0.102313	0.0782176	-0.171292	-0.034507	0.0818911	0.0350432	-0.0764966	0	0	-0.325758
BW25113_4579	yaiX	376300	376715	0	-0.389935	0	0	0	0	0.0663885	0	0	0.230082	-0.188402	0	0	0
BW25113_0360	insC1	376807	377172	0.278874	0	0	0	-0.257824	-0.533016	-0.113689	0.143821	-0.0397901	0	0	0	-1.25698	-0.0935721
BW25113_0361	insD1	377130	378035	0	0	0	0	0	0	0	0	0	0	0	0	0	0
BW25113_4579	yaiX	378047	378328	0	0	0.343264	0.0388535	0	0	0	0.00155375	0	0	-0.347683	-0.61333	0	0
BW25113_0363	yaiP	378195	379391	0.695176	0	-0.690352	-0.582943	4.02035	5.2751	-0.322778	0.0587635	0.01553	-0.00088343	-0.458506	0.120231	-0.39476	0
BW25113_0364	yaiS	379515	380072	0	0.46142	0	-0.591555	0	0	-0.268147	-0.291174	-0.0481884	-0.071224	0.405738	0	0	-0.315582
BW25113_0365	tauA	380688	381650	0.183334	0.506391	0.168978	0.0313656	0	-0.515159	0	-0.00954648	-0.176917	-0.0950396	-0.843062	-1.35213	0	-0.311901
BW25113_0366	tauB	381663	382430	-0.0998183	0.00560601	0.112755	0	0	0	0.321224	0	0	0	0	0	-0.225624	0
BW25113_0367	tauC	382427	383254	0.510663	0.0572647	-0.0260716	0.0620084	0.339871	0.325384	0.112486	-0.286425	-0.246641	-0.19286	-0.382094	-0.63429	0	0.231485
BW25113_0368	tauD	383251	384102	0.203304	-0.0199843	-0.0295934	-0.167465	-0.0844512	0.105125	-0.183425	0.00717089	-0.0430425	0	0.448713	0	-0.311723	0.549784
BW25113_0369	hemB	384209	385183	0.106655	-0.199079	0.304223	-0.29267	-0.66265	-0.0111223	-0.331756	-0.291643	0.13009	0.0919999	0	0.074658	-0.136447	-0.0978048
BW25113_4580	yaiT	385707	387164	0	0	-0.381205	-0.964199	0	0	0.623995	-0.106722	-0.311795	-0.0567825	1.26679	0.585705	1.10692	0.695045
BW25113_0372	insF1	387195	388061	-0.0846161	-0.75949	-0.159171	-0.382252	-0.825061	-0.588827	0	0.214455	0	0.0893591	0	0.771847	0	0
BW25113_0373	insE1	388058	388357	0	0	0	0	0	0	0	0	0	0	0	0	0	0
BW25113_4580	yaiT	388426	389874	0	0	0	0	0	0	0	0	0	0	0	0	0	0
BW25113_0375	yaiV	389962	390585	0	0.853898	0.153005	0.491118	-0.460625	-0.559353	-0.219962	0	0	-0.0690397	0.261755	0.598176	0.810124	0.24093
BW25113_0376	ampH	390586	391743	-0.231018	0	-0.161638	-0.727202	-0.266866	-0.510353	-1.38724	-0.78526	-0.260107	-0.329961	-0.813671	-0.722906	-0.892339	-1.71348
BW25113_0377	sbmA	392095	393315	-0.224776	-0.669454	-0.319934	0.610958	-0.535714	-0.0762711	-0.258741	0.0434087	0.0857076	0.0196557	0.628452	0.449579	0.109392	0.0690467
BW25113_0378	yaiW	393328	394422	0	-0.678682	-0.564388	-0.227236	0.485236	0.330857	-0.465105	-0.34911	-0.100838	0	-0.0556747	0	-0.946232	-0.490364
BW25113_0379	yaiY	394481	394789	0.135056	0	0	-0.0609168	0	0	0	0	0	0	0	0.0328716	0	0
BW25113_0380	yaiZ	395049	395261	0	0.17611	0	0	0.174374	-0.158175	0.424164	0.41889	0	0.206679	0	0	0	0.0150416
BW25113_0381	ddlA	395285	396379	0.857547	0.990846	0.0926416	0	0.356958	0	0.494788	0.371054	0.223333	0	-0.489589	-0.0671199	1.41129	0.916811
BW25113_0382	iraP	396842	397102	-0.202432	0	-0.492416	0	0.6058	0.177225	-0.383291	0	-0.0939425	-0.0378212	0.983228	0.404288	0.0692827	-0.0984137
BW25113_0383	phoA	397203	398618	0	-1.33836	-0.202409	-0.61962	0.801376	0.923703	0	0	0.0885846	0	0	0	-0.0695592	0
BW25113_0384	psiF	398737	399057	0.618288	-0.0584697	-0.194417	-0.182431	-0.15344	-0.836859	-0.323565	-0.215428	0	0.0224294	-0.290228	0	0	-0.394922
BW25113_0385	yaiC	399159	400274	0	-0.621425	0	0.0151438	0.264086	0	0	-0.28972	0.0446026	-0.0747765	0	0.198579	-0.0162841	0
BW25113_0386	proC	400291	401100	0.734872	0	0	-0.224846	0	0	0	-0.373552	0	0.0465418	0.0510343	0.707189	0	0
BW25113_0387	yaiI	401220	401678	-1.01573	0	-0.18559	-0.350852	0.271302	0.191119	0.0620178	-0.00236966	0.0962664	0	0.551798	0.205304	-0.133214	-0.206954
BW25113_0388	aroL	401861	402385	-0.89685	-2.31078	-0.669979	-0.844459	0	0	0	0	0.0765659	-0.019725	0	0.361078	-1.04699	-0.786502
BW25113_0389	yaiA	402435	402626	0	0	-0.0308897	0	0	0	0	0	0	-0.105262	0	0	0	0
BW25113_0390	aroM	402884	403561	0	0.0359807	0	-0.275511	0.98236	0.889947	1.0472	-0.334835	0.162204	0	0.619978	0.707827	0.183331	0.207029
BW25113_0391	yaiE	403633	403917	0	0	0	0	0	0	0	0.265986	0.0123933	0	0	0	0	0.448098
BW25113_0392	ykiA	404065	404406	-0.401144	0.0215871	0	0	0	0.0183074	0.226129	0	0	0.0052759	-0.0373893	0	-0.081035	0
BW25113_0393	rdgC	404564	405475	0.395508	0.9067	-0.00931351	0.154674	-0.0548066	0.202529	0.046868	0	-0.328716	0	0	0.210983	0.013515	0.113072
BW25113_0394	mak	405600	406508	0	0	0.054405	-0.0384776	0	-0.323134	-0.00805504	-0.241889	0	-0.0992154	0.000464278	0	-0.345517	0.238603
BW25113_0396	araJ	406753	407937	0.716535	0.286633	0.106419	0.319412	1.0606	0.165881	-0.264453	-0.309164	-0.0361753	-0.0606123	-0.848535	-0.826942	-0.978408	-0.516413
BW25113_0397	sbcC	408063	411209	0	0	0	0	0	0	0	0	0	0	0	0	0	0
BW25113_0398	sbcD	411206	412408	0.0633596	0.0514391	0.0121171	-0.0597782	-0.32188	-0.199555	0.184348	0.210227	0	0.160766	0.0653719	-0.132954	-0.459943	-0.256089
BW25113_0399	phoB	412598	413287	0.290626	-0.120061	0.164274	0	0	0.00435435	0.137841	0.118638	0.179181	0.0853263	0.123747	-0.00800254	0	0.109319
BW25113_0400	phoR	413345	414640	0	0.408941	-0.317214	0.529435	0.268168	-0.566399	0.0123777	0.0553071	0.167272	0.176675	-0.157563	0.109128	0	0.0267588
BW25113_0401	brnQ	415047	416366	2.17995	0.810096	-0.539797	0.467816	-0.0730011	0.460032	0.191549	-0.0581984	0	-0.0378291	0.279798	0.440628	0.995929	0.476492
BW25113_0402	proY	416442	417815	0	-0.416695	0	-0.0251663	0.434827	-0.041741	-0.297789	-0.0457728	-0.381657	-0.170866	-0.298831	-0.0319583	0.0569655	0.368816
BW25113_0403	malZ	417974	419788	0	0.341932	0.383695	0.314586	0.443773	0.132273	-0.625491	-0.193982	0.214985	0.0840165	0.0612376	-2.16993	-0.490326	0.107788
BW25113_0404	acpH	419793	420374	0.292718	-0.714806	-0.555355	-0.0853426	0.324224	0.527376	0	-0.233851	0	-0.0161148	0.153871	0.0173838	0	-0.683374
BW25113_0405	queA	420467	421537	0	0	0	0	0.902825	0.195528	-0.756738	-0.37053	-0.0852833	0.106394	0.110509	0.292265	0.140336	0
BW25113_0406	tgt	421593	422720	0	0	0	0	0	-0.883304	0	0.240517	0	0	0	0	0	0
BW25113_0407	yajC	422743	423075	6.59286	4.86735	7.2644	7.56333	0.106309	-1.7849	3.87908	3.15718	0.315297	0.336744	1.07854	0.088824	5.57921	5.61119
BW25113_0408	secD	423103	424950	0	-2.81052	-0.821199	-0.305345	-0.902153	-0.208399	-0.540542	0	-0.177104	0	-1.12953	-1.33125	0	0
BW25113_0409	secF	424961	425932	1.49926	1.64126	0.796102	0.650333	0.981187	0.674941	0.252767	0.0639654	-0.130703	-0.00280733	-0.17685	0.00285771	0.301344	0.100903
BW25113_0410	yajD	426061	426408	0.939829	0.0818326	0.000580947	0	0	0	0	0	0	0	0	0	0.704567	0.563553
BW25113_0411	tsx	426585	427469	-0.95818	-2.03291	-0.130732	0.0631938	0	0	0.825629	-1.49005	-1.70219	-2.90408	1.90401	2.05131	-0.426474	-1.36045
BW25113_0412	yajI	427768	428307	-0.345647	-0.392061	0.885453	0.352686	0.566789	-0.11661	-0.135343	0	0	0.176361	0.17246	0	0	0
BW25113_0413	nrdR	428458	428907	0	0	0	0.309104	0	0	0	0	-0.0725014	0	0	0	-0.105472	-0.328266
BW25113_0414	ribD	428911	430014	0.155884	0.036781	0	-0.022783	0.617068	0	0.157393	0	0.0175765	0	0.608313	0.77747	0.413761	0
BW25113_0415	ribE	430103	430573	-0.051496	0	0	0	0	0.552743	0.668236	1.10982	0.0188914	0	0	0	0.323581	0.340052
BW25113_0416	nusB	430593	431012	0	0	1.47778	0.574593	-0.0408095	0	0.00159215	0	0	-0.115493	-0.194783	0	0	0
BW25113_0417	thiL	431090	432067	0	-0.119744	0	0.126707	0.209707	0.0910158	-0.235781	0	-0.130922	0	0.208279	0	-0.169898	-0.0121896
BW25113_0418	pgpA	432045	432563	-0.125455	-0.555647	0.400606	0	-0.32676	-0.173995	-0.154627	-0.11757	0	0.0319982	0	-0.443386	-0.223054	0.0984623
BW25113_0419	yajO	432617	433591	-0.859251	0.0729987	0.110471	0.930274	0.0404707	0	0	0	-0.0265736	-0.00030886	-0.324408	-0.0837853	0.244798	-0.0495812
BW25113_0420	dxs	433771	435633	0	0.00185817	1.12068	0.475569	0.803083	0.227661	0.456583	0.762593	-0.36533	-0.222762	-0.311603	0	1.20556	0.880874
BW25113_0421	ispA	435658	436557	0	0	0	0	0.35323	0.0129987	0.294644	-0.259152	0	0.0464175	0	0	0.222482	0
BW25113_0422	xseB	436557	436799	-0.113225	-0.690784	1.01554	1.18096	0	0	0	-0.224909	0.200078	0.174103	0.556508	0.546957	0	-0.285542
BW25113_0423	thiI	437005	438453	0	0	-0.624944	0	0.855503	0.801863	-0.247072	0.0519931	0	0	0	0.0388423	0.816039	0
BW25113_0424	yajL	438507	439097	-0.868916	-0.239661	-0.104206	0.0614284	-0.0296589	0	-0.147795	0	-0.13363	-0.00403274	0.503405	0.517133	0.388863	0.244805
BW25113_0425	panE	439060	439971	-0.851536	-1.10416	0.340411	-2.06377	0.910453	0.452732	-0.987171	0	-0.537699	-0.748115	0	0.0062137	0	-0.593155
BW25113_0426	yajQ	440139	440630	0	-0.0531301	0	-0.249895	0	0	0	-1.00405	0	-0.195506	0.386646	0.831027	0	0
BW25113_0427	yajR	440758	442122	-0.911614	-1.09275	0.035148	0	0.0391785	0.493603	-0.687527	-0.288237	-0.0293332	0	0.549112	0.275718	0.611159	0
BW25113_0428	cyoE	442271	443161	0	0	-0.224215	0	-0.506059	-0.925577	-1.03349	0.184506	-0.112673	0	0.559119	0.11135	0	0.153504
BW25113_0429	cyoD	443173	443502	-1.19771	-0.528724	0	0.283793	-0.411756	-0.13752	0	-0.188661	0	-0.0565587	0	0	0.394884	-0.0419775
BW25113_0430	cyoC	443502	444116	0	-0.142244	0.138578	0.257973	0	0.227314	-0.0827309	-0.188661	-0.188732	-0.150155	-0.643673	-0.817068	-0.00653259	0.0286379
BW25113_0431	cyoB	444106	446097	0	0	0	0	0	0	0	0	0	0	0	0	0	0
BW25113_0432	cyoA	446119	447066	-0.537406	-0.673541	-0.441469	0.14658	1.9421	1.63585	-1.60733	-0.0161197	-0.286887	-0.258416	0.470558	0.561323	0.559427	-1.11548
BW25113_0433	ampG	447526	449001	-0.936675	0.0762687	0.952465	-0.64609	-0.534899	-0.841146	0.15595	-0.312901	0.25855	0.297836	-0.506929	-0.416164	0.17911	0.559297
BW25113_0434	yajG	449045	449623	-0.297666	0.4641	-0.886417	0.292402	-0.352528	0	0	0	-0.262486	-0.616594	-0.0186157	-1.51281	-0.716207	0.193851
BW25113_0435	bolA	449928	450245	0	0	0	0	0	0.537385	0	0	0	0	0	0	0	0
BW25113_0436	tig	450589	451887	0	0	0	0	2.2303	0.386666	0	0	0	0	0.712198	0.802963	0	0
BW25113_0437	clpP	452133	452756	-1.36028	-0.850051	-0.189484	2.39615	7.71893	8.36039	-0.732418	0.189984	0	-0.0964147	-0.0916821	-0.000916671	0	-0.563591
BW25113_0438	clpX	452882	454156	-1.01885	-1.31133	0	0	-1.06622	0	0	-0.165714	-0.178784	-0.47695	0.340404	0.43117	0.196594	-0.250019
BW25113_0439	lon	454344	456698	0	0	0	0	0	0	0	0	0	0	0	0	0	0
BW25113_0440	hupB	456907	457179	-1.57709	-2.65182	-0.416318	-0.485427	0	0	4.66879	1.56884	0	0	0	0	0	0
BW25113_0441	ppiD	457371	459242	0	0	0	0	0.155974	1.25759	-0.311874	-0.289994	0.225184	0.421882	0	0	0	-0.951798
BW25113_0442	ybaV	459393	459764	-0.266313	-0.351395	0.1635	0	0.916782	0	0.0138355	0	0.0511568	0	0	0	-0.00642935	0
BW25113_0443	fadM	459858	460256	-0.730394	-0.44182	0	-0.332208	0	0	0.136477	0	0	-0.00177788	0.603484	0.440086	0	0.202098
BW25113_0444	queC	460308	461003	0	0	-0.422936	-0.464528	-0.0796423	0.508919	0.0458732	-0.33756	0	0	0.0330982	0.194022	-0.645393	-0.255602
BW25113_0445	ybaE	461068	462768	-0.66038	-0.735115	0.120446	-0.155048	-0.0351549	0	-0.724287	-0.0657931	0.115691	0	-0.614129	0.208644	-0.723972	-0.774462
BW25113_0446	cof	462868	463686	0	0.554531	0.103938	0.388741	0	0.131294	0.358104	0.544736	0	0.227193	0.0055512	0.194919	0	0.0831703
BW25113_0447	ybaO	463839	464297	1.67015	1.17948	0.289029	0.32618	0.415122	0	0	0.105617	0.124286	0.0371752	0.173888	0	0.631769	0.727393
BW25113_0448	mdlA	464327	466099	0	0	-0.350381	0.0700635	0.173256	0.114867	0.721084	0.150925	0.0886941	0.101813	-0.051872	0.375027	0.0916717	1.10765
BW25113_0449	mdlB	466092	467873	0.154115	0.527171	0.134341	0.329113	-0.442617	-0.319254	-0.577757	-0.131227	0.120285	0.0716539	0	-0.0239158	-0.217744	-0.327972
BW25113_0450	glnK	468054	468392	-0.184915	0	0.320354	0.142404	0	-0.0224464	0.902053	-0.312698	0.0140757	-0.0372027	-0.193415	0	0.216149	0
BW25113_0451	amtB	468422	469708	-0.13102	0.0209132	0	-0.186421	-0.0826122	-0.353111	0.495768	-0.503549	0	0.00974786	0	-0.450519	0	0.0127873
BW25113_0452	tesB	469757	470617	0.0374112	0.0833152	-0.305659	-0.057314	0.334963	0.256918	0	-0.34293	-0.165295	0.0589501	-0.951332	0	-0.108698	-0.124222
BW25113_0453	ybaY	470835	471407	-0.0287672	-0.194612	0.38532	-0.29771	0	0.250587	-0.218277	-0.387596	-0.270566	0	0	-0.327431	-0.484914	-0.307881
BW25113_0454	ybaZ	471438	471827	0.176813	-0.666496	0	0.385773	0	0	0	0	0	-0.10156	-0.0159736	0	0	0
BW25113_0455	ffs	471904	472017	0.14794	0	0	0	0.386084	0	0	0	0	0	0	0	0	0
BW25113_0456	ybaA	472128	472481	0	0	-0.302636	0	0	0.0957215	0	0	-0.153248	0	0	0	0.319837	0
BW25113_0457	ylaB	472523	474073	0.111903	0.963779	0	-0.364293	0.42999	0	0.363432	0.381731	0	0.0678925	0.322239	0.615153	0	-0.105366
BW25113_0458	ylaC	474237	474707	0	0	0	0	0	-0.48156	0.0182703	-0.00175848	0	-0.0688987	-0.29543	-0.183892	0	0
BW25113_0459	maa	474823	475374	-2.09618	-0.73693	-0.58216	-0.58772	0	0	0	0	0	0	0	0	0	0
BW25113_0460	hha	475546	475764	0	0	0	0	0	0	-0.968932	0	-0.218183	0	0	0	-0.371034	-1.30619
BW25113_0461	tomB	475790	476164	0	-1.46502	-0.23027	-0.204377	1.37054	0.202634	0	-0.816563	0	-0.16448	-0.294377	-0.601501	-0.536053	-0.210958
BW25113_0462	acrB	476710	479859	-3.40821	0.324407	-0.126812	-0.748461	0.774233	-1.11698	0.902445	1.0217	-0.265688	-0.24483	0.341974	-0.56726	-1.71097	-0.270398
BW25113_0463	acrA	479882	481075	-0.0088059	-1.08354	0	0	0.0252709	0.486349	-1.22989	-0.641889	-0.507987	-0.246865	1.05733	1.1481	0.115083	0.358626
BW25113_0464	acrR	481217	481864	-2.67439	-2.74912	-0.94116	-0.425306	1.07084	0.370959	0.100813	0	-0.121105	0	1.2926	1.38337	-0.142881	0.414809
BW25113_0465	mscK	481992	485354	0	0	0	0	0	0	0	0	0	0	0	0	0	0
BW25113_0466	ybaM	485566	485727	0	-0.283575	0.0437476	0	0	0	0.342766	-0.020195	0.12097	0	0	0.800407	0	0.254144
BW25113_0467	priC	485741	486268	0	0	0	0	0	0	0	0	0	0.0531175	0.909829	0	0.342278	0
BW25113_0468	ybaN	486338	486715	0	0	-0.121623	-0.419096	0.432688	0.264788	0.0545356	-0.220766	0	0	0	0	0	0
BW25113_0469	apt	486868	487419	-1.76478	-2.19773	-0.244555	-0.154873	0.193043	0.454698	0	-0.347539	-0.0214155	-0.160643	0.440728	0.914139	0.941515	0.354745
BW25113_0470	dnaX	487548	489479	-0.35117	-0.746364	-0.670511	1.33389	1.11197	-0.194274	-0.516897	-0.70106	-0.035088	0.0219773	0.944858	1.03562	-1.06301	0.0694405
BW25113_0471	ybaB	489532	489861	-1.28756	-0.909677	-0.0889107	0.663934	-0.359802	0.0326333	0.0620115	-0.388878	-0.0854468	0.0995403	0.304781	-0.0235491	-0.81604	-1.12866
BW25113_0472	recR	489861	490466	0	0	0.55428	0	0	0.0151507	0.213296	-0.409941	-0.117219	0	-0.057043	2.23877	-0.148248	0
BW25113_0473	htpG	490576	492450	0.715319	-1.94438	-0.0188391	0.982442	0.195448	0.506026	0	0	0.0977104	0.470587	0	0	0.848934	-0.478047
BW25113_0474	adk	492631	493275	0	0	0.0527084	-0.731493	0.280662	0	-0.364609	0	0.108476	0.309181	0.572371	0.663571	-0.263522	0.602435
BW25113_0475	hemH	493511	494473	0	0.0294636	0.283624	-0.082069	0.0838867	0.391384	0.924156	0.640955	0	0.0740967	0.520412	0.518235	0.661044	0.232956
BW25113_0476	aes	494470	495429	-0.746481	-0.135112	0	1.43619	0.537221	0	0	-0.823479	0.327171	0.105386	0.0849284	0	0	-1.08207
BW25113_0477	gsk	495581	496885	0	0	1.21208	2.11632	1.26423	0.495208	5.40261	1.97076	-0.246324	-0.19361	1.01683	1.1076	0.868755	2.69635
BW25113_0478	ybaL	497018	498694	0.175129	1.41559	0.543674	0.869428	0.325122	0.00939996	2.47284	2.0485	0.106479	-0.05229	-0.129735	-0.31021	0.026751	0.39271
BW25113_0479	fsr	498932	500152	-0.0764696	-0.261472	0.189679	0.542793	0.0332062	-0.224881	0.108695	0.140957	0.224348	0	0.23765	0.274479	-0.0201208	-0.112377
BW25113_0480	ushA	500370	502022	-0.180109	0.993458	-0.139402	-0.516633	0.494197	-0.0223632	0.0551486	0	0.157062	-0.0337144	0	0.223454	0	-0.0980697
BW25113_0481	ybaK	502059	502538	-0.50117	-0.344572	0	0	0.0935728	0	-0.563039	0	0	0	0.316743	0.0688847	-0.290425	0
BW25113_4585	chiX	502660	502743	-1.30195	-2.04863	-0.237427	-1.1647	0	0	0	-1.12041	-0.237608	-0.170344	0	0.0310821	-0.619983	-1.41966
BW25113_0482	ybaP	502742	503536	0	0	-0.625734	0	0.45163	0.840481	-0.729448	-0.0761843	0	0	0	0	0	0
BW25113_0483	ybaQ	503674	504015	0	0	0	0	0	0	0	0	0	0	-0.140833	-0.199043	0	0
BW25113_0484	copA	504331	506835	1.2019	0.0644038	0.061241	-0.0105588	0.113359	0.887594	0.853018	-0.0161197	0.278936	0.137541	-0.521346	-0.151475	0.0258521	0.0402033
BW25113_0485	glsA	507097	508029	-0.888663	-0.625111	-0.785292	-0.232656	-0.0125691	0.500751	0.53574	-0.143376	0	-0.0419269	0.0670882	0.157854	0	-0.197279
BW25113_0486	ybaT	508032	509324	0	-0.837538	-0.304054	-0.796978	0.0349121	0	-0.371809	-0.0474365	0.174373	0.0700267	0	0	-0.577977	-0.0429414
BW25113_0487	cueR	509449	509856	0	0	0	0	0	0	0	0	0	0	-0.34549	-0.515672	0.0222106	0.110526
BW25113_0488	ybbJ	509857	510315	0.538037	0.427151	-0.0971906	0.461818	0	0	0.316253	-0.0915263	-0.0150353	0.087003	0	0	0.0621474	0
BW25113_0489	qmcA	510312	511229	3.36219	3.40865	0.246013	0.532196	0.293857	0.55338	0.110721	-0.0633478	0	0.279486	0	0	0	0.036918
BW25113_0490	fetA	511375	512052	0	0	0	0	0	0.509902	0	0.173754	0.231587	0.0163467	0.531742	0.530428	-1.04079	0.153614
BW25113_0491	fetB	512039	512818	0	0	-0.206463	-0.0553396	-0.271989	0	-0.418794	0	0	0	0	0	-0.221132	0.198859
BW25113_0492	ybbN	512881	513735	0	0	-0.252553	-0.314297	-0.221878	0	0	0.0674098	0	-0.299716	0.87041	1.11416	0	0.541202
BW25113_0493	ybbO	513796	514605	1.1546	0.733871	0	-0.155821	0.235308	0.221543	-0.467331	-0.755525	-0.0676057	0.0467962	0.305313	0	-0.0549292	0
BW25113_0494	tesA	514595	515221	-0.0521292	0	0.0300424	0	0	0	0.117722	0.15452	0	0.0249696	-0.102331	0	0.0716614	-0.495823
BW25113_0495	ybbA	515189	515875	-0.273217	-0.0179996	0.0679071	0.119887	-0.175045	-0.135031	0	0.00712818	-0.00445556	0	0	-0.181453	-0.151575	0
BW25113_0496	ybbP	515872	518286	0.141969	0.425023	-0.0452731	0.306983	0	-0.565042	-0.68518	-0.0715742	-0.186305	-0.212749	-0.211527	-0.0323554	0.272092	-0.6045
BW25113_0497	rhsD	518717	522997	0	0	0	0	0	0	0	0	0	0	0	0	0	0
BW25113_0498	ybbC	523037	523405	-0.108494	-0.0783568	0	-0.183891	-0.769441	-0.287686	0	-0.821134	-0.307227	-0.321107	0	0	-1.15843	-0.340464
BW25113_0499	rhsH	523408	524115	0	0.18533	0.193472	0	0	0.334895	-0.110585	0	0	0	-0.880951	-0.650976	0	0
BW25113_0501	ybbD	524096	524586	0.120235	0	0	0.00707367	0	0	0.534624	0	0	0	0	0	-0.0618918	0
BW25113_4632	ylbI	524956	525048	0	0	0	-0.0120653	0	0	0	0	-0.156586	0	0	0	0	-0.448844
BW25113_0502	ylbG	525116	525472	0.261625	-0.270215	-0.175334	0	0.0876172	0	0	0	0	0.184405	-0.687807	-0.344181	0.25636	-0.179801
BW25113_0503	mnmH	525588	526682	-0.863139	0	-0.0950241	-0.10836	-0.135344	-0.441591	-0.445788	0.207495	0	0	0	0	-0.0100266	-0.210366
BW25113_0504	allS	526751	527677	0	0.369873	0	0	0	0.0788874	0	0	0.119967	0	0.1903	0	0	-0.0248476
BW25113_0505	allA	527907	528389	0.0911364	0.0237008	-0.147155	-0.471037	0.638469	0.223631	0	-0.22774	0	0.168133	0.193705	0.981857	3.17741	2.20539
BW25113_0506	allR	528467	529282	0.914432	-0.34084	0.150374	-0.134788	0	0.141333	1.02278	0.503526	-0.267529	0	-0.684625	-0.147796	0	0
BW25113_0507	gcl	529372	531153	0.0502486	0	-0.0419291	0.106567	0	0.0986765	-0.310825	-0.404777	0.0659532	0.10194	0	0.316843	-0.711302	-0.177584
BW25113_0508	hyi	531166	531942	-0.0599953	-0.597575	-0.276022	-0.00346983	-0.530699	-0.0324347	0	0	0.0201526	-0.0477785	-0.505595	-0.366503	0.261206	-0.187172
BW25113_0509	glxR	532042	532920	0.306723	-0.740946	-0.35066	-0.360486	-0.193208	-0.0429921	-0.0177104	-0.164712	0.00672454	-0.120037	-0.527811	-0.307302	0.0333237	-0.121123
BW25113_0511	ybbW	533089	534543	0	0	0.116775	-0.104337	0.886343	-0.419903	0.528928	0.235445	-0.332548	-0.182717	0	0.0723687	0.289801	0
BW25113_0512	allB	534603	535964	-1.57709	0.518101	-0.333327	-0.424979	-0.278189	0.415565	0.00181154	-0.235809	0	0.142511	0.205119	0.692125	0.761281	-0.263959
BW25113_0513	ybbY	536021	537322	0.745101	-0.0507612	-0.0753718	-0.533443	0.583994	0.409265	-0.304373	0.108569	0.408831	0.121756	-0.0871368	-0.100131	-0.0678708	-0.192414
BW25113_0514	glxK	537344	538489	0.862841	0.0221546	0.286131	0.545881	-0.286708	-0.107117	-0.329988	-0.549403	0.00659103	0	-0.855811	-0.829661	-0.0763197	0.231934
BW25113_0515	allE	538717	539502	0.706198	0.411341	-0.0952766	-0.148109	0.0541814	0.0505821	-0.380579	-0.119401	0	-0.11476	0	-0.131894	-0.100935	0.285075
BW25113_0516	allC	539513	540748	0.490214	0.0625752	0.0160062	-0.0715074	0	-0.00878365	0	0	-0.223528	-0.0928766	0	-0.245657	-0.56896	0.0863922
BW25113_0517	allD	540770	541819	0	-0.215538	-0.302463	-0.265617	-0.535701	-0.569701	-0.216588	0.597258	0.0522917	-0.00168205	-0.909595	-0.959526	-0.342199	0.165046
BW25113_0518	fdrA	542136	543803	-1.06748	-0.954251	0.195975	0	-0.118425	-0.0114308	-0.445562	-0.208055	0	-0.17426	0	-0.695493	0	0.0903152
BW25113_4572	ylbE	543813	545072	0	0	-0.018847	-0.390335	-0.840527	-0.239284	0	-0.039911	0.153179	0	-0.758924	-0.347387	0.376522	-0.198186
BW25113_0520	ylbF	545083	545898	0.481034	-0.531675	-0.322512	-0.269729	0	0	0.204609	-0.233541	-0.0707676	-0.343159	-0.144429	0	0	0.203129
BW25113_0521	ybcF	545895	546788	-0.0854323	-0.645433	-0.232132	-0.113212	0.552732	0.0550626	0.315449	0.164441	-0.0312475	0	-0.136615	-0.239629	0.106806	0.385853
BW25113_0522	purK	546983	548050	0.528398	0	-0.00773921	-0.0905898	0.0575881	2.0147	-0.0352476	0	0	0	0.658599	0.800197	0.225329	0
BW25113_0523	purE	548047	548556	0	0	0.249498	0	0	0.133324	0.241379	0.528364	-0.0396047	0.0536962	0	0.170912	0.25894	0
BW25113_0524	lpxH	548674	549396	-0.273981	-0.437628	0	0.207258	0.410768	-0.0724428	0.0315181	0.221335	-0.0504755	0	-0.0805697	0	0	0
BW25113_0525	ppiB	549399	549893	0.329822	3.27534	0.018156	0	0	0	-0.852819	0	0.370223	0.301285	0	0.0113571	-0.00856201	0.538926
BW25113_0526	cysS	550067	551452	-0.500944	-0.161432	0.100795	0.0723866	-0.0517458	0	0	0	0	0	0.415802	0.065555	0.281378	0
BW25113_0527	ybcI	551488	552009	0	0.0687307	0.00507268	0.0666523	-0.148079	-0.275739	0.0739704	0	0	0	0	0	0	0.986811
BW25113_0528	ybcJ	552117	552329	0.0527046	0	0.494465	0.194218	-0.0624873	0	0.390943	0.547393	0	-0.0607516	0	0.139803	0.0809387	0
BW25113_0529	folD	552331	553197	2.4731	2.17156	1.43166	1.59831	-0.813441	-0.118614	2.29615	1.41738	-0.297753	-0.207577	-0.574251	-0.292155	1.2855	1.58162
BW25113_0530	sfmA	553668	554210	0	0	0.0170015	0	0.181016	0	0	0.430418	0	-0.0251496	-0.116567	0	1.71179	1.61402
BW25113_0531	sfmC	554430	555122	0.104923	-0.147973	0	0.0613936	-0.337803	-0.542622	-0.229029	-0.0844493	-0.0202851	-0.0408627	-0.154059	-0.546653	0	0
BW25113_0532	sfmD	555153	557756	1.48336	1.13817	0.0397437	-0.252738	-0.639118	-0.945365	-0.659798	0.34645	0.173077	0.113016	0.0727779	-0.628938	2.81496	2.62193
BW25113_0533	sfmH	557792	558775	-0.0679034	0.242681	0	0.108242	-0.030895	-0.502198	0	0.0174834	-0.109231	-0.112752	0	-0.460429	0	0
BW25113_0534	sfmF	558786	559301	0	0	0.0867901	0	-0.612582	-0.0838852	0.206692	0	-0.00125538	0	0	0	0.289049	0.567334
BW25113_0535	sfmZ	559304	559936	0.829622	1.43653	0	0.55441	0	0	0.187314	0.777345	0	-0.204548	0.376449	0.0709738	0.378921	0.788285
BW25113_0536	argU	560179	560255	1.03839	0.639913	0.459571	0.322979	0.149378	0	0.914709	0.158835	-0.156429	-0.0929265	0	0	0.886651	0.855933
BW25113_0537	intD	560271	561434	0	0.0785487	0.0249252	0	0.790522	0.660952	0	0	0	-0.000632761	-0.941379	-0.449242	-0.027556	0
BW25113_4633	xisD	561314	561535	0	0	0.168465	0.0698148	0.0395127	0	0	-0.424634	0	0	0	0	0	0
BW25113_0539	exoD	561554	561832	-0.413181	0	0	0	0.0159379	0	-0.332588	0	-0.0636729	0	0	-0.072687	-0.25825	0
BW25113_4508	peaD	561832	562143	0	0	0	0	0	0.0403654	0	-0.20464	0	0	-0.0138049	0	0	-0.540939
BW25113_0542	renD	562140	562232	-0.503824	-1.15841	0	0.111275	-0.229023	0.0346526	-0.644043	0	0	0	0	0	-0.526247	0
BW25113_0540	insE1	562298	562597	0	0	0	0.171623	-0.217213	0	0	0	0.0751145	0.0984702	0	0	0	0
BW25113_0541	insF1	562594	563460	0	0	0	0	0	0	0	0	0	0	0	0	0	0
BW25113_0542	renD	563491	563703	0	0	0	0	0	0	0	0	0.000192576	0	0	0	0	0
BW25113_0543	emrE	563771	564103	0	0	-0.325911	-0.323751	0	-0.226133	-0.202757	0	0	0	-0.679086	-1.03121	0	0
BW25113_0544	ybcK	564358	565884	3.64031	3.21897	0	0	0	0	0	0	-0.54195	-0.563483	0	0	0	0
BW25113_0545	ybcL	566349	566900	0	0.811038	0.120706	0.960867	-0.77408	-0.138292	0.74227	0.0540486	-0.316701	-0.124153	-1.02529	-0.288289	0	0
BW25113_0546	ybcM	566910	567707	1.25688	1.00145	0	-0.21553	-0.22478	0.0911346	0.586992	0.729035	-0.230344	-0.185362	0.981384	1.07215	2.23848	2.76903
BW25113_4588	ylcH	567824	567925	0	0	-0.0127321	-0.320523	0	0	0	0	0	0	0	0	0	0
BW25113_0547	ybcN	567922	568377	0	0	0	0	0	-0.275663	0	0	0	0	0	0	0	0
BW25113_0548	ninE	568377	568547	0	0	-0.267502	0	0	0	0	0	0	0	0	0	0	0
BW25113_0549	ybcO	568540	568830	0.969485	0	-0.366996	-0.358997	0.345775	0.0395284	0	-0.0609883	-0.418006	-0.289999	0.607224	0.697989	0	0.500825
BW25113_0550	rusA	568827	569189	-0.95818	-1.61788	0	0	0	0	0	-0.195478	0	0	0	0	-0.897313	-0.0351446
BW25113_4509	ylcG	569186	569326	0	0	0	0	0	0	0	0	0	0	0	0	0	0
BW25113_0551	quuD	569412	569795	-1.28549	-2.93025	0	0	0	0	-0.821248	0	-0.0627085	-0.564979	0.223786	0.223786	0	0
BW25113_0553	nmpC	569985	570042	-1.25335	-0.0983692	0.090643	0.403677	0.185904	-0.312988	-0.83855	-0.78	-0.138713	-0.165472	1.17311	1.26388	-0.706778	-0.877788
BW25113_0552	insH1	570193	571209	0	0	0	0	0	0	0	0	0	0	0	0	0	0
BW25113_0553	nmpC	571242	572281	0	0	0	0	0	0	0	0	0	0	0	0	0	0
BW25113_0554	essD	572854	573069	-1.22534	0	0	0	0	0.364018	0	0	-0.670641	-0.628794	0	0	0	0
BW25113_0555	rrrD	573069	573566	0	-0.132715	-0.216766	-0.0357751	0	0	0	-0.0377835	0	0	-0.926599	-1.06256	0	0
BW25113_0556	rzpD	573563	574024	0	-0.66607	-0.0628473	0	0	0	-0.76259	-1.16031	-0.0914651	-0.197459	0	0	-0.962728	-0.370338
BW25113_4510	rzoD	573783	573965	0	0	0	0	-0.252638	-0.0418916	0	0	0	0	0	0	0	0
BW25113_0557	borD	574056	574349	0	0	0	0	0	0	0	0	0	0	0	0	0	0
BW25113_0558	ybcV	574640	575050	0	0	0	-0.313879	0.126032	0	0	0	0.0708921	0	0	0	0	-0.0546119
BW25113_0559	ybcW	575336	575542	0.924464	0	-0.772618	-1.12713	0	0	0	-0.567676	0	0	0	0	-0.705444	-1.15005
BW25113_4589	ylcI	575707	575901	0	-0.5445	0	0	-0.0321624	-0.0342075	-0.85088	0	0	0	-0.502948	-0.205309	-0.137505	0
BW25113_0560	nohD	576290	576835	0	0	0	-0.292664	0.0120493	-0.348029	0	0	0	0	-0.193416	-0.428738	0	0
BW25113_4634	aaaD	576810	577118	0	0	0	0	0	0	0	0	0	0	0	0	0	0
BW25113_0561	tfaD	577116	577553	0.409321	0	0	0	0	-0.00192983	0	0	0	-0.0844597	0	0	0.555791	0.285439
BW25113_0562	ybcY	578259	578262	0.31873	0	0	0	-0.256252	0	0	-0.203022	-0.182595	-0.051802	-0.896657	-0.636492	0	0
BW25113_0563	tfaX	578409	578591	0	1.00778	0.277826	0	0	0.116982	0.095011	0.0350062	0	0	0	0	0	0.881362
BW25113_0564	appY	579137	579886	0.607564	1.32403	0.642581	0.52937	0.100684	-0.0245586	-0.23311	0.0463215	-0.412354	-0.534273	0	-0.335194	1.20281	0.620228
BW25113_0565	ompT	580136	581089	-0.770521	-1.39949	1.83655	2.29693	0	0.432369	-1.94933	-1.97432	0	0.0352386	-1.0038	-0.996038	-0.685056	-0.897941
BW25113_4635	pauD	581513	581557	0	0	0.208274	0.309031	0.0776512	0	0	-0.129723	0	0	0	0	0	0
BW25113_0566	envY	581603	582364	-0.773594	-0.203987	0	0	0.082408	-1.00784	0	0	0.0525411	0.23128	0	0	0	0
BW25113_0567	ybcH	582547	583437	0	-0.0743867	0	0	-0.027797	0	-0.412219	0.0922322	-0.0121069	-0.0535789	0.170694	0.133459	0.876316	0.43691
BW25113_0568	nfrA	583438	586410	0	0	0	0	0	0	0	0	0.025091	0.250651	0.712198	0.802963	0	0
BW25113_0569	nfrB	586397	588634	-0.247919	0.057902	1.23995	0.430328	-0.256932	-0.246186	-0.635354	-0.00888781	0.0730624	-0.225834	0.400108	0	0	-0.448822
BW25113_0570	cusS	588784	590226	0.443593	-0.845348	-0.698913	-0.386596	0	-0.660211	1.47302	0	0.0738491	0	-0.148736	0.267424	1.01718	1.34328
BW25113_0571	cusR	590216	590899	-0.771505	-1.09435	-0.539358	-1.08334	1.43356	0	-0.314778	-0.665509	0	-0.408184	0.275674	0.478995	-0.197856	-0.194832
BW25113_0572	cusC	591056	592429	0	-0.991328	-0.328438	-0.372468	0	0	0	-0.223379	-0.0662754	-0.0116953	0	0	-0.292593	-0.0589895
BW25113_0573	cusF	592587	592919	-0.176707	-0.0107469	0	0	0	-0.294326	-0.426553	-0.119127	0	0	-0.0982447	-0.203294	0.00843608	-0.758807
BW25113_0574	cusB	592935	594158	0.144743	-0.121161	0.365119	0.288437	-0.711955	-0.437068	0	0	0.136824	0.221069	-0.178056	0	-0.780931	-0.163135
BW25113_0575	cusA	594170	597313	-0.213835	-2.09592	0	0	0	0	0	0	0.300326	0.241432	0.944858	1.03562	0.853159	0.500182
BW25113_0576	pheP	597415	598791	0.861616	0.36027	0.177692	1.68135	-0.41635	0.508111	0.338339	0	0.0727373	-0.196704	0.208101	0.306484	0.0615466	0.0966928
BW25113_0577	ybdG	598872	600119	0.144399	0	-0.71625	-0.374439	-0.119042	-0.0538957	0.000594266	0.14837	-0.0180987	-0.060409	1.09669	0.450785	-0.464014	-0.359955
BW25113_0578	nfsB	600227	600880	0.300988	-0.204869	-0.0382308	0.00546106	-0.0135873	-0.278196	-0.328766	-0.172535	0	0.0509156	-0.1813	-0.266641	0	0
BW25113_0579	ybdF	600974	601342	0	0	0	0.0224144	0	0	0	-0.282696	0	0	0	0	0	0.154658
BW25113_0580	ybdJ	601407	601655	0.137781	0	0	-0.0879001	-0.403373	-0.131075	0.103663	0	-0.137703	0	0	0	0.313001	0
BW25113_0581	ybdK	601721	602839	0.151765	0	-0.549873	0	0	0	-0.0877926	0	0.0177611	-0.0904328	0	0.335992	0	1.56497
BW25113_4700	sokE	603190	603248	0	-1.03477	0	-0.701212	0	-0.484795	0	0.0462769	0	-0.0810203	-0.702607	-0.0560759	0	0
BW25113_4415	hokE	603292	603444	0	0	0	0	0	0	0	0	0	0	0	0	0	0
BW25113_0582	insL1	603521	604633	-0.61659	0	1.46234	0	-1.1367	0	0.158977	0.15185	-0.180817	-0.0526628	0	-0.444707	1.0105	-0.410327
BW25113_0583	entD	604915	605535	-0.828897	-0.318669	0.130346	0.356694	0	0	0	0	0.347019	0.378952	0.874469	0.965235	0	0.13245
BW25113_0584	fepA	605710	607950	0	0	0.461001	0.0123964	-0.715423	0.639294	-0.670066	0.599216	-0.143196	0.191928	-0.231803	-0.141038	0.642966	0.947272
BW25113_0585	fes	608193	609395	-0.486745	-0.205336	-0.023108	0.113513	0.801723	1.02918	-0.214203	-0.00178981	-0.119461	0.0310401	0	0.569835	0	-0.0874857
BW25113_4511	ybdZ	609398	609616	-0.134956	-1.15925	-0.0449039	0.432443	0.0278453	0	0.0734173	-0.0344918	-0.213838	-0.0151178	0.457084	0.885353	-0.498825	-0.155505
BW25113_0586	entF	609613	613494	-0.869643	0.231962	-0.408939	-0.336556	0.0727563	0	0	0	0.747557	0.838616	2.23704	0.742842	0	0
BW25113_0587	fepE	613710	614843	0	0.238698	0.0475494	-0.556529	-0.786492	-0.258993	-0.0443089	-0.0959678	0	0	0	-0.290226	-0.143362	-0.216852
BW25113_0588	fepC	614840	615655	1.29894	0	0.242445	0	-0.0395403	-0.0957814	0.0321112	0.0493869	0	-0.0625001	-0.71221	0	0.0555276	0
BW25113_0589	fepG	615652	616644	0	-0.412137	0	0	0	0	0	-0.268798	0.137435	0.0894759	0	0	-0.0335477	0
BW25113_0590	fepD	616641	617645	-0.364339	-1.13592	0.0511879	0.00649047	0.0869989	0.079944	0.236902	0	0	0	0.472553	0.325109	-0.354409	-0.496608
BW25113_0591	entS	617756	619006	0.158446	0.583986	0.0273116	0.561428	1.77396	1.18229	-0.118982	0	0.0314318	-0.16687	0.172969	0.333329	-0.622296	0.318076
BW25113_0592	fepB	619010	619966	0.42804	0	0.100649	-0.223758	-0.00515599	-0.363015	2.0066	1.20131	-0.173144	-0.259851	0.0264058	0.973322	0.208951	0.276062
BW25113_0593	entC	620341	621516	2.4651	1.60797	0	-0.168398	0	-0.0919541	0	0.165448	0.110023	0.0657565	0.690863	1.05443	0.320426	0.735189
BW25113_0594	entE	621526	623136	-0.106338	0.145802	0.298314	0.0141907	1.18283	0.0481051	-0.922832	-0.0685871	0.0351631	0.063207	0	0.246869	0.823967	0
BW25113_0595	entB	623150	624007	-0.436666	-0.154533	0.00574658	0.605034	0.367072	0.505734	0.141535	0.0233601	-0.0281509	0.145766	-0.307123	-0.581075	-0.162172	0.580355
BW25113_0596	entA	624007	624753	-0.187831	-0.719225	0.0811368	-0.0891405	-0.087484	0	0	0.339093	0.0146756	0	-0.0957742	0	-0.0776633	0
BW25113_0597	entH	624756	625169	0	0	0.5637	-0.140144	0.236941	0.04227	0.217773	0	-0.0116975	-0.0443714	0	0.152184	0	0.265956
BW25113_0598	cstA	625350	627455	0	0	0	0	0	0	0	0	0	0	0	0	0	0
BW25113_4512	ybdD	627638	627835	-1.14061	0.147827	0	0	0	0	0.333297	-0.0386286	0.0360329	0	0.142356	-0.0243097	0.40641	0.0472153
BW25113_0599	ybdH	627845	628933	0	0	0.251418	0.2937	-0.147152	0.341797	0	0.0873077	0.028626	0.173484	0.0651082	0	0.369805	-0.132016
BW25113_0600	ybdL	629042	630202	0.11007	0.468454	-0.284046	0	0.199337	0.0969735	-0.545586	-0.169483	0.104315	0.0158699	0	0.403684	0	-0.251405
BW25113_0601	ybdM	630203	630832	0	0.256514	-0.154118	-0.438315	-0.296882	-0.609422	0.0275812	-0.0326564	-0.114331	-0.107669	-0.246417	-0.0997818	0.656865	0.776434
BW25113_0602	ybdN	630805	632025	1.65068	0.778966	-0.151108	0	-0.69957	-0.298179	-0.319099	-0.070343	-0.04157	-0.195845	-0.608125	-0.7478	-0.395969	0
BW25113_0603	ybdO	632172	633074	0.344838	0	0.0383366	0	0.13272	-0.0827957	0.00100382	0	0.0831097	0.12151	0.14033	-0.601949	0.205175	0.184968
BW25113_0604	dsbG	633283	634029	-0.225688	-0.139846	-0.345016	0	0.0493744	0.264007	0	0	0.0307032	0	-0.195781	0	0.146105	-0.221425
BW25113_0605	ahpC	634401	634964	-0.282794	-0.898333	-0.139093	1.28698	0.110618	0.586179	-1.05273	-0.627437	0.0392179	0.0760771	0.295406	0.468988	-0.00645901	-0.120416
BW25113_0606	ahpF	635209	636774	0.0123052	-0.416476	0	0.364762	0	0	-0.440552	0	0	0.281907	-0.377007	-0.0862418	0.520794	0.0546987
BW25113_0607	uspG	636895	637323	0	-0.0546577	-0.16921	-0.209462	-0.359285	-0.222179	0	-0.514416	0.0937601	0.0112342	0	0.0374543	0.160489	0.800721
BW25113_0608	ybdR	637544	638782	0	0.340492	-0.624035	-0.0230708	-0.189122	-0.37897	-0.353977	-0.149196	0.0401593	0.0351699	-0.052673	0	0	0
BW25113_0610	rnk	639013	639423	-1.11894	-0.968437	-0.138611	-0.146853	0.308255	0.543794	-0.671064	-0.688132	-0.000949732	0.113181	0.0059686	0.127373	-0.63776	-0.340499
BW25113_0611	rna	639653	640459	-0.409302	-0.260174	0	0	-0.00668762	1.37131	-0.10801	-0.109819	-0.100878	0	0.249401	0.661737	-0.135599	-0.240893
BW25113_0612	citT	640573	642036	-0.183709	0	0	0.134821	-0.193483	-0.272168	-0.22014	-0.542326	-0.0829813	0.0685601	-0.236987	-0.341209	-0.072077	0
BW25113_0613	citG	642087	642965	-0.718434	-1.63547	-0.360839	0.00935104	-0.756624	-0.445998	0	-0.458743	0	-0.115571	0.0906567	0.172851	-0.161288	-0.531369
BW25113_0614	citX	642940	643491	0.184594	-0.112611	-0.0440214	0	0	0	-0.703463	-0.00100217	0	0	0.0929282	0.0306979	-0.230095	0
BW25113_0615	citF	643495	645027	0	0	-0.165237	0	-0.166998	0	0	-0.203599	-0.0152033	0.0428714	0.289343	0.0103184	0	-0.18447
BW25113_0616	citE	645038	645946	0.437141	0	0	0.604363	-0.330342	-0.137512	0	0	0	0	0	-0.191542	-0.0666314	0.0275227
BW25113_0617	citD	645943	646239	0	0.856814	0.345671	0.0286566	0	0	0.150803	0.0277262	-0.155491	0	0	0	-0.136659	0
BW25113_0618	citC	646254	647312	0.327718	0.144991	0.0941531	-0.36236	-0.173294	0.105333	0	-0.252189	0	-0.149269	-0.442669	-0.503503	0.201366	0.230969
BW25113_0619	citA	647691	649349	0.569067	-0.991094	0	0	0.167488	-0.270276	0.595016	0.0163018	-0.357616	-0.28657	-2.0746	-1.19135	-1.06749	0.0763236
BW25113_0620	citB	649318	649998	-0.769017	-0.97698	1.74219	-0.0566119	0.20833	0.214792	-0.901364	-0.869706	-0.216202	-0.0718312	0.463359	0.554124	-0.688124	0.675763
BW25113_0621	dcuC	650039	651424	-0.578747	0	0.177245	0.0839469	0.218144	0.0696393	-0.0790033	0	-0.704708	-0.937202	-0.387488	-0.192963	-0.0323703	0.091568
BW25113_0622	pagP	652013	652573	0	0	-0.152911	0	0	0	0	0	0	0	0	0	0	0
BW25113_0623	cspE	652748	652957	0	0	0	-0.378512	0	0	0	0	0	0	0	0	0	0
BW25113_0624	flc	653011	653394	0	0	-0.156492	0.0922557	0	0.415037	0.0482362	-0.402588	0	-0.00681609	0	0	1.93988	0
BW25113_4581	ybeM	653487	653681	0	-0.4783	0	0.313922	0.830001	0	0.236825	0	0.0860508	0	0.503105	0	0.598355	-0.435546
BW25113_0627	tatE	654403	654606	0	0	0	0	0	0	0	0	0	0.103459	0	0.435863	0.0944361	0
BW25113_0628	lipA	654707	655672	-0.484601	-0.282421	-0.248555	-0.422831	-0.0751192	-0.0480323	-0.713245	-1.14764	-0.3397	0.0383614	0.745341	0.0886879	0	0
BW25113_0629	ybeF	655881	656834	0.766644	0.91327	-0.750784	0	-0.899595	-1.20584	-0.0397838	0.258507	0	-0.0222744	1.11976	0.693355	0.039573	0.0577585
BW25113_0630	lipB	657093	657734	0	0	0	0	0	0	0	0.0304495	-0.100252	-0.124025	0.0495361	0.640302	0	0.455934
BW25113_0631	ybeD	657835	658098	0.533161	0	0.105517	0	0.156393	0.746387	0.319749	-0.0426565	0	0	0	0	0.662916	0
BW25113_0632	dacA	658208	659419	4.61799	4.55259	3.629	4.5225	0	0	0	0	0.159794	0.360952	0	0	-0.13516	1.06856
BW25113_0633	rlpA	659558	660646	0.617997	0.816375	0	0.608761	0.0978395	1.45826	-0.125209	-0.436726	0.0634253	0.075182	0.154162	0	-0.288291	-0.293982
BW25113_0634	mrdB	660657	661769	0.786871	0.790298	-0.348601	-0.121324	-0.12846	0	0.014952	-0.281559	0.241439	0.198116	0.927031	0.594878	0.0141224	0.122725
BW25113_0635	mrdA	661772	663673	0	0	0	0	0	0	0	0.366351	-0.199213	0.167917	0	0	0.559427	2.20645
BW25113_0636	rlmH	663704	664171	0.0678154	-0.421957	0.259792	0.775646	-0.444302	-0.750549	1.19134	-0.202401	-0.0315827	0	-1.15948	-0.0687128	0.202493	0.264554
BW25113_0637	rsfS	664175	664492	0	0	0	0	0	0	0	0	0	0	0	0	0	0
BW25113_0638	cobC	664752	665363	-0.674387	-0.575562	-0.14507	-0.650162	-0.0621836	-0.735961	-0.687019	0.499801	-0.00707376	-0.0132585	0.981752	0.0480927	-0.266671	-0.126861
BW25113_0639	nadD	665387	666028	0	-1.17356	0	0	0	-0.132469	0	0	0	0	0	0.442734	0.0971913	-0.314715
BW25113_0640	holA	666030	667061	0.354542	0	-0.54184	0.351584	0.287926	0.175381	0	0	0.0640905	0.108328	0.129099	0	0.383091	0
BW25113_0641	lptE	667061	667642	0	0	0	0	0.427746	0.21835	0.236154	0.1039	0.135711	0.137357	0	0	0	0
BW25113_0642	leuS	667657	670239	-1.84573	-1.62798	0	0	-0.478654	0.2151	-0.937216	-0.97023	0.218267	-0.0501966	0.535535	0.626301	-0.987061	0.507959
BW25113_0643	ybeL	670474	670956	0.646682	0.0990502	0.030918	0.0906797	0	-0.121223	0.00462073	-0.322329	-0.136602	-0.0906332	0	0	0.128061	0.552569
BW25113_0644	ybeQ	671026	672003	0	0	-0.0291104	-0.104973	-0.593021	0	0.0404366	0	-0.0761141	-0.132713	-0.657753	-0.748806	0	0
BW25113_0645	ybeR	672167	672874	0.11215	0.843169	-0.605678	-0.502123	0	0.403893	-0.164148	-0.0261319	-0.0658957	-0.0745552	0	0	0.316558	0.0282305
BW25113_0646	djlB	672871	674298	0.447561	-0.8459	0	0	0	-0.463836	-0.0288503	0	0.0884864	0.205644	-0.0439589	-0.161441	0	-1.06722
BW25113_0647	ybeT	674308	674862	-0.341368	-0.205042	-0.231239	-0.365591	-0.502951	0	0.902531	-0.149615	0	0.119244	0.0578944	0	0	0
BW25113_0648	ybeU	674964	675671	0	0	-0.238488	-0.393323	-0.391112	-0.0154289	0.762376	-0.26914	-0.0324493	0	-0.166477	-0.222147	-0.439039	0
BW25113_0649	djlC	675668	677119	0.946707	1.03246	0	0	-0.198929	-0.476693	0	-0.152669	0.0304232	-0.112832	-0.71936	-1.25994	-0.0323138	0.278634
BW25113_0650	hscC	677179	678849	0	0.381851	-0.153434	0	0.224164	0	-0.28104	-0.262324	-0.0720197	-0.0613052	-0.379036	-0.331221	-0.213165	-0.240711
BW25113_0651	rihA	678933	679868	0	0.0750716	-0.250619	-0.207533	-0.209272	-0.766096	0	0	0.0183344	0	0	-0.00748039	-0.616794	0
BW25113_0652	gltL	679986	680711	-0.631872	-0.177715	0	0	-0.129388	-0.215747	0	0	-0.0932369	-0.105185	0.220567	0.252836	0	-0.343767
BW25113_0653	gltK	680711	681385	0	0.63813	0.10715	0.719327	-0.390724	0	-0.164444	-0.287826	0	0	0	0	0.268019	0
BW25113_0654	gltJ	681385	682125	-1.14853	0.986883	0	0	0	0	-0.526984	-0.295284	-0.0583403	0	-0.36982	-0.275314	0.120391	1.10479
BW25113_0655	gltI	682295	683203	-0.194417	-0.533056	0	0	-0.562184	0	0	-0.59332	-0.0179767	-0.129929	0.0807581	0.500276	0	0.36445
BW25113_0656	insH1	683453	684469	0	-0.554611	-0.403973	-1.14014	0	0.914029	-0.58222	-0.505704	0.0661075	0.016482	0.580354	0.171119	-0.273501	0
BW25113_0657	lnt	684799	686337	0	0	0	0	0	0	0	0	0	0	0	0	0	0
BW25113_0658	ybeX	686362	687240	0	0	0	-0.608434	0	0.111939	-0.204627	-0.280557	-0.0085723	-0.368974	0.196878	0.335195	-0.404136	-1.08632
BW25113_0659	ybeY	687330	687797	-0.819046	-0.795044	-0.406279	-0.374418	0.391519	-0.09405	0	-0.505432	-0.0840127	0	0	0	0	-0.386439
BW25113_0660	ybeZ	687794	688834	0	0	0	0	0	-0.0447421	0.0386158	0	0	0.196197	0	-0.581568	0	0
BW25113_0661	miaB	688987	690411	-0.73274	-1.55019	-0.507546	0.201327	0.810885	0.334052	-0.607324	-0.418621	0.149228	-0.121436	0.696335	0.315924	0.270106	0.270699
BW25113_0662	ubiF	690557	691732	0	0	-0.304169	-0.296982	0	0	0.218235	-0.19017	-0.0930081	-0.0554671	0.891648	1.10922	0.919654	0.156873
BW25113_0664	glnX	691886	691960	0	0	0	-0.81214	1.86465	-0.441598	0	0	-0.349353	0	0	0	0	-0.567989
BW25113_0665	glnV	691998	692072	0	0	0	0	0	0	0	0	0	0	0	0	0	0
BW25113_0666	metU	692120	692196	0	0	0	0	0	0	0	0	0	-0.956917	0	0	0	0
BW25113_0668	glnW	692212	692286	0	0	0	0	0	0	0	0	0	0	0	0	0	0
BW25113_0670	glnU	692321	692395	0	0	0	0	0	0	0	0	0	0	0	0	0	0
BW25113_0672	leuW	692419	692503	0	0	0	0	0	0	0	0	0	0	0	0	0	0
BW25113_0673	metT	692513	692589	0	0	0	0	0	0	0	0	0	0	0	0	0	0
BW25113_0674	asnB	692969	694633	0	0	0	0	-0.156726	-0.462972	0	0	-0.156516	-0.543674	1.01886	1.10962	0	0
BW25113_0675	umpH	695030	695782	-1.35776	-2.76582	2.53813	-0.349666	0.300493	0.249285	0.934896	-0.561356	-0.0731863	0	0.592128	0	-0.294559	0
BW25113_0676	nagC	695830	697050	-0.476094	-1.65208	-2.28517	-0.722763	0.275194	-0.823561	-1.5965	-0.918368	0.495721	0.608396	-0.033603	0.0706437	-0.101731	-0.433353
BW25113_0677	nagA	697059	698207	-0.363483	-0.839061	0.706539	0	-0.31943	0.0387091	0	-0.308627	0.0516879	0	-0.258778	-0.184814	-0.131049	-0.377685
BW25113_0678	nagB	698267	699067	-2.94524	-0.113085	0	0.236966	-0.864673	-0.17092	-0.230954	-0.916079	0.361236	0.246456	1.24306	1.0005	-0.0122812	0.203597
BW25113_0679	nagE	699400	701346	-0.00403791	-0.242178	0	0	-0.21901	-0.525256	0	0	0.000706822	-0.0408723	1.37012	-0.124077	1.13276	0.927336
BW25113_0680	glnS	701549	703213	-0.424035	0.596364	1.03445	0.956471	0.243698	0.0787845	2.25632	0.019312	-0.203356	-0.309431	-0.470116	-0.37935	0.726453	1.40438
BW25113_0681	chiP	703790	705196	0.770673	2.8868	-0.0985779	0.120294	-1.39879	-0.544069	0.457071	-0.0567297	-0.371961	-0.218717	-1.26132	-0.837222	-0.940181	-0.00860958
BW25113_0682	chiQ	705246	705572	-1.06763	-1.3254	-0.386571	0.129283	-0.549746	-1.14847	-0.413158	-2.14775	-0.391151	-0.634669	0.0490488	-0.292481	-0.639865	-2.26543
BW25113_0683	fur	705656	706102	0	0	0	0	0	0	0	0	0	0	0	0	0	0
BW25113_4637	uof	706095	706181	0	0	0	0	0	0	0	0	0	0	0	0	0	0
BW25113_0684	fldA	706391	706921	0	-1.12898	0	0	0	0	-0.975338	0	-0.323443	-0.100486	-1.08636	-0.703114	-0.53006	0
BW25113_0685	ybfE	707061	707354	0	0	0	0	0	0	0	0	0	0	0	0	0	0
BW25113_0686	ybfF	707494	708258	0	0	0	0	0	0	0	0	0	0	0	0	0	0
BW25113_0687	seqA	708443	708988	0	0	-0.150334	1.12928	0	0	0.562595	-1.62208	-0.585141	-0.376019	2.31259	1.40336	0	0
BW25113_0688	pgm	709014	710654	-1.21691	-3.29165	-0.236237	0	0.199514	0.0647916	-0.0375398	-0.131002	-0.105975	-0.137559	-0.104966	0	0.101244	0.233565
BW25113_0689	ybfP	710868	711362	0	0.470468	0	-0.111128	0	0	0.520722	0.384484	0.00711355	-0.110594	0	0.0891416	0.295365	0
BW25113_0691	ybfG	711403	712053	-0.105673	0.374994	-0.191527	0	0	-0.149004	0	0	0	0	-0.220889	-0.120009	0.121312	0
BW25113_4636	ybfI	712177	712326	0.25157	0	-0.0798718	0.166078	-0.235283	-0.192332	0	0	-0.0449424	-0.0383113	0	-0.134258	0	0
BW25113_0692	potE	712402	713721	0	-0.332566	-0.180914	-0.230472	-0.540945	-0.169545	-0.97528	-0.802953	-0.109877	0	0.582667	0.00512253	0	-0.934513
BW25113_0693	speF	713718	715916	-0.150738	1.06078	0	0	0	-1.04114	0	-0.574746	0.0443652	0.0075513	0.320602	1.03707	-0.580103	0
BW25113_4590	ybfK	716039	716296	0.360168	0.105559	0	-0.199693	0.250981	0.602752	0.0345316	0.0327021	-0.0932586	0.0297824	0.54303	0	-0.169795	-0.180355
BW25113_0694	kdpE	716512	717189	0.0094656	0.628444	-0.17457	0	0	0	-0.164812	-0.00444603	-0.0045816	0	0.261654	-0.0719311	0.114134	-0.0705399
BW25113_0695	kdpD	717186	719870	-2.00049	-0.41226	-0.735299	-0.219445	0.509831	-0.545434	-3.45533	-0.683544	-0.0307865	-0.109451	-0.541373	-0.414642	0.597902	-1.077
BW25113_0696	kdpC	719863	720435	0	0.654014	-0.193092	0.000833817	-0.0951388	0.21265	-0.0454224	0.118033	0.0452308	0.0519895	0.294077	0.0614989	0.566276	-0.11645
BW25113_0697	kdpB	720444	722492	0.213748	0	0.15055	-0.411598	0.0485136	0.128821	-0.0223678	0.246915	-0.045372	0.0144745	0.58318	-0.179017	0	0
BW25113_0698	kdpA	722515	724188	0.269593	0	0.430481	-0.372929	0	-0.393885	-0.298079	-0.800903	0.0294495	0.0970985	0.0898813	-0.0182053	-0.508378	0
BW25113_4513	kdpF	724188	724277	0	0	0	0	0	-0.05987	0	0	0	0.0785435	0	-0.0449692	-0.265204	-0.423747
BW25113_0699	ybfA	724590	724796	0.132127	0.578471	-0.119796	-0.0906641	-0.999371	0	0.937202	0.526431	0.0912639	0	-0.64745	-0.195286	-0.604348	-0.342978
BW25113_0700	rhsC	725039	729232	0	0	0	0	0	0	0	0	0	0	0	0	0	0
BW25113_0702	ybfB	729232	729558	-0.0648454	-0.0656904	0.0539428	0	-0.629439	-1.14381	-1.15358	-0.367274	-0.280415	-0.30819	-0.768214	-0.820305	0.275954	-0.495144
BW25113_0703	rhsO	729589	731109	-1.08598	-0.574907	-0.708499	1.39232	-1.24072	-0.0325951	-0.546859	-0.426454	-0.350344	-0.138135	0	0	0.177881	-0.526512
BW25113_0704	ybfC	731106	731675	0	0	0	0	1.57319	0	0.221558	0.12827	-0.140495	0.00231572	0	0	0	0
BW25113_4514	ybfQ	731901	732140	0	0	3.34188	-0.307845	0	0	0	0	0	0	0	0.681639	0.5764	-0.530515
BW25113_0705	ybfL	732281	733417	0.336106	-0.236129	0.441902	0	0	-1.21727	0	-0.123589	0	-0.145549	0.767756	0.017702	0	-0.152952
BW25113_0706	ybfD	733548	734309	0	0	0	0	-0.495527	0	-1.37851	-0.307568	0.148862	-0.198313	0	0	0	0
BW25113_0707	ybgA	734457	734966	-0.467146	0	0.493923	-0.0555157	0	-0.702472	-0.0532018	-0.0566682	-0.0605933	0.0460146	-0.0234353	-0.763152	-0.255845	0.303572
BW25113_0708	phr	734963	736381	0	0.36201	0	0.103586	-0.410431	0	0.674926	-0.0091942	-0.0174582	-0.113252	0.44608	0.536846	-0.822046	-0.0505832
BW25113_0709	dtpD	736531	738012	0.35415	-0.957416	-0.0308885	0	0.433651	0.16115	0	0	-0.163719	-0.240498	0	0	-0.826038	0
BW25113_0710	ybgI	738283	739026	0	0	0	0.254298	0.205296	-0.137994	0.716888	0.231172	-0.00259725	0	0.85103	0.316126	0	0.291658
BW25113_0711	ybgJ	739049	739705	-0.641297	-0.624273	-0.161736	0	0.0893319	0.248539	0	0	0.0222112	0	0.441485	0.797102	0.812361	0
BW25113_0712	ybgK	739699	740631	-0.496754	0.0230136	-0.300384	-0.479482	-0.103839	-0.210086	0	-0.123623	0.058904	0.102742	0	0.0906081	-0.180205	-0.390285
BW25113_0713	ybgL	740621	741355	0.00030146	0.562015	0	0	0	0	0.173339	-0.0704197	-0.0515621	-0.000980301	-0.544308	-0.0785424	-0.337957	0
BW25113_0714	nei	741391	742182	0.465252	0	1.10357	0.171343	0.590369	0.680363	0.1021	0.0240146	-0.489554	-0.0500971	0	0.760952	0.114866	0.458001
BW25113_0715	abrB	742179	743225	0.512706	0.188709	0	-0.268331	0	0	-0.150554	0.0682368	-0.149844	0	1.09699	0	0	0
BW25113_0716	ybgO	743377	744438	-0.0334242	-0.0130057	-0.315468	0	-0.443263	-0.0710461	-0.297984	0.0236071	0	0.0687217	0.450352	0.535011	0.118222	0
BW25113_0717	ybgP	744435	745163	-0.0864715	-0.280401	0	-0.1926	0.21403	0.264008	0.0873828	0.236359	0.117879	0.0420894	-0.108296	-0.0662771	-0.228612	-0.146977
BW25113_0718	ybgQ	745178	747625	-1.25525	-0.365523	-0.168161	0.0739493	0.287541	-0.629902	0.0886635	0.142217	0.0393527	-0.187075	-0.352117	-0.761352	-0.115105	2.29994
BW25113_0719	ybgD	747685	748251	0.0932633	-0.293355	0.0978903	0.103102	-0.317208	-0.339442	-0.00840791	-0.202036	0	0	-0.648366	-0.418156	0.947813	-0.167131
BW25113_0720	gltA	748641	749924	0.448577	0.106706	0	0.228735	-0.584686	-0.0702598	0.428631	0.216923	-0.343696	-0.252591	-0.938632	-0.627926	-0.0903775	0.545443
BW25113_0721	sdhC	750633	751022	2.57616	-0.0835407	0	0.26844	1.86739	0.421956	0	-0.775185	-0.133641	-0.184583	0.901726	1.86365	0.276073	0
BW25113_0722	sdhD	751016	751363	0	0	0	0	0	0	0	0	0	0	0	0	0	0
BW25113_0723	sdhA	751363	753129	2.10262	0.623498	1.07651	0.53144	4.05297	-0.217226	-0.259649	0	0	-0.0492757	0.581345	0	0.32014	-0.716728
BW25113_0724	sdhB	753145	753861	-1.06007	-0.0985445	0.229695	-0.257779	-0.465841	-0.560088	0.192883	0.139045	-0.0865223	0.0654622	0.438804	0.839559	0.543148	1.01748
BW25113_0726	sucA	754162	756963	0	0	0	0	0	0	0	0	0	0	0	0	0	0
BW25113_0727	sucB	756978	758195	-0.187262	-0.388689	-0.0762108	0.0508393	0.592328	0.712845	0.291587	0.391992	0.0664503	-0.0364102	-0.418708	0	-1.213	-0.145726
BW25113_0728	sucC	758470	759636	1.24473	-0.699961	0.00707111	0	0	0.366179	0.0964319	0.197872	-0.0778682	-0.35271	0.458839	0.327382	-0.231421	0.00251804
BW25113_0729	sucD	759636	760505	-1.2795	-0.832273	-0.77836	-0.383363	0.25132	0	-0.343589	-0.52252	-0.239977	0	-0.235023	0	0	-0.0592738
BW25113_0730	mngR	760609	761331	0.0267916	-1.4216	0	0	0.494793	0.120704	-0.902757	-0.954249	-0.0997845	-0.0552717	0.0948012	0.171055	-0.393822	-0.162448
BW25113_0731	mngA	761440	763416	-0.429497	-0.130558	0.0502613	0.392153	0.43631	0.346005	-0.143448	-0.35105	0.00934139	0.224901	1.16409	0.507365	0.014806	-0.102857
BW25113_0732	mngB	763434	766067	0	0	0	0	0	0	-0.70044	0.305808	0.0663136	-0.157434	0.31259	0.403356	2.51111	2.30333
BW25113_0733	cydA	766914	768482	-0.00477428	-0.195172	0.620782	0.448966	0.497286	0.436695	0.230202	-0.0389237	-0.521055	-0.581777	0	0.546836	-0.0647703	0.260325
BW25113_0734	cydB	768498	769637	-1.43627	-0.00825499	0	0	-0.13247	-0.123312	-0.667873	0	0.116546	0	0.343239	0	-0.874469	-0.249037
BW25113_4515	cydX	769652	769765	0	-0.786275	0	0	-0.0530784	0.152045	0	-0.540846	0.112078	0	0	0.686426	0	0
BW25113_0735	ybgE	769765	770058	0	0	-0.263285	-0.287961	0	0	0	0	0.0866925	0.231613	0	0	0	-0.425868
BW25113_0736	ybgC	770208	770612	0	0	-0.398175	0.039634	0	0.213273	1.18408	-0.590751	0.251736	0.221693	0.897604	0.395771	0.519932	0
BW25113_0737	tolQ	770609	771301	0.375912	-1.94276	0	-0.142475	-0.164614	0	0	0	0.160488	0.0257312	0	0	-0.202242	-0.406926
BW25113_0738	tolR	771305	771733	0	0	0	0	0	0	0.558654	0.738572	0	-0.0643586	0	0	0.0512839	0.310744
BW25113_0739	tolA	771798	773063	-0.236756	0	1.26303	0.0637074	-0.471669	-0.360222	0.714695	0.127177	0.0279037	-0.0765325	1.35768	1.17766	-1.06884	0.297047
BW25113_0740	tolB	773196	774488	-0.27184	-0.498578	0	0	0	0	0	0	-0.0363096	0	0.62293	0.713696	0.63743	0.962525
BW25113_0741	pal	774523	775044	0.104706	0.0445548	-1.28744	-0.449656	-0.644802	0.136414	0.322979	0.740287	0.126709	0.0194174	0	0	0.273376	0.183434
BW25113_0742	ybgF	775054	775845	0	0	0	0	0	0	0	0	0	0	0	0	0	0
BW25113_0743	lysT	776010	776085	0	0	0	0	0	0	0	0	0	0	0	0	0	0
BW25113_0744	valT	776221	776296	0	0	0	0	0	0	0	0	0	0	0	0	0	0
BW25113_0745	lysW	776299	776374	0	0	0	0	0	0	0	0	0	0	0	0	0	0
BW25113_0746	valZ	776524	776599	-1.15082	-2.22556	0	0	0.831202	0	-2.5966	-0.912284	0	-0.0706047	-0.540568	0	0	0
BW25113_0747	lysY	776603	776678	0	0	0	0	0	0	0	0	-0.134108	0	0	-0.38109	0	0
BW25113_0748	lysZ	776825	776900	0	0	0	0	0.455679	1.06485	0	0	0.145999	0	0	-0.0687128	0	0
BW25113_0749	lysQ	777033	777108	0	0	0	0	0	0	0	0	0	0	0.0389871	0	0	0
BW25113_0750	nadA	777541	778584	-0.302247	-0.821411	0.190897	-0.141246	0.345775	0.346138	-0.373621	0	0.324253	0.249108	-0.00892819	0	0.306062	-0.640086
BW25113_0751	pnuC	778622	779341	-0.903861	0	-0.00450372	0.51135	0	0	-0.379638	-0.391757	0.0268055	0	0.221979	0.326695	-0.205456	0
BW25113_0752	zitB	779338	780279	0	-1.51962	0.212835	0	0.281671	0	0	0	0	-0.0206334	0	0	0	-0.256661
BW25113_0753	ybgS	780393	780773	0.18277	0	0	-0.164558	-0.114463	-0.158014	0	0	-0.0059319	0	0.171369	0	0.472853	0
BW25113_0754	aroG	781089	782141	0	0	0.228965	0.193287	0	0.185141	0.79659	0.475531	0	-0.161941	0.103294	0.260239	0.174026	0.310667
BW25113_0755	gpmA	782299	783051	-2.68381	-1.26126	-0.0931884	-0.0830649	0.0514635	0.150035	0	0	-0.132269	-0.135636	0.584891	0.497267	-0.346718	0.196451
BW25113_0756	galM	783253	784293	-0.173022	-0.996507	-0.679717	0.742988	0.222899	0.503447	0.849633	0.315239	0.0594146	0	0.908217	0	0.570935	0
BW25113_0757	galK	784287	785435	4.09475	4.16888	2.0027	1.21599	-0.698619	-1.00487	5.05207	4.20742	0.479396	0.213153	2.37132	0.750031	3.54394	3.51665
BW25113_0758	galT	785439	786485	0.572656	-1.86331	-0.247168	-0.657313	-0.673761	-1.18753	-0.530515	-0.0388397	0.0785964	0.165933	0.202145	1.08539	0.546827	0.0943152
BW25113_0759	galE	786495	787511	5.42449	4.75264	6.12588	6.3781	0	0	8.28639	6.1475	-0.637874	-0.226448	10.8214	9.3177	4.67891	5.38479
BW25113_0760	modF	787772	789244	-0.965544	-0.766862	-0.193005	0.644073	0	0	0	0	0	-0.107803	2.34177	0.31005	0	1.81052
BW25113_0761	modE	789312	790100	-0.380485	-0.589772	0	0	0.0959992	-0.0867506	-0.702811	0.0915079	0.14652	0.0846886	0.0837095	0.621237	-0.37741	0
BW25113_0762	acrZ	790229	790378	0	-0.265595	0.370777	-0.0133397	0	0.0340902	0	0.0473547	0	0.0646976	0.381691	0.340513	0	-0.151441
BW25113_0763	modA	790545	791318	-0.393153	0	0.115945	0.0783433	0.312752	0.345645	-0.257061	0	0	0	0	0	0	0
BW25113_0764	modB	791318	792007	-0.0127186	0.0411994	0	-0.0476765	0	0	0	0	0	-0.0547742	-0.231327	0	0.0563927	0
BW25113_0765	modC	792010	793068	-0.387712	0	-0.188189	6.91707	0	0.178021	0.382789	0.183707	0	-0.0929549	0.247339	1.01275	-0.744809	-0.60187
BW25113_0766	ybhA	793069	793887	-0.356651	-0.948254	0	0	-0.293563	-0.130012	0.348462	0.201951	-0.171413	-0.0417993	-0.0548118	0	0	0
BW25113_0767	pgl	794042	795037	-1.01103	-0.436354	-0.314225	-0.00219991	0	-0.052607	-0.568889	-0.344541	0	-0.0367489	0.373251	-0.0611932	0.120765	0.133225
BW25113_0768	ybhD	795078	796031	0	0	0	0.14177	0.113896	0	0	0.453595	0	0	0.0683445	0.066068	-0.355901	-0.259982
BW25113_0769	ybhH	796215	797267	0.90872	-0.229036	0.137965	0.29527	0.255252	0.790566	0.0338859	-0.51612	-0.190376	-0.0407432	-0.3647	-0.0200871	0	-0.601604
BW25113_0770	ybhI	797343	798776	0.717828	0.347289	-0.048089	-0.182543	0.148444	-0.285529	0.558156	0	0.0443452	0.116623	-0.15272	-0.160416	-0.539707	-0.157013
BW25113_0771	ybhJ	798959	801220	0	0	0	0	0	0	-1.5966	-0.590356	0.342027	-0.0718114	0.396422	-0.512813	0	0
BW25113_0772	ybhC	801454	802737	0	0	-0.126293	0	0.000644613	0	0.0211865	0	0.0439866	0	0.130691	-0.0281687	0.0686139	0.340288
BW25113_0773	ybhB	802889	803365	-0.000420864	-0.78578	-0.338937	0	0.397093	0.476354	-0.529648	-0.527924	0	0.071628	-0.021666	-0.167816	-0.317793	0
BW25113_0774	bioA	803424	804713	2.98679	0	0	-0.213607	0.366012	0.36137	0	0	0.129124	0	-0.00570774	0	0.412829	0
BW25113_0775	bioB	804800	805840	-0.757825	-1.3339	0.201376	-0.0333218	0.620322	0	-0.392884	0	0	0	-0.226245	-0.0340355	-0.0653853	-0.804826
BW25113_0776	bioF	805837	806991	0.185162	0	0	0	-0.00500437	-0.825423	0	0	0	0.260862	0.21761	0	0.00639248	0
BW25113_0777	bioC	806978	807733	1.63978	1.33581	0.270355	-0.214376	0.406476	-0.314437	0.406126	0.207438	0	0	-0.0117441	-0.476413	-0.479987	0.00786419
BW25113_0778	bioD	807726	808403	0	0	0	0	0	0	0	0	0.347019	0.192729	0	0	0	0
BW25113_0779	uvrB	808982	811003	0.317794	2.84792	-1.26921	0.0539949	1.54827	-1.56533	2.25706	1.38848	-0.00632841	0	0.579055	-0.229755	0.988941	1.44274
BW25113_0780	ybhK	811195	812103	1.26946	1.30497	0.828495	0.510895	-0.634217	-0.0958288	1.83982	1.70052	0.223137	0.17498	0.200848	0.420949	2.89081	2.47717
BW25113_0781	moaA	812500	813489	0.25533	0.213329	0	0.24523	-0.564993	-0.254263	0	0	0	0.00186546	-0.000549982	-0.434719	0	0
BW25113_0782	moaB	813511	814023	0	-0.124329	0	0.423168	-0.0908293	0	-0.236803	-0.0407054	0.00705395	0.0355499	0	0	0	-0.0536306
BW25113_0783	moaC	814026	814511	0	0	0	0	0	0	-0.0302623	0	0	0	0	0	-0.0880554	-0.102731
BW25113_0784	moaD	814504	814749	-0.395981	-0.304714	-0.643206	-0.0737282	0	0	0	0	0.0629573	0.0484368	0.261033	0	0	0
BW25113_0785	moaE	814751	815203	0	0	0	0	0	0	0	0.141817	0.169816	0	0.271101	0	-0.0909725	-0.27851
BW25113_0786	ybhL	815340	816044	-0.967402	-0.303647	0	0	0	-0.164739	0	0	0.0260608	0.142332	0.148791	0.0222318	-0.44355	0
BW25113_0787	ybhM	816249	816962	-0.116626	0.389355	0	0.0137392	-0.278514	0	-0.468227	0	0	0	0	0.282508	-0.37522	0
BW25113_0788	ybhN	816998	817954	-0.231843	0	-0.23258	0.136758	0.373653	-0.379575	-0.161705	-0.508421	0	-0.0616721	-0.0812827	-0.196656	-0.334854	-0.551915
BW25113_0789	clsB	817954	819195	0.436845	0.165932	-0.0689341	-0.0326395	0.0449802	0.49267	-0.0181854	-0.278542	0.0163289	-0.00716628	0.04287	0	-0.116667	0
BW25113_0790	ybhP	819192	819953	0	0	-0.0313174	-0.430764	0.244804	0.0315257	-0.252448	-0.338071	-0.0525415	-0.028538	-0.0306941	0.030898	0.0165949	-0.0878773
BW25113_0791	ybhQ	820086	820496	-0.118321	-0.98477	0	0	0.41127	0	-0.492134	-0.268572	0	0	0	0	0	-0.352528
BW25113_0792	ybhR	820458	821564	-0.344424	-0.285586	0	0.0593681	0	0	-0.417741	0	0.0501429	0.0352076	0	0.63496	0	-0.506628
BW25113_0793	ybhS	821575	822708	0	0	0.27678	0.166339	-0.175336	0	-0.242849	-0.547494	0	-0.1346	0.35425	1.07501	0.363321	0
BW25113_0794	ybhF	822701	824437	1.98629	-0.185633	0.356371	0.182244	0.230298	2.24598	-0.230745	-0.579605	-0.166343	-0.26854	0.242841	-0.353323	0.163424	0.465189
BW25113_0795	ybhG	824430	825428	0.0379322	0.47256	0.110173	-0.237327	0.472931	0.279554	0.110789	-0.0333056	0	0.0752347	0.107736	0	0.0420147	-0.348894
BW25113_0796	ybiH	825428	826099	-0.300219	0	0.017129	-0.0398545	0	0.109338	-0.176757	-0.160352	-0.174795	0	-0.15022	-0.0174457	0.282244	0.0911896
BW25113_0797	rhlE	826328	827692	-0.554203	-0.326864	0.0228685	0.128904	0.172115	0	-0.632864	-0.794956	0	0.0188521	0	-0.153402	-0.228497	0.37077
BW25113_0798	ybiA	827924	828406	0	-0.86461	-0.0587797	-0.0881919	0.156579	0.631378	-0.0710212	0	-0.0944169	-0.122011	0.586442	0.427208	0.357188	0.628036
BW25113_0799	dinG	828526	830676	-1.09397	0.0176138	-0.515854	-0.736966	-0.443149	1.48032	-0.358444	-0.159401	0.56574	0.709099	0.206506	0.297271	0	0
BW25113_0800	ybiB	830704	831666	0	0	0.27071	0	0.17788	0.160865	0.0378055	0.230025	0.0740889	0	0.208997	0.601934	0	0
BW25113_0801	ybiC	831807	832892	4.13174	4.3311	2.12978	2.58195	0.403369	0.749692	3.81975	2.51015	0.26699	0.332525	0.676084	0.108536	1.4594	2.54165
BW25113_0802	ybiJ	833121	833381	2.28287	0.569903	0.355815	0.14922	0	0	0.188941	1.41252	0	0	0.0452459	0	0.700158	0.606793
BW25113_0803	ybiI	833646	833912	0	1.17599	0.32112	0.544775	0	0.198864	1.23824	0.0956966	0.0111152	0.0754244	-0.156427	-0.367655	0	0.283882
BW25113_0804	ybiX	833986	834663	0	0	0	0	0.121354	0.0571203	0	0	0.00692444	0.105826	0	0.0262817	0	0
BW25113_0805	fiu	834705	836987	-0.534917	-0.172417	-0.0349757	-0.374732	0.761928	0.80397	-0.511851	0.0614655	0.208803	0.197981	1.37716	0.963723	-0.357261	-0.220387
BW25113_0806	mcbA	837252	837512	0.522427	0.161792	-0.224983	0	0.119603	0	-0.0497766	0.0325712	0	-0.0315526	0	0.164909	0.0400359	0
BW25113_0807	rlmF	837788	838714	0.218362	0.317004	0.0627061	-0.173817	0	-0.257064	0.273271	0.304973	0.0868469	0	-0.411302	-0.147554	0	0
BW25113_0808	ybiO	838711	840936	-0.589208	-0.85893	0.311579	0.107605	0	0	0.571069	0.0415736	0.0147785	-0.0880105	-0.700647	-0.364465	-0.739046	-0.470217
BW25113_0809	glnQ	841197	841919	1.21519	0.602079	0.540979	0.646517	0.435654	0.488861	0.530211	0.249754	-0.0771182	-0.0240315	0	0	0.474981	0.545179
BW25113_0810	glnP	841916	842575	-0.0336898	0	-0.240529	-0.369754	0	0.140699	0	0.0433587	0	0	0.887537	0	-0.259556	0
BW25113_0811	glnH	842714	843460	-0.277765	0	0	-0.021587	0.207838	0	0	0.10785	0.00276867	0	0.413084	0.187414	-0.248457	0.11097
BW25113_0812	dps	843864	844367	0	-0.60934	0.290942	0	0	-0.115434	-0.176805	-0.155776	0.145336	0.322576	1.21932	0.67368	0	0.35314
BW25113_0813	rhtA	844666	845553	-1.21715	-0.130246	0.26359	0.057825	-0.62843	0.0228571	0	-0.00669192	-0.0741638	-0.103983	0.369842	0.650817	-0.142508	0
BW25113_0814	ompX	845906	846421	0	-0.991478	0	0.218537	0	0.80547	-1.1762	-1.42732	-0.0779023	-0.304282	0.00600109	0.253833	0	-0.628993
BW25113_0815	ybiP	846470	848053	1.46209	-1.17659	1.37972	3.42022	-0.914753	0	0	0	0.261415	0.0319564	0.199144	1.75096	-0.925875	0
BW25113_4705	mntS	848325	848453	0	-0.687096	0	0.58041	0.962019	-0.030992	0.602172	0	0	0	0	0	0	0
BW25113_0817	mntR	848639	849106	0.337391	0	0	0	0	0	0	-0.35302	-0.0177192	0	0	0	-0.399392	-0.30072
BW25113_0818	ybiR	849103	850221	0.273989	-0.62484	-0.361345	0	0	0.100154	0.0816911	-0.049242	0.115884	0.0439174	0.835896	0.68692	0	0
BW25113_0819	ldtB	850280	851200	0.458922	0.1892	-0.324352	-0.0388859	0.537821	0.735016	-0.659798	-1.23851	-0.468392	-0.0820184	0.298005	0.213925	0	-0.879257
BW25113_0820	ybiT	851419	853011	-0.898998	-0.971228	0.0693619	0	0.519051	0.00872676	-1.01793	-0.478345	-0.0707908	0.131143	0.498871	0	-1.40659	0
BW25113_0821	ybiU	853252	854517	-0.994003	-0.539582	0.613872	1.24937	-0.443774	-0.278341	-0.115845	-0.481965	0.0440864	-0.10111	0	0.521463	0.41691	-0.165574
BW25113_0822	ybiV	854669	855484	0.512452	1.50758	-0.197884	-1.79751	-0.47242	-0.250346	0.317482	0.224195	-0.052051	-0.0607978	0.528651	-0.173065	0.206014	-0.186225
BW25113_0823	ybiW	855630	858062	0	0	0.350395	0.544321	1.06169	0.755445	-0.371817	3.2511	0.0640922	-0.111675	-1.26459	-1.17383	-2.14308	-0.317983
BW25113_0824	ybiY	858068	858967	0.884665	0.342847	0.300599	0.461417	0	0.0604653	1.17361	0.64794	0.0759112	0	-0.00464398	0	0.161064	0.168185
BW25113_0825	fsaA	859098	859760	0	0.311017	1.34431	0	0.608673	0.045636	0.294473	0	0	0.0604146	0	0	0	-0.0876642
BW25113_0826	moeB	859836	860585	0.408613	0	0.0237224	0	0.23987	0.241398	-0.104893	0.0740647	0.0349345	0.0901229	0.591734	0.452219	0.143078	0.188496
BW25113_0827	moeA	860585	861820	-0.199109	-0.421408	0.569354	0.74512	1.66956	0	0.419758	0	0	0.0608446	0	0.121051	0.21649	0
BW25113_0828	iaaA	862024	862989	-0.374009	-0.805402	-0.201723	-0.18587	0	-0.604712	0.00394602	-0.72564	0.301716	0.233127	-0.630853	-0.140087	0.0733874	-0.179307
BW25113_0829	gsiA	862976	864847	0.135738	-0.354034	4.95802	-0.870717	-1.07313	-0.379373	0.155905	-0.305626	0.13616	0.121906	1.84404	1.93481	0	0
BW25113_0830	gsiB	864867	866405	-0.0827367	-0.684295	-0.0257404	2.67451	0.0368269	-0.76942	0.0880157	0.465483	-0.0442968	-0.0139172	0.0285983	0	-0.591555	1.23257
BW25113_0831	gsiC	866423	867343	-0.45494	0	0	0.137528	-0.0308905	0.00611433	-0.644389	0	-0.0358228	0.0179464	-0.257292	-0.492432	0	0.090551
BW25113_0832	gsiD	867346	868257	0.0367732	0.506792	-0.400555	-0.180202	-0.23967	0.0436586	0	-0.292277	-0.0544241	-0.0668013	0.0629166	0	-0.253328	0
BW25113_0833	yliE	868435	870783	0	0	0	0	0	0	0.247093	0.668379	0.269017	0	0	0	0	0
BW25113_0834	yliF	870791	872119	0	0	0.67483	-0.201634	-0.150618	0.209802	-0.879216	-0.552195	0.347718	0.0424273	0.0427284	-0.366506	-0.245992	0.732818
BW25113_0835	rimO	872166	873491	-0.622911	0	-0.465789	0	0.190443	0.449956	0.996455	0.172906	0	-0.084794	0	0	0.300414	0.469988
BW25113_0836	bssR	873704	874087	-0.590145	0.0183591	-0.0507585	0	-0.666744	-0.0915729	-0.0659361	0	0	0	0	0.152122	-0.206183	-0.26597
BW25113_0837	yliI	874198	875313	0	0	0	-1.55388	0	0	0	0.0979036	0	0	0.615238	0.853663	0	0.132236
BW25113_0838	gstB	875310	875936	0.208304	-1.44337	0.104922	0	0.161932	0.0661913	0	0.443813	0.160689	-0.101454	-0.057624	0.0975744	-0.16912	0.363375
BW25113_0839	dacC	876183	877385	5.90635	4.46749	8.86324	7.96278	0.237186	0.232173	2.33849	0.887596	0.458706	0.390229	2.48443	1.93173	3.53905	3.03749
BW25113_0840	deoR	877432	878190	5.60603	5.11013	1.1226	2.06332	0.301234	-0.091957	4.55055	4.06126	0.297448	0.071385	2.0401	0.945811	5.22577	5.08209
BW25113_0841	ybjG	878248	878844	-0.102571	-1.39336	0.348188	0.174787	0.0352633	0	0	-0.355796	0	0.050088	0	0	0	0
BW25113_0842	mdfA	879129	880361	-2.67439	-1.74912	-0.39349	-0.256148	0.853946	0.814167	-0.545893	-0.561418	0.0125128	0.269306	1.06276	1.04242	-0.246503	-0.612444
BW25113_0843	ybjH	880402	880686	0.0574336	0.347409	0	0	0	0	0.407641	0	0.18273	0.071694	0	0	0	-0.181606
BW25113_0844	ybjI	880772	881587	0	0	0	-0.100775	0.0965119	0.188459	0.961104	0.435677	0	0	-0.347415	-0.295881	0.213326	0
BW25113_0845	ybjJ	881587	882795	0	-0.216561	0.251288	-0.534749	-0.120174	0	-0.771729	-0.361684	0.0969865	-0.239165	0.0572667	0	0	0
BW25113_0846	rcdA	882879	883415	0.607342	0.775138	0.186894	0	0	-0.362131	0	0	0.0500293	0	0	0	0.630697	0
BW25113_4417	rybB	883432	883510	0	0	0	0	0	0	0	0	0.0945895	0	0.0642001	0	0.334867	0.666335
BW25113_0847	ybjL	883590	885275	0	0	-0.00483052	0	0.251352	0.38349	0.335355	0.64783	0	0.118544	0.531509	0.743656	0	-0.171338
BW25113_0848	ybjM	885545	885922	0	0	-0.292977	0	0	0	0.0365259	0.0740244	0.0932197	0	0.261589	0	0.182226	0
BW25113_0849	grxA	885952	886209	0	-0.359843	0	-1.1306	0	0.130007	0.259661	0	0	0.103415	0.133846	0.514794	0	-0.405312
BW25113_0850	ybjC	886369	886656	0	0	-0.0348108	0	0	-0.304527	0	0	0.132939	0.176947	0	0.0390225	-0.0266561	0
BW25113_0851	nfsA	886640	887362	-0.971757	0	0	0	-0.8892	-0.130633	-0.242596	-0.228688	0	0.0755185	-0.110908	0	0.150865	-0.593567
BW25113_0852	rimK	887423	888325	0	-1.01277	0	0	0	0	0	0	-0.0417679	0	0.0415665	0.308284	0.27209	-0.330345
BW25113_0853	ybjN	888413	888889	-0.904607	-0.381589	-0.164265	-0.211669	0.209898	-0.109309	-0.311274	-0.667898	-0.0678643	0.0213766	0.717776	0.186112	-0.149145	-0.552298
BW25113_0854	potF	889240	890352	-0.312022	-0.626288	0.0151228	0.0338616	0.156398	-0.193841	-0.0775122	0	0.0374531	0	0	0	-0.397239	-0.343796
BW25113_0855	potG	890447	891580	-0.406012	-0.0965427	0	-0.0674083	-0.379627	-0.413741	0	0	-0.0258635	-0.0346739	-0.334407	-0.354752	-0.276725	0
BW25113_0856	potH	891590	892543	-0.00527248	-0.369097	0	3.76344	0.268724	0.147818	0.112382	0.210747	0.0412784	0.216233	0.56658	0.488559	-0.221803	0.0807944
BW25113_0857	potI	892540	893385	0	0	-0.780522	-0.730964	-0.244053	-0.34774	0.711868	0.764156	0	0.0269762	0.121197	0	0	-0.0538875
BW25113_0858	ybjO	893445	893933	0	0.454001	0	0	0	0	0.638361	0	0	0.0331396	0.685559	0.186923	0.280328	0
BW25113_0859	rlmC	893974	895101	1.25041	0	0	0.312498	0	0	0	0.35961	-0.292857	-0.133844	0.0704351	0.325206	0	-1.07782
BW25113_0860	artJ	895300	896031	0.0160667	-0.250177	0.667443	0.0418202	0.134524	-0.444279	0	0	0	-0.034661	0	0.249266	1.91171	0.327201
BW25113_0861	artM	896322	896990	-1.08497	-0.948197	0.086579	-0.312768	0.0484163	0	-0.598161	-0.591351	-0.166598	-0.0478742	0.0403756	0.0886967	0	0
BW25113_0862	artQ	896990	897706	0	0	0.0379867	-0.498851	0	0	-0.2402	0	0	0	0	0	0	-0.42671
BW25113_0863	artI	897713	898444	0	0	-0.179592	0	0.600776	0.559142	0	-0.300778	0.209834	0.159108	-0.820721	-0.406836	-0.0709008	-0.190419
BW25113_0864	artP	898462	899190	-1.77288	-0.092724	-0.0440813	0	0	0	-0.0825627	-1.36795	0	0	0.509692	1.15593	2.12087	0.274469
BW25113_0865	ybjP	899408	899923	0	0	-0.130154	0.157272	0.348626	0.242324	0	0.0407109	-0.0219604	0.0570136	0.850204	0.294729	0.150429	0
BW25113_0866	ybjQ	900049	900372	-0.0901774	0	0	0	0	0.156718	0	0	0	0	0	0	0	0.143714
BW25113_0867	amiD	900369	901199	-1.01793	-0.51625	0.0153622	-0.434198	0	-0.0103253	0.325713	-0.0851601	-0.132541	-0.218212	0	0	0.867489	-0.0721159
BW25113_0868	ybjS	901196	902209	0	-0.977845	-0.39734	-0.595611	0.345784	-0.201937	0	0.031676	0.0450696	0.00734828	1.18377	1.14954	0	0.222255
BW25113_0869	ybjT	902308	903738	0.429816	0.274308	0.444239	0.725179	-0.232018	-0.0484583	0.742797	1.02145	0	0.0906958	-0.614615	-0.594334	1.01006	1.02643
BW25113_0870	ltaE	903749	904750	0.654731	0.320323	0.414124	0.729127	0.265875	0.629282	0.651199	0.0974135	0.0159169	0.0551149	-0.104977	-0.0544881	0.104556	0.407703
BW25113_0871	poxB	904787	906505	3.24021	0.297048	-0.256936	-1.74108	-0.76387	-0.208463	0.0347515	-0.127877	-0.11563	-0.079934	0.357895	0.44866	0.131115	0.230186
BW25113_0872	hcr	906638	907606	-0.263755	-0.661422	3.00031	-0.0417671	0.050536	0.111929	-0.0576791	0	-0.10789	0.0817425	0.313853	0	0.307355	0.547488
BW25113_0873	hcp	907618	909270	-0.380335	-0.861234	0.347864	0.181989	0.392864	0	0	-0.416137	-0.0848715	-0.0823853	0.268006	0.532562	-0.127488	-0.792901
BW25113_0874	ybjE	909414	910313	-0.584361	-0.241817	-0.0332246	-0.541313	-0.0111557	-0.179359	-0.136809	0	0.103405	0	-1.29211	-0.660358	-0.129424	0.40393
BW25113_0875	aqpZ	910808	911503	-0.068967	0	0.765482	-0.114816	-0.12706	-0.0168398	0	0.072028	0.00514814	0.0246066	0.187066	0	-0.248868	0.0693283
BW25113_0876	ybjD	911929	913587	0.0739398	-1.18753	-0.271938	-0.259341	0.359159	0.302913	3.15199	-0.307521	0.162463	0.0644823	0.242323	0.807915	0.0183483	0.468452
BW25113_0877	ybjX	913584	914576	0	0	0	0	1.13503	0.317216	0	0	1.53193	0.046105	0	0	1.68762	2.26397
BW25113_0878	macA	914691	915806	-0.643449	-0.793791	-0.397178	0.161157	0.0145852	0.526154	0.0192781	-0.230123	0.0167193	0.226913	0.117309	-0.0776397	0	0
BW25113_0879	macB	915803	917749	-0.414303	0.49105	-0.448389	-0.397341	0.172887	0.159122	-0.235437	0.125141	0.0446997	0.107124	0.817286	0	0.550689	-0.28518
BW25113_0880	cspD	917822	918046	0	0	1.67005	0.764016	0.0852809	0.695997	0	0.294087	-0.407851	0	0.565368	1.06224	0.182901	-0.524242
BW25113_0881	clpS	918369	918689	1.48883	0.935646	0.182379	0.212806	0.4909	0.101616	2.31679	1.42206	-0.55512	-0.660393	1.12444	0.446313	0.178365	0
BW25113_0882	clpA	918720	920996	0	0	0	0	0	0	0	0	-0.0818242	-0.396833	0.0573332	0.148099	0	0
BW25113_0883	serW	921340	921427	0	0	0	0	1.2303	0.924051	0	0	0	0	0	0	0	0
BW25113_0884	infA	921681	921899	-0.760507	-0.241862	0	0	0	0	0.562595	-1.16501	-0.187091	-0.11304	0	0	-0.204391	0
BW25113_0885	aat	922184	922888	-0.866051	0.499841	-0.0310451	-0.276168	0.758589	1.15986	-0.0710867	-0.588078	0.0566481	0.311092	0.274897	0.365662	-0.286157	0.132666
BW25113_0886	cydC	922930	924651	0.144905	0.457416	-0.558098	0.14679	-0.257141	0.033925	0	0	-0.0634522	0	-0.826112	-0.735347	-1.31681	0.37881
BW25113_0887	cydD	924652	926418	0	0.507799	0	0	0.473358	0.185344	-1.78224	-0.275993	0.144683	0.225331	0	0	0	0.29497
BW25113_0888	trxB	926541	927506	-0.504217	-0.306791	-0.0386475	0.839776	0.451766	-1.17641	-0.413447	-0.37233	0.145634	0.443808	1.84391	1.28843	0.0125529	-0.857339
BW25113_0889	lrp	928051	928545	-0.646236	0.109104	0	0	0	0	0	0	0.036451	-0.786299	0.774933	1.8657	0.63743	0.962525
BW25113_0890	ftsK	928680	932669	0.530256	0.346292	0.077146	0.0860398	0	0	0.0232291	-0.807024	-0.0573712	0.395875	-0.108253	-0.0174874	0	0
BW25113_0891	lolA	932828	933439	0	0	0	0	1.18103	0.586083	0	0	0.802699	0.366128	0	0	-0.0995357	-0.77444
BW25113_0892	rarA	933450	934793	-0.0439097	-0.466568	0.0426805	0.471072	0.422589	-0.29314	0.640216	0.604644	0.261105	0.277689	-0.981141	-2.47534	-0.606989	-0.00346141
BW25113_0893	serS	934884	936176	0.52804	-0.535619	-0.547817	-0.403789	-0.576612	-0.670859	-0.621989	-0.895187	-0.0840843	0	1.12031	1.21107	-0.753375	-1.37164
BW25113_0894	dmsA	936415	938859	-1.01054	-0.41886	0.969573	-1.09954	0.400492	-0.377515	0	0	-0.342	-0.26751	0.421162	0.70364	-0.402609	-0.0300018
BW25113_0895	dmsB	938870	939487	-0.0856771	-0.128991	0	0	0.20394	-0.380778	0.209302	0.086551	0.0274592	0.0148979	0.418036	0.0346108	-0.289156	-0.477289
BW25113_0896	dmsC	939489	940352	0.396973	0.118645	0	0.332986	0.835916	0	0.225381	0	0.224997	0.183869	0	0	0.206036	0
BW25113_0897	ycaC	940387	941013	0	-0.321301	0.74164	0.58291	0	0.325108	0.223848	-0.435906	0.145682	0.0777646	0.0427232	0.26867	-0.0320404	-0.0267533
BW25113_0898	ycaD	941327	942475	-0.406751	0.0809291	-0.386571	-0.455679	-0.458844	0	-0.210459	-0.454967	0.00118716	0.0705062	-0.502203	-0.411438	0.10479	0.0528482
BW25113_0899	ycaM	942685	944115	1.87532	1.14556	0.115201	0.98206	-0.908549	-0.525406	0.283952	0.0539357	-0.0501802	-0.0662559	-0.732895	-0.536261	-0.436464	0.298637
BW25113_0900	ycaN	944116	945024	0	0	0	0	-0.321646	-0.0792058	0	0	0.0718735	0.0697684	-0.118224	0.252496	0.45872	0.200951
BW25113_0901	ycaK	945124	945714	0.318517	0.312472	0.204366	0	0	0	1.17609	0.712534	-0.0170664	-0.0358149	-0.331902	-0.0976908	0	0
BW25113_0902	pflA	945796	946536	0.00333353	0.16449	-0.103734	-0.306355	0.111625	-0.27858	0.807491	0.601767	-0.319824	-0.104744	-0.111835	-0.0302481	-0.292384	-0.534161
BW25113_0903	pflB	946728	949010	0	0	0	0	0	0	0	0	0	0	0	0	0	0
BW25113_0904	focA	949065	949922	-0.483715	-0.578308	-0.474034	-0.543142	0.202817	1.48153	0.101669	-0.0309763	-0.224223	-0.1026	1.06944	0.993539	0.767968	-0.109773
BW25113_0905	ycaO	950328	952088	-0.832972	-1.38794	-0.301194	0.162497	-0.526098	-0.16816	-0.728928	-0.432237	-0.0763354	-0.0953758	-0.0768252	-0.427184	-1.07634	-0.934984
BW25113_0906	ycaP	952218	952910	0.418956	0	0	0	-0.0356988	0.218456	-0.29859	0	0.162326	0.165975	-0.323373	0	0	0
BW25113_0907	serC	953109	954197	0.836368	0.343723	-0.654356	0.234256	-0.169645	0	0.0105286	0.162966	0.167145	0	0.285591	0.835028	0.103429	0.439897
BW25113_0908	aroA	954268	955551	0.109104	0.319026	0	0.0647837	-0.188877	0.211356	0	0.130158	0	0.00635861	0.1207	0.427467	0.318865	0.276588
BW25113_0909	ycaL	955720	956484	0.668502	-0.181616	-0.0289593	0.892622	0	0.347306	0.21532	0	0.155032	0.00267414	0	-0.0321227	0.0808725	-0.155937
BW25113_0910	cmk	956657	957340	0	0	0	0	0	0	0	0	0	0	0	0	0	0
BW25113_0911	rpsA	957451	959124	0	0	0	0	0	0	0	0	0	0	0	0	0	0
BW25113_0912	ihfB	959284	959568	-0.486385	-0.494639	-0.347859	0	-0.130114	-0.21924	-0.146821	-0.952013	0.101209	0.07234	0.288997	0.379763	1.12315	0.0996683
BW25113_0913	ycaI	959776	962040	0	0	-0.0831059	-0.915111	0.0371942	0	1.08343	-0.52176	-0.45874	-0.628716	0.363079	0.363079	0.395562	-0.21777
BW25113_0914	msbA	962077	963825	-0.691157	-0.447478	0	0	-0.754129	0	0.421828	0.267112	0.0393293	0.000563124	0.9774	0.818166	-0.0685679	0.460864
BW25113_0915	lpxK	963822	964808	-0.0907409	-0.434549	-0.157301	-0.336012	0	-0.612143	-0.0966909	-0.657316	0.0238494	0.061094	-0.315863	-0.413903	-0.45742	0.510282
BW25113_0916	ycaQ	964845	966077	0	-0.0819257	0	0	-0.749015	0.00573196	-0.26557	0	0	0.0991218	0	0.848178	0	0
BW25113_0917	ycaR	966129	966311	0	0	0	0	-0.298814	0	-0.060996	0.30146	0	0.0437233	0	0	0	0
BW25113_0918	kdsB	966308	967054	-0.53173	-0.336277	0	-0.228956	-0.391191	0.0360065	-0.10842	0	-0.0533533	-0.0375976	-0.661829	2.82458	0.850006	-0.105243
BW25113_0919	ycbJ	967208	968101	-0.695802	-0.261741	0.147779	0.718638	0	-0.525218	-0.219781	-0.574825	0	0	-0.377575	-0.238499	0	-0.59162
BW25113_0920	ycbC	968078	968857	-0.41132	-1.66271	0	0.270361	0.165283	-0.328094	-0.253404	-0.092913	0.223778	0.265179	0.0258252	0.275053	-0.637413	0
BW25113_0921	smtA	968993	969778	-0.0945984	-0.230608	0.0997645	-0.312782	0.266454	-0.167178	0	-0.275185	0.00588234	0.0587264	0.887658	0.770734	0.00616266	0.598405
BW25113_0922	mukF	969775	971097	0	0	0	0	0.98615	0.749022	0.184083	-0.131597	0.142693	-0.263937	0	0	0	0
BW25113_0923	mukE	971078	971782	-0.161835	0.176736	-0.163582	-0.184913	0.485156	0.0941096	0.27085	0.19546	0.00792875	-0.022012	-0.13062	-0.0398544	0.111797	-0.00119892
BW25113_0924	mukB	971782	976242	0	0	0	0	0	0	0	0	0	0	0	0	0	0
BW25113_0925	ldtD	976503	978350	0.771173	1.06049	-0.93017	-0.282799	0.88297	0.576723	1.49572	2.99089	0.506794	0.190311	0.584993	1.17576	4.54159	4.06418
BW25113_0926	ycbK	978531	979079	-0.522999	-1.73744	0	-0.343028	0.895707	0.06114	-1.44636	-1.3658	0.0249113	0	0.11328	0.537379	-0.781402	-1.1851
BW25113_0927	ycbL	979106	979753	-0.932185	0	-0.30312	-0.149941	0	-0.00359007	0	0	-0.039435	-0.167339	0	0	0	-0.418597
BW25113_0928	aspC	979975	981165	0.106236	-1.9833	6.55829	-0.947533	0.0898985	0.868615	-0.920372	0.0526973	-0.152303	0.0954165	0.410093	0.000858747	-0.618958	0
BW25113_0929	ompF	981350	982438	-1.60729	-1.94123	-0.6704	-0.649306	-0.131235	0.72169	-2.56337	-1.89834	0.406326	0.475358	-0.313966	-0.423201	-0.732387	-1.55353
BW25113_0930	asnS	983041	984441	-0.794681	0.715547	-0.108196	-0.122857	0	0	0.111933	0.796253	0.0616169	0.753151	0	0	-1.86507	2.88629
BW25113_0931	pncB	984610	985812	0	0	0	0	0	0	0	0	0	0	0	0	0	0
BW25113_0932	pepN	986078	988690	0	0	0	0	0	0	0	0	0	0	0	0	0	0
BW25113_0933	ssuB	988733	989500	0.0193029	-0.286497	-0.365629	-0.221147	0.275523	-0.380542	-0.0650131	0	0.16023	-0.0704286	0.488598	0.0145855	-0.194481	-0.340594
BW25113_0934	ssuC	989497	990288	-0.103375	0	0	0.0515364	-0.110741	0	-0.0824827	0.408908	0	-0.0481197	0	-0.2224	0.0992421	0
BW25113_0935	ssuD	990299	991444	0.27733	0.399119	0.144259	0.178203	0	0.272668	0	-0.0927685	0.0289571	0	-0.24378	-0.00121131	0	-0.233318
BW25113_0936	ssuA	991441	992400	0.100324	-0.0381092	0.133684	0	0	-0.170646	-0.0467963	-0.381339	-0.126297	-0.0420066	-0.0552131	-0.122334	-0.179748	0
BW25113_0937	ssuE	992393	992968	0	0	0	-0.0653098	-0.661988	-0.208266	0.0200071	0	-0.0964477	-0.147757	0	-0.412986	-0.399605	-0.390022
BW25113_0938	elfA	993324	993863	0	-0.0714201	0	0.264957	0	0	0.116903	0.279406	0	0	0	0	0	0
BW25113_0939	elfD	993946	994647	0.648335	-0.0323897	-0.285132	0.380646	-0.0394245	0.282809	-0.0191234	0	0.0305041	0.0194298	-0.506049	-0.12047	0	-0.174137
BW25113_0940	elfC	994672	997272	-0.285984	0.559846	0	0	-0.467243	-0.0759489	0.34847	-0.230244	0.253256	0.261413	-0.856521	-0.151335	-0.286459	0.524063
BW25113_0941	elfG	997263	998333	1.60392	0.0938875	0.31708	0.0741531	0.231391	0.0713847	-1.19157	-0.277443	0.22674	0.0624818	-0.0716005	0	-0.80222	-0.895629
BW25113_0942	ycbU	998345	998887	0	-0.0153639	0	0	0	0	-0.151811	0	0	0	0	0	0	0
BW25113_0943	ycbV	998895	999410	-0.182652	-0.187075	-0.33132	-0.294133	0.292338	0.00638957	0	-0.282342	0.265182	0.0686385	0	0	0.319054	-0.548373
BW25113_0944	ycbF	999403	1000113	0	0	0	0	0.649495	0	-0.235839	0	0	0.0873884	1.08625	1.50652	0.0278272	0
BW25113_0945	pyrD	1000224	1001234	-1.26629	-0.922253	-0.886264	-0.389004	0	-0.46588	-0.0056511	-0.10852	0.0732503	0.15837	0	0.231157	0.0532168	0.169882
BW25113_0946	zapC	1001408	1001950	0	0	0	0	0	0	0	0	0	0	0	0	0	0
BW25113_0947	ycbX	1001947	1003056	0	0	-0.623018	0.00403229	0	0	-0.0684797	0.124854	0.085602	-0.205953	1.29718	0.387946	0.683866	0.959193
BW25113_0948	rlmL	1003300	1005408	0	0	0	0	-1.17779	0.515966	0	0	0.440128	-0.441227	0	0	0	0
BW25113_0949	uup	1005420	1007327	-0.0706242	-0.634116	-0.333267	-0.353048	-0.116469	-0.0612442	0.387592	0.122081	0.0228241	0.0103042	0.0613067	-0.153847	-0.455847	0.18583
BW25113_0950	pqiA	1007457	1008710	-0.115583	-0.631611	0.117514	0.0468959	-0.221455	-0.421546	-0.0493218	-0.048902	0.0930224	0.13481	0.443532	0.213965	-0.117352	-0.105836
BW25113_0951	pqiB	1008715	1010355	0	0	-0.401392	1.90493	-0.566908	-0.434073	0.707704	-0.668487	0.0360511	0.0138719	-0.310306	-0.219541	1.36642	-0.220376
BW25113_0952	pqiC	1010352	1010915	-0.989289	0.204072	0	0.339625	0.344326	-0.328	0.783025	0	-0.208991	0.0565955	1.05733	1.1481	0.423395	0.460134
BW25113_0953	rmf	1011171	1011338	-0.620055	-0.333731	0.417032	0	1.14529	0	0	0.902688	0	-0.165241	0.632044	0.132044	0.128277	0.0353565
BW25113_0954	fabA	1011408	1011926	0.264213	-1.47679	0	0	0	1.30256	0	0	-0.130187	-0.106061	1.11118	1.70195	-0.550197	-0.225102
BW25113_0955	ycbZ	1011995	1013755	-0.250773	-2.24365	-0.539701	0	0	0	-0.970068	-1.15806	0.171181	0	-2.08636	-1.99559	-0.245599	-0.641817
BW25113_0956	matP	1013941	1014393	-0.625657	0	0	-0.125943	0.68231	0.376064	-0.0982529	0.419781	0	0.432585	0.127494	0.384926	0.236925	-0.557374
BW25113_0957	ompA	1014469	1015509	3.60817	3.68871	2.88017	3.59175	-1.47865	0.2151	3.66742	2.73877	0.231542	0.227931	0.743225	0.83399	1.02076	2.30933
BW25113_0958	sulA	1015866	1016375	-1.29253	-0.878623	-0.114817	-0.0591231	-0.658976	0	0	0	-0.00331616	0.0823558	-0.0332232	-0.120761	-0.553585	0
BW25113_0959	sxy	1016594	1017223	0	0	0	0	0	-0.416384	0.293589	-0.078907	0	0	-0.178303	0.0505954	-0.140178	0.20339
BW25113_0960	yccS	1017186	1019339	-0.754202	0.548507	0.129816	-0.85433	0.208644	-0.292141	0	-0.114295	0	0.191971	-0.198767	0.149033	0.00448289	0.109133
BW25113_0961	yccF	1019358	1019804	0.420714	0.515135	0.197436	0.359799	-0.271667	0.246694	0.412885	0.121304	0.123844	0.127035	-0.356981	-0.237993	1.11672	1.40769
BW25113_0962	helD	1019927	1021981	1.03218	0	0	0	-2.23598	-0.985303	0	-1.36976	-0.306747	0	-0.53725	-0.819481	0.160907	0
BW25113_0963	mgsA	1022013	1022471	0	0	-0.299429	0.00455612	0.0331966	0.147327	0	0	0.0367942	0.0220362	0.106329	0.139612	0	0
BW25113_0964	yccT	1022567	1023229	0	-0.222051	0.0671829	0.396874	-0.0280443	0	-0.0894705	0	0	0.0785428	0	0	0	0
BW25113_0965	yccU	1023402	1023815	1.09222	0.822599	0	0	0.0444613	0	0.370428	0.333688	0.0569475	-0.0352948	0	0.0830589	0	0.10391
BW25113_0966	hspQ	1023860	1024177	0.711034	0.391398	0.973425	0.389743	-0.500208	0.135016	0.763391	0.575537	0	0.00186455	0	0	1.39091	0.904577
BW25113_0967	rlmI	1024235	1025425	0	0	0.100484	0.166073	0	0.494501	1.81114	1.19211	-0.142183	0	1.16695	1.25772	5.10012	0.831281
BW25113_0968	yccX	1025520	1025798	1.114	2.15879	0	0	-0.146483	0.417544	0	0.421124	-0.34824	0	0.416675	0.375146	1.74846	0
BW25113_0969	tusE	1025795	1026124	0	0	0	0	-0.0725266	0.147661	0	0	0	0.0403577	0	0	0	0
BW25113_0970	yccA	1026215	1026874	0	0	0	0	0	0	0	0	-1.53356	0.173767	0	0	0	-0.511406
BW25113_0971	serT	1027081	1027168	0	0	-0.593913	-0.57806	0.438884	2.13264	0	0	0	0	0.76707	1.31245	-0.273798	-0.810357
BW25113_0972	hyaA	1027595	1028713	-1.32075	-2.39548	0.0309757	0.678347	-0.205869	0	-1.13675	-0.32875	-0.0117283	0.0104454	1.08021	0.89828	0	0
BW25113_0973	hyaB	1028710	1030503	-0.222392	-0.222392	0	0	-0.584437	-0.797574	-0.0745672	0.149132	0.00506907	0.0619782	0	0	-0.0160744	-1.19098
BW25113_0974	hyaC	1030522	1031229	0	0	0.141097	0	-0.220282	-0.319584	0	-0.182453	0.0284067	0.0171006	0.318497	0.460699	0	0
BW25113_0975	hyaD	1031226	1031813	-0.67442	-0.187605	0	-0.347369	0	0.201163	-0.264895	0	0.0502845	0	0	0	-0.35737	-0.575907
BW25113_0976	hyaE	1031810	1032208	0	-0.668145	-0.228571	0	0	0.212814	-0.0572765	-0.270414	0	0	0.0587261	0.379322	-0.177388	0
BW25113_0977	hyaF	1032205	1033062	0	0	0	0.0181695	0.802037	0.372347	0.00655938	0.0182487	-0.0793528	-0.026647	0.022902	0	-0.389343	-0.463819
BW25113_0978	cbdA	1033196	1034740	0.0936518	-0.857129	-0.159424	0.548539	-0.934007	-0.605694	0	0	-0.0078545	0.0445451	-0.290595	-0.251709	0	0
BW25113_0979	cbdB	1034752	1035888	0	0	0.644081	0	0.136466	0	0.352564	0.188029	0	0.0495909	0.0111482	0.0218092	0.297024	-0.048972
BW25113_4592	cbdX	1035901	1035993	-0.827685	-0.242578	0	-0.0922011	0	0.559077	0.109742	-0.221296	0.054684	0.076795	0	0	0	0.059995
BW25113_0980	appA	1036073	1037371	0	-0.0750083	1.38369	-0.309579	-0.243265	-0.252823	-0.152234	-0.292431	0.304005	0.227239	0.179316	0.194296	0.034853	-0.174797
BW25113_0981	etk	1037486	1039666	0	0	0	0	0	0	0	0	0	0	0	0	0	0
BW25113_0982	etp	1039686	1040132	-1.23712	-0.280818	0	0.689908	0	0.109447	0.184943	0.0119928	0.0310842	-0.0425976	0.524813	0.788826	0.132527	0.0576227
BW25113_0983	gfcE	1040120	1041259	0	0	-0.12201	0.472483	-0.478822	0.162752	-0.114908	-0.282367	-0.00310491	0.00871616	0.21656	0	-0.437805	-0.520838
BW25113_0984	gfcD	1041305	1043401	-0.144292	-0.318639	0	0.123145	0	0.739915	-0.212747	-1.42413	0.141105	-0.0334977	0	0.0316898	-0.163902	-1.13129
BW25113_0985	gfcC	1043401	1044147	-0.841576	-0.129294	-0.172398	-0.224093	0.324196	0.0329683	-0.645409	0	0.0127149	0	-1.18355	-0.510805	0.453727	0
BW25113_0986	gfcB	1044144	1044788	0	0.0236127	0	0	0	-0.108722	0	0	0	0.0322789	0	0	-0.0373028	0
BW25113_0987	gfcA	1044895	1045200	0.403983	0	-0.184918	0	0	0	0	0.0540028	0.0370487	0	0	0	0.188706	0
BW25113_4516	insA	1045289	1045564	0	0.357556	0.216213	0.0914593	-0.239438	-0.0129638	0	0.0762783	0	0	0	0	0	1.09088
BW25113_0988	insB1	1045483	1045986	0	0	0	0	0	0	0	0	0	0	0	0	0	0
BW25113_0989	cspH	1046419	1046631	0	0	0.444015	0	-0.392909	-0.0984628	1.17956	0.39767	0.301716	0.178992	0	0	0.1749	0
BW25113_0990	cspG	1046917	1047129	0.869137	0.530169	0	0.72186	0	-0.34214	0	0	0	0.0629769	0	-0.195718	0.811093	0.405608
BW25113_0991	ymcE	1047303	1047533	0	0	0	0	-0.341549	-0.119056	0	0	0	0.0285811	0	0	0	0
BW25113_4517	gnsA	1047523	1047696	0	0	0	0	0.149378	0.258169	0	0	0	0.0976419	9.38478	1.89812	0	0
BW25113_0992	yccM	1047745	1048818	0.300738	1.78672	-0.0657694	0.360817	-0.75015	-0.570969	-0.0292663	-0.315278	-0.206271	0.122396	-0.248331	0.134915	0.147868	-0.332515
BW25113_0993	torS	1048890	1051634	0.46251	0	0	0	0.230298	-0.0759489	0.281982	1.09227	0	-0.105206	0	0	0	0
BW25113_0994	torT	1051717	1052745	0.0594037	0	-0.0384761	-0.131381	0	0	0.244811	0.00625594	0.00482446	0	0.126384	0.303662	-0.272851	-0.55676
BW25113_0995	torR	1052718	1053410	-0.40839	-0.398618	0	0.128133	0.0334407	-0.269791	0.209337	0	0.110904	0.141517	0	0	0	0
BW25113_0996	torC	1053540	1054712	0.088858	0.0827609	-0.226449	0	-0.249049	0.00458103	0	0.133256	0	0.00144504	0.88626	1.19416	0.0569253	0.290207
BW25113_0997	torA	1054712	1057258	0	0	-0.193926	-0.678072	-0.0579473	-1.36419	0	0	-0.376069	0.448564	-1.46663	-0.875869	-0.85561	-0.0280144
BW25113_0998	torD	1057255	1057854	0	0.235829	0.912989	2.42884	0	0.0623678	1.36145	0.342167	0	-0.179777	0.378131	0.183183	0.0696975	-0.179144
BW25113_0999	cbpM	1058006	1058311	0.249411	0	0	0	-0.0949358	-0.072411	0	0	-0.173894	0	0	0	0	0
BW25113_1000	cbpA	1058311	1059231	0.330362	0	-0.250814	-0.0283658	-0.257265	-0.070746	0	0.5834	0	-0.0350917	-0.808942	-1.36442	0.60994	0
BW25113_1001	yccE	1059492	1060748	-0.62683	-1.00204	-0.101185	-0.382539	-0.721809	-1.60636	1.17566	0	-0.325035	-0.484572	0	0	-0.00571439	-0.597283
BW25113_1002	agp	1061041	1062282	-0.606789	0.000338553	-0.00856513	0	-0.480086	0.078808	-0.390019	-0.413218	0	-0.00439908	0.44658	0	0.0333474	-0.047715
BW25113_1003	yccJ	1062320	1062547	0.798436	0.028534	0.0397579	0.320038	-0.264717	0.22906	0.224347	0	-0.0403016	0	0.3532	1.52717	0.231746	-0.252493
BW25113_1004	wrbA	1062568	1063164	0.363055	0.130441	0	-0.0888298	0	0	0	0.0217595	0	-0.0259016	0	0	0	0
BW25113_4518	ymdF	1063537	1063710	0	-0.123934	0.36408	0	0.0288002	0	0.0343009	-0.0935737	-0.104884	0	-0.0134671	0.13294	0	0
BW25113_1006	rutG	1063967	1065295	0	0	0.605218	0.132001	0.0505337	0.159353	-0.0846385	-0.459528	0	-0.0492428	0.0566557	0.736442	-0.166225	-0.000865108
BW25113_1007	rutF	1065316	1065810	-0.824033	-0.237889	0	0	-0.421447	-0.00117301	0	0	0	-0.0413179	0	0	0	0.364604
BW25113_1008	rutE	1065821	1066411	0	-0.227012	0.00312686	-0.286666	-0.0303349	0.00315893	-0.424799	0	-0.117201	0	0.161617	0	0.112339	0
BW25113_1009	rutD	1066421	1067221	0.00021574	0	0	0	0	0.0236196	0	0.122968	0	0.0483762	0.00642786	0.566255	0	0
BW25113_1010	rutC	1067229	1067615	0	0	0	0	0.27484	0.889793	0.127837	-0.0130219	0	0.0143456	0.533244	0.00847585	0.171431	1.35549
BW25113_1011	rutB	1067627	1068319	0.13728	-0.12677	0.355378	-0.377275	0.300363	0	-0.0943356	-0.00900886	-0.0192712	0.0373498	0	0	0	0
BW25113_1012	rutA	1068319	1069467	-0.359907	-0.530739	0	0	0.0296585	0.685429	-0.117732	-0.0546346	-0.0214285	0	-0.171049	0	-0.343767	-0.0177666
BW25113_1013	rutR	1069698	1070336	0.184724	-0.550681	-0.286392	0.260234	0	-0.222596	0	0.0917002	0.0670375	0.177045	0.404907	0.430981	-0.0343043	-0.359725
BW25113_1014	putA	1070376	1074338	0	0	0	0	0	0	0.0100537	-0.305626	0.506218	0.173483	1.94486	2.03562	-0.250429	0.46169
BW25113_1015	putP	1074761	1076269	-0.710804	0	0.647848	-0.0351866	0.724767	0.859163	-0.447712	-0.218522	0.328647	0.0964685	0	0.589559	0.536094	0.0448263
BW25113_4490	efeU	1076812	1076916	-0.79084	-0.58583	0.0423197	-0.347693	0.452518	-0.166235	0.537271	-0.0640157	-0.00107339	0.0312182	1.73523	0.00937915	0.134514	-0.256276
BW25113_1018	efeO	1077699	1078826	0.964652	0.0963684	-0.41581	0	0.803036	0.417445	0	0.165881	-0.515067	-0.151569	0	1.44321	0.397468	0.32352
BW25113_1019	efeB	1078832	1080103	0.768696	-1.74807	0	-0.218457	0.654726	-0.635757	-0.0935926	0.100827	0.214262	0.266124	0.0911704	0.99381	0.0195186	0
BW25113_1020	phoH	1080448	1081512	-0.224202	-0.57214	0	0.215464	0.302779	0	0	0.0146081	-0.0183214	0	0.146803	0.315537	-0.414006	-0.269575
BW25113_1021	pgaD	1081562	1081975	0.00322836	0	0.35794	0	0.689058	0.310375	0.30888	0.300584	0	-0.0501509	-0.210281	0	0	0
BW25113_1022	pgaC	1081977	1083302	-0.188995	0.123596	0.0671798	0.126396	0	0.195549	0.160674	-0.0872719	-0.141044	-0.127346	0	-0.249057	0.442851	0.566949
BW25113_1023	pgaB	1083295	1085313	1.61125	0.727341	0	0	0.487794	-0.818453	0	0	0.025091	0.244137	0	0	-0.0752881	0.249807
BW25113_1024	pgaA	1085322	1087745	0	0	0	0	2.40718	2.10093	0	0	-0.10044	0.273018	0	0	0	0
BW25113_1025	ycdT	1088332	1089690	-0.0875107	-0.0963314	0	0	-0.914753	-0.413644	0.66213	-0.65355	0.257264	0.259213	-1.97995	-2.30423	0.477434	-0.560041
BW25113_1026	insF1	1089731	1090597	0.0248926	0.461951	0.283464	0	-0.242705	-0.183174	0	-0.120717	-0.162526	-0.0726745	-0.308308	-1.70402	-0.292101	0.334088
BW25113_1027	insE1	1090594	1090893	0	0	0	0	0	0	0	0	0	0	0	0	0	0
BW25113_1028	ymdE	1090961	1091302	0.639111	0.0355701	0.291285	0.959358	0	0	-1.61798	0.236267	0.171932	0.33356	0	0	-0.743523	0.218418
BW25113_1029	ycdU	1091299	1092285	0	0	0	0	0	0	-0.415037	0	-0.131718	0	0	0	0.719892	0.0449875
BW25113_1032	serX	1093021	1093108	0	0.703752	-0.0351984	1.08489	1.50797	0.736953	-0.574909	-1.59811	-0.0655834	-0.356755	0.184792	0.525557	0	-0.0712246
BW25113_1033	ghrA	1093342	1094280	0	0	0	0.42043	0	0.369451	0	0	0	0	0.375399	0.562954	0.283793	0.608888
BW25113_1034	ycdX	1094335	1095072	-0.286096	0.564877	-0.334184	0	0.391813	0.302777	0.454575	0.00482959	0.14389	0.371933	0.556992	0.119437	0	0
BW25113_1035	ycdY	1095096	1095650	0	-0.252631	-0.0367239	0.208102	0.30925	0.0920399	0	0	0.0552249	0	-0.134323	-0.414795	0.384756	0.353981
BW25113_1036	ycdZ	1095752	1096243	0.26824	0	0.117297	0	0	0	-0.209772	-0.35863	0	0	-0.0733997	-0.0913983	-0.0209522	0
BW25113_1037	csgG	1096307	1097140	0	0	0	0	0	-0.242707	-0.719882	0	-0.123668	-0.0474551	-0.75199	0	-0.496373	-0.00389985
BW25113_1038	csgF	1097167	1097583	0	0	0	0	-0.234353	0	0	-0.28812	-0.044715	-0.0978572	-0.270776	-0.104094	0	0
BW25113_1039	csgE	1097608	1097997	-0.564467	-0.380753	0	0.0434391	-0.406976	0	0	0	-0.012235	-0.0360542	0	-0.434282	0	0.124085
BW25113_1040	csgD	1098002	1098652	0.569972	0.320729	0.436632	0.215371	0	0.664639	-0.0212378	0	0	-0.0128812	0	0	-0.2573	-0.181228
BW25113_1041	csgB	1099407	1099862	0	0.841728	0	0	-0.14973	-0.0276279	0.440725	0.35252	-0.0807697	0	-0.107019	-0.5334	0.0906855	0.127688
BW25113_1042	csgA	1099903	1100358	0.373057	0	0	-0.664243	0	0	0	0	0	-0.0866984	0	0	0	0
BW25113_1043	csgC	1100417	1100749	0	0.178641	0	0	0.110223	0	0	0	0	0	0.204211	0	0.120005	0.246794
BW25113_1044	ymdA	1100870	1101181	0.0669067	0	1.38355	-0.641745	0	0	0	0	0.0783152	0	0	0	0	0
BW25113_1045	ymdB	1101276	1101809	1.85755	1.87785	1.35233	0.447969	0.448804	0.22599	0.714171	0.521887	0.0348496	0	0.0537936	0	0.70365	1.04004
BW25113_1046	clsC	1101811	1103232	1.1486	0.53161	0.742781	1.6869	-0.296373	-0.608028	1.07306	1.18074	0.0403059	0.0102692	0	0.949644	0.128363	0.42802
BW25113_1047	opgC	1103240	1104397	0	-0.431041	0	0.220277	-0.183383	-0.0524107	-0.0204655	0.163855	0.165409	0.0885378	-0.342832	-0.00206664	-0.0697416	0.581386
BW25113_1048	opgG	1104791	1106326	0	0	0	0	0	0	0	0	0	0	0	0	-1.38247	-0.472412
BW25113_1049	opgH	1106319	1108862	0	0	0	0	0	0	0	0	0	0	0	0	0	0
BW25113_1050	yceK	1109035	1109262	0	0	0	-0.310264	0.0675648	0.128687	0	0.503229	-0.041897	0	0.131011	0.0365726	-0.277631	-0.143194
BW25113_1051	msyB	1109263	1109637	0.31987	0	-0.476192	-0.316391	0	0	0.0780675	0	0	0	0	0	0	0
BW25113_1053	mdtG	1109720	1110946	1.31944	1.53481	-0.143334	0	0.219011	0.386927	0.545299	0.267156	6.36479e-05	0.014471	0	0	-0.0630562	-0.231785
BW25113_1054	lpxL	1111118	1112038	0.747404	0.235897	-0.048911	0	0.503387	0.307383	0.098717	0	0.188617	0.216499	0.503992	0.841242	0.127105	-0.183736
BW25113_1055	yceA	1112263	1113315	0.0976184	0.149023	-0.603717	-1.28011	-0.259466	-0.387468	0.0049119	0	0.00921897	0.156061	0.291184	-0.0656508	-1.4692	-0.621949
BW25113_1056	yceI	1113357	1113932	0.350596	0.465348	0	0.66605	-0.478708	-0.246075	0	0	0	0.00398177	0	-0.352804	0	-0.766163
BW25113_1057	yceJ	1113936	1114502	0	0	-0.389957	-0.00306129	0	0	-0.836865	-0.767006	-0.144692	-0.0401501	-0.149611	0	0	0
BW25113_1058	yceO	1114763	1114903	0	0	0	0	0	0	0	0	0	0	0	0	-0.306819	0
BW25113_1059	solA	1114924	1116042	-0.830984	-0.351778	-0.0875733	0	0	0	0.640534	0.122416	-0.0430478	-0.127881	-0.338042	0	-0.431911	-0.90673
BW25113_1060	bssS	1116157	1116411	0	-0.84478	0	0	-0.116307	-0.00590273	0	0	-0.128464	0	-0.20826	-0.541511	0	0
BW25113_1061	dinI	1116698	1116943	0	-0.274991	-0.125675	-0.77598	0	-0.309029	0	0.273776	-0.0414403	0	0	0	-0.0273644	-0.788818
BW25113_1062	pyrC	1117017	1118063	2.86166	-0.449924	-0.600492	0	0	0	-1.11749	-0.605571	-0.0306785	-0.537989	-0.0158584	-0.262282	-0.184578	0
BW25113_1063	yceB	1118169	1118729	-0.400634	-0.141147	0	0.236374	1.3975	0.553255	0	-0.473724	0.366047	-0.127728	0	0	0.436319	0.4109
BW25113_1064	grxB	1118863	1119510	0	0	0	0.473916	0	0	-0.0232176	-0.182151	0.0267754	0.0933894	-0.68529	-1.0662	0	0
BW25113_1065	mdtH	1119574	1120782	0	-0.832816	0.25809	0	-0.550349	-1.06411	0.289537	0.216571	0	-0.0340752	0.722616	0.480048	0.796778	0.552363
BW25113_1066	rimJ	1121018	1121602	0	-0.0223441	0	0.322189	-0.144697	-0.510323	-0.478883	-0.669493	0	0	0	0	0.119195	0.0492939
BW25113_1067	yceH	1121613	1122260	0.184584	0.458015	0	0.00193805	-0.881551	0	0	0	0.218846	0.273903	0.330336	0	0	0
BW25113_1068	yceM	1122262	1123185	0	0	-0.294285	0.224082	0	0	-0.0341825	0.0365043	0	0.0694996	0.519922	0.649731	0.763653	0.541472
BW25113_1069	murJ	1123295	1124830	3.8718	3.27544	1.0819	3.57701	5.07285	5.3162	3.02203	2.82897	0.0330468	-0.232081	15.5677	15.0493	1.83005	0.788535
BW25113_1070	flgN	1124870	1125286	0	0.26468	0	0	0	0	0	0.0618056	-0.0926125	-0.0469458	0.0588939	0.16273	0	0
BW25113_1071	flgM	1125291	1125584	0	0.113954	0.468873	0	0	0.561807	0	0	0	0	0	0	0	0
BW25113_1072	flgA	1125660	1126319	-0.473203	0.596979	0	0.293979	0	0	0.270701	0	-0.000724136	-0.0385442	0	0	0.124726	0.194975
BW25113_1073	flgB	1126474	1126890	0	0	0	-0.0687124	-0.294911	0	0	0	0.00903465	0.0243998	-0.0805405	-0.222914	0	0.121799
BW25113_1074	flgC	1126894	1127298	0	0	0.071876	0	-0.225999	0	0	0.196932	0	0	-0.0342707	0	0	0.0356991
BW25113_1075	flgD	1127310	1128005	-0.0696863	-0.663002	-0.459613	-0.198639	-0.113072	0.304706	-0.265862	0.0685598	0.0419951	0.0816519	0	0	-0.183337	0
BW25113_1076	flgE	1128030	1129238	-0.545701	-0.080035	0.453593	0.425419	0.172995	0.711096	0	-0.0834019	-0.0518338	0.0554292	0.89173	1.20193	0.0788617	-0.301278
BW25113_1077	flgF	1129258	1130013	0	0	0	0	0.478485	0.25875	0.0391428	-0.138141	-0.0758818	0.0878983	0	0	0.102025	0
BW25113_1078	flgG	1130185	1130967	0.793471	0.284441	-0.339642	0.828505	-0.739675	-0.545921	-0.29535	-0.196527	0	0	0	0.0907522	0	-0.745948
BW25113_1079	flgH	1131020	1131718	-0.206171	-0.239895	0	0.0293162	0	0	0	0	0.114931	-0.0230065	0.132586	0	-0.199499	0
BW25113_1080	flgI	1131730	1132827	0.526675	-0.0742453	-0.427709	-0.0703371	0.0851695	0.351369	-0.391389	-0.273739	0.0903248	0	0.147231	0.502302	0.281048	0.275974
BW25113_1081	flgJ	1132827	1133768	-0.133814	0.0299589	-0.203107	-0.333867	0.295064	0	0	0.0416141	0.0814719	0.252121	-0.123707	-0.0744456	0	0.187098
BW25113_1082	flgK	1133834	1135477	0.389128	-0.376543	0	0.47274	-0.0966515	0.240346	0.659665	0.288438	0.0963887	0.109432	0.524787	1.28222	-0.637176	-0.788061
BW25113_1083	flgL	1135489	1136442	-0.599698	-1.1771	-0.100145	-0.196407	-0.712427	-0.209404	0.900622	-0.237745	-0.102285	-0.138751	-0.469696	-0.0530248	-1.32642	-0.989023
BW25113_1084	rne	1136638	1139823	-0.976796	-1.18903	-1.83778	-1.32193	0	0	-0.305808	-0.514573	0.181595	0.00998409	0.378043	0.468809	-1.20014	-2.46001
BW25113_1085	yceQ	1139958	1140278	0	0	-0.475705	-0.768534	0.168964	0	0	0	0	0	0	0	0	-0.19565
BW25113_1086	rluC	1140396	1141355	-0.772844	0.64753	-0.0324034	0	0.332382	-0.339012	-0.305959	0.123264	-0.175704	-0.150014	2.68268	2.04212	0.510562	0
BW25113_1087	yceF	1141467	1142051	0	0	0	0	0	-0.0833675	-0.157608	-0.0382886	0.183901	0.140468	1.49161	2.77786	0.467476	0.0119445
BW25113_4418	psrD	1142045	1142213	-0.802385	-0.331604	0	0	0	0	0	0	0	0	0	0	0	0
BW25113_1088	yceD	1142250	1142771	-0.155795	-0.990443	0	0	1.14343	1.14343	0	0	0	0	0	0	0	0
BW25113_1089	rpmF	1142823	1142996	0	-0.710868	-0.671973	0.691878	0.92933	0.623083	0.473567	0.273364	0.0849359	0.129151	0.071799	0.495898	0.65442	-0.488614
BW25113_1090	plsX	1143077	1144147	0.790446	0	0	0	0	0	0	0	0	0	0	0	0	0
BW25113_1091	fabH	1144215	1145168	0	0	-0.0940772	-0.351655	1.3062	1.63953	-0.048585	-0.486812	-0.0192295	-0.0399317	0.21419	0.2747	-0.678914	-0.0187873
BW25113_1092	fabD	1145184	1146113	-1.80904	0.639791	1.42002	0	0.100977	0.461398	-0.151985	0	0.0190071	-0.0176268	0.04754	0.10805	0.0664035	-0.698077
BW25113_1093	fabG	1146126	1146860	0	0	0	-0.234122	-0.372581	0	0.539873	-0.0288123	0.0060839	0.0503632	0.431241	0.461496	0	0
BW25113_1094	acpP	1147071	1147307	0	0	0	0	0	0	0	0	0	0	0	0	0	0
BW25113_1095	fabF	1147395	1148636	0.264213	-0.810522	-0.186937	-0.093919	-1.95068	-0.878417	-0.147358	-0.297895	0	0.0337348	-1.48944	-1.7206	-0.237039	0.895411
BW25113_1096	pabC	1148756	1149565	0	0	0.465325	0	0.240502	0.819068	-1.31881	0	0.173237	0.0341936	0.539123	1.12989	0	0.0435403
BW25113_1097	yceG	1149568	1150590	6.24048	5.4382	3.78208	3.59419	0.614806	0.580524	7.19068	4.45962	0.490052	0.606886	0.359094	1.03736	6.86743	6.60372
BW25113_1098	tmk	1150580	1151221	0	0	0	0.0756661	0.0156804	0.129958	0	0.0894028	0.0719001	0	0.233742	0	0	0
BW25113_1099	holB	1151218	1152222	0.833658	0	0.734771	2.0058	0.345869	0.570523	0.364884	0	0	0	0.343897	0.168405	0.811901	0.117934
BW25113_1100	ycfH	1152233	1153030	0.519092	-1.20741	0	0	0.34109	0	0.363194	0.305726	-0.000880477	-0.564287	0	0	0	0.961405
BW25113_1101	ptsG	1153325	1154758	0	0	0	0	0	0	0	0	0	0	0	0	0	0
BW25113_1102	fhuE	1154818	1157007	3.46146	0.714854	0.713707	0.200114	0.293716	1.0044	-0.0026926	-0.211063	0.265952	0.0726726	0.00647236	0.0978345	0.309386	-1.15105
BW25113_1103	hinT	1157341	1157700	0	0	0	-0.133447	0.244704	0.227769	0.0132954	0	0.193977	-0.0136791	0	0.55704	0.249661	0
BW25113_1104	ycfL	1157703	1158080	0	-0.504495	-0.0776526	0	0.00816758	0	0	0	0	-0.00144825	0.530908	0	0	0
BW25113_1105	lpoB	1158094	1158735	0.209629	0	0	0	0	0	0.950531	0.598413	0	-0.0931361	0	0	0.679082	1.60853
BW25113_1106	thiK	1158716	1159540	0	-0.118103	0.52092	0.224707	0	0.411441	0	0	0	0	-0.21604	-0.67893	-0.117498	0
BW25113_1107	nagZ	1159551	1160576	-0.580887	0	0	0	0.894786	0	0	-0.0410303	0.23517	0.122995	0	0	0.403541	0.362377
BW25113_1108	ycfP	1160599	1161141	-0.233112	-0.610714	-0.0528913	-0.566682	0.663566	0.045011	0	0.0175571	0	0	0.587521	0.178287	-0.806221	-0.124975
BW25113_1109	ndh	1161541	1162845	1.22944	0.0697448	-0.593451	-0.272575	0.347531	-0.265848	1.14756	1.13625	0.141786	-0.046384	0.471529	0.562294	-0.283665	-0.502312
BW25113_1110	ycfJ	1163055	1163594	0	0	0	0	0	-0.0780412	0	-0.0710822	0	0	0	0	-0.306199	-0.198105
BW25113_1111	ycfQ	1163656	1164288	0	0	-0.119021	-0.414422	-0.418723	0	-0.537962	-0.397911	0	0.0706703	-0.427036	-0.0362702	0	0
BW25113_1112	bhsA	1164529	1164786	-0.944436	-0.813873	-0.42635	0	-0.00406828	0.449523	0	0	0.257842	0	0	0	-0.524841	0
BW25113_1113	ldtC	1164868	1165830	-0.0788058	-0.226365	0	0.175087	0	0	0	0.362512	0.0177135	-0.109289	1.25012	1.09089	0.0854524	0.00600379
BW25113_1114	mfd	1165974	1169420	-0.120451	-0.195186	1.33471	1.72718	-2.09163	0.187086	0	0	0.18859	0.592636	0	0	0	0
BW25113_1115	ycfT	1169548	1170621	-0.770338	-0.444093	-0.137489	0.670846	0.0715317	-0.0079921	0.279742	-0.0450695	0.565485	0.349397	0.748493	0.193018	-0.049313	-0.057551
BW25113_1116	lolC	1170883	1172082	0	0.77444	-0.206239	-0.378786	0	0	-0.33787	0	-0.247069	0.245027	-0.461134	-0.370368	-0.285513	0.617877
BW25113_1117	lolD	1172075	1172776	-0.874077	0	0.262596	-0.048565	-0.282009	-0.654014	0.0705387	-0.442869	0	0	0	0	-0.22906	-0.506628
BW25113_1118	lolE	1172776	1174020	0	-0.653554	1.08384	0	0	0	0.760202	0.0558522	0.0898134	0	0.0702166	0.0696202	0	0
BW25113_1119	nagK	1174049	1174960	-0.0392941	0	0	0.352254	0.465835	0.259164	0	0.166008	-0.0911375	-0.29134	1.0215	0.978782	0.478114	-0.384535
BW25113_1120	cobB	1175087	1175815	0.208222	-0.875534	0.785461	-0.389753	0.416069	0.432802	-0.100261	0	0.0176814	-0.0810725	-0.246975	0.217726	-0.233224	0
BW25113_1121	ycfZ	1175935	1176723	0.638297	0	1.38777	0	0.00815342	0.141196	-0.234715	0	0	0.0412013	0	-0.0599989	0	0.253266
BW25113_1122	ymfA	1176720	1177181	0	0	0.211639	0.0519597	0	0	0	-0.912725	0	0	0.245601	0	0.295022	0.193851
BW25113_1123	potD	1177239	1178285	0.499908	0.0289593	-0.195973	-0.0240644	-0.340439	-0.359084	0	0	-0.427177	-0.152742	0.459215	0	1.81872	-0.398166
BW25113_1124	potC	1178282	1179076	-0.405643	-1.03275	0	0	-0.132315	0	0.127479	0.0773239	0	-0.01396	0.280349	0.126727	0.529726	0
BW25113_1125	potB	1179073	1179900	0.225462	0	-0.0324078	0.193469	0.498059	1.18696	-0.111141	0.100886	0.0160056	0.0608974	-0.29256	-0.285361	0	0.193052
BW25113_1126	potA	1179914	1181050	-0.105021	-1.17976	-0.444743	-0.928889	1.90099	1.00978	0	0	0.440128	-0.518395	1.5119	1.60266	-0.550197	-0.640139
BW25113_1127	pepT	1181300	1182526	-1.13354	-0.623309	0.806187	0	-0.140444	-0.446691	0.625488	-0.260184	0.0672593	0.107403	-0.255959	-0.449754	0.1064	0.251404
BW25113_1128	roxA	1182575	1183696	0.179579	-0.705482	0.686282	0.337914	0.290343	0.573994	0.279611	-0.254311	0.567926	0.360461	0	-0.14632	-0.305717	-0.0367254
BW25113_1129	phoQ	1183772	1185232	0	-0.650581	0.42731	-0.647699	0	0	-0.111109	-0.168646	0.239153	0.144395	0.00657254	0	0	-0.0838208
BW25113_1130	phoP	1185232	1185903	-1.01512	-0.442289	-0.378834	0	0.764807	0.605488	0.18596	-0.238512	0.0205591	-0.234155	1.63439	1.20341	-0.275842	-0.872659
BW25113_1131	purB	1186072	1187442	0.264213	-1.81052	0	0.550062	0.149672	-0.0891753	-1.74111	-0.52176	0.18866	0	0.708892	1.20469	-0.266773	0.199354
BW25113_1132	hflD	1187446	1188087	0	0	0.308609	0.116944	0	0	0	0	0	-0.405884	0.802694	0.595978	0	0.103977
BW25113_1133	mnmA	1188123	1189229	-0.0360115	-1.12557	0	-0.0714302	1.50479	0.64101	0	-2.95379	-0.0621753	-0.209371	0.387021	0	0	-0.801419
BW25113_1134	nudJ	1189283	1189744	-0.543142	0	-0.294947	-0.519018	0	0.704461	-0.0536572	0	0.101523	0.105974	0.513659	0.494716	0.659306	0
BW25113_1135	rluE	1189754	1190407	-0.435078	-1.80948	-0.385501	0	0	0	-0.537067	-0.183417	-0.260169	-0.549629	0	0.0160975	0	-1.02851
BW25113_1136	icd	1190579	1191829	-0.799665	0	-0.614926	-0.131376	0.713909	0.117252	1.67949	0.774393	-0.0209321	0	0	-0.405931	-0.412898	-0.107486
BW25113_1137	ymfD	1192323	1192988	0.692172	0.546621	0	-0.0406464	0	0.373796	0.0711667	0.0325196	-0.0669672	-0.0440486	-1.27563	-1.82353	0.412054	0.20199
BW25113_1138	ymfE	1192989	1193693	0	0.361705	0	0	0	0	0	0	0	0	0	0	0	0
BW25113_1139	lit	1194151	1195044	1.20929	0	0.291379	0.521235	-0.682353	-1.12695	-0.224722	-0.314416	-0.353832	-0.251096	-0.614561	-0.144052	0	0
BW25113_1140	intE	1195135	1196262	0	0	1.78444	1.13468	1.02385	-0.2824	0	0	0	-0.154448	-0.306501	0	0	0.49622
BW25113_1141	xisE	1196243	1196488	0	0	0	0	0	0	0	0	-0.189213	-0.208108	0	0	0.823465	0.401158
BW25113_1143	ymfI	1196953	1197294	0	0.87551	0	0	0	0	0.269147	-0.0930875	0	0	0	0	-0.205099	0
BW25113_1144	ymfJ	1197232	1197540	-0.250339	0	1.92518	0.0259952	0	0	0	0	0	0	1.87447	1.01707	0	0.0131355
BW25113_1145	cohE	1197715	1198389	-0.238288	0	0	0	0	0	0	0	-0.0117842	0	0	0	0	0.970923
BW25113_1146	croE	1198480	1198680	0	0	0	0	0.573185	0.266939	0	0	0	0	0	0.948161	0	0
BW25113_1147	ymfL	1198724	1199281	0	-0.0329146	0	-0.369811	0	0	0	0	-0.101662	-0.212409	-0.142604	0	0.621103	0
BW25113_1148	ymfM	1199278	1199616	0	0	-0.26442	0	-0.641532	0	0	0	0	0	0	0	0.317205	0
BW25113_4692	oweE	1199626	1199859	-2.05808	0.0234741	0	0	0	0	0	0	0.146097	0	-1.64666	0	0	0
BW25113_4693	aaaE	1199860	1200993	0	-0.289286	0.079185	-0.198605	-0.937403	0	0.115456	-0.767264	-0.138364	-0.0105928	-0.0907655	-0.764442	0	0.206967
BW25113_1150	ymfR	1201005	1201187	-0.502134	0.042015	0	0	-0.0602443	-0.531761	0	0	0	0	0	0	0.625079	0
BW25113_1151	beeE	1201187	1201598	0	0	0.307033	0	-0.748743	-0.392514	0.146545	-0.291162	-0.159806	-0.178749	-0.782825	0.148074	0.853112	0
BW25113_1152	jayE	1201599	1202378	0	0.101071	0	0	0	0	-0.249985	0	0	0	0	0	0.0423042	0
BW25113_1153	ymfQ	1202369	1202953	0	-0.17175	-0.172076	-0.053695	0	0	-0.0479521	0	0	0	-0.052156	0	0.50926	0.216635
BW25113_1154	stfP	1202957	1203586	0	0	0	-0.258734	0	0	0	0	0	0	0	0.164366	0	0.341075
BW25113_1155	tfaP	1203588	1204001	-0.417284	0	0.156437	0.313718	0.747183	0.557929	0	0.239256	0	0	0.333931	0.299488	0	0.797148
BW25113_1156	tfaE	1203973	1204575	0	0	0	0	0	0	-0.313764	0	0.0556007	0.162338	0	0	-0.266567	0
BW25113_1157	stfE	1204575	1205075	0	0.989928	0.45051	0	0	0	0	0	0	0	0.00778988	0	0	0
BW25113_1158	pinE	1205141	1205695	0.738968	0	0	-0.859402	-0.411199	-0.717445	0.252472	0.199896	-0.0394405	0	0	0	0	0.444778
BW25113_1159	mcrA	1205802	1206635	0	0	-0.148937	0	0	0	0	0	0	0	1.79035	1.01692	-0.540985	0
BW25113_4519	icdC	1206869	1207033	-0.331481	0	0	0	0	0	-0.544384	-0.856112	0	-0.0203767	1.58793	0	0	0
BW25113_1160	iraM	1207136	1207459	0	-0.5342	-0.335721	-0.0442614	-0.0426714	-0.293949	-0.335774	-0.309718	-0.504873	-0.6407	1.84187	1.62052	0	0
BW25113_1161	ycgX	1208159	1208563	-0.562461	-1.34879	-0.187315	-0.708194	-0.0776361	0	-0.01888	-0.625526	-0.10114	-0.0934399	0	0	0	-0.606266
BW25113_1162	bluR	1208784	1209515	0	-0.17139	0	0	-0.0997463	-0.69571	-0.0823612	0	-0.110019	-0.228291	0	-0.144491	-0.711462	-0.267441
BW25113_1163	bluF	1209720	1210931	0	0	-0.322091	0.0956861	-0.499784	-1.0976	0	-0.251143	0.193659	0	0.514339	0	0.104629	0
BW25113_1164	ycgZ	1211245	1211481	1.92026	-0.683526	0	0	0.00681716	0	-1.21369	0.236267	0	-0.0047313	0.100342	1.39565	0.400803	-0.596404
BW25113_1165	ymgA	1211524	1211796	0.871652	0.210611	0.437001	-0.640937	0	0	0	0	0	0	-0.0603027	0	0	0
BW25113_1166	ariR	1211825	1212091	0	0	0	0	-0.684261	-0.506509	-1.21055	-0.260791	-0.121481	-0.175863	0	0	-0.495621	-0.230772
BW25113_1167	ymgC	1212204	1212452	0	0	0.134346	0.323624	0	0	0	0	-0.287022	-0.0420269	-0.474621	-0.917705	0	0
BW25113_1168	ycgG	1212784	1214307	0	0.297009	0.397512	0.192357	1.09726	0	-0.100838	-0.54876	0	0	0.289734	0.52674	0	-0.0512482
BW25113_4520	ymgF	1214439	1214657	0.425055	0.762588	0	-0.110614	0	-0.133996	0	0.0733381	0.0899767	0.0191471	-0.208292	-0.186107	0	-0.318016
BW25113_4491	ycgH	1215057	1217704	0.221144	-0.991094	0	0	-0.748743	-1.05499	-1.21702	-0.36277	0.099945	0.305098	0.31259	0.403356	-0.440573	0.387023
BW25113_1171	ymgD	1217761	1218090	0.395237	1.11769	0	0	-0.20755	0	0.5981	0	0	0	0	0	0	1.52657
BW25113_1172	ymgG	1218100	1218444	0	0	0.578082	0.974903	0	0	0	0	0	0.187466	0	0	1.381	0.40015
BW25113_4593	ymgI	1218446	1218619	0	0.466584	0	0	0	0	0	1.0253	0.134094	0	0.578188	0	0	0
BW25113_4594	ymgJ	1218720	1218905	1.94983	0	0	0	0	-0.187138	0.743691	0	0	0	0	0	0	0.34955
BW25113_4521	ycgI	1219020	1219127	0	0	0	0	0	0	0	0	0	0	0.107097	0.334399	0	0
BW25113_1174	minE	1219735	1220001	0	0	-0.423976	-0.209649	0.602527	0	0	0	0.0216274	0.0742545	0	0	0	0
BW25113_1175	minD	1220005	1220817	0	0.684576	0	0.633588	0	0	0	0	0.313661	0	0.560467	0.650997	-0.395256	-0.101308
BW25113_1176	minC	1220841	1221536	0	0	0	0	0.373264	0	-1.0851	0.406571	0.148868	0.0531425	0	0	0	0
BW25113_1177	ycgJ	1222056	1222424	0	-0.116851	-0.0844009	-0.431621	-0.0272585	0	0	0	0.00919157	0	0.428933	0.104889	-0.0314801	0
BW25113_1178	pliG	1222527	1222928	-0.618868	0	0	0	0	-0.256318	0	0	0.204125	0.0635567	0	0	0	0.133376
BW25113_1179	ycgL	1223170	1223463	0	0	-0.552482	-0.101099	-0.0525732	-0.80486	-0.414596	-0.324958	0	0	0	0.455345	0	0
BW25113_1180	ycgM	1223535	1224194	0	-0.664102	0	0	-0.461324	0	0	0	0	-0.0124531	0	0	-0.273643	0
BW25113_1181	ycgN	1224271	1224732	-1.02848	-0.742673	-0.317101	-0.145512	0	0	-0.851015	-0.394846	-0.00425245	0	-0.746075	0	0	-0.481839
BW25113_1182	hlyE	1224939	1225850	0	0	0.0577107	0.363253	0	0.0776106	-0.292784	0	0.0511905	0	0	0	1.20725	0.125168
BW25113_1183	umuD	1226223	1226642	0	0.246649	0.124614	0	-0.0881148	-0.272596	-0.18678	-0.401618	-0.0936161	-0.179521	-1.08265	-0.658579	0	0.132494
BW25113_1184	umuC	1226642	1227910	0	0	0	0.0557019	-0.241675	-0.948403	-0.287151	0	-0.0806018	-0.340502	-0.64209	-0.97539	0	0
BW25113_1185	dsbB	1227956	1228486	0	0	0	0	0	0	0	0	0	0	0	0	0	0
BW25113_1186	nhaB	1228632	1230173	0	0	0.806074	1.32193	0.231098	1.21733	-0.230954	0.0383281	0.421693	0.0211792	1.03044	1.12121	0.0524674	1.18492
BW25113_1187	fadR	1230394	1231113	0	0	0	0	0	0	0	0	0	0	0	0	0	0
BW25113_1188	ycgB	1231165	1232697	0	0	0	0	1.53842	2.81714	0.34479	0.107112	0.409743	0.543261	0	0	0	0
BW25113_1189	dadA	1233027	1234325	0	0	1.06323	0.526619	0	0	2.76322	3.1065	0.112106	0.557869	0.381042	0.471807	3.39232	4.09592
BW25113_1190	dadX	1234335	1235405	0.127711	-1.05449	-0.982761	-1.88194	0.780704	0.181976	-0.0681328	-0.682134	0.103128	-0.0196263	0.059159	0.432932	0.250282	-0.243182
BW25113_1191	cvrA	1235791	1237527	0	0	0	0	0	0	0	0	0	0	0	0	0	0
BW25113_1192	ldcA	1237622	1238536	-0.723692	-0.423791	0	0.124736	-0.10604	-0.43954	-0.776023	-0.637405	-0.000362577	-0.0916702	-0.381496	-0.418041	0	0
BW25113_1193	emtA	1238636	1239247	0	-0.0080816	0.0534958	0	0.318063	0	-0.326397	-0.121713	-0.0481869	-0.0626975	0	0	-0.547997	-0.549962
BW25113_1194	ycgR	1239249	1239983	-0.955195	-1.00894	-0.108016	0.0334914	0.131407	0	-0.0371746	-0.323174	-0.0693996	0	-0.0891349	0	0	-0.133844
BW25113_1195	ymgE	1240184	1240438	0	0	0	0.0898319	-0.0808189	-0.0579307	0	0	0.00229694	-0.150203	-0.30736	-0.212525	0	0
BW25113_1196	ycgY	1240616	1241056	0	0	0.660989	0.106181	0	-0.0600532	0.236852	0.107503	0	-0.0677748	-0.123605	0	0.0713711	0
BW25113_1197	treA	1241135	1242832	5.43961	4.50366	3.50391	2.11098	-0.20751	-0.830887	5.28313	5.03622	0.151021	0	-1.03903	-0.47658	4.33914	4.82903
BW25113_1198	dhaM	1243152	1244570	1.81516	0.127026	0	0.536528	0	-0.114356	0.111401	0.293048	0.0454431	0.21533	0.309893	0.65694	-0.484674	0.795303
BW25113_1199	dhaL	1244581	1245213	0	-0.834503	0.039313	0.295728	0.339213	0.135108	0.391086	0.322041	0	0.0907391	-0.138861	0.0398112	0	0.445214
BW25113_1200	dhaK	1245224	1246294	-1.2093	-0.464383	-0.142434	0.0187893	0	0.380716	-0.283972	0.0209096	0.102076	0.0800969	-0.0812675	0.144313	0.175119	0
BW25113_1201	dhaR	1246522	1248441	0	0	-0.840527	0.549796	0.547473	0.533708	1.51529	0.784572	0.387452	-0.223549	0.909235	1	0.222392	0.284453
BW25113_1202	ycgV	1248541	1251408	0	0	0	0	0	0	0	0	0	0	0	0	0	0
BW25113_1203	ychF	1252177	1253268	-0.186609	-0.259201	-0.699454	-0.376245	0.66734	0.125254	0	0	-0.317886	0.104663	1.43089	1.27165	-0.273081	-0.508414
BW25113_1204	pth	1253385	1253969	0.676672	0.996269	0.087628	0.224557	0	0	0	0	0	0	0	0	0.461873	0
BW25113_1205	ychH	1254247	1254525	0	0	-0.150533	0	-0.24171	-0.0368915	-0.33467	-0.0775747	-0.0902861	-0.225939	0.172707	0.0968054	0	0.0314734
BW25113_1206	dauA	1254580	1256259	0.165922	-0.826904	-0.377213	0.0355476	0.0901916	-0.203758	0	-0.0261996	0.00711455	-0.117388	-0.698765	-0.607999	-0.272939	0.0760283
BW25113_1207	prs	1256384	1257331	2.95811	2.89643	3.66847	3.98616	-0.296926	0.189309	2.6417	1.27714	0.258454	0.297094	0	0	0.867098	1.27725
BW25113_1208	ispE	1257482	1258333	-0.0512604	-0.856674	0	0.202493	0	0	0.43717	0.498526	0.0540172	-0.0769185	-0.340544	0	0.235215	0.979196
BW25113_1209	lolB	1258333	1258956	0.0154223	-0.514977	0.0927224	0	1.49453	1.18828	-0.00599514	0	-0.197103	-0.196448	0.364923	-0.336793	-0.0995357	0
BW25113_1210	hemA	1259170	1260426	0	0	-0.394745	0.469032	-0.644171	-1.45068	-0.845211	-0.395356	-0.123772	0	-0.37707	-0.286304	0	0
BW25113_1211	prfA	1260468	1261550	0	0	0	0	0	-0.084699	0	0	0.169642	0.198197	0	0	0.202527	-0.708285
BW25113_1212	prmC	1261550	1262383	0.864331	0	0.608015	-0.764619	0	0.185058	0.508325	1.08121	0.298118	0	0.122919	0	-0.40261	0
BW25113_1213	ychQ	1262380	1262772	-0.418182	-1.25405	0	0	1.42927	0.637713	0	0	0	0	0.488952	0.211391	-0.11736	0
BW25113_1214	ychA	1262776	1263585	0	0	0	-0.0303792	0.0841348	0	-0.545562	-0.53776	0.403259	0.305275	0	0.592233	0	-0.528185
BW25113_1215	kdsA	1263621	1264475	0	0	0.0990924	0.21924	-0.143434	0	-0.924759	-1.21071	0	0	0.101385	0.08726	-0.14885	0
BW25113_4419	ldrA	1264624	1264731	-0.643938	-0.548268	-0.228311	-0.097364	0.0375794	-0.491099	0	0	-0.532308	-0.32927	-0.299343	-0.333577	-0.466646	-0.774426
BW25113_4420	rdlA	1264779	1264845	0	0	0	0	0	0	0	0	0	0	0	0	0	0
BW25113_4421	ldrB	1265159	1265266	0	0	0	0	0	0	0	0	0	0	0	0	0	0
BW25113_4422	rdlB	1265314	1265379	0	0	0	0	0	0	0	0	0	0	0	0	0	0
BW25113_4423	ldrC	1265694	1265801	-1.23648	-1.75149	0	0	-0.0633951	0	-0.49221	-0.69846	-0.308896	-0.439185	0	0	0	0
BW25113_4424	rdlC	1265849	1265916	0	0	0	0	0	0	0	0	0	0	0	0	0	0
BW25113_1216	chaA	1266205	1267305	0	0	0.306643	0.815035	-0.223531	0.0809026	-0.568863	-0.0852591	0	0	0.667	0.7672	0.723468	0.485679
BW25113_1217	chaB	1267575	1267805	0.354994	0	0	0	0	-0.0940967	0	0	0.119571	0	0	0	0	0
BW25113_1218	chaC	1267963	1268658	0	0	0.242655	0.145741	-0.0411691	0	-0.131339	-0.119697	0	0	0.376888	0.33915	0	0
BW25113_1219	ychN	1268702	1269055	0	0	0	0	0	0.286307	0	0	-0.013342	0.0931592	0	0	0	0
BW25113_1220	ychO	1269240	1270634	-0.128126	0.216708	0	0	-0.284096	0	0.0909236	-0.0423546	0.00833717	0	0.732203	0.69612	0	0
BW25113_1221	narL	1270635	1271285	1.8201	-1.32896	-0.607597	-0.38165	0	-0.26577	-0.103307	0	0.137724	0.104538	0	0.278856	4.02347	3.99796
BW25113_1222	narX	1271278	1273074	0.471872	-1.22683	0.0854437	-0.329272	-1.15673	-1.46297	-0.0424184	-0.168924	0	0.0721807	0.245025	0.880019	0	-0.443532
BW25113_1223	narK	1273413	1274804	0.0437383	0.211566	-0.160077	-0.0516873	0.0516407	0.0787275	-0.138795	0.303452	-0.0789691	-0.0388186	0.93933	1.0301	-0.485075	-0.148881
BW25113_1224	narG	1275320	1279063	0	0	0	0	0	0	0	0	0	0	0	0	0	0
BW25113_1225	narH	1279060	1280598	0.426301	-0.354479	0	0	0.631246	-0.176087	0.337654	0.121957	-0.055484	-0.114084	0	0.269938	0	0.211684
BW25113_1226	narJ	1280595	1281305	0.606034	-0.384894	0.00497862	0.358327	-0.292853	-0.222589	0	0	-0.192665	-0.0261931	-0.115429	-0.062394	0	0
BW25113_1227	narI	1281305	1281982	0.247973	0	0	0	0	0	-0.234442	-0.151416	0	0	0.238047	0	0.0800282	-0.233625
BW25113_4425	rttR	1282522	1282692	0	0	0.476054	0.0109066	0.051564	1.37656	0	0	0	-0.0837487	0.600578	0.353789	0.46054	0
BW25113_1229	tpr	1282543	1282632	0	0	0.348888	0	0	0	0	0	-0.13218	0	0	0	0	0
BW25113_1230	tyrV	1282700	1282784	0	0.556029	0	0	2.14221	0.510962	-0.617252	-0.477653	0	0	0	0	0.392618	0.397479
BW25113_1231	tyrT	1282994	1283078	-1.35947	-0.572551	0	0	0	0	0.578714	0.41558	0	0.07603	0.521202	0.643044	0	0.58813
BW25113_1232	purU	1283238	1284080	0	0	0	0	0	0	0	0	0	0	0	0	0	0
BW25113_1233	ychJ	1284130	1284588	0	0.356976	0.849143	0	0	0.13746	-0.00641597	0.262492	0.157952	0.0713258	0.391183	0.488164	-0.036205	-0.104667
BW25113_1234	rssA	1284701	1285606	0	0	0	0.268761	0.881595	0.391771	0	0	0	0.273025	0.537419	0.528096	-0.0558205	0
BW25113_1235	rssB	1285698	1286711	-0.716753	-0.791488	-0.257392	0	0.459188	0.574035	1.3402	-0.975478	-0.366899	-0.198186	0.582598	0.676471	0.0088971	0.000659139
BW25113_1236	galU	1286913	1287821	-1.64069	0	-0.216642	1.04182	-0.895811	0	-0.264008	0	0.0591343	0.189655	0	0	-0.349728	-0.0839199
BW25113_1237	hns	1287965	1288378	3.5696	1.29108	0	-0.10594	0	-0.650058	-1.18342	-0.889088	0.869319	0.545977	0	-0.904648	0	-0.428709
BW25113_1238	tdk	1288983	1289600	0	-0.132955	-0.556645	-0.136112	0.27232	-0.0752323	-0.290804	-0.202904	0.216125	0.204081	-0.505507	0	-0.25082	0
BW25113_4573	insZ	1290596	1290778	0.374396	-0.111273	0	-0.370132	0	0.0264163	-0.120375	-0.18351	0.0624239	0.0364885	0.0511069	0.13054	-0.111133	0
BW25113_1241	adhE	1290902	1293577	0	0	0	0	0	0	0	0	0	0	0	0	0	0
BW25113_1242	ychE	1294054	1294701	0	0	0	0	0	0	0	0	0	0	0	0	0	0
BW25113_1243	oppA	1295439	1297070	-1.65067	-2.02497	0	0	-0.120925	-0.427171	0	0	0.025091	0.222392	0.287943	0.281272	0.853159	1.50018
BW25113_1244	oppB	1297156	1298076	0.405142	0.8798	0.0772737	0.156398	-0.423166	-0.12696	-1.25112	-0.644057	0.0382038	0.282497	0.334988	0.432423	-0.236497	-0.449738
BW25113_1245	oppC	1298091	1298999	0.81718	0.193055	0	0	0	0.0796428	0	0.112526	0	0	0.00889357	0	1.05678	0.792636
BW25113_1246	oppD	1299011	1300024	0.788548	0	-0.361638	-0.638575	0.263649	0.0797696	0	0	0.00216907	0	0	-0.116864	0	0
BW25113_1247	oppF	1300021	1301025	0.62483	0.83381	1.2663	1.00879	0	-0.368231	0.695024	0.793755	-0.0467136	-0.0409729	0.679373	0.504233	1.20034	1.07033
BW25113_1248	yciU	1301078	1301407	0	0	0	0	0	0	1.45592	0.541005	0	-0.11197	0	0	0	0.529926
BW25113_1249	clsA	1301442	1302902	2.8883	1.74642	1.44923	2.11101	0.829557	0	0.53219	0.978228	0.252551	0.0169742	0.795919	0.738657	1.40592	0.775612
BW25113_4595	yciY	1303045	1303218	0	0	0	0	0.337869	0.619869	0	0	0.204542	0.0610174	0.0211807	0	0.178656	0.0711414
BW25113_1250	kch	1303273	1304526	0	0	-0.357417	0	0	0	0	-0.957185	0	0	0	0	-0.98394	0
BW25113_1251	yciI	1304826	1305122	-0.466806	-1.21452	-0.346747	-0.264505	0.362736	0	-1.21007	-0.218015	0	0.0560605	0.368923	0.463845	0	-0.887938
BW25113_1252	tonB	1305346	1306065	0	-0.368596	0	0	0.456926	0.238491	-0.0677356	-0.184287	0	0	0.361194	0.540523	-0.293562	0
BW25113_1253	yciA	1306105	1306503	0.0618408	-0.284123	0.084877	0	0	0	0	0	-0.0855399	-0.0334611	0	0	0	-0.0818359
BW25113_1254	yciB	1306608	1307147	0	0	0.564144	0.498208	0	0	0	-0.200506	-0.0862156	-0.141464	0.51231	0.48531	0	-0.0915066
BW25113_1255	yciC	1307177	1307920	5.83726	5.92215	4.10425	4.44095	0.29086	0.846268	0.12371	0.58062	-0.118838	-0.0518533	0.133316	0.480854	0.128661	0.116351
BW25113_1256	ompW	1308277	1308915	0	0	0.74633	0	0	0	-0.248973	0	-0.339444	-0.116722	0	0	0.932692	0.226732
BW25113_1257	yciE	1308975	1309481	0	0	0.647128	0.301886	-0.329597	0	-0.130676	-0.191316	0	0	0	0	0	0.0491419
BW25113_1258	yciF	1309527	1310027	0	0.0735365	-0.16701	0.352927	-0.0594953	0.0048567	0	-0.014716	0	0	-0.850158	-0.518941	0	0
BW25113_1259	yciG	1310113	1310292	0.425504	0.771195	0	0.154604	-0.040486	0	0.125123	0.412041	-0.140896	-0.145706	-0.20094	-0.220581	-0.778667	-0.105452
BW25113_1260	trpA	1310673	1311479	-0.0786837	0	0.0151937	0	0.0871524	0.288261	0	0.54625	0	-0.0999434	0.0206796	0	0	-0.125492
BW25113_1261	trpB	1311479	1312672	0.156695	-0.362861	0	0.0551432	0.411984	0.169211	0.467279	0	0.190272	-0.114482	0.346994	0.419359	0.17094	-0.0306663
BW25113_1262	trpC	1312684	1314045	0.107143	-0.494371	-0.014921	-0.0512502	0.487672	0.510993	1.13862	0.0444921	0	-0.00139611	-0.380018	-0.213911	-0.152433	-0.531632
BW25113_1263	trpD	1314046	1315641	-0.240338	0.343807	-0.0449842	-0.682981	0	-0.331846	0.0525659	0.0674187	0.0282019	0.0921467	-0.52759	-0.0840347	0.519626	0.581351
BW25113_1264	trpE	1315641	1317203	0.296343	0.436988	0	0	0	0	0.191935	0.244738	0	0	0.538618	-0.0583703	0	0
BW25113_1265	trpL	1317295	1317339	0	0	0.564296	0.384605	0.946907	0.426739	0	0	0.140258	0.130754	0.0627097	0.196834	-0.235598	0.342989
BW25113_1266	yciV	1317477	1318358	0.796469	0.838436	0	0	0	0	0.209803	0.312833	0	0	0	0	-0.10473	0
BW25113_1267	yciO	1318355	1318975	0.0910563	0	-0.17191	0.120279	0.484351	0.65452	0.497966	1.16406	0.0105413	0	0.56788	0.753601	-0.120047	0.0313681
BW25113_1268	yciQ	1319003	1320898	0.369026	-0.659189	-0.0475716	-0.480418	0.281448	-0.109521	0	-0.640423	0.0247317	0.00831028	0	-0.145989	0.0298141	-0.155917
BW25113_1269	rluB	1321109	1321984	0	-0.0828193	-0.426215	0	1.34035	0.8026	0	-0.0340141	0	-0.115932	0	0	0.325744	0.798036
BW25113_1270	btuR	1322024	1322614	0.150868	-0.139419	0	0.498198	0	0.0437829	-0.117482	-0.332978	-0.10968	-0.00466142	0	0	0	0
BW25113_1271	yciK	1322611	1323369	0.175771	0.607515	0.223879	-0.741789	0	0.366021	2.64731	1.96666	0	0	1.2896	1.42912	0.534784	0
BW25113_1272	sohB	1323589	1324638	1.40567	0.819245	0.306529	0	0	0	0.968412	0	0	0.0974764	0	0.102059	1.52771	1.3641
BW25113_1273	yciN	1324674	1324925	0	0.536912	0.724119	0.115782	0.60198	0.571014	0.23994	0	0.256913	0.159907	0.448226	0.490791	0.243221	0.309904
BW25113_1274	topA	1325305	1327902	0	0	0	0	0	0	0	0	0	0	0	0	0	0
BW25113_1275	cysB	1328112	1329086	-0.557097	0.214973	-0.00908607	-0.222948	-0.789895	0.586668	1.00067	0.192722	-0.284206	-0.366285	-1.0783	-0.406297	0.0794345	0.612049
BW25113_4522	ymiA	1329381	1329545	0	-0.252403	0.21945	0	-0.0494183	-0.0103341	-0.0418249	-0.199161	-0.0231484	0.0694511	0.0228057	-0.158762	-0.277344	0
BW25113_4523	yciX	1329548	1329715	0	0	0	0	0	0	0	0	0	0	0	0	0	0
BW25113_1276	acnA	1330088	1332763	-0.560216	0.0280144	0	0	1.74091	-0.565334	0	0	0.373014	0.228624	1.39232	-0.10188	-1.25873	-0.348676
BW25113_1277	ribA	1332827	1333417	-0.137257	-0.542098	0	0	-0.830941	-0.175716	-0.0172416	-0.123579	-0.0597705	-0.224687	0.249997	0.257755	1.05244	-0.0692897
BW25113_1278	pgpB	1333587	1334351	-0.682053	-0.994056	-0.471672	-0.150805	0	0.263061	-0.825928	-0.669683	0.0987218	0	0	0	-0.0922959	-1.24448
BW25113_1279	yciS	1334500	1334808	0	0	0	0	0	0	0	0	0	0	0	-0.406887	0	0
BW25113_1280	yciM	1334815	1335984	0	0	0	0	0	0	0	0	0	0	0	0	0	0
BW25113_1281	pyrF	1336178	1336915	0	0	1.154	0.447459	-0.023459	1.25526	-1.00625	-2.32193	0.117228	-0.599107	0	0.13355	0	-0.659326
BW25113_1282	yciH	1336915	1337241	1.13132	0.808656	0	0	0.31713	0	0	0	0.305199	0	0	0	-0.984422	0
BW25113_1283	osmB	1337367	1337585	0	0	0	0	0	0	0	0	0	0	0	0	0	0
BW25113_1284	yciT	1337854	1338603	0	0	0	0	0	0	0	0	0	0	1.45943	1.41665	0	0
BW25113_4596	yciZ	1338693	1338866	0.475781	0	0.0785713	-0.0151994	0.82882	0.624491	-0.545465	-0.638753	0.30842	0.272305	0.0133332	-0.310151	0.158354	-0.00408854
BW25113_1285	gmr	1339014	1340999	0	1.86757	0	0	0	0	0	0	0	0	-0.572417	-0.928968	0	-1.18539
BW25113_4672	ymiB	1341053	1341157	0.707649	0.842258	0.167942	-0.819858	0.101917	-0.683606	0.463486	0.188474	0.0613487	-0.0974801	0	-0.242533	-0.518474	0.249997
BW25113_1286	rnb	1341235	1343169	0.401193	3.68859	0	0	2.24386	0.454566	0	0	0.00306467	0.264248	0.584963	-0.909235	0	0
BW25113_1287	yciW	1343237	1344364	-0.836801	-1.21169	0.391349	0.879927	0	0.471191	-0.425332	-1.15605	-0.0506745	-0.403423	-0.89933	-0.308564	0	0
BW25113_1288	fabI	1344508	1345296	0	0.34325	0	0	0.244295	0.464558	0.463761	-0.199077	0.0318975	0.0779266	0.564415	1.32185	0.78345	1.11884
BW25113_1289	ycjD	1345664	1346017	0	0.212315	0	0.557318	0.731673	0.139269	0.412598	0.317754	0	0.245525	0	0	1.72557	0.104853
BW25113_1290	sapF	1346085	1346891	0.328045	0.712221	-0.283881	0	0	0	0	0	0	0	-0.0647593	-0.14066	0	0.103161
BW25113_1291	sapD	1346893	1347885	0.541117	0	-0.269331	-0.143023	-0.316392	-0.115627	0.463218	-0.125179	0.191849	0.0485856	0.144014	0	0.292854	0.66511
BW25113_1292	sapC	1347885	1348775	0	-0.695751	0.326491	0.0506138	0	-0.0998345	-0.0357534	0.509635	0.0230767	0	0	0.325676	0	0
BW25113_1293	sapB	1348762	1349727	0.978836	0.433497	0.275221	-0.0233571	-0.467624	-0.49195	0.274024	0	0.0718398	0.00921174	-0.714158	-0.0502721	-0.152635	0.153156
BW25113_1294	sapA	1349724	1351367	-0.0138886	0.253516	0	0.286934	-0.24612	0	-0.055993	0.403706	-0.147073	0	-0.0280414	-0.137276	0	-0.250039
BW25113_1295	ymjA	1351680	1351925	-0.784948	-0.55948	0.295264	0	-0.093305	0.10779	0.0302863	0	0	-0.0700379	0.830783	0.187169	-0.617633	-0.0723285
BW25113_1296	puuP	1352059	1353444	0.19524	0.0980216	0.361477	0.745249	-1.01669	-0.577104	0.394805	0.109411	-0.259405	0.0504741	0.864258	1.27683	0.175982	0.501078
BW25113_1297	puuA	1353747	1355165	0	0	0	0	0	0	0	-0.337911	-0.330156	-0.33086	0.909235	1	0.559427	0.884523
BW25113_1298	puuD	1355377	1356141	0	0	-0.590586	-0.486113	-0.478918	-1.0143	0.27394	0	0	0.162368	0.177256	0	0	0
BW25113_1299	puuR	1356168	1356725	-0.607638	-0.955015	-0.30522	-0.183346	-0.229134	0	-0.287299	-0.768994	-0.0175753	0	0.0906479	-0.210671	-0.442691	-0.714796
BW25113_1300	puuC	1357000	1358487	-0.359337	-1.11768	0	0	-1.43558	-1.74183	-0.911337	0.942909	0.524324	0.450323	-1.1426	-0.0518389	-1.28011	-0.955013
BW25113_1301	puuB	1358489	1359769	-0.386814	-0.0967758	0.415611	0.149314	-0.00317081	0	-0.131969	-1.14973	0.110453	-0.21059	0.215023	0.0693088	-0.325468	0
BW25113_1302	puuE	1359807	1361072	0.646422	0.124418	0.175261	-0.732249	-0.24701	0.794412	0	-0.0946134	-0.00543876	-0.159605	0.714268	0.874747	0	0.0735535
BW25113_1303	pspF	1361192	1362169	0	0	0.661684	0.358726	0	0.594343	-0.317046	-0.147868	-0.0539288	0	0.045807	0	0.228329	0
BW25113_1304	pspA	1362336	1363004	0.269395	0	0.576813	0.488741	0	0	0	0	0.146189	0.133872	0	0.0776573	0.356424	0
BW25113_1305	pspB	1363058	1363282	0	-1.07786	0	0	-0.35507	-0.0982015	0	0	0	0	-0.0557992	0	0	0.231905
BW25113_1306	pspC	1363282	1363641	0	0	0.436019	0.309269	0	-0.869429	-0.242966	0	0	0	-0.0843197	0	0	0
BW25113_1307	pspD	1363650	1363871	0	-0.0510831	-0.00420754	0	-0.111652	0	-0.190111	-0.649092	0	0.17296	0	0	0.195081	0.151688
BW25113_1308	pspE	1363946	1364260	-0.240764	0	-0.356392	-0.44887	0	0	0	0	-0.0280069	0	0.38371	0.266648	0	0
BW25113_1309	ycjM	1364473	1366152	0.100705	-0.615267	0	0	0.203845	-0.394883	-1.33357	-0.271809	-0.25238	0.0296964	0	-0.367344	0	0
BW25113_1310	ycjN	1366166	1367458	0.172286	0.475954	0.470986	0.959255	0.328947	-0.0833058	-0.592995	-0.159557	-0.0804527	0.0293012	0.345514	-0.80937	-0.277913	-0.127928
BW25113_1311	ycjO	1367479	1368360	0	0	-0.206165	-0.487308	0.0230309	-0.783974	0.275824	-0.0817906	-0.0300536	-0.00657138	1.89418	0	0	0.366995
BW25113_1312	ycjP	1368347	1369189	0.0737431	1.36954	-0.0670709	0.253795	-0.455663	-0.169675	0.543207	-0.232543	0.0193904	-0.0944759	0	0.739132	-0.811245	0
BW25113_1313	ycjQ	1369220	1370272	0.0346534	0	-0.451627	0	0	0.371821	-0.825135	0	0	0	0.0449431	0	-0.0425838	-0.347267
BW25113_1314	ycjR	1370291	1371079	1.67434	0.95029	0	-0.46068	0.617906	0.530144	0.347716	0.327492	0.217051	-0.0311824	-0.923004	-0.332239	-0.119567	0
BW25113_1315	ycjS	1371089	1372144	0.211488	0.37511	0.123181	0.00216978	0.182044	-0.200948	-0.288552	-0.0635044	-0.0374873	-0.11475	-0.551358	-0.173374	0.739593	0.346789
BW25113_1316	ycjT	1372141	1374408	0	0.326117	0.430365	0	-0.119205	-0.998614	0.112363	0.210965	0.156516	0.0111151	0.159403	0.474478	-1.37798	0.821919
BW25113_1317	ycjU	1374405	1375064	-1.26171	-0.282171	0	-0.326821	0.238323	0	-0.0464669	-0.271508	0.133262	0	0.0706904	0.0729762	0	0
BW25113_4524	ycjV	1375078	1376034	0	-0.0394689	-0.150639	1.32115	-0.196817	-0.0504907	0	0.0401901	0	0.0335681	0.280346	0.378536	0	0.0832923
BW25113_1319	ompG	1376204	1377109	-1.22076	0.719	0.158783	0	-0.225879	-0.42231	0	0	-0.0298913	0.174901	0	-0.0460848	0.0377187	0
BW25113_1320	ycjW	1377220	1378218	-0.176305	0	-0.148308	-0.540408	0	-0.341418	-0.43641	-0.383996	-0.00499695	0.0321304	-0.16809	-0.207014	-0.68946	-1.41346
BW25113_1321	ycjX	1378374	1379771	-0.143217	-0.364878	0.193789	-0.31148	-0.224171	-0.355321	0	-0.585061	0	0.213212	0.18141	0.0535481	0.111614	0.035396
BW25113_1322	ycjF	1379768	1380829	0.13213	0	-0.297947	-0.692869	0.0456877	0.456434	0.119292	-0.145871	0.309597	0.157202	1.1128	0.750952	0.330317	0.915063
BW25113_1323	tyrR	1380977	1382518	-1.36614	-0.864451	-1.1783	-0.726656	0.220404	0.603114	-0.853764	-1.07319	0.195199	-0.0669266	0.0122801	0.226556	-0.769173	-0.728067
BW25113_1324	tpx	1382562	1383068	-0.475107	-1.19586	0	0	0.719568	0.0559475	-0.107611	-0.375681	0	0	0.327097	0.586033	0.346296	-0.0789109
BW25113_1325	ycjG	1383187	1384152	0	0	-0.116586	0	0	0	0	0	0.0415694	0.0680153	0	0	-0.0816109	0
BW25113_1326	mpaA	1384127	1384855	1.50567	0	0	0.183041	0	0	0.0841784	0.663361	0	0	0.426485	0.146663	0.249092	0.0415963
BW25113_4525	ymjC	1384982	1385119	0	0	0.0146699	0	0	0.305551	0.226588	0.010092	0	0	0	0	0	0
BW25113_4673	ymjD	1385125	1385190	0	0	0	0.1111	0	0	0	0	0.141611	0.0864808	0	0.151754	0	0.663234
BW25113_1327	ycjY	1385190	1386110	0.452974	-0.536914	0	0	0.551117	0.596726	-0.026756	0	0	0.107443	0	0	0	0
BW25113_1328	pgrR	1386248	1387147	0	-0.0448404	0.548765	-0.158347	0	0	-0.0849564	0.40858	-0.0542971	0	0.483503	0.448158	-0.442421	-0.0292266
BW25113_1329	mppA	1387484	1389097	-1.26754	-2.21926	-1.00015	-1.02931	-0.426609	0	-1.51596	-1.20629	-0.00386011	-0.164403	0.0667823	0.494301	0.0621855	-0.679531
BW25113_1330	ynaI	1389148	1390179	-0.724784	0	0	-0.126807	0.281133	0.767368	0	-0.90276	0	0	-0.193135	-0.91878	-1.32193	-0.317301
BW25113_1331	insH1	1390333	1391349	-0.128699	0	-0.256105	-0.0488049	0	-0.489221	-0.412844	-0.169292	0.105015	0.0614422	-0.224616	0	0	-0.332859
BW25113_1332	ynaJ	1391622	1391879	0	-0.164618	0	0	-0.905227	-0.0673521	0	-0.131141	-0.0397823	-0.13589	0	0	-0.315512	0
BW25113_1333	uspE	1391929	1392879	0	0	-0.0606624	0	0.532231	-0.693785	0.0858329	0	-0.574753	0	0	-0.161313	0.113145	0
BW25113_1334	fnr	1393031	1393783	-1.57932	-2.13812	0	0	0.753994	0.447747	-0.301782	-0.712257	-0.940472	-0.471553	1.72838	0	-0.0868517	-0.967607
BW25113_1335	ogt	1393978	1394493	0	0	-0.371363	-1.00326	0	0	0	-0.226261	-0.0145997	-0.0538416	0	1.68473	0	-0.290407
BW25113_1336	abgT	1394504	1396030	1.25051	1.45446	2.01439	1.61271	0	0	0.34909	0.790696	0.236534	0.0520257	5.76349	0.0840615	0.103362	0.617179
BW25113_1337	abgB	1396067	1397512	0	0	3.2365	-0.0345572	0.573185	0.266939	0	0	0.121767	0.337273	0.0093987	-0.899836	0.261162	-0.413743
BW25113_1338	abgA	1397512	1398822	0	0	-0.0141414	-0.00490555	1.97729	0.378564	-0.792296	0.364454	-0.0905706	-0.0313617	0.48665	-0.422585	-0.269037	0.456603
BW25113_1339	abgR	1398998	1399906	-1.02285	0	0.138295	0.286531	-0.156101	-0.462348	-0.0108621	0.229115	0	0.0884989	0	0	0.192422	-0.213495
BW25113_4426	mcaS	1399913	1400008	0	-0.847461	0.498053	0	0	0	0	0	0	0	0.311181	0.172545	0.0740006	0
BW25113_1340	smrA	1400236	1400799	0.263272	0	0	0	0	0	0.792133	0.603173	-0.123921	-0.0265079	0.372929	0.476829	0	0.0506762
BW25113_1341	ydaM	1400820	1402052	1.76441	-0.298444	0	-0.493973	-0.398141	-0.277253	0	0	0	0	0.245805	0.722198	-0.420853	0.590881
BW25113_1342	ydaN	1402307	1403290	0.492745	0	-0.0316288	-0.0245785	0	0.0510911	-0.363464	0	0.270179	0.329443	-0.0686726	-0.708706	0.431027	0
BW25113_4699	fnrS	1403386	1403507	0	1.0293	-0.217823	0	-0.344265	-0.0407044	0	0	0.0303898	0	-0.399879	-0.0399121	0.233777	0.457205
BW25113_1343	dbpA	1403768	1405141	-0.326663	0.0211865	0	-0.652077	-0.0323522	-0.64216	1.26785	1.08967	0.0673376	-0.0188845	0	0.335435	-0.239024	0.676125
BW25113_1344	ttcA	1405270	1406205	0	0	-0.419952	0.595902	0.760812	1.45457	0	0	-0.822906	0.366128	1.80735	1.89812	0	0
BW25113_1345	intR	1406257	1407492	1.4988	0	0.189139	0	0	0	0.158	0	0.73438	0.176151	0.296915	-0.0465608	0	0
BW25113_1346	ydaQ	1407494	1407709	0	-0.276871	0	0	0	-0.205553	0	0	0	0.0364664	0	0.121969	0	-1.01203
BW25113_1347	rcbA	1407788	1407997	0	0	0	0	-0.428255	0	0	-0.989384	0	0	-0.0472166	0	-0.14285	0
BW25113_1348	ralR	1407990	1408184	-0.199432	0	-0.0668792	-0.68057	0	0	-0.622093	0	0	0	0	0	-0.574911	0
BW25113_1349	recT	1408241	1409050	-0.894393	1.86369	-0.343915	-0.315875	0.514117	0.666639	-0.680673	0.603848	-0.125139	-0.0704252	3.51591	-0.287363	-0.659615	-0.26732
BW25113_1350	recE	1409043	1411643	0	0	0	0	0	0	0	0	0	0	0	0	0	0
BW25113_1351	racC	1411745	1412020	0.564753	0.461202	0	0	-0.238862	0	-0.00224696	-0.00911876	0.0220608	-0.0471042	0	1.55674	0.0831252	0
BW25113_4526	ydaE	1412095	1412265	0.649565	0.517198	0.243715	0.0381384	0	-0.249226	0.485575	0.384267	0.0284036	0.107443	0	0	0.612571	0.249899
BW25113_1352	kilR	1412265	1412486	0	0	0	-0.224547	0	-0.362828	0	0	0	0	0	0	-0.0202921	-0.137334
BW25113_1353	sieB	1412928	1413416	0	0	0	0	0.631463	0	-0.0101064	0	0	0	0	0	0	0
BW25113_4527	ydaF	1413413	1413568	0	0	0	0	0	0	0	0	0	0	0.585425	0	0	0
BW25113_1355	ydaG	1413579	1413713	0	-0.594794	0	0	-0.0325033	0.436807	-0.0532722	0	-0.136172	0	0	0	0.079894	-1.40733
BW25113_1356	racR	1414022	1414498	0	1.53343	-0.214185	0.39057	0	0	0.427482	0.222943	0	0	1.15197	0.889203	0	0
BW25113_1357	ydaS	1414622	1414918	0	0	0	0.409535	0	0.0338485	0	0	0.0668819	0.00739429	0	0	0	-0.488112
BW25113_1358	ydaT	1414941	1415363	-0.953067	0	0	0	-1.23134	-0.285954	0	0	0	-0.0355718	0	0	0.113983	0
BW25113_1359	ydaU	1415376	1416233	0	0	-0.0687321	0	0	0	0	0	0	-0.0297242	0	0	0	0
BW25113_1360	ydaV	1416240	1416986	-0.141796	-1.49862	-0.946693	-1.45066	0	0	-1.36667	-0.856336	-0.163432	-0.199246	0	0.509975	0.23394	-2.32698
BW25113_1361	ydaW	1416958	1417457	0	-0.420385	-0.315426	2.46186	0.608809	1.30256	0	0	0	-0.0290623	0.87459	0.267043	0.263034	0.325095
BW25113_1362	rzpR	1417458	1417901	-0.360532	0	-0.352962	0	0	0	-0.547741	-0.766804	0	0	0	0	0	0
BW25113_4528	rzoR	1417657	1417842	0	0	0	0	0	0	0	0	-0.00903201	0	0	-0.0238334	0	0
BW25113_1363	trkG	1418039	1419496	3.50252	-0.485795	0	0	-0.951906	-1.25815	0	0	-0.104003	0.0108185	-0.533693	-0.58196	-1.8147	-0.167673
BW25113_1365	ynaK	1419634	1419897	0.860795	0.318305	-0.0925064	0.0364013	0	0	-0.547888	-0.0785975	-0.0271089	-0.166982	0	-0.698102	0	-0.242908
BW25113_1366	ydaY	1419887	1420339	0.0440711	0	-0.235911	0.0876907	-0.475178	-0.598607	0	-0.126697	-0.0416983	0	-0.686425	0	0.0814565	0
BW25113_1368	tmpR	1420711	1421643	0	-0.0484293	0.0404356	0.0410325	-0.49097	-0.00856821	0	-0.178484	0.0642257	0.101391	0	0	-0.0141747	-0.641227
BW25113_4570	lomR	1421646	1421855	0.153496	0	0	0	0	-0.269928	-0.0183632	-0.0262143	0	0	-0.320328	0	0	-0.0404387
BW25113_1370	insH1	1422003	1422983	0	0.166622	0	0	0	0	0	0	-0.0391459	0	0	0.075964	-0.271626	0
BW25113_4570	lomR	1423052	1423241	0.272894	0	-0.0452072	-0.00364249	0	0.0642928	-0.403286	0	0	0.0904601	-0.108125	-0.0184873	-0.146841	-0.167929
BW25113_1372	stfR	1423306	1426668	0	0	0	0	0	0	0	0	0	0	0	0	0	0
BW25113_1373	tfaR	1426668	1427243	0.456858	-2.61788	4.55848	-0.197555	-0.446846	-0.116976	0	-0.410186	0.0910799	0.0769247	0.133263	0	0.22433	0.410591
BW25113_1374	pinR	1427341	1427931	0	0	0	0	-0.363883	0	-0.56257	0	0	0	0	0	0	0
BW25113_1375	ynaE	1428248	1428481	-0.610257	0	0	0	0	0	0	0	0	0	0	-0.164732	0	-0.0655874
BW25113_4638	ttcC	1429215	1429265	0	0	0	0	0.878318	1.36951	0	-0.314089	-0.218929	0.0402702	0	0	0	0
BW25113_1376	uspF	1429442	1429876	0	-0.740203	0	0	0	0	-1.16369	-0.0465696	0	0	1.01511	-0.0731874	0.0569946	-0.0240483
BW25113_1377	ompN	1430017	1431150	1.94975	1.23487	-0.425726	0	-0.205377	0	0	-0.171579	0	-0.00693922	0.22987	-0.628823	0	-0.570865
BW25113_4427	micC	1431378	1431486	0	0	-0.0982289	-0.721195	-0.0988356	-0.66341	-0.880677	-0.395796	-0.0429152	-0.135102	0.831782	0.0565524	-0.255962	-0.460802
BW25113_1378	pfo	1431517	1435041	0	0	0	0	0	0	0	0	0	0	0	0	0	0
BW25113_4529	ydbJ	1435315	1435581	0.651356	0.553889	0	0.511677	0.764953	0.231611	0	-0.015149	-0.0454162	0.00800228	0.456055	0.19762	0	-0.0921841
BW25113_1379	hslJ	1435578	1436000	0	0.161657	0.247331	0	0	0	1.04548	0.73837	-0.0387757	0.110083	0	0	0	0
BW25113_1380	ldhA	1436111	1437100	3.06723	1.11198	-0.0974026	0.205505	1.46538	0.385158	0.13998	0.120289	0.00882377	0.202045	0.758089	0.268333	1.68339	1.38593
BW25113_1381	ydbH	1437308	1439947	0	0	-0.829514	0.0648511	0.53842	-2.08975	-1.32059	-2.16531	0.494576	-0.427421	0.652077	0.742842	0	0
BW25113_1382	ynbE	1439944	1440129	1.07494	0.526891	0	0.225606	0	0.186651	0	-0.0559274	0.234769	0	0.00331038	0	0	0.0129591
BW25113_1383	ydbL	1440137	1440463	0	0.61492	0.333715	0	1.19697	0	0	0	0	-0.0106909	0	-0.157609	0.36147	0
BW25113_1384	feaR	1440635	1441540	0	0	0.668279	-0.0671142	0	0.0778916	0.448554	0.126655	0	0.112646	-0.360375	-0.112	0	-0.192276
BW25113_1385	feaB	1441776	1443275	-0.730935	-1.16175	-0.49373	0.404891	-0.135414	0.731589	-0.481212	-0.0647591	0.0994916	-0.0474436	-0.421225	-0.692114	-0.604144	0.282937
BW25113_1386	tynA	1443333	1445606	1.84918	0.189478	3.66084	-0.269266	0	0	0	0	0.440128	0.600593	-0.698998	-0.608232	-0.485427	-0.312335
BW25113_1387	paaZ	1445854	1447899	-0.274492	-0.614067	-0.0870106	-0.10721	0.479803	0.0141993	-1.57491	0.568843	0.111839	0.263893	0.580577	0.758637	0.671085	0.14596
BW25113_1388	paaA	1448184	1449113	0	0	-0.124923	0.0124193	0	-0.0940839	0.356839	-0.0303893	0	0	0.174587	0	0	0
BW25113_1389	paaB	1449125	1449412	0.519165	0.116848	0	0	0.416586	0	0	0.0318185	-0.0764813	-0.0739672	0	0	0.316789	0.327861
BW25113_1390	paaC	1449421	1450167	0	-0.539869	0.484384	0	0	-0.0141481	0	0	0.0685357	0	0	0.393806	0	0
BW25113_1391	paaD	1450182	1450679	0	0	0	0.521382	-0.42967	-0.552062	0	-0.263282	0	0.152786	0	0	0	0
BW25113_1392	paaE	1450687	1451757	0.330335	-0.357334	0.495435	0.230108	0.548509	0	0.384012	0.133008	0	0.173075	-1.3783	-0.452667	0	0
BW25113_1393	paaF	1451754	1452521	0.417552	0.577493	0	-0.103968	0	0	0	0.0896786	0	0	-0.0803748	0	1.05895	0.521921
BW25113_1394	paaG	1452521	1453309	-0.227725	0	0	0	0.153325	0.307898	0.15233	0.27229	0.0453725	0.0521599	0.314708	0.633738	0.310867	0.489126
BW25113_1395	paaH	1453311	1454738	0.183016	0.264197	0.0898672	0.330087	-0.665056	-0.0194641	0.0688778	0.339838	0.148367	0.0289199	0.0295751	0.159165	-0.32054	-0.103517
BW25113_1396	paaI	1454728	1455150	-0.0202291	-0.224832	0	0	0.13417	0	0.231793	0.0390909	0.0782453	0.0932778	0.814386	0	0	-0.0220623
BW25113_1397	paaJ	1455150	1456355	-0.337951	-0.439057	0.213579	0.18186	0	0.313773	0.0329678	0.138332	0.154135	0.0914923	0.639168	0.15912	-0.0999461	-0.131483
BW25113_1398	paaK	1456382	1457695	0.36079	-0.20874	-0.386571	-0.160224	0.0503142	-0.140861	0.298454	0.0733684	0	-0.0173803	3.54334	-0.663984	1.33162	-0.343283
BW25113_1399	paaX	1457796	1458746	-0.841376	-0.192841	0	0	-0.12445	-0.552637	-1.05966	-0.187399	0	-0.232444	-0.378018	-0.167602	-0.731399	-0.250784
BW25113_1400	paaY	1458728	1459318	-0.590872	-0.160653	-0.269256	-0.739024	0	0	-0.415835	-0.236701	-0.0541106	-0.0405171	0	0	-0.551377	-0.833642
BW25113_4674	ynbG	1459422	1459487	0	0	-0.00146057	0	-0.0715782	0	0	-0.559956	-0.102275	0	-0.326472	-0.617563	0	0
BW25113_4492	ydbA	1459649	1462161	-0.274207	1.05316	0	0	0	0	0.695045	0	-0.0889517	-0.104763	-0.556488	-1.17463	-0.787592	-0.462496
BW25113_1402	insD1	1462178	1463083	0	0	0	0	0	0	0	0	0	0	0	0	0	0
BW25113_1403	insC1	1463041	1463406	0	0	0	0	0	0	0	0	0	0	0	0	0	0
BW25113_4492	ydbA	1463498	1463550	-0.192916	0.0235803	-0.33653	0.304855	0	0	0.221558	0.49084	0.473681	0.44859	1.5119	1.60266	-0.61891	-1.29381
BW25113_1404	insI1	1463615	1464766	0	0	0	0	0	0	0	0	0	0	0	0	0	0
BW25113_4492	ydbA	1464774	1468270	0	0	0	0	0	0	0	0	0	0	0	0	0	0
BW25113_1406	ydbC	1468478	1469338	-1.1629	-1.01579	-0.643745	-0.769608	-0.919591	-0.706947	-0.507297	-0.702986	-0.082277	-0.123192	-0.460513	-0.225	-0.871999	-0.148785
BW25113_1407	ydbD	1469401	1471707	0	1.33548	0	0	0.167977	0.896087	1.32678	0	0.233981	0.150172	-1.11115	-2.39931	-0.269872	-0.557888
BW25113_1408	ynbA	1471878	1472483	1.85788	0.216564	-0.355622	1.11787	-0.187628	0.253216	-0.14254	-0.495678	0.14548	0	0	-0.206035	-0.0742204	0.424951
BW25113_1409	ynbB	1472483	1473379	1.06308	0.590399	0	0	-0.356342	0	-0.0708115	0	0	-0.0258654	-0.303736	-0.129236	-0.196564	0.279676
BW25113_1410	ynbC	1473395	1475152	0	0	0.215423	2.21759	0	1.47213	-0.374461	0	0	0.0914539	-1.12581	-0.887709	-0.158952	-0.269189
BW25113_1411	ynbD	1475166	1476458	0.547696	0	0	-0.425933	-0.128216	-0.336969	0.338594	-0.276681	0.370416	0.136046	0	0	-0.244887	-0.590665
BW25113_1412	azoR	1476512	1477117	-0.353881	-1.41617	-0.656019	0	0.126701	0.165459	0	-0.0182176	0	0.0251124	-0.709814	-0.535483	0.551575	0.137848
BW25113_1413	hrpA	1477318	1481220	0	0	0	0	0	0	0	0	0	0	0	0	0	0
BW25113_1414	ydcF	1481492	1482292	-0.283496	1.06066	0.59259	0.345859	0	0.468521	0.594548	0.222127	0.236108	0.0530668	0.52507	0.201158	0.578261	0.640707
BW25113_1415	aldA	1482489	1483928	-0.77477	0.404167	-0.128587	0	0.522734	0.299141	0	-0.19753	0.0969405	0.148977	0.143181	0.301893	-0.211705	0.281952
BW25113_4493	gapC	1484221	1484970	0	-0.0843261	0	-0.863882	-0.0900104	-0.0714545	-1.12992	0.326119	-0.170453	-0.276277	0.590789	0.830936	0.0706825	-0.439691
BW25113_1418	cybB	1485159	1485689	0	-0.128584	0.18201	0	0	0.071654	0	0.0153213	0	0	0.240713	0.0869519	0	-0.195526
BW25113_4597	rydC	1485700	1485763	0	0.0155574	0	0	0	0	0	0	0	0	0	0	0	-0.0527486
BW25113_1419	ydcA	1485934	1486107	0	0.228464	0.41801	0	0.387924	0	0	0	0	0	0	0	-0.245599	0
BW25113_4428	hokB	1486179	1486328	0.102515	0	0	0	0	0	-0.387294	0	0.0377028	0	0	-0.0555353	-0.0255365	-0.371986
BW25113_1420	mokB	1486219	1486386	0	0	0	0	0	0	0	0	0	0	0	0	0	0
BW25113_4429	sokB	1486376	1486431	0.259221	0	0	0.453011	0	-0.230509	0	0.303612	0	0	0	0	0	-0.0428965
BW25113_1421	trg	1486727	1488367	-0.00311775	0	0	0	0.00707965	0	0.813646	0.317619	-0.289673	-0.122544	-0.963794	-1.45351	-0.761473	0
BW25113_1422	ydcI	1488405	1489328	0	1.32306	1.05106	0.883049	0.44577	0.786258	0.918969	1.25719	0	-0.199125	0	0	0.61214	1.56865
BW25113_1423	ydcJ	1489545	1490888	1.32097	0.613908	0.308251	-0.108072	-0.0957274	-0.769274	0.812412	0.484125	-0.0539601	-0.124089	-0.846087	-0.47863	1.15729	0
BW25113_1424	opgD	1491113	1492768	0	0	1.12367	-0.17393	-0.338441	0	0.446645	0	0.086703	0.133302	-0.12235	-0.231585	0.421007	0.398792
BW25113_1426	ydcH	1492908	1493132	-0.573142	-0.153916	0.326193	0	0	0.521778	0	0.0442169	0	0.0871394	0.458862	0.106464	0	0
BW25113_1427	rimL	1493195	1493734	0	-0.209018	0	0.457283	0	0	0.820869	0.622707	0	0.0552257	0.251075	0	0.0396741	0.114783
BW25113_1428	ydcK	1493726	1494706	-0.560629	0	-0.267036	0.416417	0.717912	0.301438	1.78462	0.510896	0.254154	0.158271	0	1.42468	0.23747	0.414401
BW25113_1429	tehA	1494830	1495822	-0.18802	-0.895223	0	0	0	-0.0752974	0	0	0.308132	0.11442	0.154317	0	0	0
BW25113_1430	tehB	1495819	1496412	0.399753	0	0	0	0.266537	-0.158574	0.0926903	0	0	0.0648733	0	0	-0.555322	-0.0195295
BW25113_1431	ydcL	1496714	1497382	0	-0.409132	-0.299208	-0.0936327	0.148748	-0.196796	-0.00352267	-0.0762267	-0.0707446	0.0447964	-0.252791	-0.195705	-0.0716024	-0.214681
BW25113_4578	insP	1497475	1497906	0.0920224	-0.174373	0	0	0	-0.166846	0	-0.222184	-0.0186179	0	0	0	0	0
BW25113_1432	insQ	1497974	1499122	0.737113	-0.0635554	0.0940511	0.077883	0	0	-0.665826	-0.140787	0.0400886	0.107124	-0.115955	-0.272524	0.249669	-0.11518
BW25113_1433	ydcO	1499162	1500337	0.12985	0.674227	0.925573	0.793507	-0.193255	0.0928754	-0.349633	0.122255	0.0330429	0.023821	-0.196308	-0.199557	0	-0.0126318
BW25113_1434	ydcN	1500429	1500965	0.283901	0.416263	0.052743	-0.30303	0.469367	0.268595	0.115558	-0.0622866	0.186756	0.295662	-0.231514	0	0.194194	-0.229285
BW25113_1435	ydcP	1501038	1502999	0	0	-0.218255	0	0	-0.638544	0	0	0.0529396	0	0	0	0	0.962525
BW25113_1436	yncJ	1503091	1503321	0.010682	0.11944	0	0.00335116	0	0	-0.232946	-0.136268	0	0	-0.0488418	0	0	0
BW25113_4532	hicA	1503543	1503719	0.119675	0	0.570435	0	0.249743	-0.182641	0	0	0.103015	0	0.0035292	0.380009	0.894387	0
BW25113_1438	hicB	1503765	1504181	0.854728	-0.338656	0	0.397949	0	0	0	0	0	0.123429	0	0	0	0.401469
BW25113_1439	ydcR	1504260	1505666	-0.0862752	-0.486056	0	-0.13364	0.419372	-0.265285	0.378094	0.185135	0.24043	0	-0.542679	-1.10306	0.346462	0
BW25113_1440	ydcS	1505911	1507056	-0.585932	-0.202063	0.673926	0.156674	0	0.0140493	0.606807	1.26559	0.170602	0.130013	0	0	0.0969829	0.00963472
BW25113_1441	ydcT	1507074	1508087	0	-0.614828	0.665834	0.259097	0	0	-0.0807725	-0.00382079	0.113327	0.201076	0.171528	-0.286051	0	-0.114335
BW25113_1442	ydcU	1508088	1509029	-0.497374	-0.0476369	-0.349732	0.145491	1.03107	0.277359	0	0.0127005	0.147082	0.0644628	0.285031	-0.143174	-0.295638	0.140488
BW25113_1443	ydcV	1509019	1509813	0	-0.168873	0	0	0.0399108	0.127107	0.174024	0	0	0.0215649	0.069149	0.140131	0	0.337764
BW25113_1444	patD	1509835	1511259	0	0	-0.0955221	0.527247	0.901605	0.883721	0.667237	0.458449	0.197367	0	0.301194	0	0.432095	0
BW25113_4598	yncL	1511356	1511451	0	0.144701	0	0	0	0	0	0	0	0.154196	0	0	0	0
BW25113_1445	ydcX	1511646	1511819	0.336241	0	0	0	0	0	0	0.0876313	0.031781	0	0	0	-0.0807272	0
BW25113_1446	ydcY	1511905	1512138	0	-0.228269	0.315814	0	0	0	0	0	0	0.0433009	0.171196	0.433146	0	0
BW25113_1447	ydcZ	1512139	1512588	0	0	0	-0.161981	0	-0.354056	0	0	-0.135877	0	0	0	0.0029222	0
BW25113_1448	mnaT	1512585	1513103	0	0	0	-0.086743	0	0	-0.679854	-0.0451271	0	-0.0469178	0.252115	0.14138	0.0147869	-0.24784
BW25113_1449	curA	1513284	1514321	0.710648	0.101886	0.396909	-0.0548267	0	0.254888	0	0.138508	0	-0.0413697	-0.0192426	-0.14569	0	0
BW25113_1450	mcbR	1514519	1515184	0.160603	0.470955	-0.289416	0.237702	-0.451075	-0.254953	0.434936	0.062847	0.189502	0	-0.40754	-0.490107	0.467437	0.376049
BW25113_1451	yncD	1515220	1517322	-0.000950533	0	-0.581328	-0.191005	0	0.641215	0.466088	-0.30277	0.0186471	-0.0233416	0.629906	0	0.247035	-0.40167
BW25113_1452	yncE	1517564	1518625	-1.00586	-0.894956	0	-0.217552	0.719206	1.18256	0	-0.429557	0.178217	-0.0617926	1.23597	0.959391	0.493008	-0.158619
BW25113_1453	ansP	1518738	1520237	0.527247	-0.354843	0.905084	-0.583902	-0.575989	-0.012339	0	0.536085	-0.245193	-0.225532	1.04922	0.885953	-0.11539	1.53163
BW25113_1454	yncG	1520504	1521121	0	0	0	0	0	0.13014	0.0717825	0	0	0.0797165	0.314994	0.0996366	0	0
BW25113_1455	yncH	1521197	1521409	1.17335	0.911463	0	0	0.0893084	-0.154831	0.0396473	0.0327577	0.0695506	0	0	0	0	0
BW25113_1456	rhsE	1522159	1524195	0	0.748243	0.328445	0.244417	-1.05476	-0.569485	0.344918	0.130326	-0.39124	-0.339664	-1.89915	-2.0748	0.700935	-0.374396
BW25113_1457	ydcD	1524179	1524661	1.18588	0	0	0	0	-0.0948223	-0.0459902	0	-0.0337165	-0.0706096	-0.777361	0	0	0
BW25113_1459	yncI	1524843	1525580	0	-1.20982	0.145489	-0.0205484	-0.143803	0	0	0	0	-0.0736358	0	-1.19752	-0.00639316	0.60252
BW25113_1460	ydcC	1526073	1527209	0.606774	0	0	-0.385633	-1.13833	-1.10058	-0.141942	-0.125194	0.0494428	0	0.0517781	0	-0.794052	-0.422958
BW25113_1461	pptA	1527309	1527542	0	0	0	0	0	0	0	0	0	0	0	0	0	0
BW25113_1462	yddH	1527539	1528108	0.171728	0.358464	0.719714	0.583491	0	0	0.525546	0	-0.246931	-0.347309	-1.18948	-0.462303	0	0.0930808
BW25113_1463	nhoA	1528281	1529126	-0.851265	-0.341037	0	0	1.10342	0.523683	0.971023	0.257362	0	0	-0.186035	-0.349624	-0.113296	0
BW25113_1464	yddE	1529222	1530115	0	0	0	-0.256163	0	0.27349	0	0	0.0635543	0.141646	-0.033329	-0.142564	0	0.411583
BW25113_1465	narV	1530194	1530874	1.25249	0.749394	-0.275733	0	0	0	0.549557	0.576763	0.0722181	0.00270672	0.425927	0.295244	-0.0274551	0.273061
BW25113_1466	narW	1530871	1531566	0.529359	0	0	-0.285811	-0.488376	-0.292707	0.0944889	0.0692602	0	-0.10055	0.104505	0.138852	0.451567	0
BW25113_1467	narY	1531566	1533110	0	-0.064854	0.0106498	0.567051	0.0478738	0	0.145949	0.328639	-0.0253644	0.0128278	0.738772	0.465128	0.481051	0.0891651
BW25113_1468	narZ	1533107	1536847	0	0	0	0	0	0	0	0	0	0	0	0	0	0
BW25113_1469	narU	1536929	1538317	0.958592	0.460393	-0.182141	1.47037	-0.0572116	-0.216065	0.241217	0.359457	-0.100024	-0.113947	0.477416	1.71129	-0.477143	0.0904083
BW25113_1471	yddK	1539021	1539971	1.20222	0.868336	0.174545	0.103292	-0.157113	-0.857271	0	-0.133862	0	-0.232803	0	0	0.441845	0.217565
BW25113_1472	yddL	1540007	1540285	0	0	0	0	-0.591675	-0.0824268	-0.28848	-0.103486	-0.142505	-0.00553669	-0.37477	-0.716121	0	0
BW25113_1473	yddG	1540545	1541426	-0.929671	-0.159177	-0.273069	-0.312588	-0.79206	-0.550914	-0.474584	-0.332207	-0.0733399	-0.186485	-0.267653	-0.475573	-0.870495	-0.482511
BW25113_1474	fdnG	1541658	1544705	0	0	0	0	0	0	0	0	0	0	0	0	0	0
BW25113_1475	fdnH	1544718	1545602	0.411746	-0.356851	-0.0567171	0.159487	0.320285	0.308166	0.338986	0.0265185	-0.0442515	-0.0379892	0.175952	0.212285	0	-0.433896
BW25113_1476	fdnI	1545595	1546248	0.0674894	0	0.0417791	0.320787	0	0	0	0.281732	-0.0349348	-0.0180802	0.0648008	0.0410331	0.416755	0.0954551
BW25113_1477	yddM	1546655	1546939	0	0	-0.235702	0	-0.196661	-0.124422	-0.0117299	0	0	0	-0.00484449	0	0.122193	0.0927074
BW25113_1478	adhP	1547085	1548095	-1.27342	-0.191186	0	0.342633	-0.354928	-0.214961	-0.39922	-0.212009	0.0258687	-0.0528141	-0.111261	-0.165875	-0.205043	0
BW25113_1479	maeA	1548229	1549926	0	0	0	0	-0.46158	1.5541	1.29956	-0.601082	-0.0714823	-0.0181036	0.0573332	1.1481	0	0
BW25113_1480	sra	1550083	1550220	-0.736725	-1.45126	-0.436239	-0.742314	0	0.402371	-0.0182517	0	-0.0582991	0.0129271	0	0.189345	-0.369467	0
BW25113_1481	bdm	1550322	1550537	0	0	0	0	0.689295	0.396679	-0.495962	-0.293911	0	0.139992	-0.372009	-0.229364	-0.165011	-0.17064
BW25113_1482	osmC	1550882	1551313	0.540615	0.444233	0.382464	0.0846797	0.104461	0	0	0	0	0	0	0	-0.00282303	-0.0539149
BW25113_1483	ddpF	1551369	1552295	0	0	0	0	0	0	0.598237	0.494806	0	0	0.181785	0.242177	0	0.17273
BW25113_1484	ddpD	1552288	1553274	0	-0.10417	0.045724	0.0536568	0.487896	0.214894	0	0	-0.0522557	0.153632	-0.17656	0	0	0.0672182
BW25113_1485	ddpC	1553271	1554167	1.46587	1.34607	0	-0.203829	0	0.28688	0	0	0	0	0.105408	0.489009	0.153063	-0.00254022
BW25113_1486	ddpB	1554164	1555186	0.417282	0.370226	0.514643	0.772862	0	0.604797	0.605276	0.0630727	0.259649	0	-0.208407	0.132359	0.188845	0.340685
BW25113_1487	ddpA	1555188	1556738	0	0	0.107443	0	-0.134389	0.309627	0.0519167	0.0718197	0.11318	0.0608899	0.502397	0.593163	0.0668353	-0.344924
BW25113_1488	ddpX	1556752	1557333	-0.466003	0.53862	0	0.0212082	-0.537843	0.037998	-0.314879	0.229974	0.0753358	0	-0.100658	-0.167119	0.0984863	0.243534
BW25113_1489	dosP	1557591	1559990	1.15886	-0.790344	0.196782	-0.509756	-1.10491	-0.618675	0	0	0.253201	0.222747	0.200697	0.291463	0.792405	0.339892
BW25113_1490	dosC	1560015	1561397	0.496865	-0.221711	-0.192777	-0.302877	0.460444	-0.616133	-0.246068	-0.12554	0.0319436	-0.234727	-0.0488247	-0.00993892	1.93406	-0.122935
BW25113_1491	yddW	1561761	1563080	0.910576	0.420803	-0.386571	0.866249	-0.705401	-1.12284	-0.989946	-1.08323	-0.273983	-0.0324173	-1.8888	-1.29804	-1.07994	-0.851163
BW25113_1492	gadC	1563211	1564746	0	0	0	0	0	0	0.439738	-0.875942	-0.0597979	0.143735	0	0	0	0
BW25113_1493	gadB	1564902	1566302	-0.553741	-0.91998	-0.646782	0.00281571	0.262399	-0.043847	0.00656986	-0.379154	-0.208793	-0.0174218	-0.06881	-0.279924	-0.58068	-0.213625
BW25113_1494	pqqL	1566664	1569459	0	0	0	0	0	0	0	0	0	0	0	0	0	0
BW25113_1495	yddB	1569504	1571876	0.0331421	0.958902	-0.487031	0.0288228	0.0100699	-0.62951	-0.643068	1.3211	-0.264083	-0.162365	-1.14726	-1.05649	-0.314145	-1.65572
BW25113_1496	yddA	1571914	1573599	1.37219	1.6743	1.16034	0.0716557	-1.08692	-0.137129	0.75907	0.379239	0.294009	0.284763	0.0648181	-1.70387	0.130095	0.310557
BW25113_1497	ydeM	1573890	1575047	-1.32934	-0.0937859	0.0636158	0.568456	-1.06178	0.0302919	1.43711	0.706396	0.125173	0	-0.665795	-0.241696	-0.0819056	0.92198
BW25113_1498	ydeN	1575099	1576781	-0.405749	-0.706037	-0.467491	-0.330149	0	0.203357	0.136634	0.444918	-0.0391065	-0.212598	0.820866	0.911632	-0.748265	-0.671642
BW25113_1499	ydeO	1577183	1577944	0.789637	0.578938	0	0	-1.34539	0.348366	0	0.152709	0.0868727	0	1.56008	1.81136	0.330068	0.116209
BW25113_1500	safA	1578019	1578216	1.06776	0.873574	1.58422	1.96821	0	-0.905035	1.36675	0.792773	-0.156568	-0.315936	0.544192	0	2.46734	2.461
BW25113_1501	ydeP	1578464	1580743	0.382515	0.214755	0.498449	0.552661	0	0.139064	1.51731	0.378512	-0.180634	-0.415509	-0.105022	0	-0.862901	0
BW25113_1502	ydeQ	1581077	1581991	0	-0.552449	-0.193414	-0.0075829	0.422443	0	0	-0.452224	0.040015	0.00989046	-0.550313	-0.242825	-0.286757	-0.292262
BW25113_1503	ydeR	1582050	1582553	0	0.295449	-0.674174	0	0.156334	0.679362	-0.180088	0	0	0	-0.252225	-0.36085	0	-0.455991
BW25113_1504	ydeS	1582566	1583096	0.432525	0	0	-0.307516	0.0180999	0	0.133273	0	-0.0690213	-0.0463065	-0.168043	0	-0.220582	0
BW25113_1505	ydeT	1583110	1584336	0	-0.151818	0	0	0	-0.384076	0.0477123	-0.431761	-0.0505247	0	-0.350435	-0.0288717	-0.505978	0
BW25113_1506	yneL	1584683	1584793	0.35914	0.167876	-0.192545	0.277167	0.153458	0	0	-0.0269786	0.0767655	0.227596	0	-0.342263	0.181401	0.725681
BW25113_1507	hipA	1585111	1586433	2.40168	-0.298809	0	0	-0.229134	0.46462	0	0	0.406514	0.411216	1.34906	0.0423852	0	0
BW25113_1508	hipB	1586433	1586699	0.374963	0.62942	0	0	-0.889103	-0.259564	1.90984	1.33805	0.0806077	0.0485444	0.390671	0.0156237	-0.250429	0.129115
BW25113_4696	yneO	1586922	1592244	0	0	0	0	0	0	0	0	0	0	0	0	0	0
BW25113_1511	lsrK	1592874	1594466	0.0404831	0.0396977	-0.148619	-0.425246	0.591609	0.419628	0	0.254178	0	-0.00951712	1.20116	1.22418	0.226134	0.146081
BW25113_1512	lsrR	1594545	1595498	-0.155941	0.182677	0.304101	-0.118644	0.331468	0.592384	-0.811924	-0.209907	0.113116	0.197719	0.382202	0.0345292	0	0.340122
BW25113_1513	lsrA	1595747	1597282	0.445453	0.266882	-0.692633	0	-0.298081	-1.60433	0	0	0.0467832	-0.258357	-1.31818	-1.08982	0.678072	2.4626
BW25113_1514	lsrC	1597276	1598304	-0.0453929	-0.219676	0	-0.581486	0	0	0.115245	-0.158591	0	0	0	-0.137589	0.384995	-1.11839
BW25113_1515	lsrD	1598304	1599296	-0.881373	-0.0856728	0.327622	0	0	0.271129	-0.73018	0.0440456	0.164915	0.173863	-0.272638	0.187549	-0.707098	0
BW25113_1516	lsrB	1599308	1600330	-0.152616	-0.0187623	0	0.0869514	0.958321	-0.298903	0	0.284234	0.195181	0.301465	0	0.107276	-0.255207	-0.57494
BW25113_1517	lsrF	1600357	1601232	0.0765737	0.295637	-0.0346159	0	0	0	0	-0.0537279	0	0.0539987	0.590654	0.270046	0	-0.535002
BW25113_1518	lsrG	1601256	1601546	-0.145087	0	0	0.288494	-0.0436141	0	0	-0.068286	0.0260856	0.0816803	1.75112	0.537787	0	0.067988
BW25113_1519	tam	1601603	1602361	-0.108454	0.372348	-0.0219402	-0.16345	0	0.451069	-0.37452	0.215263	-0.205258	0	0.46053	0.908361	0	0
BW25113_1520	yneE	1602365	1603279	0.101896	0	-0.128641	0	0.593641	-0.212605	0	0	0	0.043884	-0.0417307	0	1.6935	-0.299957
BW25113_1521	uxaB	1603486	1604937	0	0	-0.45266	-0.936806	-1.45297	0.562715	-0.135377	-1.03602	0.247483	-0.00160389	0.712198	0.802963	-0.602251	0
BW25113_1522	yneF	1605164	1606111	0.757849	-0.614336	0.269424	-0.0976524	0.0701279	-0.0694519	0	-0.0201652	0.0077215	0.170839	0	-0.198762	0	0
BW25113_1523	yneG	1606223	1606582	0	0	0	0	0	0.219818	0	0	0.26275	0.164091	-0.30392	0	0	-0.551716
BW25113_1524	glsB	1606582	1607508	-0.500983	-0.37341	-0.965035	0.0864815	-0.159839	0.314097	-0.323491	-0.412931	0	0.138376	0	1.00015	0.0637367	-0.0970284
BW25113_1525	sad	1607572	1608960	-0.122432	0	-0.0816763	-0.782419	-0.23492	-0.820669	-0.259916	0	0	0.00632092	-0.385439	-0.294674	-0.716018	-1.84773
BW25113_1526	yneJ	1609061	1609942	0.182401	0.949153	-0.0447981	0	-0.242223	-0.0617302	-0.0384542	0.372074	-0.217197	-0.201036	0.0209311	0.311697	-0.12224	-0.208617
BW25113_1527	yneK	1610020	1611135	0.512528	0.557526	0.1743	-0.0819047	0.260812	0.747047	-0.827707	-0.179459	0	0.194576	0.130063	0.220829	0.961681	1.23184
BW25113_1528	ydeA	1611285	1612475	0	0	-1.15476	-0.124328	0.407175	2.10093	0	0	0.149022	0.0828435	0	0	0	0
BW25113_1529	marC	1612500	1613165	0	0	0.302265	0.151469	1.05109	0	0	0.439357	0.0276148	0	0	0.50377	0	0.410701
BW25113_1530	marR	1613377	1613811	0	0	0	0	0	-0.290662	0	0	0.0557427	0.0149014	0	0	1.1406	0
BW25113_1531	marA	1613831	1614214	5.20231	4.38646	1.97095	2.15063	0	0	0	0.996845	0	0	2.63865	2.04238	4.5346	4.93421
BW25113_1532	marB	1614246	1614464	0	0	0	0	0	0	3.61445	1.41058	0.361856	0.190575	0.0361544	0.249028	0	0
BW25113_1533	eamA	1614495	1615394	0.926187	0.906158	0	0	-0.484124	-0.499708	0	0	0	0.105997	0.122108	0	2.4129	1.73061
BW25113_1534	ydeE	1615589	1616776	-1.08156	-0.493332	-1.77889	-0.263034	0.345775	1.03953	-0.0807118	-0.744315	-0.279166	-0.187429	0.396264	0.487029	-0.459432	0.566103
BW25113_4599	yneM	1616903	1616998	0	0	0	0	0	0	0	0	0	0	1.94486	2.03562	0	0
BW25113_4698	mgrR	1617074	1617171	0	0	0	0	0	0	0	0	0	0	0	0	0	0
BW25113_1535	dgcZ	1617217	1618107	0	0	0	0	0	0	0	0	0	0	0	0	0	0
BW25113_1536	ydeI	1618362	1618754	0.163706	0	0	0.129976	0.39326	0	1.27583	-0.438211	-0.0615493	-0.157793	-0.0863248	-0.172378	0	1.29053
BW25113_1537	ydeJ	1619030	1619548	0.918914	0.880303	-0.213894	0	0	-0.371404	0	0	-0.139295	0	-0.632806	-0.338995	-0.82183	0
BW25113_1538	dcp	1619592	1621637	-0.812249	-0.74108	0	-1.01027	0.788048	0	0.0436108	0.388895	0.0901571	0.157806	-0.343598	-0.155783	0	-0.466519
BW25113_1539	ydfG	1621774	1622520	0.373953	-1.45458	0.0192481	-0.290869	0.451697	0.803412	1.14756	0.246915	0	0.0539746	0.365789	0.602795	0.714284	0.101154
BW25113_1540	rspR	1622609	1623295	0	0	0	0	0.0867229	0	0	0	-0.913508	-0.250543	0	0	0	0
BW25113_1541	ydfZ	1623472	1623675	0.914567	0.746769	-0.197319	-0.144866	0.426011	0	-0.0468765	-0.0587152	0.0280089	0	0	0.210131	0.0986233	-0.242948
BW25113_1542	ydfI	1623710	1625170	0	0	-0.103697	-0.355522	0	0.775216	0	0	0	0.0148953	-0.462445	0	0	0
BW25113_4600	ydfJ	1625259	1626542	-0.150825	-0.640597	0.169983	0.548334	-0.81073	-0.582455	0.0654472	0	-0.126798	-0.0713511	0.392091	-0.286304	-0.567037	0.978641
BW25113_1544	ydfK	1627329	1627562	0	0	0	0	-0.930958	0	-0.217575	-0.319131	0	0	0	-0.684071	-0.938491	-0.373078
BW25113_1545	pinQ	1627879	1628469	0	0	0	0	0	0	0	0	0	0	0	0	0	0
BW25113_1546	tfaQ	1628567	1629142	0	0	0	0	0	0	0	0	0	0	0	0	0	0
BW25113_1547	stfQ	1629142	1630104	-2.08156	-1.34894	0.0105447	-0.473601	-0.0465426	-1.53986	0	0	-0.333043	-0.301676	-0.628031	-0.351405	-0.974005	-1.06395
BW25113_1548	nohQ	1630097	1630624	0	0	0	0	0	-0.397887	0	0	-0.0229559	0	0.190589	-0.18586	0	0
BW25113_4533	ynfO	1631013	1631246	0	0	0	0	0.298728	0	0	0	0	0	0	0	0	0
BW25113_1549	ydfO	1631304	1631714	1.69998	1.7626	0	0	0	-0.147895	0	0	0.0174075	0.10207	0.349872	0	1.47118	0
BW25113_1550	gnsB	1631866	1632039	0.22188	0	0.869747	0.405636	0.287487	0	1.20649	0.51693	0.132662	0.21721	0	0	0.206194	2.11801
BW25113_1551	ynfN	1632211	1632366	0.821364	1.1763	0.169361	0.529267	0	0	1.4943	1.12666	0.102135	0	0	-0.652674	1.32534	0.39342
BW25113_1552	cspI	1632712	1632924	0.79395	0.460616	0	0	0	0.320514	0	0	0	0	0	0	0	0
BW25113_1553	rzpQ	1633287	1633784	0	0	0.275581	0	-0.107521	0	0	0	0	0	0	0	0	0
BW25113_4689	rzoQ	1633337	1633591	0	0	0	0	0	0	0	0	0	0	0	0	0	0
BW25113_1554	rrrQ	1633781	1634314	0	0	0	-0.609562	0	0.142897	0	-0.0452907	-0.164599	-0.162711	0.269907	0	-0.348538	-0.0537629
BW25113_1555	ydfR	1634311	1634622	-0.498683	0	0	0	0	0	0	0	0	0	0	0	0	0
BW25113_1556	essQ	1634627	1634842	0	0	0	0	0	0	0	0	-0.000268079	0	0	0	0	0
BW25113_1557	cspB	1635596	1635811	0.241299	0.309959	0.553089	0.109649	0	0	0	0.322387	0	0.0378049	0	0	0.162699	0.0721943
BW25113_1558	cspF	1636112	1636324	0	0	0	0	-1.08112	-0.300006	-0.220555	0	0	0	-0.0588762	0.431889	0	-0.062989
BW25113_1559	quuQ	1636746	1637498	0	0	0	-0.662965	-0.702389	-0.204786	0	0	0.539664	0.427859	0	0	0	0.685217
BW25113_1560	ydfU	1637512	1638561	0.205319	0	1.2442	0.175087	-1.32366	-1.30513	0.424389	0.270619	-0.0189162	0.189945	0.117039	1.2078	1	0.910058
BW25113_1561	rem	1638908	1639159	0	-0.139727	0	0	0	0	0.528037	0	0.15864	0	-0.255321	0	0	0
BW25113_1562	hokD	1639376	1639531	0	0	0	0	-0.0765221	-0.401292	0	0	0	0.0262419	0	0	0	0
BW25113_1563	relE	1639603	1639890	0	0	0	0	0	0	0	0	0	0	0	0	0	0
BW25113_1564	relB	1639890	1640129	0	-0.329623	0	0	0	0	0	0	0.0322016	0	0	0	-0.487746	-0.361452
BW25113_1565	ydfV	1640154	1640459	0	0	0	-0.678417	0.125346	0	-0.177824	-0.55105	0	0	-0.460658	0	0	0
BW25113_1566	flxA	1640662	1640994	-0.315215	-0.592082	-0.0832562	0	0	0	0	-0.406258	0.0769162	0.0664171	-0.16717	-0.982532	0	0
BW25113_1567	intK	1641431	1641613	-0.80785	-1.28221	-0.489525	-0.459701	0	-0.0874746	-0.689745	-0.179684	0.171552	0.0597888	0	0	-0.452696	-1.13507
BW25113_1568	ydfX	1641615	1641893	-0.0332417	0	-0.377769	-0.274395	0	0	-0.315955	-0.485234	0.0876376	0.159298	-0.155315	0	-0.394215	-0.128569
BW25113_1569	dicC	1641877	1642107	-0.239947	0	0	0	0	0	0	0	0	0.021195	0	0	0	0
BW25113_1570	dicA	1642191	1642598	0	0	0	0	0	0	0	0	0	0	-0.435101	0	0	0
BW25113_1571	ydfA	1642765	1642920	0	0	0	0	0	0	0	0	0	0	0	0	0	0
BW25113_1572	ydfB	1642922	1643050	0	0	0	0	0	0	0	0	0	0	0	0	0	0
BW25113_1573	ydfC	1643080	1643298	0	0	0	0	-0.780954	0	0	0	0	0	-0.00129744	0	0	0
BW25113_1574	dicF	1643639	1643691	0	0	0	0	0	-0.359869	-0.140621	0	0	0.0415408	-0.391412	0	0	-0.0888666
BW25113_1575	dicB	1643866	1644054	0	0	0	0.00795652	0	0	0	0	0.238883	0	0	0.587843	0	0
BW25113_1576	ydfD	1644051	1644242	-0.402731	0	-0.298791	0	0	0.0674197	0	-0.194273	0	0	-0.0185181	0.644451	0	0
BW25113_1577	ydfE	1644335	1645099	-0.134554	0.141338	0.158527	0.0643276	-0.964155	-0.234766	0.299334	0	0.00302258	-0.0608688	0	0	0.363993	0
BW25113_1578	insD1	1645102	1645794	0	-0.213186	0	-0.00611966	-0.0562235	-0.0331521	0.0355495	-0.0325816	0.161349	0.0836885	0.363409	-0.772133	0.345338	0.409379
BW25113_1579	intQ	1645808	1646965	-0.250969	0	-0.479541	0.125873	0	0	-0.0182898	0	0.0164839	0.0195874	-1.21704	-0.515974	0.0297983	0.52522
BW25113_4600	ydfJ	1647012	1647095	-0.423572	-0.343881	0	-0.502277	-0.327371	0	0	0.0755909	0	0	0	0	0	0
BW25113_1580	rspB	1647153	1648172	0	-0.181765	-0.475849	-0.179222	0	0	1.11185	0.236311	-0.294691	0	0.219039	0.509804	-0.363595	-0.0506269
BW25113_1581	rspA	1648184	1649398	-0.0179645	-0.413746	-0.496133	1.3418	0	0.682268	0	0.0321883	-0.0915401	-0.142488	-0.355494	-0.0721633	1.45476	-0.0863262
BW25113_1582	ynfA	1649604	1649930	-0.581376	0	0	0	0.685871	0.0888295	0.156552	0	0	0.0668588	0	0.330748	0	0
BW25113_1583	ynfB	1650065	1650406	0	0	0.0409282	1.38387	0	0	0	-0.347016	0	0	-0.229741	0	0	-0.880054
BW25113_1584	speG	1650441	1651001	0	-1.58607	-0.0139778	0	0.139843	1.61654	-0.59007	0.0300354	-0.14032	0	-0.0236028	0.328907	0.103856	0
BW25113_1585	ynfC	1651004	1651714	-0.27663	0	0	-0.0121951	0.347396	0	0	0	0	-0.0707004	0	0.073961	0	0
BW25113_1586	ynfD	1651822	1652127	-0.105493	-0.790852	0.0494288	0	-0.237106	0.0473678	0.0744021	0	0	0	0.114035	0.478854	-0.213606	0
BW25113_1587	ynfE	1652326	1654752	0	-0.00666076	-0.0210674	-0.0687843	0.401062	-0.523967	-0.200623	-0.792995	0.465486	0.210221	-0.42585	0	-0.0353677	-0.923878
BW25113_1588	ynfF	1654813	1657236	0.0688176	0	0	0.0879563	0.953639	0.647393	0	-0.368392	0.36626	0.334021	0.791325	0.24852	0	0
BW25113_1589	ynfG	1657247	1657864	0	0.465525	0.016279	0	0.284557	0	0	0	-0.00640789	0	0.0992888	0	-0.0707739	-0.600241
BW25113_1590	ynfH	1657866	1658720	0	0	-0.264117	0.464402	-0.0375524	-0.107959	0.60295	0	0	0	0	0	0.215702	0
BW25113_1591	dmsD	1658763	1659377	1.01606	0.595294	0.0469682	0	0	0.368721	0	0.371201	0	0.314157	0.336116	0.274676	0	0
BW25113_1592	clcB	1659572	1660828	1.07538	0.72652	0.27055	0.199941	-0.232494	0.461259	0	-0.0023397	0.248487	0	0	0	-0.301874	0.862609
BW25113_1593	ynfK	1660781	1661476	0	0	0	0	0	0	-0.432894	-0.40526	0	0.00454396	0.690993	0.732372	0	0
BW25113_1594	mlc	1661601	1662821	0.420185	-1.94703	-0.52964	-0.730976	0.139409	-0.486765	-0.367156	-0.299942	0	0.0409145	0	0	-0.339659	-0.77768
BW25113_1595	ynfL	1662956	1663849	1.25076	0.403814	-0.155922	0	0.492661	0.10742	-0.249731	-0.251993	0.160984	0.121104	0.0488062	0.56678	0.149143	0
BW25113_1596	ynfM	1663956	1665209	0	0	-0.263484	-0.0862115	-0.227545	0.15371	-0.340215	0.102007	0.0116763	0	-0.100507	0.0328049	-0.403494	-0.439219
BW25113_1597	asr	1665633	1665941	1.60467	0	0.133362	0.305438	0	-0.715287	-0.189306	0.0945961	0.10428	0	0.109592	0	0	0
BW25113_4601	ydgU	1666034	1666117	0	0.190815	0	0	0	0	0	0	0	0	0	0	0.376545	0
BW25113_1598	ydgD	1666217	1667038	0	0	0	0	-0.0628529	0	0	0	0	0	-0.240304	0	0	0.160205
BW25113_1599	mdtI	1667077	1667406	1.04944	0	-0.158953	-0.222812	-0.175271	0	-0.360049	-0.377885	0.241684	0.101851	0	0	0	0
BW25113_1600	mdtJ	1667393	1667758	0.0616894	-0.5228	0	0	-0.257211	-0.119426	-0.366013	-0.0492667	0	0.107217	0	-0.546156	0	-0.527055
BW25113_1601	tqsA	1668170	1669204	0.240919	0	-0.0755723	-0.136085	-0.0113998	-0.170033	0.382103	-0.175291	0.0585252	0.00945706	1.46367	0	0.522717	0
BW25113_1602	pntB	1669229	1670617	1.50748	-0.156483	0.0771308	-0.00575731	-0.0793076	-0.099446	-0.0431486	-0.462625	0.0166574	0.00426279	0	0.11674	-0.280341	0.652816
BW25113_1603	pntA	1670628	1672160	0.0313528	-1.69466	-0.00128069	-0.485427	-0.0989415	0.928145	-0.437405	-0.753085	0.103812	0.262759	-0.0163515	-0.120574	-0.478047	-1.15295
BW25113_1604	ydgH	1672684	1673628	0.356406	0.926068	0.125644	1.18715	-0.747351	-0.261116	0	0.111084	0	-0.25329	1.08194	1.25463	0.934492	0.132388
BW25113_1605	ydgI	1673814	1675196	0	-0.843155	0.561785	0.153641	0.141057	0.0348108	1.24813	0.0959414	-0.150714	0	0.3374	0.392033	0	0
BW25113_1606	folM	1675233	1675955	1.17818	0	-0.092832	-0.153835	0	0	0.25552	0.613814	0	0.109941	0.402571	0.129459	0	0.543841
BW25113_1607	ydgC	1675952	1676287	0	0.0687142	0	0	0	0.453342	0	0	0.113247	0	0	0	0.837233	0.962829
BW25113_1608	rstA	1676416	1677135	8.8176	8.4279	6.50953	5.59023	1.57	1.28209	0	0	0.283767	0.0406058	1.12673	1.06157	11.9897	11.6684
BW25113_1609	rstB	1677139	1678440	-1.10012	-2.17087	0.260282	-0.901936	0	0	1.36515	-0.272459	-0.133022	0.0862528	1.09686	0.187627	0.0580781	0.315051
BW25113_1610	tus	1678516	1679445	-0.309959	0	4.02165	-0.240739	0	0.285874	-0.276469	0.523328	-0.268623	0	-0.894405	-0.868025	0.317489	-0.446068
BW25113_1611	fumC	1679442	1680845	-0.0905236	-1.64102	-0.100566	0.20777	0.49983	0.329516	0.0853931	0.364044	-0.0103277	0.208902	0.122565	0.159676	-0.267319	0.00327721
BW25113_1612	fumA	1680988	1682634	-1.65434	-0.568109	-0.418268	-0.443646	-0.683973	0.428635	-0.563938	0.107208	0.0259434	0.021074	0.998817	1.08958	-0.577921	-0.335833
BW25113_1613	manA	1682833	1684008	0.961158	0.122258	0.239546	0.368077	0	0.166108	0.356415	0.261102	0.0678214	-0.000734432	-0.010259	-0.781148	0	0.231767
BW25113_1614	ydgA	1684109	1685617	-1.161	-2.37408	0	0	1.1153	0	-1.54946	-1.28018	-0.282224	-0.451467	1.21154	1.30231	0.0261542	0
BW25113_1615	uidC	1685843	1687108	0.31195	0.0324015	-0.31575	-0.0235865	0.211976	-0.131335	0.10743	-0.339689	0.0803284	0.0824727	-0.0283594	-0.604261	-0.343811	-0.0312596
BW25113_1616	uidB	1687147	1688520	-0.655865	-0.241607	0	-0.156253	-0.569362	0.752928	0.0472941	-0.012959	0.0026645	0.0467798	-0.797592	-0.80432	0.682656	0.128506
BW25113_1617	uidA	1688517	1690328	-0.266302	-1.34104	-1.15324	-0.72022	0.953457	0.647211	0.184083	-1.1316	0.178213	0	0.870679	0.921285	1.03198	0.357077
BW25113_1618	uidR	1690719	1691309	1.74465	0.796551	-0.517105	0.145607	0.457152	0.520943	-0.0543262	0.0841818	0.0331955	-0.117817	0.683691	0.76401	0	0
BW25113_1619	hdhA	1691530	1692297	0	0	0	0	0.196815	-0.00862046	-0.0208938	0.161505	0	0.0125397	0.579551	0.788233	-0.822065	-0.205084
BW25113_1620	malI	1692409	1693437	0	0	0	-0.104619	0.513221	0	0.592838	-0.722842	0.130677	0.228716	0.641035	0.531938	-0.36257	-0.622437
BW25113_1621	malX	1693612	1695204	1.73653	1.59599	0.128718	-0.250809	0	0.304142	-0.00989463	-0.275807	-0.10603	-0.0221484	0.822839	0.718153	0.983026	0.111963
BW25113_1622	malY	1695214	1696386	-1.21177	-2.00443	0.260505	-0.279623	0.552117	0.813468	-1.45403	-0.546683	0.254995	0.149712	0	0.278491	0	-0.199007
BW25113_1623	add	1696490	1697491	-0.229531	-0.660723	0	0.0705326	0.0212157	0.0103695	0.105924	-0.315476	-0.0240708	-0.0113126	0.764425	0.673152	-0.69862	-0.439334
BW25113_1624	ydgJ	1697525	1698565	0	0	-0.123446	-0.389839	0	0.0732307	1.01762	-0.0196262	0.179832	0.200094	0.0776043	0.150507	0.712673	0.687551
BW25113_4409	blr	1698808	1698933	0	0	0	-0.0517702	1.84441	0	0	0	0	0	0.746793	0.804169	0	0
BW25113_1625	cnu	1699206	1699421	-2.49845	-1.57901	-0.265771	0	0.438884	0	0	-0.778164	0.0170086	0	0	0	0	-1.1319
BW25113_1626	ydgK	1699507	1699947	0	0	0	0	0	0	-0.0162674	0	0.0292036	0	0	0	-0.0579098	0
BW25113_1627	rsxA	1700024	1700605	0	-0.0832286	-0.308448	0.30403	0	-0.825519	0	0	0.121833	0.149646	-0.186616	0	-0.0797503	0
BW25113_1628	rsxB	1700605	1701183	-0.160581	-0.138953	0	0	0	0	-0.0813891	-0.231007	0	-0.0331986	0	0	0	0
BW25113_1629	rsxC	1701176	1703398	0	0.794529	-1.03885	-0.862036	0.120911	0.145146	-0.35302	0.0326357	0.186415	0.0195931	0.462249	1.21968	0.467126	0.91917
BW25113_1630	rsxD	1703399	1704457	2.01124	0.226102	-0.0683949	0.286495	-0.845759	-0.100672	0.938007	0.626239	-0.0670144	0	0	0.134143	0.17359	0.420486
BW25113_1631	rsxG	1704461	1705081	0.238391	-0.533446	0.25837	-0.38855	0	-0.384667	0.142814	0.393762	0.0458247	0.0442908	0.532579	-0.487425	0.764435	0.434946
BW25113_1632	rsxE	1705085	1705780	-0.15005	0	0	0	0.704441	0	0.832771	0	0.0758054	-0.220529	1.19579	0	0	0
BW25113_1633	nth	1705780	1706415	0	0.291213	0.329976	0.369493	0.470227	-0.160468	0.111965	0.740565	-0.0305295	-0.102688	0	1.15899	0.521815	1.0051
BW25113_1634	dtpA	1707026	1708528	2.64401	1.88636	1.95467	2.16192	0.737249	0	-0.760231	-0.283429	-0.424221	-0.305232	1.26913	0.945164	0.04268	0.342795
BW25113_1635	gstA	1708634	1709239	0	0.269665	-0.296401	0.0215594	0	0	0	-0.0909139	0	0	0.250024	0	-0.0948712	0.201597
BW25113_1636	pdxY	1709283	1710146	-0.753307	0	-0.101183	-0.0265162	0.509116	1.09911	0.8291	0.490518	-0.266361	-0.356364	-0.0143731	0.1594	0	0
BW25113_1637	tyrS	1710205	1711479	-0.66839	-1.04517	-1.17097	-0.57182	0	0	-0.771863	-0.703226	-0.563411	-0.110683	0.7857	0.876465	-1.02816	-0.239246
BW25113_1638	pdxH	1711608	1712264	-1.07743	-0.171294	1.4523	-0.391244	-0.345117	0.752314	0.0868478	-0.546242	0	0	-0.332772	-0.242006	-0.368381	-0.703804
BW25113_1639	mliC	1712323	1712652	0	0	0	0	0	0	0	0	0.153007	0.368659	0	0	0	0
BW25113_1640	anmK	1712750	1713859	0	0	0	0	0	0	0	0	0	0	0	0	0	0
BW25113_1641	slyB	1714133	1714600	0	0	0	0	0	0	0	0	0	0	0	0	0	0
BW25113_1642	slyA	1714647	1715081	0.731179	0.320773	0	0	0	0	0	0	0	0	0	0	0.771639	0
BW25113_1643	ydhI	1715282	1715518	1.0591	1.7167	0.328027	-0.266302	-0.386675	0.477003	0	0	0.208417	0	0	0	0.948253	0.408382
BW25113_1644	ydhJ	1715521	1716378	0	0	0	0	0.157622	-0.0636623	0	0	0.00878917	-0.0206376	-0.32951	0	0	0
BW25113_1645	ydhK	1716378	1718390	0.288778	0.521296	0	-0.0693787	0.149616	-0.817594	0.481808	0	0.165954	0.0980181	0.80656	1.04357	-0.378763	0.425485
BW25113_1646	sodC	1718391	1718912	0.574545	0.272895	-0.519757	-0.370108	0	0	0.213226	0.577417	0	0.175847	0	0	-0.0083473	0.135463
BW25113_1647	ydhF	1718993	1719889	0	0	0	0	0	0	0	0	0	0	0	0	0	0
BW25113_1648	ydhL	1719938	1720177	-0.776331	-1.926	0	0	0	0	0	0	0	0	0	0	0	0
BW25113_1649	nemR	1720280	1720879	1.34062	0.144784	0.508599	0.93699	2.08944	1.19823	2.77735	2.3381	0.052058	-0.23251	0	0	3.24467	2.75618
BW25113_1650	nemA	1720916	1722013	0	0	0	0	0	0	0	0	0	0	-1.1426	-0.0518389	0	0
BW25113_1651	gloA	1722094	1722501	-0.0749338	0	0	0	0	0	0	0	-0.116738	0	0	0.0650238	0	-0.250446
BW25113_1652	rnt	1722604	1723251	-0.490591	-0.509227	-0.49037	-0.433195	-0.461547	-0.373793	-0.831641	-0.225297	0	0.0853944	-0.574965	-0.4842	-0.878935	-0.766465
BW25113_1653	lhr	1723344	1727960	0	0	0	0	0	0	0	0	0	0	0	0	0	0
BW25113_1654	grxD	1728011	1728358	-1.72294	-0.520339	1.0889	0	1.22083	1.39683	0	0	-0.0942702	-0.250202	0.412775	0.0757169	-0.0206275	0
BW25113_1655	mepH	1728692	1729507	-0.303491	-0.158234	0.813531	-0.457878	0.307617	0	-0.570477	-0.287475	0	0	1.13495	1.4906	0.0753431	-0.248115
BW25113_1656	sodB	1729635	1730216	-0.542559	-0.513442	0	0	0.241835	0	-0.40541	-0.888123	0.113528	0.0478659	0.430402	0.454226	-0.0166931	-0.320718
BW25113_1657	ydhP	1730378	1731547	0	-0.100114	-0.165238	0.29435	0.454012	0.292867	-0.0563013	0	0	0	0	0.0721973	0	0
BW25113_4602	ynhF	1731713	1731802	0.689277	-0.0360545	0.00613394	0	0	0	-0.0287048	0	0.48121	0.290416	0.237531	0	0.177255	0.366665
BW25113_1658	purR	1732101	1733126	-0.911207	-2.42018	0.229482	0.485427	0.69781	1.16805	0	-0.501937	0.476459	0.284742	0.103325	0	0.210135	-0.442151
BW25113_1659	ydhB	1733123	1734055	0	0	-0.165513	-0.474822	0	0	0.463154	0	0.00219805	0	0.918541	2.11018	-0.360802	-0.660463
BW25113_1660	ydhC	1734168	1735379	0.765034	0	0.0620192	0	0.263731	0.295722	-0.0534795	-0.362485	0	0.00924553	-0.07815	0.166817	0.697485	0.290576
BW25113_1661	cfa	1735670	1736818	-0.386692	-0.498154	-0.929098	-0.413244	0.254537	0	-0.220994	-0.127083	-0.297229	0	0.290407	0.537394	0.0510174	0.0817254
BW25113_1662	ribC	1736858	1737499	0	0	0	0	-0.498253	-0.465464	-0.844714	-0.392384	0	-0.159892	0	0	-0.284941	-0.111739
BW25113_1663	mdtK	1737714	1739087	-1.17932	-1.59436	1.22111	0.415037	-0.0176299	-0.00194827	-1.62803	-0.670623	0.0680574	0	0.85195	0.747802	-0.612523	-1.44839
BW25113_1664	ydhQ	1739128	1740384	-0.238288	-1.89799	0	0	0	0	-0.311874	0	0.0358246	0.0704401	0.794433	0.937273	0	0
BW25113_1665	valV	1740692	1740768	0	0	0	0	0	0	0	0	0	0	0	0	0	0
BW25113_1666	valW	1740773	1740849	-0.581875	0.511112	-0.286705	-0.886877	0	-0.0479345	0	-0.168123	0	0.185181	0	-0.523562	-0.18133	-0.0878179
BW25113_1667	ydhR	1740957	1741262	0	0	0.156635	0	0.0455309	0	1.18456	0.772555	-0.00956485	0	-0.302349	-0.449803	2.65883	-0.238232
BW25113_1668	ydhS	1741388	1742992	0	0.112386	-0.0462844	-0.193293	0.212781	0.148704	0	0	0.100067	0.16765	0.194373	0.215965	0.00184252	-0.208257
BW25113_1669	ydhT	1743004	1743816	0.404432	-0.377556	0	-0.0187469	0	0	0.359059	0.17541	-0.00227279	0.0112277	-0.122422	-0.0950647	-0.424235	0.35287
BW25113_1670	ydhU	1743820	1744605	-0.0645282	-1.01215	0.093536	0	-0.106275	0.0768542	-0.853522	0.190138	0	-0.0543879	-0.858028	-0.806149	0	0
BW25113_1671	ydhX	1744602	1745270	0.243418	0	0	0.592841	-0.367333	0.0216402	-0.155339	0.00865109	0.0753712	0.236993	-0.130629	-0.0571564	-0.507823	-0.685443
BW25113_1672	ydhW	1745334	1745981	-0.0761004	-0.324483	-0.204532	-0.163167	0.307284	0.480015	-0.36539	0.174397	0	0.00384238	0.112731	0.253004	0	0.126569
BW25113_1673	ydhV	1745985	1748087	1.51289	0	0.207834	0	0	0.287353	0	0	-0.0250691	0	0.00763331	0	0.474445	0.318605
BW25113_1674	ydhY	1748108	1748734	0	0.0447119	0.0982341	0	0	0.149408	-0.471341	0	0	0.0368813	0	-0.183485	-0.111257	-0.354476
BW25113_1675	ydhZ	1749189	1749398	0.0347926	-0.0953983	-0.00111085	0.207602	0.135358	0	-0.0283971	-0.264775	0.027028	0.116311	0.255005	0.019468	-0.787168	-0.322613
BW25113_1676	pykF	1749955	1751367	0	0	0	0	-0.31268	-0.618927	-0.326546	-0.99081	0	0	0	0.803024	-0.673601	-1.31306
BW25113_1677	lpp	1751678	1751914	0	0	0	0	0	0	0	0	0	0	0	0	0	0
BW25113_1678	ldtE	1751978	1752982	0	0	0.0322544	0.08092	0.518822	0.376563	1.68187	1.76583	-0.0348375	-0.0251995	-1.16444	0	0	0
BW25113_1679	sufE	1753131	1753547	0.337666	0	0.160843	0	0.116534	0	0.358431	0	-0.0343989	0	0	0	-0.362857	0
BW25113_1680	sufS	1753560	1754780	0.1126	-0.318093	-0.0558382	-0.485709	0.0474539	0	0.203763	0.264918	0	-0.0986722	-0.602201	-0.744323	0	0.569239
BW25113_1681	sufD	1754777	1756048	0.450812	0.6036	0	-1.12528	0.444417	0.382448	0.643639	0	0.105946	0	0	0.224456	0.220969	-0.0371116
BW25113_1682	sufC	1756023	1756769	-0.0488498	-0.345459	0.248387	0.416848	0.376442	0.269329	0.578493	0.509066	0.00333721	0.204682	-0.0279447	0	0.301102	0.132923
BW25113_1683	sufB	1756779	1758266	-0.674387	-0.749122	-0.22145	0	0.500291	0.00723582	0	-1.16812	0	0	-0.0475682	0	-0.225904	-1.01178
BW25113_1684	sufA	1758275	1758643	0.334545	0	-0.845941	0	0	0.128169	0.282069	0	0	0	0	0	0	0
BW25113_4430	rydB	1758970	1759037	0	0.727657	0	0.773996	0.156905	0	0.0854656	0	0	0	0.0138976	0.0229716	-0.129469	-0.441407
BW25113_1685	ydiH	1759191	1759379	0.0627069	0	0.394438	0	0	0	0.132709	0	-0.0559475	0	0	-0.026781	0	0
BW25113_1686	menI	1759479	1759889	0.286337	0.202169	0	0	0.0772462	0.311723	0	0	0	0.101395	0.116414	0.106274	0	-0.0510754
BW25113_1687	ydiJ	1759886	1762942	0	0	0	0	0	0	0	0	0	0	0	0	0	0
BW25113_1688	ydiK	1763331	1764443	1.47173	0.421575	0.334452	0.706114	-0.351658	0.171	0.85047	0.827476	0.195023	0.152747	-0.538349	-0.621027	1.18263	0.534551
BW25113_4431	rprA	1764629	1764734	0.247369	0	0.211266	0	0	-0.260952	0	0.102599	0.0880923	0.0506364	0	0	0.0716829	0.681128
BW25113_1689	ydiL	1764872	1765228	0	0.863182	0	0	-0.22022	0	0.871373	0.347641	0	0	-0.635613	-0.202005	0	0.344446
BW25113_1690	ydiM	1765328	1766542	0.0699614	0.0654982	0.0623912	-0.375785	-0.213267	-0.165112	0.0649409	0	0	0.00153441	0	-0.377677	0.208051	0
BW25113_1691	ydiN	1766769	1768034	-0.176539	-0.271809	-0.0344527	-0.354041	-0.339039	-0.189583	0.0534621	-0.172813	0	-0.117703	0	-0.172887	-0.181172	-0.0018608
BW25113_1692	ydiB	1768046	1768912	0	-0.450394	-0.0402164	0	-0.337577	0.208416	0	-0.152051	-0.165197	-0.116929	-0.616556	-0.65825	-0.190159	0
BW25113_1693	aroD	1768943	1769701	0.369881	0	-0.0998899	-0.409988	-0.0752169	0	-0.410298	-0.48564	0	-0.0452848	-0.492905	-0.555665	0	-0.529406
BW25113_1694	ydiF	1769844	1771439	0.0307969	0.0298062	0.0351095	-0.273489	0.281133	0.370679	-0.384063	-0.391001	0.0210921	-0.00687362	0	0	0.0936518	0.290971
BW25113_1695	ydiO	1771453	1772604	0.217017	-0.402261	0	0	0.267412	0	-1.33944	-0.137672	0.0780801	0.0151764	0	-0.518971	-0.0444005	0.0883699
BW25113_1696	ydiP	1772647	1773558	0.0427805	0.135977	0.961543	-0.356327	0	-0.216532	0	0	0	0	-0.447963	-0.0842297	-0.488275	0
BW25113_1697	ydiQ	1773874	1774638	0	0	0	0	0	-0.0529364	0	-0.307712	0.052551	0.105869	0	0	-0.0329007	-0.437691
BW25113_1698	ydiR	1774658	1775596	0.0806066	-0.118908	0	-0.286518	0.160452	-0.165759	-0.0982042	0.114858	0	-0.13416	0	0.195975	-0.195802	0
BW25113_1699	ydiS	1775652	1776941	0	-0.395151	-0.141999	-0.59057	0	0	0.288678	3.137	0	-0.150299	-0.072847	0.0302116	0.779647	0.13355
BW25113_1700	ydiT	1776938	1777231	0.416277	0.105471	0.148449	0	0.0693921	0.247727	0	0.0559162	0.156516	0	0.306977	0.318991	0.318623	0.376953
BW25113_1701	fadK	1777288	1778934	1.24098	0	0.625106	0.431511	0.131524	-0.201305	-0.20877	0.260726	-0.0405778	0.0520267	-0.208723	-0.18713	0	-0.146248
BW25113_1702	ppsA	1778991	1781369	0.422322	0.520322	-0.182168	0.103073	0.0480943	1.32681	0.294227	0.00711604	-0.0232046	0.0319024	-2.06562	-3.55982	0	0
BW25113_1703	ppsR	1781702	1782535	0.379973	-0.53963	0	0.279818	0	0	0.218212	0.235924	0	0.0295481	0	0	0.386695	0.145572
BW25113_1704	aroH	1782692	1783738	1.0494	0	0.572272	0.707341	0.308783	0.155281	1.43404	0.720445	0.247768	0.114315	0.389432	0.291588	1.0194	1.5146
BW25113_1705	ydiE	1783870	1784061	0	0.619142	0.381651	0	0.053029	-0.0867313	0	0.197074	0	0.0346406	0.306792	0.333123	0	0
BW25113_1706	ydiU	1784065	1785501	0.438607	0.168695	0	-0.399079	0	-0.0660067	0.374202	0.388524	-0.0255145	0	0.139224	0.0275462	0	0
BW25113_1707	ydiV	1785564	1786277	0	-0.266363	0	0	0.454672	0.410274	0	0	0.0520746	0.155314	-0.374464	-0.511744	-0.198558	0
BW25113_1708	nlpC	1786524	1786988	0	0	0	0	0	0	0	-0.201543	-0.0113946	0	0	0	0	0
BW25113_1709	btuD	1787066	1787815	0.0631811	0	1.08152	2.03274	0.217249	0	0	0	0	0	0	0	0	0
BW25113_1710	btuE	1787815	1788366	4.68675	3.72854	0	0	0.121583	-0.280529	3.29414	1.84677	0.0884337	0.102403	0.828923	0.689883	3.18369	3.94268
BW25113_1711	btuC	1788429	1789409	0	0	0	0	0	-0.501282	0	-0.118179	0.0241097	0	0	0	0	0
BW25113_1712	ihfA	1789510	1789809	1.27013	1.10243	0.718978	0.389453	0.287933	0.0629782	-0.20888	0.143811	-0.0460194	-0.105027	0.913251	0.874256	0.124606	0.118552
BW25113_1713	pheT	1789814	1792201	0	0	0	0	0	0	0	0	-0.227925	0	0	0	0	0
BW25113_1714	pheS	1792216	1793199	0	-0.670312	-0.755805	-0.239951	1.08586	0.512019	-0.125171	0	0	-0.121903	1.26117	1.35194	-0.984396	-0.76734
BW25113_1715	pheM	1793483	1793527	0	-0.327837	-0.244552	0.0285886	0	-0.267025	-0.653272	-0.0941222	-0.202836	-0.018746	0	0	-0.0984551	-0.367646
BW25113_1716	rplT	1793650	1794006	-0.818243	0	0	0	0	0	-0.525838	-0.181818	0	0	0	0	0	0
BW25113_1717	rpmI	1794059	1794256	0	-0.363105	0	0	0	0	0	0	0	0	0	0	0	0
BW25113_1718	infC	1794353	1794895	0.205319	-2.17847	0	0	0	0	-0.115477	-1.43116	0.1182	-0.615126	0.652077	2.3278	1.05247	-0.254792
BW25113_1719	thrS	1794899	1796827	0	0	0	0	0	0	0.131616	0.646011	0	0	0	0	0	0
BW25113_4494	arpB	1797351	1797776	0.866021	0.449607	-0.611715	-0.383316	0	-0.0560105	-0.271715	-0.946839	0.0352485	-0.0786218	0.95602	0.973665	0.235898	0.234457
BW25113_4535	yniD	1799422	1799529	-0.33624	-0.0721967	-0.0542316	0.0990696	-0.460543	-0.258555	-0.414855	-0.531184	-0.148657	-0.0431854	-0.464127	-0.580997	-0.478369	-0.290865
BW25113_1722	ydiY	1799582	1800340	0	0.0305662	0.0272517	-0.304509	-0.118385	0	-0.242976	-0.0513542	-0.00419348	0.0949086	0	0	-0.379841	-0.241988
BW25113_1723	pfkB	1800627	1801556	-0.351402	-0.746686	0.448214	-0.758712	0	-0.0870137	-0.0933076	-0.37331	0.183065	0.0933156	0	0.123098	0.0792657	0.228172
BW25113_1724	ydiZ	1801657	1801947	0	0.0631048	0	0	-0.52035	-0.300777	0	0	0.0269553	0	0.38842	0	0	0
BW25113_1725	yniA	1802053	1802913	0.0241114	0.232321	-0.0274625	0	-0.0723024	0	0.00426579	-0.0754732	-0.0424048	-0.210928	0	-0.495767	0	0.128913
BW25113_1726	yniB	1802954	1803490	0	0	0	0.112815	0	0	0	0	0	0	0	0	-0.728719	0
BW25113_1727	yniC	1803637	1804305	-0.53625	-0.729408	-0.355837	-0.351348	0.671729	0.329358	-0.831494	-0.0835192	0	-0.102389	0.674547	0.439318	0	-0.208636
BW25113_1728	ydjM	1804468	1805058	-0.715432	-1.15156	0	0	0	0.0566533	-0.244479	-1.01453	0	-0.341111	0.171908	0.711113	0	-0.265986
BW25113_1729	ydjN	1805191	1806582	-0.0983575	0	0	0	0.497467	0.600909	0	0	-1.09691	-0.234682	0.195802	0.0953742	0	0.257696
BW25113_1730	ydjO	1806586	1807389	0.432531	0.406946	-0.287859	0.708621	-0.275421	0	0.292789	-0.286138	-0.148318	-0.0191098	-0.69145	-0.141439	-0.0407029	-0.16958
BW25113_1731	cedA	1807678	1807920	1.13497	0.907673	0.00283857	1.49431	-0.120891	0.136467	0	-0.356293	0.0313725	-0.0560289	0	-0.2015	-0.69927	-0.640095
BW25113_1732	katE	1808124	1810385	-0.0088059	2.00392	-0.0844862	0.0593989	-1.08049	0.613264	-0.108783	-0.787033	0.113628	0.291166	-0.481406	0.609359	0.222392	0.869416
BW25113_1733	chbG	1810643	1811392	0	0.0508153	-0.054465	-0.552747	-0.202602	0	0.160032	0.105107	-0.0533331	0	0.413519	0	-0.120872	0.253409
BW25113_1734	chbF	1811405	1812757	0.508619	-1.06228	-0.225555	0	0.0967537	0.307276	0.166771	0.0515928	0.106839	0.147716	-0.0651083	1.9315	0.482579	0
BW25113_1735	chbR	1812862	1813704	0.438377	0.829228	0.00636851	0.175642	0.00161161	0.0362665	0	0	0	-0.0472579	-0.560802	0.0688583	0.325364	0.95191
BW25113_1736	chbA	1813712	1814062	0.192553	0	0	0	-0.149036	0	0.114801	0	0	0	-0.185617	0	0.0138139	0
BW25113_1737	chbC	1814113	1815471	0	0.449057	0.535423	0.499522	0	-0.473575	0	-0.291974	-0.304337	-0.13515	0	0.614412	0.196653	0.193549
BW25113_1738	chbB	1815556	1815876	0	0	0.0627609	0	0.346425	0	0.0576288	-0.176102	-0.276532	-0.475088	0.065662	0	0.216811	0
BW25113_1739	osmE	1816175	1816513	-0.00312174	0	0	0	0	-0.194496	0	-0.600941	0	0	0.492445	0.415165	0	-0.330788
BW25113_1740	nadE	1816715	1817542	-0.542272	-0.962897	0.705535	0.882192	-0.0699738	0	-0.224678	0	0	0.072105	-0.164946	0	-0.524945	0
BW25113_1741	cho	1817772	1818659	-1.16679	-0.661493	0.250024	0	0.396579	0.646064	-0.379981	0	-0.199145	0	0	0	0.0405984	-0.373227
BW25113_1742	ves	1818619	1819194	-1.24569	0	-0.304455	-0.0942892	0	0	-0.920886	-0.458421	-0.0146469	-0.0492655	0.478135	0.577487	0	0
BW25113_1743	spy	1819397	1819882	0	0	0	0.0891621	0.300693	0.218462	0	0	-0.342898	-0.182379	0	0	-0.582269	-0.137199
BW25113_1744	astE	1820212	1821180	-0.114584	-1.1308	0	0	0.290326	0.344894	-0.099273	0.0202898	0	-0.0583642	0	0	-0.04732	0
BW25113_1745	astB	1821173	1822516	2.14406	0	0.2161	-0.174046	0.0374845	-0.183213	-0.483992	0.0682544	0.0916348	0.0335622	1.90974	1.43921	0	0.323854
BW25113_1746	astD	1822513	1823991	1.3383	0.872078	-0.135219	-0.837536	-0.288001	-0.776433	0.0896746	-0.0506156	-0.0704093	0.119004	0	0	1.72835	-0.626491
BW25113_1747	astA	1823988	1825022	0	0	0.256518	0.0234104	0	0	-0.445363	0.224439	-0.0794722	0.0954838	0.107973	0.214293	-0.166223	-0.274476
BW25113_1748	astC	1825019	1826239	0.196172	-0.0496449	0	-0.0257184	0.0607692	0.103183	0	-0.030758	-0.114803	0.0712428	0.995918	1.06965	0.12847	0.30787
BW25113_1749	xthA	1826685	1827491	-1.03447	-0.167449	-0.515335	0	0.809341	0	-0.310299	-0.276454	0.00150814	0.0844121	0.484289	0.545063	0.0174752	-0.657429
BW25113_1750	ydjX	1827658	1828368	-0.0550908	0	-0.00258143	0.454383	0	0.362395	-0.408137	-0.125831	-0.170741	-0.0163427	0	0.14278	-0.0211769	0.132497
BW25113_1751	ydjY	1828373	1829050	-0.281425	-0.159154	0.0891503	0	0.582606	0	0	0	0.10279	0.0702094	0.133336	0	0	-0.341402
BW25113_1752	ydjZ	1829065	1829772	-0.220824	-0.834753	0	-0.209114	0.433456	1.93502	0	0	0	-0.00902867	0	-0.524946	1.57693	-0.00327938
BW25113_1753	ynjA	1829772	1830320	0.00463307	0	-0.340915	0	0	0	0.231715	0	0.15118	0.036932	0.393349	0.018568	0	0
BW25113_1754	ynjB	1830330	1831496	0.111252	-0.948311	-0.357034	-0.154339	0.375775	0	-0.388496	-1.44114	0.177621	0.0429107	0	0	0.0318004	1.87325
BW25113_1755	ynjC	1831469	1833004	0.107726	-0.27637	0.0789608	0.0380172	-0.047147	0	0	0.262171	-0.0569198	0.0200412	0.737325	1.62542	-1.00756	-0.0886764
BW25113_1756	ynjD	1833004	1833657	0	-0.347168	-0.0788395	-0.265829	0.810258	0.154615	-0.0956636	-0.0410116	-0.107469	-0.0395634	0.244636	0	0	0.0403727
BW25113_1757	ynjE	1833724	1835031	-2.25014	-0.591608	0.227005	0.0251658	0.372081	0.905956	0.117343	0	-0.03145	0.0912463	0.0631229	0.0862618	-0.0283946	-0.773583
BW25113_1758	ynjF	1835040	1835660	0	-0.353136	0	0	-0.116353	0	-0.629	-0.299376	0.00890834	0	0.141978	0.118704	0.0576721	-0.17243
BW25113_1759	nudG	1835747	1836154	0	-0.0766177	0.238598	0	0.152353	0	0	-0.0303362	0.0131831	0.103192	0	0	0	-0.411899
BW25113_1760	ynjH	1836120	1836392	0	0	0	0.0464361	0	0	-0.0379427	-0.0730612	0	0.0352236	0.0462246	0.284215	0.0541038	0
BW25113_1761	gdhA	1836628	1837971	1.51285	0.202189	2.11093	1.04182	0.0381079	0.223273	-0.0368925	-0.550152	0.00377776	0.151394	0.0442115	0.34027	-0.443689	0
BW25113_1762	ynjI	1838088	1839128	0.108552	-0.0780506	0.0777898	0.181297	-0.912011	-0.718258	-0.577462	-0.697802	-0.0590954	-0.0479064	-0.183132	0.0448447	0.0936324	0.201321
BW25113_1763	topB	1839256	1841217	0.63702	0.754059	0.175888	0.0295139	-0.113133	-0.31207	-0.216512	0.824764	0.0239541	-0.00484473	-0.30217	-1.18037	-1.16736	0.0453802
BW25113_1764	selD	1841222	1842265	0.199571	0.946764	-0.464015	-0.481035	0.198372	0.155966	1.19684	0.446991	-0.0733957	-0.0626392	0.446279	0.632831	-0.0208523	0.333397
BW25113_1765	ydjA	1842382	1842933	-0.794468	-0.961409	0	-0.117961	0.829472	0.473383	0	0.0552273	0	0.122327	0.383146	-0.135905	0.501341	-0.40916
BW25113_1766	sppA	1843094	1844950	0	0	-0.15262	-0.239242	0	0.241776	-0.34579	-0.133347	0.0303876	-0.084523	0.0475724	-0.602137	0	-0.399765
BW25113_1767	ansA	1845117	1846133	0.0930544	0.0284913	-0.104336	-0.191297	0.0627282	-0.132635	-0.23689	-0.185272	-0.0615061	-0.13319	0	0	0	0.00393343
BW25113_1768	pncA	1846144	1846785	0	0.303937	-0.0278658	0	-0.146534	-0.411398	0.768792	0.0985859	-0.0605287	0	0.438106	0.530195	-0.314617	0
BW25113_1769	ydjE	1846878	1848236	0.991268	1.20431	-0.188198	0.223789	-1.00957	-0.48338	0.66242	0.0444444	0.191548	0	-0.510737	-0.419971	0.287746	0.935913
BW25113_1770	ydjF	1848353	1849111	0.227153	0.502245	0	0	-0.316601	-0.134004	0.0633842	0.333858	0.00832413	0.152151	0	0	0.550403	1.08694
BW25113_1771	ydjG	1849248	1850228	0.0524206	0	-0.0910488	-0.447721	0	0.0643852	0	0	-0.0485637	0	-0.129494	0.0243399	-0.409311	-0.152814
BW25113_1772	ydjH	1850238	1851185	-0.223071	0	0.0432314	0	0.11885	0	-0.405206	-0.480231	0.00531626	0	0.100318	0	0	0.0151219
BW25113_1773	ydjI	1851190	1852026	0.158607	-0.326429	-0.151792	-0.494173	-0.285951	-0.5026	-0.319442	-0.1508	0	0.0638286	0.014636	0.432384	0	0
BW25113_1774	ydjJ	1852047	1853090	0	0	-0.260683	0	-0.0627203	-0.145593	-0.0312173	-0.234044	-0.0821072	-0.0771272	-0.69374	-0.383442	-0.475734	-0.198053
BW25113_1775	ydjK	1853107	1854486	-0.464127	-0.793578	0.323693	0.304781	0.325182	-0.463744	0.350792	-0.403518	0.116715	0.0333552	-0.0667974	-0.238091	0	0.484937
BW25113_1776	ydjL	1854513	1855589	0.123136	-0.21625	0	0.209255	0.23265	0.53866	0	-0.817225	0	0	0.314998	0.0811929	0.0531746	0.426333
BW25113_1777	yeaC	1855959	1856231	0	-0.0661436	0.439426	0	0	-0.0129664	0	0	0	0	0	0	0	0.033692
BW25113_1778	msrB	1856273	1856686	0.0155455	0	0	-0.374883	0.296733	0	-0.962667	-0.131078	-0.320724	-0.158235	1.43641	1.24783	-0.41472	0.714569
BW25113_1779	gapA	1857028	1858023	-1.68221	-0.093909	0.849664	-0.120641	0	0	0.165705	0.309456	0	0	-0.0995357	-2.00877	-0.0227201	0.454378
BW25113_1780	yeaD	1858107	1858991	0.59538	-0.0780697	0	-0.776876	-0.297996	-0.270909	-0.12481	0	-0.165186	-0.153521	0	0	0	0
BW25113_1781	yeaE	1859039	1859893	0	-0.251508	-0.0249068	0	0.923193	1.26515	-0.662545	-0.248932	0	0	1.13356	0.931597	0	0
BW25113_1782	mipA	1859983	1860729	-1.13899	-1.93421	1.85618	0	0.0444426	0	-0.312888	-1.11174	0.0301622	0.185476	0	0.132471	-0.485111	-0.424246
BW25113_1783	yeaG	1861165	1863099	-0.601678	-1.74054	0	0	1.31633	0.510082	0	0	0.293581	0.151224	1.07076	0.661527	-1.79256	-1.46746
BW25113_1784	yeaH	1863212	1864495	0.776681	0.82569	0.282873	0.158708	-0.614889	-0.14716	0.800208	0.0473867	-0.19048	-0.390996	0	-0.437604	-0.753132	0
BW25113_1785	yeaI	1864642	1866117	0.911724	0.773394	0.857279	1.29301	0.574329	0.113147	0.966357	0.287373	0.014031	0.0208514	1.04372	0.608916	1.45881	2.05321
BW25113_1786	yeaJ	1866298	1867788	1.12675	1.16455	0.356627	0	0	-0.126124	-0.048096	0.723377	0.0162755	-0.331674	0.00277748	0.0257168	0.308465	1.06878
BW25113_1787	yeaK	1867831	1868334	0	0	0	0.596266	-0.302112	-0.0253138	-0.0607212	0	0.192422	0	0.13155	0	0.734803	0
BW25113_1788	yoaI	1868335	1868439	0	0	0	0	0	0	0	0	0	0	0	-0.169609	0	0
BW25113_1789	yeaL	1868609	1869055	0	0	0	0.0518811	-0.244389	0.139036	0.0989505	0	0	0	0	0	0	0
BW25113_1790	yeaM	1869012	1869833	0	0	0.100276	0.19714	0	0	0	-0.0711994	0	-0.04559	0.240941	0	0	-0.00110032
BW25113_1791	yeaN	1869930	1871111	0	-0.391181	0	0	0	0.20149	-0.312639	0	0	-0.194443	-0.64202	-0.563891	-0.181837	-0.610244
BW25113_1792	yeaO	1871166	1871513	0.182895	0	0	0	0.326559	0.0314578	0	0	0	0	0.223026	0.170613	0	0
BW25113_1793	yoaF	1871535	1871789	0	-0.681593	-0.260292	0	0	0	0.0385565	0.131787	-0.0382937	0	0	0	0	0
BW25113_1794	yeaP	1871972	1872997	0	0	-0.165065	0.36725	0	0	-0.59394	0	0	-0.137122	0	0.17747	0	0
BW25113_4676	yoaK	1873030	1873128	-0.912059	-0.505994	0	0	-0.460674	0	0	-0.748113	-0.0827799	0	0	0	-0.393687	-0.683609
BW25113_4675	yoaJ	1873131	1873205	0	0	0	0	0	0	0	0	0	0	0	0	0	0
BW25113_1795	yeaQ	1873264	1873512	0	0	0.0421713	0.00476444	-0.0541558	-0.291027	0	0	-0.182739	-0.0635342	0	0	0	0
BW25113_1796	yoaG	1873660	1873842	0	0	0	0	0	0	0	0	0	0	-0.442224	0	0	0
BW25113_1797	yeaR	1873846	1874205	-0.0642706	0	0	0	0	0	0	0	0	-0.056684	0	-0.199503	0	0
BW25113_1798	leuE	1874378	1875016	0	-0.524746	-0.323932	-0.116749	0	0	-0.324419	-0.301829	0	0	0	0	-0.311929	-0.561372
BW25113_1799	dmlR	1875143	1876066	-0.276407	-0.323634	0	0.00305527	-0.218071	-0.523863	0	-0.16965	0.168282	0.0285314	0	0.127582	0	0
BW25113_1800	dmlA	1876169	1877254	0	0	-0.343174	0.544868	-0.579902	-0.0694687	-0.122915	-0.046491	0.00512835	-0.0467393	-0.660663	-0.350237	-0.209716	-0.701879
BW25113_1801	yeaV	1877445	1878890	0.18455	0.0511527	-0.0758311	-0.019272	0.929309	-0.275308	-0.340148	0.0342434	-0.128078	-0.0587416	-0.840287	-0.172954	-0.21783	-0.439072
BW25113_1802	yeaW	1878922	1880046	-0.255469	-0.535793	0.179716	-0.155257	-0.0209639	0.128951	0	0.0520716	0	0	-0.064919	-0.3564	0.440944	0.312513
BW25113_1803	yeaX	1880102	1881067	0	0	-0.514562	0.375667	0.0953988	0	0	0.262914	0.0470956	0.216208	1.128	0.992341	0.329386	0.138138
BW25113_1804	rnd	1881121	1882248	6.50222	5.66142	2.16597	2.44946	-0.0576157	0.614983	6.72622	5.5739	0.143698	0	11.4136	8.6981	8.28833	7.36317
BW25113_1805	fadD	1882318	1884003	-0.13649	-1.12567	0.15858	-0.503903	-0.137362	0.0748724	-0.609053	-0.319817	0.122092	0.126005	-0.00406041	-0.246628	0.347686	0.349602
BW25113_1806	yeaY	1884208	1884789	0.22548	-1.21541	0.141697	0	0	0.277858	-0.75876	-0.230823	0	0.11197	0.594929	0.548571	0	0
BW25113_1807	tsaB	1884829	1885524	-0.403053	0	0.330114	0.377613	-0.349208	-0.0425277	-0.02564	-0.187094	0.0138174	0.0118008	0.105115	0.127319	0.0766751	-0.511085
BW25113_1808	yoaA	1885582	1887492	0	0.167684	0	-0.0642822	0	-0.289331	0	0	0.109201	0	0.241042	0.872205	-0.0335247	0
BW25113_1809	yoaB	1887624	1887968	0.635271	1.37913	-0.265692	-0.192515	-0.210221	0	0.504784	0	0	-0.136959	0	0	0.182445	0.0664381
BW25113_1810	yoaC	1888390	1888689	0.661345	0	0	0	0	0	0	-0.105236	0	-0.0394585	-0.909505	-0.568739	-0.321347	-0.615743
BW25113_1811	yoaH	1888809	1888988	0	-0.0834414	0.462772	0	0.333531	0	0	0.184845	0.119481	0	0	0	0	-0.0611971
BW25113_1812	pabB	1889062	1890423	0.304855	1.17304	0	0	0.521346	-0.762416	0.221558	0.295629	0.181181	-0.0489096	-1.06533	-0.110054	0	0
BW25113_1813	nudL	1890427	1891005	-1.07892	0.559577	-0.0921692	-0.407798	0	-0.0224844	-0.283799	0.0252861	0.0138349	0.0966682	-0.135493	0.541979	0.553464	-0.00472464
BW25113_1814	sdaA	1891189	1892553	-0.577502	-2.3132	0.340621	-0.0754895	0.792705	3.49206	0.656316	0.803631	-0.309017	-0.190382	0.34293	0.00114287	-0.478819	-0.484047
BW25113_1815	yoaD	1892684	1894282	0.717062	1.87749	-0.836963	0.0854454	0	0.113393	0.470872	0.172854	0	-0.0121712	0.290007	0.641005	0.682873	0.187732
BW25113_1816	yoaE	1894286	1895842	0.724026	-0.67389	-0.500587	0.115147	0.592436	0.514883	-0.16405	-0.0387114	-0.483769	-0.217568	0.966413	1.00704	0.0785795	-0.318033
BW25113_1817	manX	1896305	1897276	0	0	0	0	0	0	0	-0.35768	0	-0.153269	0	0	0	0
BW25113_1818	manY	1897339	1898139	-0.608067	-2.84377	-0.308805	-0.291925	0.510053	0	0.57738	0	0	0.162761	0	0.29429	0.671072	0.639772
BW25113_1819	manZ	1898152	1899003	0	0	-0.00838317	-0.182225	0.355162	-0.234293	0	0.348367	0	0	-1.06386	-0.411848	-0.537761	0.0195027
BW25113_1820	yobD	1899058	1899516	0.44242	0	0	0	0	-0.158163	0	0	0.106916	0.0781894	0	-0.473495	0	0.356255
BW25113_1821	mntP	1899945	1900511	-0.0696881	-0.0569601	-0.812836	-0.279394	0.924497	0.295832	-0.530515	-0.261232	0	0	1.05151	0.929339	1.04557	-0.129331
BW25113_1822	rlmA	1900508	1901317	-0.443707	-0.1686	-0.86529	0.060121	0	0	0	0	-0.1069	-0.330719	0	0.133387	3.06664	-0.503754
BW25113_1823	cspC	1901483	1901692	0	0	0	0	0	0	0	0	0	0	0	0	1.43812	0.178254
BW25113_1824	yobF	1901705	1901848	0	0	0	0	0	0	0	0	0	0	0	0	0	0
BW25113_1825	yebO	1902518	1902805	0	0	0	0	0.438884	2.13264	0	0	0	0	0	0	0	0
BW25113_1826	mgrB	1902880	1903023	0	0	0	0	0	0	0	0	0	0	0	0	0	0
BW25113_4536	yobH	1903182	1903421	0	0	0	0	0	0	0	0	-1.22284	-0.809635	0.805497	0.805497	0	0
BW25113_1827	kdgR	1903565	1904356	0.804781	0.232547	0	0	0	0	0.553877	0.171083	0	-0.165274	0.251836	0.342602	-1.07921	-0.754119
BW25113_1828	yebQ	1904533	1905906	-0.674387	1.05823	0.16602	0.000589096	0	0.515587	0.377048	0.222332	0.28599	0.00265611	0	-0.487921	-0.350139	0
BW25113_1829	htpX	1905952	1906833	-0.180572	0.683292	0	0	1.1162	0	-0.784907	-0.808106	0.29879	0.274557	0.902891	0.619513	0.20428	-0.66826
BW25113_1830	prc	1907025	1909073	0.264213	0.189478	-0.212211	0.583751	0	0.81964	0.0878791	0.622419	0.225684	0.648543	0.70259	0.614199	-0.0137773	-0.0759535
BW25113_1831	proQ	1909093	1909791	0	0.22859	9.44054	8.36843	1.62338	1.31714	3.29956	1.83007	0	0	0	0	2.69479	2.72537
BW25113_1832	msrC	1909888	1910385	-0.195219	0	0	1.24986	0	0	0	0.32373	0.470296	0.195253	0.935897	1.02666	0.264573	0.696583
BW25113_1833	yebS	1910515	1911798	-0.128863	-0.237853	0	0.235568	0.524425	-0.448489	-0.880735	0	0.21423	0.68314	0	0	0.106915	0
BW25113_1834	yebT	1911767	1914400	0	0	0.328027	-0.156119	1.96111	1.65486	0	0	0.426892	0.145373	-0.176157	-1.08539	-0.96938	-0.0460858
BW25113_1835	rsmF	1914480	1915919	-0.00773695	0.316006	0.447469	0	-0.242473	-0.113769	0.299581	0	0	0	0.679122	0.414509	-0.142618	0.0200364
BW25113_1836	yebV	1916037	1916273	0	1.14082	0.031929	0.738048	-0.225852	-0.00807459	0.891395	0.505213	0.183544	0.182251	0.141696	0	0	0.391678
BW25113_1837	yebW	1916378	1916569	0.741744	0	0	0.217011	0	0	0.7111	0.671747	0.408429	0.267973	0	-0.19198	0.358121	0.631038
BW25113_1838	pphA	1916570	1917226	0	0	-0.285059	0	0	0	0	0.117132	0	0	0.263977	0.167562	0	0.603624
BW25113_4432	ryeA	1917323	1917571	0.63982	0	0	0	0	0	0	0	0	0	0.0427113	0	-0.146863	0
BW25113_4433	sdsR	1917421	1917541	0	0	0	0	0	0	0	0	0	0.0499391	0	0	-0.402098	0
BW25113_1839	yebY	1917622	1917963	0	0	0	0	-0.355749	0	0	0	0	0	0	0	0	0
BW25113_1840	yebZ	1917976	1918848	0	-0.196401	0	0	-1.09346	-0.463479	0.260648	0.322982	0.0492434	0	0	0	0	0.977135
BW25113_1841	yobA	1918852	1919226	0	-1.15463	0.660723	1.03073	0	0	0	0	0	0.137178	0.24407	0	0	0
BW25113_1842	holE	1919365	1919595	-0.46959	-0.764719	0	0.11137	0	0	0	0.00253971	0.252158	0.230671	0	0	0	0
BW25113_1843	yobB	1919697	1920353	0	0	0	0	0	0.736986	0.337506	0	0	0	0.0627072	0.4369	-0.402423	0.052515
BW25113_1844	exoX	1920377	1921039	-0.149556	-1.1391	0.109128	0	0.498404	-0.139546	-0.220075	-0.694399	0	0	1.3763	0.575392	-0.060173	-0.362396
BW25113_1845	ptrB	1921036	1923096	0.612456	0.218811	0.582402	0.481585	-0.0813055	0	0	-0.368006	-0.345522	0.0289936	0.668588	0.466872	-0.0586087	0.073414
BW25113_1846	yebE	1923305	1923964	-0.0730109	0	-0.259235	-0.244063	0	0.297402	-0.467637	-0.117297	0	-0.300585	0	-0.147286	-0.0990268	0
BW25113_1847	yebF	1924291	1924647	0	-0.864121	0	-0.182344	0.294049	0	0	0	-0.0647644	-0.0622075	0	-0.061197	0	-0.615707
BW25113_1848	yebG	1924714	1925004	-0.12534	-0.0326202	0	0	0	0	0	-0.163686	0	-0.0375469	0	0	0.0455707	0
BW25113_1849	purT	1925138	1926316	0	0	0.167773	0	-0.273222	-0.40804	-0.237082	0	-0.0729132	0	-0.607227	-0.416302	-0.0367536	0
BW25113_1850	eda	1926372	1927013	-0.579627	-0.745982	-0.0714031	-0.340705	0.259403	0.106078	-0.646541	-0.549135	-0.0212188	0	0.233054	0.0197121	-0.354309	-0.440375
BW25113_1851	edd	1927050	1928861	-1.32075	-2.39548	0	0	0.123382	0.109617	-0.530558	-0.822065	-0.168268	-0.0451591	0.120626	0.211391	0.243731	-0.185518
BW25113_1852	zwf	1929096	1930571	-0.357577	-0.906563	0	0	-0.0152886	0.578443	-0.33787	0.761488	0.158401	0.259762	0.871983	0.561725	1.24066	-0.595213
BW25113_1853	yebK	1930909	1931778	0	0.751817	0.577232	-0.518877	-0.200045	0	-0.218949	0	0.0690882	0.0934936	-0.0220434	0.20307	0	0.696811
BW25113_1854	pykA	1931906	1933348	0	0	3.60173	0	0.0656515	0.774203	-0.454266	-0.696415	-0.174064	0.134629	0.226877	0.114573	0.283793	-0.391112
BW25113_1855	lpxM	1933479	1934450	-0.773542	-1.72275	0	0	0.567203	-0.239044	0	0	0.513213	0.212611	0	0	0.315502	-0.359403
BW25113_1856	mepM	1934570	1935892	-0.398752	-0.0140556	0	0	1.07276	1.08844	-0.903877	-0.634594	-0.460273	0.148582	0.403554	0.755074	-0.406616	-1.24248
BW25113_1857	znuA	1935908	1936840	0	0	-0.26104	-0.330149	0.506333	1.20009	-2.25844	-0.986998	0.106285	0.292634	1.56168	1.51866	0.00570728	0
BW25113_1858	znuC	1936919	1937674	-0.518203	-0.604389	-0.373458	-0.203533	-0.057077	0	0	-0.265189	-0.0449905	0	0	0	0.0957164	-0.317377
BW25113_1859	znuB	1937671	1938456	0	0	0	0	-0.207827	0.259328	0.213354	-0.536606	0	0	-0.0202837	0.356105	0.163111	0.609502
BW25113_1860	ruvB	1938603	1939613	0.808124	0.550739	1.82932	1.5371	0.603832	0.0693673	0.606003	0	0	-0.121693	-0.0954201	0	0	0.425078
BW25113_1861	ruvA	1939622	1940233	0.524884	0.638878	1.0564	0	0	0.297819	-0.30483	-0.373616	0	-0.0418584	-0.174485	-0.824637	0	-0.570765
BW25113_4677	yobI	1940372	1940437	0.518347	0.892843	0	1.42453	0	0	-0.179805	-0.146953	-0.224986	-0.0716977	0	0	-0.61916	0
BW25113_1862	yebB	1940508	1941110	0.203087	0	-0.410568	0	0	0	0	-0.0868382	0	0	-0.0166187	0	0	0
BW25113_1863	ruvC	1941112	1941633	0	0	-0.0949607	0	-0.529709	-0.242639	-0.3209	0	0	0	0.0619542	0	0	-0.271966
BW25113_1864	yebC	1941668	1942408	-0.625732	-1.16098	0	-0.831807	0	0	0	-0.303854	0.129589	0.0240054	0.109501	0.40568	-0.125052	-0.438998
BW25113_1865	nudB	1942437	1942889	0.216198	0	-0.0501114	0	0.0353318	0	0	0	0	0	-0.00715384	0	0	0
BW25113_1866	aspS	1943007	1944779	-1.16205	-1.42943	0	0	0.298662	1.30256	-0.0843685	-0.20389	-1.06802	-0.878985	0.62293	-0.286304	1.08175	0.199326
BW25113_1867	yecD	1945089	1945655	-0.661799	0	-0.249474	-0.00841455	-0.275549	0.0644454	0.256826	-0.101335	0	0.304926	0.896409	0.556106	0.455328	-0.0718995
BW25113_1868	yecE	1945652	1946470	-0.177178	0	-0.329507	-0.190881	-0.806629	0	0.254839	-0.783895	0.293805	0.177575	0	0.0696547	0	0
BW25113_1869	yecN	1946523	1946918	0	-0.400187	-0.277298	-0.518383	0	0.217709	0.189931	0	0.0895425	0.0988153	0	0	0	-0.161674
BW25113_1870	cmoA	1946959	1947702	-1.21836	-0.663221	0	0	-0.163437	0	0	0	0	0.0997455	0.0899821	0.430237	-0.193388	-0.377665
BW25113_1871	cmoB	1947699	1948670	0	0	-0.110684	-0.00700107	0.298867	0	-0.24257	0	0.0280354	0.0502999	0.53551	0.00866836	0.177099	0.0841135
BW25113_1872	torZ	1948835	1951264	-0.265674	0.566579	0.382464	0	0	0	-0.121506	-0.876728	0.116767	0	0.717787	0.835184	0.631269	0.793351
BW25113_1873	torY	1951289	1952389	-0.0830714	-0.315231	-0.563329	-0.518674	0.223088	0.00896196	-0.273345	-0.394261	-0.190834	-0.0332133	0.0532633	0	-0.371554	-0.5445
BW25113_1874	cutC	1952777	1953523	-0.662934	-0.256958	0	0.267285	0	0	0	0	-0.260859	-0.143899	0	-0.303343	-0.0142805	-0.646573
BW25113_1875	yecM	1953537	1954103	-1.18384	-1.60738	-0.328982	-0.607027	-0.736469	-0.334414	-0.408632	-0.965821	-0.242889	-0.13749	-0.407569	0	0.290656	-0.131194
BW25113_1876	argS	1954319	1956052	0.323653	0	-0.5337	0.0360416	0	-0.659556	-0.220616	-0.617648	-0.0338999	0	0	-0.656926	-0.127457	-0.589734
BW25113_1877	yecT	1956229	1956717	0	0	0.0122702	0.193853	0.576861	0	0	-0.123345	0.0322453	0.0167819	0	0.0802802	0	0
BW25113_1878	flhE	1956837	1957229	0.738108	0.279134	0.470491	0	0	-0.342309	-0.0999312	0.154331	-0.0093551	-0.0574907	-1.16412	0	-0.089952	0
BW25113_1879	flhA	1957229	1959307	0	0	0	0	-1.20752	-1.56533	-0.577115	0.0577029	-0.510134	0.505465	-0.255595	-1.32895	0	0
BW25113_1880	flhB	1959300	1960448	0.579906	0.861212	-0.267525	-0.0202466	-0.0515648	0	-0.110192	0.0419779	-0.0271101	0	0.519601	0.287246	0	-0.40448
BW25113_1881	cheZ	1960650	1961294	0	0	0	0.0296595	0	0	0	0.340914	0	0.124189	0	0	0.402412	-0.0645458
BW25113_1882	cheY	1961305	1961694	0	-0.378007	-0.127642	-0.0411666	-0.0724826	-0.622134	0.471963	0.132934	-0.148572	0	0	0	0	-0.116533
BW25113_1883	cheB	1961709	1962758	-0.835094	-1.088	0.0771225	0.15806	0.249334	-0.230908	0	0	0	0	0.549506	1.22075	0	0.00104916
BW25113_1884	cheR	1962761	1963621	-0.0649836	-1.36634	-0.072003	0.417865	-0.325165	-0.011878	0.614628	-0.583886	0.0179031	0.0165176	-0.471422	-0.255656	-0.52705	0.489228
BW25113_1885	tap	1963640	1965241	-0.395224	0	-0.0126517	-0.00465326	-0.935676	0.180458	0.187398	-0.305624	-0.101896	-0.112668	1.91359	0.897049	-0.44587	-0.425531
BW25113_1886	tar	1965287	1966948	1.25298	-1.49457	-0.0354115	-0.627827	0.270549	-0.535698	0.335068	-0.364281	0.0586368	0.0280545	0.177882	0.259994	0.265286	-0.098321
BW25113_1887	cheW	1967093	1967596	0	0	0.0208487	-0.17623	0.259325	-0.127185	0	0	-0.0278189	0.0932187	-0.391551	0.0173084	-0.185346	-0.256214
BW25113_1888	cheA	1967617	1969581	-0.251487	0.782302	-0.314451	-0.345316	-1.31244	-0.16957	-1.50144	-1.91703	0.00197912	0.159011	0	0.325694	0.451531	-1.22212
BW25113_1889	motB	1969586	1970512	-0.699912	0.274424	0.159266	-0.241089	-0.108768	0.101993	-0.184266	0.0491621	0.130447	0.120442	-0.0839187	0.232562	-1.00452	0
BW25113_1890	motA	1970509	1971396	0	0.291911	0.120839	0.179137	-0.770907	-0.181025	0	-0.140671	0	-0.118589	-0.136869	-0.262887	0.879761	-0.168803
BW25113_1891	flhC	1971523	1972101	-0.527729	-0.0593855	0	0	0	0	1.22156	0.49084	-0.182428	0	-0.953896	-0.737113	0	-0.28371
BW25113_1892	flhD	1972104	1972454	4.77624	3.3617	0.0925248	0.0389123	0	-0.148137	0.872407	0.474106	0.0657273	0.163037	-0.418313	-0.418313	0	0
BW25113_1895	uspC	1973234	1973662	2.7465	2.01681	0.228373	0.392251	-1.05263	-0.10343	1.17683	0.861145	0.408925	0.131547	-0.48909	-0.398324	1.69188	0.432011
BW25113_1896	otsA	1973669	1975093	0	0	0	0	-0.329516	0	0	0	0	0	0	0	0.119061	0.835737
BW25113_1897	otsB	1975068	1975868	-0.777723	1.27194	-0.430943	-0.138819	-0.198121	-0.00436714	-0.807659	-1.00248	-0.180892	-0.0199995	0.980345	0.985591	-0.492442	-0.844112
BW25113_4460	araH	1976035	1977021	-0.460565	-0.671422	0	0.115013	0.349299	0.604362	0.0831559	0	-0.123787	-0.0167146	0.0545898	0.311148	-0.0531461	0.021135
BW25113_1900	araG	1977036	1978550	-0.266063	-0.191072	-0.447242	-0.133607	0.809816	0.272279	1.03713	-0.503309	0.0160263	0.215229	-0.0551224	-0.162477	-0.0980217	0.719602
BW25113_1901	araF	1978620	1979609	0.817993	0.778942	0.423702	0.354436	0	0	0.993704	0.881679	0.0985799	0.0528894	0.562119	0.850898	0.0932337	-0.20234
BW25113_1902	ftnB	1980406	1980909	0.336782	0	0	0	0	0.375823	0.170748	0	0	-0.0322144	-0.0838374	0	-0.296993	0
BW25113_4537	yecJ	1980988	1981239	0	0	0	0	0.857992	0.624491	0	0	0.0205735	0	0.356681	0.554967	0	1.47096
BW25113_4663	azuC	1981354	1981440	0	-0.57472	0	0	0	0	-0.148887	-1.09727	0.137231	0.0230164	0.00395487	0.499571	0.103089	0
BW25113_1904	yecR	1981703	1982026	0	0	0	0	0	0	0.310463	0	0.0439664	0.140924	0	0	-0.105072	0
BW25113_1905	ftnA	1982197	1982694	-1.35253	-0.980194	-0.34888	-0.885765	-0.0872579	0	0	0.00415423	0.00513731	0	0.07919	0	-0.324058	-0.282359
BW25113_1906	yecH	1982732	1982971	0	0	0	0	0.00341357	0	0.283914	0	0	0.160896	0.325661	0	0	0
BW25113_1907	tyrP	1983162	1984373	0.240366	0	0.470471	0.101802	0	-0.626801	0.222933	0.158154	-0.00848038	-0.0416286	-0.0740523	-0.320723	0	-0.0714929
BW25113_1908	yecA	1984435	1985100	2.2149	2.29411	0	0	0	0	1.18735	0.60738	0.13626	0	-1.01231	0.00440518	-0.938599	0
BW25113_1909	leuZ	1985296	1985382	0	0	0	0	2.4419	0.817136	0	0	0.136758	0	0	0	0	0
BW25113_1910	cysT	1985395	1985468	0	0	0	0	0	0	0	0	0	0	0	0	0	0
BW25113_1911	glyW	1985523	1985598	0	0	0	0	0	0	0	0	0	0	0	0	0	0
BW25113_1912	pgsA	1985750	1986298	0	0	0	0	0	0	0	0	0	0	0	0	0	0
BW25113_1913	uvrC	1986355	1988187	-0.653325	1.64117	-0.171499	0.051874	0	0	-0.377911	0.278838	0.373564	0.0735395	0.0288613	0.45296	-0.280108	0.0449875
BW25113_1914	uvrY	1988184	1988840	0	0	0	0	0	0	0	0	0.149934	0	0	0	1	1.49829
BW25113_1915	yecF	1989299	1989523	0	0	0	0	0	0	0	7.86089	0	-0.00708942	0	0	0	0
BW25113_1916	sdiA	1989591	1990313	8.04346	6.71294	0	0	0	0	9.54573	0	-0.360597	-1.91926	5.75643	3.62835	0.396422	0
BW25113_1917	yecC	1990543	1991295	1.86929	1.57363	0.365502	-0.118644	0.201022	1.39478	0.0230513	0	-0.092864	-0.103711	0.987928	0.438823	-2.07529	-0.428265
BW25113_1918	yecS	1991292	1991960	0.345932	0	-0.638004	0	0.78835	0.323892	0	-0.0246671	0.120157	0	1.34553	1.1012	0.159056	-0.644418
BW25113_1919	dcyD	1991975	1992961	0	-1.03816	-0.0658789	-0.408541	0	0	0	-0.52325	0	0.161266	0	0	0.0789496	0
BW25113_1920	fliY	1993066	1993866	-0.402778	0	-0.17322	-0.113593	0.0779622	0.223589	-0.379687	0	0	-0.0071116	0.0680961	0.12362	-0.0273531	-0.561051
BW25113_1921	fliZ	1993954	1994505	0	-0.24464	0.220551	-0.253156	0	0.323501	0	0.147287	-0.157227	-0.132546	0.0812719	0.311055	0	0
BW25113_1922	fliA	1994551	1995270	0.217664	0.040732	0.364837	-0.0792671	-0.0207126	0	0.404505	0.156558	0	0	0	0.0146579	0.141865	-0.157616
BW25113_1923	fliC	1995591	1997087	0.607871	0	-0.166406	-0.0734978	-0.140426	0	0.575687	0.0726962	-0.0126929	-0.0594498	-0.431525	-0.04076	0	0.231501
BW25113_1924	fliD	1997353	1998759	0	0.0457725	0	0.0667244	-0.144804	-0.57878	0	-0.034759	0	0.126054	0	0	-0.17193	0.287936
BW25113_1925	fliS	1998784	1999194	-0.241034	0	0	-0.426528	0	0	0	0	0.0692431	0.0498259	0	0	-0.0573892	0.155124
BW25113_1926	fliT	1999194	1999559	0	0	-0.222503	0	0.473934	0	0.0891856	0.0532294	0	0	0.967467	0.996998	0	0.083815
BW25113_1927	amyA	1999637	2001124	-0.59827	-1.00188	-0.201105	0	0.244867	0.225768	-0.262134	0	0.0756875	0.00594327	0	0.574525	0	0
BW25113_1928	yedD	2001158	2001571	-0.215252	-0.0313615	-0.182479	0.588675	0.083379	0.515088	-0.206484	0.0698172	0.146456	0	0.0250247	0	0.462286	0.0875721
BW25113_1929	yedE	2001758	2002963	0	0.0533323	0	0	0.636296	0.0914826	0	0.245107	0	-0.150085	0	0.180529	0.329681	0.548063
BW25113_1930	yedF	2002960	2003193	0	0.33426	0	0.110503	0	0	0.193032	-0.0149899	0	0	0.612675	0.600841	0	0
BW25113_1931	yedK	2003302	2003970	0.642939	0	-0.625069	0.121923	0	0.640983	0	-0.0395504	0.0949782	-0.033528	0.231521	0	0	0.609876
BW25113_1932	yedL	2004081	2004560	1.3441	0.485013	0	-0.032413	0	0.0562268	-0.618562	-0.560629	0.0638322	0	0	0.373585	0.189598	0
BW25113_4495	yedN	2005521	2005832	0.181537	0.526395	0.0280182	0.892025	0.374943	-0.166224	0	0	0	0	0	-0.20979	0	0
BW25113_1936	intG	2005983	2006144	0	0	0	0	0	-0.021979	0	0	0	-0.130885	0	-0.642968	-0.0823879	0
BW25113_1937	fliE	2006181	2006495	0	0	0	0.00129748	0.154626	0	0.14862	-0.354081	-0.0873377	0	-1.37066	-0.488554	0	0
BW25113_1938	fliF	2006710	2008368	0.0750265	0	-0.211579	1.07934	-1.37896	-0.082112	-0.199505	-0.178715	0.0741294	-0.0265342	0	-0.211309	-0.57854	0.471295
BW25113_1939	fliG	2008361	2009356	0.213581	0	-0.164276	0	0	-0.0579046	0.0749412	0.430458	0.0702574	0	0.153209	0.00114913	0	0
BW25113_1940	fliH	2009349	2010035	-0.263242	-0.536872	-0.0667747	-0.00149072	0.255845	-0.0103061	0.125297	0	0	-0.0315543	0.272133	0.305492	0.134835	0.69704
[truncated: 2,516 more rows]
