# Supplementary material for: Multicopy suppressor screens reveal convergent evolution of single-gene lysis proteins
Source: Nat Chem Biol. 2023 Feb 20;19(6):759–66. doi: 10.1038/s41589-023-01269-7 (PMC10229422; doi:10.1038/s41589-023-01269-7)
Supplement: Supplementary file 8 — Description of strains and plasmids used in this study. An overview of libraries is given in Supplementary Table 1. [file 41589_2023_1269_MOESM8_ESM.xlsx]

## Sheet: Supplementary Data 6
# Supplementary Data 6 - Description of strains and plasmids used in this study. An overview of libraries are given in Supplementary Table 1.					Description	Link
Strain	Plasmid	Antibiotics	Description	Source
NEB10b E coli	NA	NA	DH10b equivalent: Δ(ara-leu) 7697 araD139 fhuA ΔlacX74 galK16 galE15 e14- Φ80dlacZΔM15 recA1 relA1 endA1 nupG rpsL (StrR) rph spoT1 Δ(mrr-hsdRMS-mcrBC)	NEB
XL1Blue E coli	NA	NA	endA1 gyrA96(nalR) thi-1 recA1 relA1 lac glnV44 F'[ ::Tn10 proAB+ lacIq Δ(lacZ)M15] hsdR17(rK- mK+)	Stratagene
TB28 E coli	NA	NA	MG1655 lacIZYA<>frt	Bernhardt et al., 2003
BA1587	pBA368_pTet-GFP_dropout	Kan	NEB10b E coli + pBA368 (pTet-GFP golden-gate dropout, p15a, KanR)	This study	Entry vector to clone in toxic sgl	https://benchling.com/s/seq-IeV8h7ejzbHgyXSZgnRk?m=slm-Y0LFBevfx98rgSBVOxww
BA1311	pBA924_PRR1_lys_inducible	Kan	NEB10b E coli + pBA294 (pTet-sgl_PRR1, p15a, KanR)	This study	prr1 lysis overexpression	https://benchling.com/s/seq-CHVLUjivLokNVZHg1uCN?m=slm-afDX37tBtGyWEX5pqYGc
BA1312	pBA295_PP7_lys_inducible	Kan	NEB10b E coli + pBA295 (pTet-sgl_PP7, p15a, KanR)	This study	pp7 lysis overexpression	https://benchling.com/s/seq-6NUYFU1QuDN1ifKQNfiN?m=slm-WijIMzgEopZTd5bIzLN5
BA1315	pBA298_Hgal1_lys_inducible	Kan	NEB10b E coli + pBA298 (pTet-sgl_Hgal1, p15a, KanR)	This study	hgal1 lysis overexpression	https://benchling.com/s/seq-ZVTAsWujbpldvuNbXNjc?m=slm-s2mwF01cICeLbSFsAEzl
BA1316	pBA299_MS2_lys_inducible	Kan	NEB10b E coli + pBA299 (pTet-sgl_MS2, p15a, KanR)	This study	ms2 lysis overexpression	https://benchling.com/s/seq-mIvhggSLuNtxDGFOvl77?m=slm-bGpTlzrvq18DKOJrGI26
BA1317	pBA300_KU1_lys_inducible	Kan	NEB10b E coli + pBA300 (pTet-sgl_Ku1, p15a, KanR)	This study	KU1 lysis overexpression	https://benchling.com/s/seq-cZzTEe6R9aUkn6u4LF9L?m=slm-urtKBmZtg8HIo8kVeGVV
BA1320	pBA303_levM_lysM_inducible	Kan	NEB10b E coli + pBA303 (pTet-sgl_M, p15a, KanR)	This study	M lysis overexpression	https://benchling.com/s/seq-b1jUN2LV6Y8TFY8tgxi7?m=slm-xAkGeDkqHB732qHPTvBv
BA1573	pBA360_PC02664_inducible	Kan	NEB10b E coli + pBA360 (pTet-PC02664 (phage-derived mild-toxic gene control), p15a, KanR)	This study	Negative control overexpression	https://benchling.com/s/seq-nCZfDBvixrZNXe1APNDf?m=slm-MxoSxJ2KwlsUg5tqdMG3
BA1610	pBA303_levM_lysM_inducible, ASKA MurJ	Kan, Cm	NEB10b E coli + pBA303 (pTet-sgl_M, p15a, KanR) + ASKA MurJ (pLac-MurJ, CmR, pMB1)	This study
BA1611	pBA303_levM_lysM_inducible, ASKA NegCon	Kan, Cm	NEB10b E coli + pBA303 (pTet-sgl_M, p15a, KanR) + ASKA NegCon (pLac-MCS, CmR, pMB1)	This study
BA1663	pBA295_PP7_lys_inducible, ASKA MurJ	Kan, Cm	NEB10b E coli + pBA295 (pTet-sgl_PP7, p15a, KanR) + ASKA MurJ (pLac-MurJ, CmR, pMB1)	This study
BA1667	pBA295_PP7_lys_inducible, ASKA RseP	Kan, Cm	NEB10b E coli + pBA295 (pTet-sgl_PP7, p15a, KanR) + ASKA RseP (pLac-RseP, CmR, pMB1)	This study
BA1668	pBA295_PP7_lys_inducible, ASKA NegCon	Kan, Cm	NEB10b E coli + pBA295 (pTet-sgl_PP7, p15a, KanR) + ASKA MurJ (pLac-MurJ, CmR, pMB1)	This study
NA	pBAD24	Amp	Backbone plasmid	PMID: 7608087
NA	pEXT21	Spec	Backbone plasmid	PMID: 8921858
NA	pBAD24-sgl_M-lacZa	Amp	TB28 E coli + pBAD24-sgl_M-lacZa (AmpR, pBR322)	This study; PMID: 28894177
NA	pBAD24-sgl_PP7-lacZa	Amp	TB28 E coli + pBAD24-sgl_PP7-lacZa (AmpR, pBR322)	This study	pBAD-sgl_pp7-lacZ overexpression	https://benchling.com/s/seq-0TRiBgMK7MCvNpcEpH4c?m=slm-99bNaCoE9XvIdCNJX4Py
NA	pBAD24-gfp-sgl_PP7-lacZa	Amp	TB28 E coli + pBAD24-gfp-sgl_PP7-lacZa (AmpR, pBR322)	This study	pBAD-GFP-sgl_pp7 overexpression	https://benchling.com/s/seq-fDekYaw9Q6lRs8WSl1cE?m=slm-HoOltfziV7L9Tpl96Beo
NA	pEXT21-murJ_TA	Spec	pEXT21 murJ_TA (pLac-murJ_TA, SpecR, pSa)	PMID: 28024149; A gift To Ry Young lab from Seok-Yong Lee at Duke University.
NA	pCS83 amJ	Spec	pCS83 amJ (pLac-amJ, SpecR, pSa)	PMID: 25918422; A gift to Ry Young Lab from Thomas Bernhardt at Harvard med school.
NA	pEXT21, pBAD24	Amp, Spec	TB28 E coli + pEXT21 (pLac-MCS, SpecR, pSa) + pBAD24 (pBAD-MCS-lacZa, AmpR, pBR322)	This study
NA	pEXT21, pBAD24-sgl_M-lacZa	Amp, Spec	TB28 E coli + pEXT21 (pLac-MCS, SpecR, pSa) + pBAD24-sgl_M-lacZa (pBAD-sgl_M-lacZa, AmpR, pBR322)	This study
NA	pEXT21, pBAD24-sgl_PP7-lacZa	Amp, Spec	TB28 E coli + pEXT21 (pLac-MCS, SpecR, pSa) + pBAD24-sgl_PP7-lacZa (pBAD24-sgl_PP7-lacZa, AmpR, pBR322)	This study
NA	pEXT21, pBAD24-gfp-sgl_PP7-lacZa	Amp, Spec	TB28 E coli + pEXT21 (pLac-MCS, SpecR, pSa) + pBAD24-gfp-sgl_PP7-lacZa (pBAD24-gfp-sgl_PP7-lacZa, AmpR, pBR322)	This study
NA	pEXT21 murJ_TA, pBAD24-sgl_M-lacZa	Amp, Spec	TB28 E coli + pEXT21 murJ_TA (pLac-murJ_TA, SpecR, pSa) + pBAD24-sgl_M-lacZa (pBAD-sgl_M-lacZa, AmpR, pBR322)	This study
NA	pEXT21 murJ_TA, pBAD24-sgl_PP7-lacZa	Amp, Spec	TB28 E coli + pEXT21 murJ_TA (pLac-murJ_TA, SpecR, pSa) + pBAD24-sgl_PP7-lacZa (pBAD24-sgl_PP7-lacZa, AmpR, pBR322)	This study
NA	pEXT21 murJ_TA, pBAD24-gfp-sgl_PP7-lacZa	Amp, Spec	TB28 E coli + pEXT21 murJ_TA (pLac-murJ_TA, SpecR, pSa) + pBAD24-gfp-sgl_PP7-lacZa (pBAD24-gfp-sgl_PP7-lacZa, AmpR, pBR322)	This study
NA	pCS83 amJ, pBAD24-sgl_PP7-lacZa	Amp, Spec	TB28 E coli + pCS83 amJ (pLac-amJ, SpecR, pSa) + pBAD24-sgl_PP7-lacZa (pBAD24-sgl_PP7-lacZa, AmpR, pBR322)	This study
NA	pCS83 amJ, pBAD24-gfp-sgl_PP7-lacZa	Amp, Spec	TB28 E coli + pCS83 amJ (pLac-amJ, SpecR, pSa) + pBAD24-gfp-sgl_PP7-lacZa (pBAD24-gfp-sgl_PP7-lacZa, AmpR, pBR322)	This study
