# Supplementary material for: Multicopy suppressor screens reveal convergent evolution of single-gene lysis proteins
Source: Nat Chem Biol. 2023 Feb 20;19(6):759–66. doi: 10.1038/s41589-023-01269-7 (PMC10229422; doi:10.1038/s41589-023-01269-7)
Supplement: Supplementary file 9 — Primers and genes used in this study. [file 41589_2023_1269_MOESM9_ESM.xlsx]

## Sheet: Supplementary Data 7
# Supplementary Data 7 - Primers and genes used in this study.					Description	Link
Name	Sequence	Purpose
oBA902_PRR1_Lysis FWD	CATGGGTCTCGACATATGTGCAAGGTGTCTACTAAGGTAGACT	Amplifying sgl_prr1 for cloning into pBA368
oBA903_PRR1_Lysis REV	CATGGGTCTCGATCCTTACGGACTGTAGATAGCGATGGATAAATGA	Amplifying sgl_prr1 for cloning into pBA368
oBA904_PP7_Lysis FWD	GTTCGGTCTCGacatAtgtcgtcaaccttgtgccgc	Amplifying sgl_pp7 for cloning into pBA368
oBA905_PP7_Lysis REV	GTTCGGTCTCGatccctacaccgcccagctcccg	Amplifying sgl_pp7 for cloning into pBA368
oBA910_Hgal1_lysis FWD	AGCAGGTCTCGacatatggctaacccgcgccgg	Amplifying sgl_hgal1 for cloning into pBA368
oBA911_Hgal1_lysis REV	AGCAGGTCTCGatccctatgtcatcggaacgacgtacgc	Amplifying sgl_hgal1 for cloning into pBA368
oBA912_MS2_Lysis FWD	GTAGGGTCTCGacatatggaaacccgattccctcagca	Amplifying sgl_ms2 for cloning into pBA368
oBA913_MS2_Lysis REV	GTAGGGTCTCGatccttaagtaagcaattgctgtaaagtcgtcact	Amplifying sgl_ms2 for cloning into pBA368
oBA914_KU1_lysis FWD	CACTGGTCTCCacatAtgggtcagaaagcatttaaacataaggaaaac	Amplifying sgl_ku1 for cloning into pBA368
oBA915_KU1_lysis REV	CACTGGTCTCCatccttaaacattcatcacgaaggtaggcaagt	Amplifying sgl_ku1 for cloning into pBA368
oBA920_levivirus_M_lysM FWD	GACAGGTCTCGacataTGAAATATATAATAAATTTAGCATTCTGCGTTCTCTTACTG	Amplifying sgl_M for cloning into pBA368
oBA921_levivirus_M_lysM REV	GACAGGTCTCGatccTCACTTGGTGAAGGTATCCACCAAAGG	Amplifying sgl_M for cloning into pBA368
oBA922_lysis_check_F	acctcattaagcagctctaatgcgctg	verification of Sgl expression plasmids
oBA923_lysis_check_R	atgcctggagatccttactcgagtttgg	verification of Sgl expression plasmids
oBA924_lysis_check_seq_F	acactctatcgttgatagagttattttaccactccc	verification of Sgl expression plasmids
oBA1369_pCA24N_ASKA_ver_F	cgaggccctttcgtcttcac	verification of ASKA plasmids
oBA1370_pCA24N_ASKA_ver_R	cgaggcagatcgtcagtcag	verification of ASKA plasmids
KC30	CGG CAG AAA AGT CCA CAT TG	Sequence verification of pBAD24-gfp-sglPP7-lacZ⍺
KC31	CAC ACT ACC ATC GGC GCT A	Sequence verification of pBAD24-gfp-sglPP7-lacZ⍺
KC36	ATA TAT GAA TTC ACC ATG AGT AAA GGA GAA GAA CTT TTC ACT GG	Used in contruction of pBAD24-gfp-sglPP7-lacZ⍺
KC94	ATA TAT GAA TTC ACC ATG TCT TCC ACG CTG TGC C	To amplify synthetic sglPP7 DNA
KC116	ATA TAT CTC GAG TCA CTA TTA CAC GGC CCA AGA G	To amplify synthetic sglPP7 DNA
KC127	CAA CGG CAC AGC GTG GAA GAT TTG TAT AGT TCA TCC ATG CCA TG	Used in contruction of pBAD24-gfp-sglPP7-lacZ⍺
KC230	GAA TAA ACC CTG TAA CAT CTG GCG G	To amplify murJ locus
KC231	ATC ATG GTG ACC GCG CCA GGC TTC GCT GAC	To sequence MurJ locus
KC232	CTT GCT TCC GGT TCG GTG TCT TGG ATG	To sequence MurJ locus
KC233	CGG GGT AAA GAT TTT CTG CTT ACG C	To sequence MurJ locus
KC234	ACC GCA TCA GGA ACC GAC GCT ATA TG	To amplify murJ locus
PRR1 sgl	atGtgcaaggtgtctactaaggtagactctaaactgactgagtcagttggacaactcaccataaggagctacctatggctacggaatatcctagcattagcaggacttcttttcgtaatccttcttgcgaccaatcatttatccatcgctatctacagtccgtaa
PP7 sgl	Atgtcgtcaaccttgtgccgctgggccgttaaggccctgcggtgtacccgtgtgtataaggagtttatatggaaacccttagtagcgctcagttacgtgacgttgtatcttctgagctcggtcttcctgtcccaactcagctaccccatcgggagctgggcggtgtag
Hgal1 sgl	atggctaacccgcgccgggagacgcttagcgtccaccggtttattgtgactaagtcacaagctcaattctccatcaggataatccgatgcataagaaatctcctagcaatagcaggaatgttatttcttctttccccgatctatctcgacaaattcattcagatttatctgaatgcgtacgtcgttccgatgacatag
MS2 sgl	atggaaacccgattccctcagcaatcgcagcaaactccggcatctactaatagacgccggccattcaaacatgaggattacccatgtcgaagacaacaaagaagttcaactctttatgtattgatcttcctcgcgatctttctctcgaaatttaccaatcaattgcttctgtcgctactggaagcggtgatccgcacagtgacgactttacagcaattgcttacttaa
KU1 sgl	Atgggtcagaaagcatttaaacataaggaaaacctatgttccgattcacagagatcgaaaagactctatgtatggatcgcactcgcgattgtgctgtccgatttcacgtctatcttcagtcattggatttggggtcttctgatcctcattctccggactttgatggacttgcctaccttcgtgatgaatgtttaa
LevM sgl	aTGAAATATATAATAAATTTAGCATTCTGCGTTCTCTTACTGGTTGCGGGGGACTCGATAGCATATCGAGTCTCGCAATACCTGGCGCCTTTGGTGGATACCTTCACCAAGTGA
Negative control PC02664	TTACTGGCTGTGCAGAACCCGACGCGTACAGGCGATGATGTTGCCTGTTGATGAAACTGATGGCTGACAGCGTGCTCCCCTGTAGTGTGCACCGCAGCTTAATCCGCGCTCTGTTTCCACGTCCTGCACCTGCTGCGGGACTGGCAGACCCTGACGGATGAACAGACAGGCAGGCTGCTTCAGTTGCTCGTGTGATGGcat
PP7 sgl used in pBAD24	ATGTCTTCCACGCTGTGCCGTTGGGCTGTCAAAGCTCTGCGTTGTACCCGTGTATATAAGGAGTTTATCTGGAAACCGCTGGTGGCTCTGTCTTACGTTACTCTGTATCTGCTGTCCAGCGTGTTTCTGTCTCAGCTGTCCTACCCAATCGGCTCTTGGGCCGTGTAA
GFP-PP7	ATGAGTAAAGGAGAAGAACTTTTCACTGGAGTTGTCCCAATTCTTGTTGAATTAGATGGTGATGTTAATGGGCACAAATTTTCTGTCAGTGGAGAGGGTGAAGGTGATGCAACATACGGAAAACTTACCCTTAAATTTATTTGCACTACTGGAAAACTACCTGTTCCATGGCCAACACTTGTCACTACTTTCGCGTATGGTCTTCAATGCTTTGCGAGATACCCAGATCATATGAAACAGCATGACTTTTTCAAGAGTGCCATGCCCGAAGGTTATGTACAGGAAAGAACTATATTTTTCAAAGATGACGGGAACTACAAGACACGTGCTGAAGTCAAGTTTGAAGGTGATACCCTTGTTAATAGAATCGAGTTAAAAGGTATTGATTTTAAAGAAGAT…
