# Supplementary material for: Multicopy suppressor screens reveal convergent evolution of single-gene lysis proteins
Source: Nat Chem Biol. 2023 Feb 20;19(6):759–66. doi: 10.1038/s41589-023-01269-7 (PMC10229422; doi:10.1038/s41589-023-01269-7)
Supplement: Supplementary file 10 — Source data information for Supplementary Figs. 1–6. [file 41589_2023_1269_MOESM10_ESM.xlsx]

## Sheet: Figure1c
We used the Dub-seq viewer tool from the Dub-seq python library (https://github.com/psnovichkov/DubSeq) to generate regions of the E. coli chromosome covering fragments presented in Figure 1c in the landscape mode. To generate images, create an instance of the browser using Dub-seq viewer tool, provide "gscore folder" (data, https://doi.org/10.6084/m9.figshare.21714296.v2) and use landscape mode.
https://doi.org/10.6084/m9.figshare.21714296.v2

## Sheet: Figure1d
Time (AU)	Time (min)	murJ+ rep1	murJ+ rep2	murJ+ rep3	murJ- rep1	murJ- rep2	murJ- rep3	vector+ rep1	vector+ rep2	vector+ rep3
0	0	0.2909	0.1504	0.1702	0.2745	0.2162	0.2436	0.2922	0.1542	0.1731
1	16.1167	0.149	0.1472	0.1691	0.1501	0.1467	0.1752	0.155	0.1533	0.1718
2	32.2167	0.1487	0.1488	0.1729	0.1492	0.1485	0.18	0.1525	0.1552	0.1752
3	48.3333	0.1516	0.1521	0.1791	0.1535	0.1531	0.1855	0.1519	0.1615	0.1809
4	64.45	0.1564	0.1583	0.1907	0.1563	0.1603	0.1821	0.1452	0.1662	0.1844
5	80.55	0.1645	0.1683	0.2085	0.1554	0.1528	0.1715	0.1351	0.1562	0.1789
6	96.6667	0.1733	0.1841	0.2302	0.148	0.1402	0.1597	0.1275	0.141	0.1661
7	112.783	0.1834	0.2015	0.2522	0.1384	0.1336	0.1518	0.1243	0.1329	0.1567
8	128.883	0.1939	0.2262	0.2709	0.1326	0.1296	0.1472	0.1233	0.13	0.1516
9	145	0.2027	0.2482	0.3076	0.1291	0.1273	0.1458	0.1243	0.1271	0.1507
10	161.117	0.2048	0.2665	0.3096	0.1269	0.1257	0.1419	0.1278	0.1262	0.1486
11	177.217	0.2045	0.276	0.3093	0.1288	0.1245	0.141	0.1216	0.1246	0.1465
12	193.333	0.2105	0.2809	0.3171	0.123	0.1233	0.1401	0.1212	0.1355	0.1434
13	209.433	0.2157	0.2865	0.3195	0.1214	0.1222	0.1406	0.1214	0.125	0.1436
14	225.55	0.2202	0.2926	0.3254	0.1208	0.1217	0.1399	0.1206	0.1233	0.1433
15	241.667	0.221	0.2961	0.3306	0.1203	0.1212	0.1439	0.1208	0.1231	0.1416
16	257.767	0.2215	0.2991	0.3287	0.1201	0.121	0.1406	0.1206	0.1238	0.1411
17	273.883	0.2226	0.3001	0.3322	0.12	0.1207	0.1402	0.1241	0.1229	0.1413
18	290	0.2253	0.301	0.3355	0.12	0.1241	0.1402	0.1201	0.1232	0.1418
19	306.1	0.227	0.298	0.3323	0.12	0.1204	0.1403	0.121	0.1227	0.1415

## Sheet: Supplementary Data 8 
We used the Dub-seq viewer tool from the Dub-seq python library (https://github.com/psnovichkov/DubSeq) to generate regions of the E. coli chromosome covering fragments presented in Supplementary Figures 1-6 in the landscape mode. To generate images, create an instance of the browser using Dub-seq viewer tool, provide "gscore folder" (data, https://doi.org/10.6084/m9.figshare.21714296.v2) and use…
