# Supplementary material for: Multicopy suppressor screens reveal convergent evolution of single-gene lysis proteins
Source: Nat Chem Biol. 2023 Feb 20;19(6):759–66. doi: 10.1038/s41589-023-01269-7 (PMC10229422; doi:10.1038/s41589-023-01269-7)
Supplement: Source Data Fig. 2 — Source data to generate Fig. 2b. [file 41589_2023_1269_MOESM12_ESM.xlsx]

## Sheet: Figure2b
name	set2_IT055_PC02664_15.625_atc	set2_IT056_PC02664_15.625_atc	set1_IT011_prr1_15.625_atc	set1_IT012_prr1_15.625_atc	set2_IT007_hgal1_15.625_atc	set2_IT008_hgal1_15.625_atc	set1_IT035_ms2_15.625_atc	set1_IT036_ms2_15.625_atc	set3_IT019_ku1_3.906_atc	set3_IT024_ku1_3.906_atc	set1_IT019_pp7_15.625_atc	set1_IT020_pp7_15.625_atc	set1_IT043_levM_15.625_atc	set1_IT044_levM_15.625_atc
murJ	0.0330468	-0.232081	1.83005	0.788535	3.8718	3.27544	3.02203	2.82897	1.0819	3.57701	15.5677	15.0493	5.07285	5.3162
waaQ	0.125065	0	7.60016	6.80775	7.07535	6.32187	9.39513	8.3314	8.83009	8.95775	10.7687	8.88422	-0.00669082	-0.460019
galE	-0.637874	-0.226448	4.67891	5.38479	5.42449	4.75264	8.28639	6.1475	6.12588	6.3781	10.8214	9.3177	0	0
rnd	0.143698	0	8.28833	7.36317	6.50222	5.66142	6.72622	5.5739	2.16597	2.44946	11.4136	8.6981	-0.0576157	0.614983
rseP	0.273991	0.114178	0.999424	0.570762	10.3697	8.21602	0.564215	-0.591666	0.540993	0.502326	7.36213	6.48346	1.86936	0.310052
sdiA	-0.360597	-1.91926	0.396422	0	8.04346	6.71294	9.54573	0	0	0	5.75643	3.62835	0	0
rimM	-0.620787	-0.213482	0.536245	0	0	0	8.27599	5.16494	-0.304109	0	0	0	1.02626	0
slt	0	0	0	0	0	0	11.1753	9.27844	9.43995	9.79782	0	0	0	0
mltF	0.438701	0.354238	5.84744	5.34546	4.44063	3.34268	5.55186	4.2253	2.99013	3.7736	0.156558	-0.137968	0.305586	0
yceG	0.490052	0.606886	6.86743	6.60372	6.24048	5.4382	7.19068	4.45962	3.78208	3.59419	0.359094	1.03736	0.614806	0.580524
mpl	0.424071	0.41626	7.65874	7.04771	6.3642	5.57979	7.19504	6.25992	3.7245	4.70415	0.540002	0.0283458	0.118718	0.814386
dacA	0.159794	0.360952	-0.13516	1.06856	4.61799	4.55259	0	0	3.629	4.5225	0	0	0	0
dacC	0.458706	0.390229	3.53905	3.03749	5.90635	4.46749	2.33849	0.887596	8.86324	7.96278	2.48443	1.93173	0.237186	0.232173
ampD	0	0	2.12057	1.83369	1.38578	0.599464	1.12952	1.22597	1.52876	2.04773	0.33931	0	-0.150562	0
ampE	0.0377176	0.106181	2.28067	2.0827	3.02236	2.07669	4.022	2.77193	2.99729	3.08659	0.448613	0.523647	0.0139752	-1.03124
treB	-0.256288	-0.13442	4.72316	5.64273	4.61156	4.13958	7.82057	6.07364	3.65863	3.58507	0.0869988	0.379095	-0.0152614	-0.0578603
rodZ	0.439731	0.410119	5.77457	5.13368	4.18912	3.58201	4.92166	3.74839	3.38534	3.86921	-0.0592358	0.407221	-0.334376	0.0846371
rstA	0.283767	0.0406058	11.9897	11.6684	8.8176	8.4279	0	0	6.50953	5.59023	1.12673	1.06157	1.57	1.28209
hslU	0.205251	0	4.0883	4.60326	4.05046	3.12283	5.94646	4.40391	0	0	0	0	0.16999	-0.353214
rraB	-0.0473501	-0.183062	4.58112	4.66868	2.65438	1.88395	7.57979	5.52572	4.84755	5.39994	3.10006	1.34392	0	0
micF	0.571697	0.659138	6.97468	8.25718	8.81167	8.20179	6.42647	4.37121	5.0456	5.45176	0.840271	0.691294	0	0.311603
ytfP	1.15044	0.627839	5.53054	6.25701	9.17622	7.7942	4.61054	3.23596	6.69125	7.12417	0.874844	1.01185	0.920007	0.256838
gadE	0.0253127	-0.0797064	3.04681	3.65736	4.5672	3.95132	5.76176	4.21677	1.78748	1.41693	0.836124	0.926889	1.19127	0.372338
rbsR	0.317001	0.161449	5.88822	5.71572	5.48096	4.93188	3.2379	2.61304	4.30113	4.31544	0.629156	0	0	0.174269
yqgE	-0.115571	-0.207681	4.88227	4.85113	5.48419	4.87785	5.23073	4.57947	3.00797	3.05452	0.894555	1.03901	-0.0212858	0.443566
