# Supplementary material for: Multicopy suppressor screens reveal convergent evolution of single-gene lysis proteins
Source: Nat Chem Biol. 2023 Feb 20;19(6):759–66. doi: 10.1038/s41589-023-01269-7 (PMC10229422; doi:10.1038/s41589-023-01269-7)
Supplement: Source Data Fig. 3 — Source data to generate Fig. 3. [file 41589_2023_1269_MOESM13_ESM.xlsx]

## Sheet: Figure3ac
We used the Dub-seq viewer tool from the Dub-seq python library (https://github.com/psnovichkov/DubSeq) to generate regions of the E. coli chromosome covering fragments presented in Figures 3ac in the landscape mode. To generate images, create an instance of the browser using Dub-seq viewer tool, provide "gscore folder" (data, https://doi.org/10.6084/m9.figshare.21714296.v2) and use landscape mod…

## Sheet: Figure3b
Time (AU)	Time (min)	murJ+ rep1	murJ+ rep2	murJ+ rep3	murJ- rep1	murJ- rep2	murJ- rep3	vector+ rep1	vector+ rep2	vector+ rep3
0	0	0.2548	0.2341	0.2711	0.2507	0.235	0.255	0.2681	0.2376	0.2825
1	6.28333	0.2493	0.2318	0.2674	0.248	0.2359	0.2662	0.2673	0.238	0.2834
2	12.55	0.25	0.2313	0.2659	0.2489	0.2357	0.2611	0.2715	0.2369	0.2809
3	18.8333	0.2509	0.2312	0.264	0.2524	0.2338	0.2564	0.275	0.2358	0.2774
4	25.1	0.2527	0.2325	0.2663	0.2553	0.234	0.2556	0.2803	0.2365	0.2771
5	31.3833	0.2539	0.2335	0.2636	0.2581	0.2349	0.2558	0.2851	0.2381	0.2819
6	37.6667	0.2574	0.2349	0.2632	0.2582	0.2361	0.2556	0.2926	0.2421	0.2919
7	43.9333	0.2601	0.2364	0.2643	0.2594	0.2388	0.2637	0.2976	0.2421	0.3053
8	50.2167	0.2637	0.2374	0.2696	0.2611	0.2455	0.2632	0.3083	0.2414	0.314
9	56.4833	0.2677	0.239	0.2749	0.2601	0.2437	0.2627	0.3208	0.2419	0.3173
10	62.7667	0.2739	0.24	0.2818	0.2578	0.2389	0.2627	0.3346	0.2401	0.3671
11	69.0333	0.28	0.2415	0.2914	0.2506	0.2361	0.2655	0.3426	0.2379	0.3081
12	75.3167	0.2875	0.2439	0.303	0.267	0.2346	0.3138	0.3344	0.2353	0.2716
13	81.6	0.2964	0.246	0.3148	0.2385	0.2339	0.2483	0.3332	0.2307	0.1853
14	87.8667	0.3003	0.2485	0.317	0.2441	0.2325	0.3344	0.3068	0.2245	0.1752
15	94.15	0.3112	0.2518	0.3174	0.2265	0.2303	0.1564	0.2867	0.2217	0.273
16	100.417	0.3198	0.2553	0.3139	0.205	0.2267	0.2609	0.3317	0.2391	0.1771
17	106.7	0.3295	0.2587	0.3103	0.1792	0.2228	0.1766	0.3362	0.2065	0.1509
18	112.967	0.3318	0.2624	0.3103	0.1758	0.2194	0.1377	0.1818	0.2018	0.2072
19	119.25	0.3398	0.2675	0.3111	0.1711	0.2166	0.1357	0.178	0.2	0.1771
20	125.533	0.3515	0.2719	0.3113	0.3883	0.2125	0.1339	0.2693	0.1964	0.1381
21	131.8	0.3585	0.2782	0.316	0.1749	0.2083	0.1324	0.1671	0.1921	0.1507
22	138.083	0.3641	0.284	0.3205	0.212	0.2066	0.1309	0.2347	0.1889	0.1355
23	144.35	0.3703	0.2895	0.3234	0.1546	0.2021	0.1297	0.2969	0.1852	0.1504
24	150.633	0.3742	0.2951	0.3266	0.1506	0.1994	0.129	0.1511	0.1826	0.1373
25	156.9	0.3817	0.299	0.3306	0.1479	0.1947	0.1277	0.1338	0.1775	0.1398
26	163.183	0.3899	0.3039	0.336	0.1459	0.1913	0.1272	0.1414	0.1762	0.1392
27	169.467	0.401	0.3102	0.3376	0.1456	0.1863	0.127	0.1684	0.1722	0.138
28	175.733	0.4129	0.3173	0.343	0.141	0.1863	0.1276	0.1218	0.171	0.1371
29	182.017	0.4244	0.3222	0.3428	0.1394	0.1811	0.1261	0.1213	0.1678	0.1401
30	188.283	0.4352	0.3272	0.3513	0.1378	0.179	0.1273	0.1229	0.1661	0.1387
31	194.567	0.445	0.3323	0.348	0.1368	0.174	0.1253	0.1359	0.1634	0.1409
32	200.85	0.4518	0.3388	0.3509	0.1356	0.1711	0.1243	0.1928	0.1623	0.1407
33	207.117	0.4583	0.3433	0.3517	0.1347	0.1683	0.1241	0.1229	0.1601	0.1412
34	213.4	0.4667	0.3514	0.3562	0.1339	0.1667	0.1249	0.1296	0.1585	0.1391
35	219.667	0.4718	0.3547	0.3559	0.1331	0.1622	0.1265	0.1717	0.1564	0.1387
36	225.95	0.4772	0.3602	0.3591	0.1341	0.1621	0.1253	0.1644	0.1566	0.1381
37	232.217	0.4811	0.3655	0.3591	0.1474	0.1592	0.1275	0.171	0.155	0.1388
38	238.5	0.4841	0.3743	0.3612	0.1321	0.1573	0.1245	0.178	0.1541	0.1383
39	244.783	0.4908	0.3803	0.3654	0.1319	0.1554	0.1244	0.1424	0.1531	0.1377
40	251.05	0.4977	0.3845	0.3622	0.1323	0.1537	0.1253	0.1631	0.1515	0.1374
41	257.333	0.5034	0.3898	0.3655	0.1316	0.153	0.1252	0.1697	0.1521	0.1376
42	263.6	0.5088	0.3941	0.3662	0.1315	0.1497	0.1321	0.1701	0.152	0.1379
43	269.883	0.5189	0.3997	0.3648	0.1321	0.1493	0.1256	0.1473	0.1498	0.1375
44	276.15	0.5248	0.4057	0.3672	0.1328	0.1492	0.1267	0.1588	0.1482	0.1371
45	282.433	0.5301	0.4096	0.3675	0.1408	0.1468	0.1297	0.1531	0.1503	0.1371
46	288.717	0.5389	0.4163	0.3685	0.1337	0.1457	0.1279	0.1496	0.1485	0.1369
47	294.983	0.5463	0.4188	0.369	0.1388	0.1457	0.1258	0.1701	0.1485	0.1371
48	301.267	0.5547	0.4256	0.3803	0.1336	0.1447	0.1241	0.1525	0.1483	0.1367

## Sheet: Figure3d
Time (AU)	Time (min)	rseP+ rep1	rseP+ rep2	rseP+ rep3	rseP- rep1	rseP- rep2	rseP- rep3	vector+ rep1	vector+ rep2	vector+ rep3
0	0	0.2693	0.2451	0.2793	0.2664	0.2401	0.2767	0.2681	0.2376	0.2825
1	6.28333	0.2669	0.2443	0.2872	0.2645	0.2481	0.2867	0.2673	0.238	0.2834
2	12.55	0.2674	0.2431	0.284	0.2645	0.2474	0.2773	0.2715	0.2369	0.2809
3	18.8333	0.2696	0.2415	0.2827	0.2676	0.2466	0.2763	0.275	0.2358	0.2774
4	25.1	0.2729	0.2423	0.2823	0.272	0.247	0.2744	0.2803	0.2365	0.2771
5	31.3833	0.2746	0.2433	0.2818	0.2771	0.2482	0.2739	0.2851	0.2381	0.2819
6	37.6667	0.2792	0.2467	0.2833	0.2791	0.2545	0.2742	0.2926	0.2421	0.2919
7	43.9333	0.2787	0.2512	0.2865	0.2841	0.2515	0.2749	0.2976	0.2421	0.3053
8	50.2167	0.2802	0.2483	0.2879	0.286	0.2545	0.2751	0.3083	0.2414	0.314
9	56.4833	0.2808	0.2487	0.2972	0.2921	0.2598	0.2859	0.3208	0.2419	0.3173
10	62.7667	0.2828	0.2495	0.3107	0.2984	0.2559	0.279	0.3346	0.2401	0.3671
11	69.0333	0.283	0.2491	0.3238	0.3185	0.2523	0.2782	0.3426	0.2379	0.3081
12	75.3167	0.2851	0.2493	0.3245	0.3039	0.2773	0.2847	0.3344	0.2353	0.2716
13	81.6	0.2865	0.2499	0.331	0.2885	0.2723	0.2758	0.3332	0.2307	0.1853
14	87.8667	0.2871	0.2495	0.3276	0.2288	0.243	0.2441	0.3068	0.2245	0.1752
15	94.15	0.2887	0.2494	0.3293	0.288	0.3108	0.2524	0.2867	0.2217	0.273
16	100.417	0.2905	0.2499	0.3341	0.2771	0.2234	0.2478	0.3317	0.2391	0.1771
17	106.7	0.2896	0.2509	0.3374	0.2144	0.2098	0.187	0.3362	0.2065	0.1509
18	112.967	0.29	0.2511	0.3444	0.2442	0.2046	0.1952	0.1818	0.2018	0.2072
19	119.25	0.2919	0.2522	0.3472	0.306	0.2022	0.2661	0.178	0.2	0.1771
20	125.533	0.2924	0.2533	0.3556	0.321	0.2009	0.2247	0.2693	0.1964	0.1381
21	131.8	0.293	0.2542	0.3632	0.1567	0.1967	0.2264	0.1671	0.1921	0.1507
22	138.083	0.2931	0.2549	0.3682	0.1363	0.1946	0.1496	0.2347	0.1889	0.1355
23	144.35	0.2993	0.2556	0.3704	0.1346	0.1926	0.1446	0.2969	0.1852	0.1504
24	150.633	0.2945	0.2565	0.3755	0.1855	0.19	0.1427	0.1511	0.1826	0.1373
25	156.9	0.2952	0.2577	0.3767	0.131	0.1877	0.1405	0.1338	0.1775	0.1398
26	163.183	0.2977	0.2582	0.3812	0.1302	0.1858	0.1394	0.1414	0.1762	0.1392
27	169.467	0.2988	0.2589	0.3849	0.1288	0.1865	0.138	0.1684	0.1722	0.138
28	175.733	0.3001	0.2599	0.3875	0.1279	0.1808	0.1369	0.1218	0.171	0.1371
29	182.017	0.3016	0.261	0.3921	0.1274	0.1791	0.1361	0.1213	0.1678	0.1401
30	188.283	0.301	0.2619	0.3956	0.1357	0.1774	0.1353	0.1229	0.1661	0.1387
31	194.567	0.303	0.2629	0.3979	0.1317	0.176	0.1353	0.1359	0.1634	0.1409
32	200.85	0.3064	0.2635	0.3989	0.1279	0.1742	0.1344	0.1928	0.1623	0.1407
33	207.117	0.3065	0.2643	0.3991	0.1623	0.1734	0.1345	0.1229	0.1601	0.1412
34	213.4	0.3088	0.265	0.4023	0.1287	0.1717	0.1338	0.1296	0.1585	0.1391
35	219.667	0.3096	0.2653	0.4012	0.1306	0.1709	0.1342	0.1717	0.1564	0.1387
36	225.95	0.3105	0.2659	0.4055	0.1324	0.1702	0.1341	0.1644	0.1566	0.1381
37	232.217	0.3144	0.268	0.405	0.1447	0.17	0.1335	0.171	0.155	0.1388
38	238.5	0.3164	0.2676	0.4062	0.1379	0.1683	0.1334	0.178	0.1541	0.1383
39	244.783	0.3176	0.2678	0.4093	0.1501	0.1675	0.1347	0.1424	0.1531	0.1377
40	251.05	0.3203	0.268	0.4118	0.1646	0.1663	0.133	0.1631	0.1515	0.1374
41	257.333	0.3209	0.2682	0.4125	0.215	0.1672	0.1329	0.1697	0.1521	0.1376
42	263.6	0.322	0.2682	0.4149	0.1967	0.167	0.1351	0.1701	0.152	0.1379
43	269.883	0.3212	0.2699	0.4167	0.2009	0.1655	0.1336	0.1473	0.1498	0.1375
44	276.15	0.3231	0.2691	0.4193	0.2319	0.1652	0.1338	0.1588	0.1482	0.1371
45	282.433	0.3242	0.2689	0.4205	0.217	0.1652	0.1355	0.1531	0.1503	0.1371
46	288.717	0.3251	0.2691	0.4224	0.1699	0.1645	0.1332	0.1496	0.1485	0.1369
47	294.983	0.3274	0.2695	0.4244	0.2164	0.1668	0.134	0.1701	0.1485	0.1371
48	301.267	0.3295	0.2705	0.4264	0.2164	0.163	0.135	0.1525	0.1483	0.1367
