# Supplementary material for: Multicopy suppressor screens reveal convergent evolution of single-gene lysis proteins
Source: Nat Chem Biol. 2023 Feb 20;19(6):759–66. doi: 10.1038/s41589-023-01269-7 (PMC10229422; doi:10.1038/s41589-023-01269-7)
Supplement: Source Data Fig. 4 — Source data to generate Fig. 4. [file 41589_2023_1269_MOESM14_ESM.xlsx]

## Sheet: Figure4b
Experiment 1
Time	pEXT21 + pBAD24	pEXT21 + pBAD24 sglM	pEXT21 murJTA + pBAD24 sglM	pEXT21 + pBAD24 sglPP7	pEXT21 murJTA + pBAD24 sglPP7	pEXT21 + pBAD24 gfp-sgl-PP7	pEXT21 murJTA + pBAD24 gfp-sgl-PP7	pCS83 amJ + pBAD24 sglPP7	pCS83 amJ + pBAD24 gfp-sgl-PP7
0	0.164	0.171	0.192	0.178	0.206	0.179	0.16	0.212	0.169
20	0.268	0.298	0.314	0.302	0.364	0.275	0.277	0.365	0.274
30	0.36	0.375	0.423	0.393	0.47	0.34	0.361	0.465	0.371
40	0.463	0.371	0.551	0.536	0.626	0.226	0.482	0.626	0.486
50	0.636	0.111	0.666	0.562	0.704	0.078	0.566	0.728	0.516
60	0.704	0.06	0.82	0.198	0.864	0.061	0.597	0.938	0.548
70	0.892	0.053	1.031	0.162	1.11		0.608	1.109	0.576
80	1.062		1.22		1.298		0.666	1.353	0.604
90	1.325		1.481		1.566		0.689	1.596	0.621
100	1.526		1.663		1.715		0.708	1.735	0.634
120	1.862		1.943		1.967		0.712	2.039	0.659
Experiment 2
0	0.186	0.215	0.188	0.193	0.182	0.184	0.196	0.184	0.223
20	0.283	0.343	0.3	0.311	0.296	0.304	0.316	0.295	0.369
30	0.379	0.354	0.387	0.418	0.36	0.309	0.398	0.383	0.48
40	0.492	0.096	0.499	0.532	0.463	0.106	0.493	0.481	0.531
50	0.583	0.076	0.634	0.687	0.575	0.051	0.575	0.611	0.545
60	0.724		0.8	0.367	0.73		0.56	0.763	0.6
70	0.87		0.956	0.262	0.852		0.574	0.91	0.64
80	1.102		1.12	0.2	1.074		0.57	1.297	0.644
90	1.282		1.399		1.218		0.618	1.458	0.697
100	1.512		1.55		1.454		0.632	1.75	0.744
110	1.692		1.719		1.692		0.615	1.795	0.769
120	1.791		1.882		1.851		0.61	1.91	0.8
Experiment 3
0	0.155	0.192	0.193	0.186	0.177	0.199	0.169	0.17	0.194
20	0.236	0.302	0.331	0.3	0.3	0.315	0.315	0.29	0.331
30	0.314	0.409	0.429	0.432	0.407	0.375	0.403	0.396	0.42
40	0.442	0.338	0.551	0.543	0.543	0.105	0.518	0.553	0.488
50	0.561	0.113	0.676	0.588	0.407	0.052	0.585	0.625	0.55
60	0.68	0.065	0.8	0.282	0.543		0.602	0.752	0.565
70	0.83	0.056	1.031	0.23	0.962		0.651	0.992	0.608
80	1.02		1.211	0.22	1.125		0.696	1.18	0.664
90	1.266		1.492		1.413		0.769	1.475	0.68
100	1.5		1.722		1.626		0.788	1.656	0.7
110	1.675		1.852		1.812		0.768	1.827	0.7
120	1.83		1.95		1.913		0.759	1.939	0.695
